# Supplementary material for: Mustn1 is a smooth muscle cell-secreted microprotein that modulates skeletal muscle extracellular matrix composition
Source: Mol Metab. 2024 Mar 6;82:101912. doi: 10.1016/j.molmet.2024.101912 (PMC10950823; doi:10.1016/j.molmet.2024.101912)
Supplement: Multimedia component 1 [file mmc1.xlsx]

## Sheet: qPCR primers
Mouse gene	Foward primer	Reverse primer	Accession number	Tm1	Tm2	PCR product size
18s	AGTCCCTGCCCTTTGTACACA	CGATCCGAGGGCCTCACT	NR_003278.3	61.32	60.84	70
Actb	CACTGTCGAGTCGCGTCCA	TGACCCATTCCCACCATCAC	NM_007393.5	62.25	59.67	227
Anxa1	CCAGCAGGAGCTTTCCTCAT	CTTCGTACAGCTTCTCGGCA	NM_010730.2	59.74	60.11	177
Col6a1	CTGCTGCTACAAGCCTGCT	CCCCATAAGGTTTCAGCCTCA	NM_009933.4	60.38	59.72	139
Col6a2	CGACCCGACTCTACCGAGAT	GTCGTCCTTTCTGTCCAGGC	NM_146007.2	60.53	60.67	196
Emilin2	CCCAGTGCCAGGAACAAAAA	GCCAGGACAGCATCTCCATT	NM_145158.4	58.88	60.11	219
Hprt	CAGTCCCAGCGTCGTGATTA	TGGCCTCCCATCTCCTTCAT	NM_013556.2	59.83	60.33	168
Mmp2	ACGATGATGACCGGAAGTGG	GTGTAGATCGGGGCCATCAG	NM_008610.3	59.82	59.97	136
Mustn1	GGCCAAGAACCAGGACATCA	AAACACGCTCTTGGCTGGT	NM_181390.3	59.96	60.15	154
Myh10	GAGCAAGGTTCCCACTCCAA	ACAATTCGGTCCACGTCCTT	NM_175260.2	59.89	59.6	212
Myh11	CCCAAGTTCTCTAAGGTGGAGG	GCTTCTGTAGGCTGTGTCGG	NM_013607.3	59.76	60.74	249
Myoc	GAAGATTTGGCCAGGAGGCT	GGGTCGGCCAGATGGATTTT	NM_010865.3	60.03	60.4	219
Myocd	CTTGTCCCAAAAGCCCAAGT	AATGATCTTCCCTGGCATCGG	NM_145136.5	58.59	60.2	249
Pcolce	CAGACCCCCAACTACACGAG	AGACTCGGAAGGACAGGGAC	NM_008788.2	59.75	60.61	169
Prelp	ACAAACTGTCAGATCGCGGG	GTTGTTGGGGCAAATCTGGG	NM_054077.4	60.67	59.68	179
Sdha	GGAACACTCCAAAAACAGACCT	CCACCACTGGGTATTGAGTAGAA	NM_023281.1	58.71	59.48	106
Serpinf1	TACTCCTCTGGACTGGAGCC	TGGATCTCAGGCGGTACAGA	NM_011340.3	60.03	60.03	192
Srf	GGCCGCGTGAAGATCAAGAT	CACATGGCCTGTCTCACTGG	NM_020493.2	60.81	60.68	159
Tbp	ACCCTTCACCAATGACTCCTATG	TGACTGCAGCAAATCGCTTGG	NM_013684.3	59.8	62.07	186
Tgfbi	CCAATGAAGCGTTCCAAGCC	TGTGGCCATGATGTCGGTTT	NM_009369.5	60.11	60.25	236
