# Supplementary material for: Mustn1 is a smooth muscle cell-secreted microprotein that modulates skeletal muscle extracellular matrix composition
Source: Mol Metab. 2024 Mar 6;82:101912. doi: 10.1016/j.molmet.2024.101912 (PMC10950823; doi:10.1016/j.molmet.2024.101912)
Supplement: Multimedia component 2 [file mmc2.xlsx]

## Sheet: Supplementary_File_2_RNA-seq_KO
ENSEMBL	ENTREZID	SYMBOL	GENENAME	baseMean	log2FoldChange	lfcSE	stat	pvalue	padj
ENSMUSG00000036887	12259	C1qa	complement component 1, q subcomponent, alpha polypeptide	200.007	1.0945	0.132765	8.19524	2.50099e-16	3.38273e-12
ENSMUSG00000069516	17105	Lyz2	lysozyme 2	774.263	1.0137	0.124511	8.13417	4.1478e-16	3.38273e-12
ENSMUSG00000039109	74145	F13a1	coagulation factor XIII, A1 subunit	344.445	1.09815	0.143883	7.63195	2.31227e-14	1.25718e-10
ENSMUSG00000024610	16149	Cd74	CD74 antigen (invariant polypeptide of major histocompatibility complex, class II antigen-associated)	696.146	0.991203	0.136607	7.26363	3.76838e-13	1.53665e-09
ENSMUSG00000018927	20305	Ccl6	chemokine (C-C motif) ligand 6	102.382	1.06223	0.146595	7.18581	6.68098e-13	2.17947e-09
ENSMUSG00000036905	12260	C1qb	complement component 1, q subcomponent, beta polypeptide	177.603	0.978671	0.140034	6.95543	3.51496e-12	9.55542e-09
ENSMUSG00000036594	14960	H2-Aa	histocompatibility 2, class II antigen A, alpha	293.439	0.938699	0.137441	6.8282	8.59858e-12	2.00359e-08
ENSMUSG00000024621	12978	Csf1r	colony stimulating factor 1 receptor	297.734	0.94665	0.140806	6.70999	1.94635e-11	3.96836e-08
ENSMUSG00000038642	13040	Ctss	cathepsin S	139.408	0.958428	0.144835	6.58785	4.46245e-11	8.08745e-08
ENSMUSG00000024011	74116	Pi16	peptidase inhibitor 16	1163.91	0.821438	0.126724	6.47978	9.18576e-11	1.49829e-07
ENSMUSG00000040152	21825	Thbs1	thrombospondin 1	1042.13	0.897821	0.139357	6.44882	1.12723e-10	1.67147e-07
ENSMUSG00000069515	17110	Lyz1	lysozyme 1	52.3425	0.966277	0.150657	6.37481	1.83189e-10	2.49e-07
ENSMUSG00000054641	70945	Mmrn1	multimerin 1	91.4384	0.955699	0.150856	6.35118	2.13668e-10	2.68088e-07
ENSMUSG00000033066	14457	Gas7	growth arrest specific 7	435.594	0.818489	0.129475	6.31545	2.69382e-10	3.13849e-07
ENSMUSG00000020241	12834	Col6a2	collagen, type VI, alpha 2	3803.01	0.764017	0.122533	6.23642	4.47706e-10	4.86835e-07
ENSMUSG00000030787	114332	Lyve1	lymphatic vessel endothelial hyaluronan receptor 1	180.418	0.897513	0.150045	5.99019	2.0959e-09	1.82909e-06
ENSMUSG00000042485	66175	Mustn1	musculoskeletal, embryonic nuclear protein 1	724.627	-0.746802	0.12471	-5.98752	2.13063e-09	1.82909e-06
ENSMUSG00000060586	14969	H2-Eb1	histocompatibility 2, class II antigen E beta	234.022	0.855482	0.14298	5.98993	2.09927e-09	1.82909e-06
ENSMUSG00000028581	16792	Laptm5	lysosomal-associated protein transmembrane 5	148.318	0.841534	0.144662	5.80861	6.29939e-09	5.13747e-06
ENSMUSG00000019122	20308	Ccl9	chemokine (C-C motif) ligand 9	102.221	0.868449	0.149499	5.78808	7.11941e-09	5.52975e-06
ENSMUSG00000000753	20317	Serpinf1	serine (or cysteine) peptidase inhibitor, clade F, member 1	2032.97	0.777501	0.134972	5.76386	8.22099e-09	6.09511e-06
ENSMUSG00000004730	13733	Adgre1	adhesion G protein-coupled receptor E1	89.7415	0.867318	0.150339	5.7551	8.65915e-09	6.14084e-06
ENSMUSG00000018819	16985	Lsp1	lymphocyte specific 1	778.476	0.658924	0.114838	5.73514	9.74333e-09	6.62181e-06
ENSMUSG00000036896	12262	C1qc	complement component 1, q subcomponent, C chain	162.565	0.84722	0.147864	5.72467	1.03638e-08	6.76173e-06
ENSMUSG00000056481	70445	Cd248	CD248 antigen, endosialin	551.165	0.792993	0.143758	5.52052	3.38e-08	2.12043e-05
ENSMUSG00000025784	21922	Clec3b	C-type lectin domain family 3, member b	630.044	0.705507	0.129026	5.4657	4.61083e-08	2.77522e-05
ENSMUSG00000031827	72042	Cotl1	coactosin-like 1 (Dictyostelium)	187.457	0.736901	0.134686	5.4599	4.76403e-08	2.77522e-05
ENSMUSG00000026051	78896	Ecrg4	ECRG4 augurin precursor	45.8626	0.743256	0.14143	5.4301	5.63219e-08	3.06222e-05
ENSMUSG00000028108	13601	Ecm1	extracellular matrix protein 1	418.091	0.761289	0.13998	5.43479	5.48597e-08	3.06222e-05
ENSMUSG00000001119	12833	Col6a1	collagen, type VI, alpha 1	4031.33	0.660731	0.122086	5.41269	6.20838e-08	3.26661e-05
ENSMUSG00000028364	21923	Tnc	tenascin C	676.213	0.770892	0.143668	5.37426	7.68974e-08	3.91961e-05
ENSMUSG00000020218	24117	Wif1	Wnt inhibitory factor 1	89.7428	0.747248	0.144943	5.31827	1.04757e-07	5.06776e-05
ENSMUSG00000024053	246707	Emilin2	elastin microfibril interfacer 2	239.085	0.788422	0.148322	5.31675	1.05637e-07	5.06776e-05
ENSMUSG00000015852	80891	Fcrls	Fc receptor-like S, scavenger receptor	74.5189	0.786074	0.15082	5.25524	1.47832e-07	6.60793e-05
ENSMUSG00000016024	16803	Lbp	lipopolysaccharide binding protein	380.035	0.675802	0.128276	5.26153	1.42865e-07	6.60793e-05
ENSMUSG00000023046	16012	Igfbp6	insulin-like growth factor binding protein 6	1230.3	0.715409	0.136237	5.25269	1.49895e-07	6.60793e-05
ENSMUSG00000018008	72318	Cyth4	cytohesin 4	84.7276	0.781863	0.149087	5.23134	1.68282e-07	7.2233e-05
ENSMUSG00000030707	12721	Coro1a	coronin, actin binding protein 1A	103.134	0.753321	0.146131	5.144	2.6895e-07	0.000112483
ENSMUSG00000000290	16414	Itgb2	integrin beta 2	66.4766	0.763933	0.150604	5.11049	3.21325e-07	0.000131028
ENSMUSG00000056529	19204	Ptafr	platelet-activating factor receptor	38.0421	0.731862	0.145064	5.08132	3.74812e-07	0.000149111
ENSMUSG00000004098	53867	Col5a3	collagen, type V, alpha 3	1971.7	0.545768	0.108806	5.01549	5.28996e-07	0.000205439
ENSMUSG00000032265	212943	Tent5a	terminal nucleotidyltransferase 5A	243.261	0.686192	0.137066	4.99649	5.83825e-07	0.00022146
ENSMUSG00000035095	219148	Fam167a	family with sequence similarity 167, member A	69.4518	0.733746	0.148676	4.96974	6.70421e-07	0.000248528
ENSMUSG00000073421	14961	H2-Ab1	histocompatibility 2, class II antigen A, beta 1	277.763	0.732902	0.148529	4.955	7.23309e-07	0.000262175
ENSMUSG00000032725	14276	Folr2	folate receptor 2 (fetal)	61.6833	0.747522	0.150873	4.94641	7.55953e-07	0.000262348
ENSMUSG00000048126	12835	Col6a3	collagen, type VI, alpha 3	2417.89	0.600123	0.121269	4.94873	7.46998e-07	0.000262348
ENSMUSG00000024529	16948	Lox	lysyl oxidase	486.785	0.69788	0.141874	4.91945	8.67882e-07	0.000287166
ENSMUSG00000031825	78892	Crispld2	cysteine-rich secretory protein LCCL domain containing 2	462.176	0.684761	0.13933	4.91279	8.97889e-07	0.000287166
ENSMUSG00000032024	71566	Clmp	CXADR-like membrane protein	245.768	0.659716	0.133946	4.91621	8.82373e-07	0.000287166
ENSMUSG00000040690	107581	Col16a1	collagen, type XVI, alpha 1	555.402	0.691849	0.140601	4.92208	8.56285e-07	0.000287166
ENSMUSG00000046805	17476	Mpeg1	macrophage expressed gene 1	105.784	0.720317	0.146944	4.89638	9.76175e-07	0.0003062
ENSMUSG00000024501	22240	Dpysl3	dihydropyrimidinase-like 3	640.77	0.603533	0.123601	4.88103	1.05532e-06	0.000324778
ENSMUSG00000032011	21838	Thy1	thymus cell antigen 1, theta	309.576	0.68936	0.142154	4.84854	1.24376e-06	0.000375684
ENSMUSG00000028111	13038	Ctsk	cathepsin K	297.736	0.639752	0.132975	4.80465	1.55022e-06	0.00045974
ENSMUSG00000029718	18542	Pcolce	procollagen C-endopeptidase enhancer protein	1361.95	0.629278	0.131146	4.79884	1.59588e-06	0.000464828
ENSMUSG00000020695	17534	Mrc2	mannose receptor, C type 2	617.848	0.614056	0.12886	4.76319	1.90558e-06	0.000545295
ENSMUSG00000049103	12772	Ccr2	chemokine (C-C motif) receptor 2	97.6484	0.710082	0.150817	4.75599	1.97472e-06	0.000555339
ENSMUSG00000056174	329941	Col8a2	collagen, type VIII, alpha 2	169.831	0.712539	0.150866	4.74429	2.09239e-06	0.000578458
ENSMUSG00000037379	100689	Spon2	spondin 2, extracellular matrix protein	211.604	0.678529	0.143211	4.73757	2.16293e-06	0.000587993
ENSMUSG00000027204	14118	Fbn1	fibrillin 1	4564.49	0.653697	0.138237	4.73248	2.2179e-06	0.000593051
ENSMUSG00000037902	19261	Sirpa	signal-regulatory protein alpha	344.78	0.63668	0.134473	4.72841	2.26285e-06	0.000595313
ENSMUSG00000026837	12831	Col5a1	collagen, type V, alpha 1	1893.43	0.609711	0.129178	4.72019	2.35623e-06	0.000610039
ENSMUSG00000026043	12825	Col3a1	collagen, type III, alpha 1	15857.5	0.622744	0.13213	4.71529	2.41368e-06	0.00061515
ENSMUSG00000021876	58809	Rnase4	ribonuclease, RNase A family 4	798.521	0.574676	0.121942	4.71061	2.46973e-06	0.00061975
ENSMUSG00000037138	16764	Aff3	AF4/FMR2 family, member 3	128.504	0.694956	0.147325	4.70638	2.52153e-06	0.000623162
ENSMUSG00000029096	78558	Htra3	HtrA serine peptidase 3	1519.83	0.508284	0.108697	4.67502	2.93925e-06	0.000715555
ENSMUSG00000024659	16952	Anxa1	annexin A1	777.226	0.611954	0.131334	4.65826	3.18887e-06	0.000764755
ENSMUSG00000056737	12332	Capg	capping protein (actin filament), gelsolin-like	398.256	0.576313	0.123685	4.6553	3.23512e-06	0.000764755
ENSMUSG00000038156	233744	Spon1	spondin 1, (f-spondin) extracellular matrix protein	199.644	0.662871	0.142322	4.64992	3.32071e-06	0.000773773
ENSMUSG00000017466	21858	Timp2	tissue inhibitor of metalloproteinase 2	2875.48	0.601304	0.12947	4.64497	3.40131e-06	0.000781391
ENSMUSG00000022488	105855	Nckap1l	NCK associated protein 1 like	76.9101	0.694159	0.150247	4.61525	3.92629e-06	0.000889468
ENSMUSG00000024076	74199	Vit	vitrin	98.4058	0.69354	0.149986	4.60933	4.03969e-06	0.000897614
ENSMUSG00000034463	219151	Scara3	scavenger receptor class A, member 3	302.922	0.684605	0.148778	4.60486	4.12734e-06	0.000897614
ENSMUSG00000054675	231633	Tmem119	transmembrane protein 119	109.445	0.690182	0.149845	4.60523	4.1201e-06	0.000897614
ENSMUSG00000037406	330723	Htra4	HtrA serine peptidase 4	55.1805	0.567527	0.132648	4.53586	5.73684e-06	0.00123123
ENSMUSG00000042436	76293	Mfap4	microfibrillar-associated protein 4	784.634	0.619146	0.137092	4.51686	6.27621e-06	0.0013295
ENSMUSG00000040552	12267	C3ar1	complement component 3a receptor 1	43.576	0.64328	0.145525	4.48053	7.44573e-06	0.00155702
ENSMUSG00000030748	16190	Il4ra	interleukin 4 receptor, alpha	391.421	0.603017	0.134647	4.47528	7.63119e-06	0.0015756
ENSMUSG00000044017	243277	Adgrd1	adhesion G protein-coupled receptor D1	205.498	0.651779	0.146011	4.45616	8.34415e-06	0.00170127
ENSMUSG00000034675	56320	Dbn1	drebrin 1	323.607	0.545547	0.122617	4.44517	8.78238e-06	0.00176851
ENSMUSG00000040249	16971	Lrp1	low density lipoprotein receptor-related protein 1	3100.21	0.596721	0.134475	4.43884	9.04454e-06	0.00179909
ENSMUSG00000027386	70370	Fbln7	fibulin 7	106.389	0.666228	0.150114	4.43552	9.18508e-06	0.00180503
ENSMUSG00000031740	17390	Mmp2	matrix metallopeptidase 2	2028.65	0.581231	0.131483	4.4211	9.82019e-06	0.00190687
ENSMUSG00000033207	71738	Mamdc2	MAM domain containing 2	210.812	0.612116	0.138771	4.41215	1.02351e-05	0.00196405
ENSMUSG00000015354	76477	Pcolce2	procollagen C-endopeptidase enhancer 2	223.637	0.652753	0.148222	4.40209	1.07213e-05	0.00201427
ENSMUSG00000017969	19223	Ptgis	prostaglandin I2 (prostacyclin) synthase	125.238	0.656982	0.149056	4.40164	1.07438e-05	0.00201427
ENSMUSG00000022816	14314	Fstl1	follistatin-like 1	4580.25	0.58714	0.133551	4.39811	1.09195e-05	0.00202396
ENSMUSG00000022102	13449	Dok2	docking protein 2	41.8549	0.654763	0.149442	4.39297	1.11814e-05	0.00204921
ENSMUSG00000059498	14131	Fcgr3	Fc receptor, IgG, low affinity III	69.3873	0.661479	0.150648	4.38576	1.15582e-05	0.00209472
ENSMUSG00000023191	14789	P3h3	prolyl 3-hydroxylase 3	306.086	0.594533	0.135882	4.37168	1.23293e-05	0.00220992
ENSMUSG00000027188	210622	Pamr1	peptidase domain containing associated with muscle regeneration 1	162.003	0.656073	0.150472	4.35953	1.30339e-05	0.00228947
ENSMUSG00000033825	17229	Tpsb2	tryptase beta 2	30.0973	0.618197	0.143479	4.3592	1.30538e-05	0.00228947
ENSMUSG00000061068	17227	Mcpt4	mast cell protease 4	30.0546	0.598295	0.141105	4.34659	1.38273e-05	0.00239932
ENSMUSG00000015340	13058	Cybb	cytochrome b-245, beta polypeptide	93.4448	0.652592	0.150883	4.3364	1.44833e-05	0.00246081
ENSMUSG00000031906	58994	Smpd3	sphingomyelin phosphodiesterase 3, neutral	64.7645	0.572544	0.138615	4.3376	1.44047e-05	0.00246081
ENSMUSG00000027996	20319	Sfrp2	secreted frizzled-related protein 2	16.4628	0.521597	0.125424	4.32721	1.51013e-05	0.00253936
ENSMUSG00000030862	55987	Cpxm2	carboxypeptidase X 2 (M14 family)	816.642	0.602141	0.139941	4.30449	1.67371e-05	0.00277445
ENSMUSG00000037362	18133	Ccn3	cellular communication network factor 3	297.773	0.573899	0.133192	4.30314	1.68396e-05	0.00277445
ENSMUSG00000026728	22352	Vim	vimentin	5672.28	0.499608	0.116247	4.29805	1.72306e-05	0.00281049
ENSMUSG00000005338	94332	Cadm3	cell adhesion molecule 3	241.497	0.624498	0.145567	4.2916	1.77388e-05	0.00284424
ENSMUSG00000029675	13717	Eln	elastin	3131.49	0.476379	0.111013	4.29101	1.77863e-05	0.00284424
ENSMUSG00000035279	269855	Ssc5d	scavenger receptor cysteine rich family, 5 domains	766.205	0.610844	0.142534	4.28761	1.80606e-05	0.00286006
ENSMUSG00000052160	104759	Pld4	phospholipase D family, member 4	66.6336	0.644743	0.150426	4.2841	1.83484e-05	0.0028777
ENSMUSG00000022225	17228	Cma1	chymase 1, mast cell	15.5439	0.480282	0.119396	4.25413	2.09865e-05	0.0032601
ENSMUSG00000001865	12873	Cpa3	carboxypeptidase A3, mast cell	26.619	0.551545	0.134704	4.25126	2.12572e-05	0.003271
ENSMUSG00000036545	216725	Adamts2	a disintegrin-like and metallopeptidase (reprolysin type) with thrombospondin type 1 motif, 2	837.396	0.512553	0.120878	4.23833	2.25192e-05	0.00343282
ENSMUSG00000026574	56429	Dpt	dermatopontin	1207	0.472889	0.1117	4.23246	2.31154e-05	0.00349107
ENSMUSG00000061100	57262	Retnla	resistin like alpha	252.948	0.485357	0.126563	4.22665	2.37201e-05	0.00354952
ENSMUSG00000028047	21827	Thbs3	thrombospondin 3	471.4	0.540822	0.128062	4.22034	2.43929e-05	0.00361702
ENSMUSG00000021728	13723	Emb	embigin	70.3353	0.627164	0.149578	4.2015	2.65153e-05	0.00389631
ENSMUSG00000071984	68655	Fndc1	fibronectin type III domain containing 1	1252.05	0.582971	0.139096	4.19246	2.75951e-05	0.00401879
ENSMUSG00000033420	69538	Antxr1	anthrax toxin receptor 1	900.278	0.485961	0.116477	4.17136	3.02786e-05	0.00433223
ENSMUSG00000026825	13429	Dnm1	dynamin 1	293.758	0.557967	0.13374	4.16717	3.08401e-05	0.0043742
ENSMUSG00000022440	72709	C1qtnf6	C1q and tumor necrosis factor related protein 6	470.449	0.559262	0.134312	4.16288	3.14263e-05	0.00438115
ENSMUSG00000041577	116847	Prelp	proline arginine-rich end leucine-rich repeat	1144.91	0.592309	0.142372	4.1629	3.14229e-05	0.00438115
ENSMUSG00000021822	18792	Plau	plasminogen activator, urokinase	538.775	0.458364	0.111429	4.11208	3.92109e-05	0.00540291
ENSMUSG00000026042	12832	Col5a2	collagen, type V, alpha 2	2594.45	0.536062	0.130422	4.11086	3.9418e-05	0.00540291
ENSMUSG00000037649	14998	H2-DMa	histocompatibility 2, class II, locus DMa	60.7242	0.61923	0.150793	4.10325	4.07383e-05	0.00553736
ENSMUSG00000031659	11513	Adcy7	adenylate cyclase 7	608.816	0.536002	0.130781	4.09758	4.17495e-05	0.0056279
ENSMUSG00000034205	94352	Loxl2	lysyl oxidase-like 2	779.546	0.565114	0.13803	4.09443	4.232e-05	0.00565805
ENSMUSG00000040747	12508	Cd53	CD53 antigen	39.6571	0.598885	0.14746	4.0853	4.40191e-05	0.00583736
ENSMUSG00000027224	213696	Duoxa1	dual oxidase maturation factor 1	16.9415	0.472102	0.122276	4.08089	4.48643e-05	0.00590147
ENSMUSG00000001435	12822	Col18a1	collagen, type XVIII, alpha 1	735.538	0.537102	0.131856	4.07243	4.65257e-05	0.00602287
ENSMUSG00000040950	216864	Mgl2	macrophage galactose N-acetyl-galactosamine specific lectin 2	110.718	0.610792	0.150883	4.07428	4.61575e-05	0.00602287
ENSMUSG00000040212	13732	Emp3	epithelial membrane protein 3	167.283	0.558161	0.137447	4.05384	5.03844e-05	0.00647103
ENSMUSG00000035493	21810	Tgfbi	transforming growth factor, beta induced	652.581	0.589004	0.145799	4.04256	5.28705e-05	0.00673728
ENSMUSG00000050335	16854	Lgals3	lectin, galactose binding, soluble 3	87.2758	0.6066	0.149869	4.03413	5.48039e-05	0.00692951
ENSMUSG00000035000	13482	Dpp4	dipeptidylpeptidase 4	113.559	0.604696	0.150472	4.03135	5.54585e-05	0.00695833
ENSMUSG00000031375	12111	Bgn	biglycan	4071.04	0.520777	0.129745	4.01451	5.95691e-05	0.00741704
ENSMUSG00000020689	16416	Itgb3	integrin beta 3	116.124	0.583027	0.145037	4.01026	6.06524e-05	0.0074947
ENSMUSG00000011256	11492	Adam19	a disintegrin and metallopeptidase domain 19 (meltrin beta)	366.383	0.531567	0.132756	4.00468	6.21011e-05	0.00761603
ENSMUSG00000048612	226101	Myof	myoferlin	357.831	0.51414	0.128537	3.99656	6.42703e-05	0.00782323
ENSMUSG00000026365	12628	Cfh	complement component factor h	287.07	0.585283	0.146488	3.99283	6.52897e-05	0.00788844
ENSMUSG00000022032	71145	Scara5	scavenger receptor class A, member 5	473.009	0.568807	0.143134	3.97207	7.12501e-05	0.0085453
ENSMUSG00000079022	69700	Col22a1	collagen, type XXII, alpha 1	2429.97	0.507046	0.127787	3.9685	7.23256e-05	0.00861097
ENSMUSG00000026676	74186	Ccdc3	coiled-coil domain containing 3	210.794	0.594937	0.150882	3.95902	7.52579e-05	0.00889516
ENSMUSG00000031494	170786	Cd209a	CD209a antigen	14.8407	0.41504	0.112856	3.95234	7.73904e-05	0.0090814
ENSMUSG00000020866	12291	Cacna1g	calcium channel, voltage-dependent, T type, alpha 1G subunit	131.864	0.576544	0.145813	3.95015	7.81017e-05	0.0090994
ENSMUSG00000032997	74241	Chpf	chondroitin polymerizing factor	401.838	0.514183	0.13062	3.93495	8.32136e-05	0.00962622
ENSMUSG00000028931	16498	Kcnab2	potassium voltage-gated channel, shaker-related subfamily, beta member 2	34.5976	0.572829	0.146361	3.91943	8.87574e-05	0.0101952
ENSMUSG00000048782	233752	Insc	INSC spindle orientation adaptor protein	95.757	0.5891	0.150204	3.91742	8.95008e-05	0.0102087
ENSMUSG00000022351	20775	Sqle	squalene epoxidase	99.3944	0.588641	0.150891	3.91463	9.05448e-05	0.0102561
ENSMUSG00000019539	52377	Rcn3	reticulocalbin 3, EF-hand calcium binding domain	517.277	0.555491	0.142144	3.90897	9.269e-05	0.0104267
ENSMUSG00000034127	216350	Tspan8	tetraspanin 8	136.78	-0.575751	0.147623	-3.90329	9.48941e-05	0.0106015
ENSMUSG00000048865	226652	Arhgap30	Rho GTPase activating protein 30	46.6198	0.583538	0.149749	3.89291	9.905e-05	0.0109905
ENSMUSG00000019929	13179	Dcn	decorin	8785.53	0.468781	0.120485	3.89097	9.98442e-05	0.0110038
ENSMUSG00000030116	50530	Mfap5	microfibrillar associated protein 5	772.205	0.54114	0.139322	3.88448	0.00010255	0.0112261
ENSMUSG00000032334	16949	Loxl1	lysyl oxidase-like 1	865.555	0.467524	0.121251	3.85448	0.000115975	0.0126112
ENSMUSG00000024164	12266	C3	complement component 3	727.983	0.497639	0.135995	3.84246	0.000121806	0.013117
ENSMUSG00000025150	12409	Cbr2	carbonyl reductase 2	92.3976	0.573548	0.14896	3.8416	0.000122236	0.013117
ENSMUSG00000024300	17916	Myo1f	myosin IF	37.345	0.562579	0.147718	3.83172	0.000127253	0.0135661
ENSMUSG00000030218	17313	Mgp	matrix Gla protein	1833.2	0.482073	0.126643	3.8067	0.000140833	0.0148202
ENSMUSG00000045679	217430	Pqlc3	PQ loop repeat containing	94.6446	0.573636	0.150695	3.80807	0.000140057	0.0148202
ENSMUSG00000026255	98363	Efhd1	EF hand domain containing 1	187.05	0.556588	0.146491	3.79627	0.000146892	0.0153587
ENSMUSG00000027848	99543	Olfml3	olfactomedin-like 3	558.671	0.546065	0.144256	3.78597	0.000153109	0.0159068
ENSMUSG00000022150	13132	Dab2	disabled 2, mitogen-responsive phosphoprotein	531.124	0.508963	0.134932	3.77335	0.000161072	0.0166282
ENSMUSG00000026443	16980	Lrrn2	leucine rich repeat protein 2, neuronal	76.1881	0.565016	0.150317	3.75573	0.000172839	0.0175105
ENSMUSG00000026656	14130	Fcgr2b	Fc receptor, IgG, low affinity IIb	75.4937	0.567756	0.150815	3.7568	0.000172097	0.0175105
ENSMUSG00000072941	20657	Sod3	superoxide dismutase 3, extracellular	474.745	0.503115	0.133888	3.75766	0.00017151	0.0175105
ENSMUSG00000044206	278180	Vsig4	V-set and immunoglobulin domain containing 4	5.27866	0.203563	0.075431	3.74753	0.000178587	0.017981
ENSMUSG00000008845	93671	Cd163	CD163 antigen	158.137	0.563116	0.150635	3.73743	0.000185911	0.0186036
ENSMUSG00000029373	56744	Pf4	platelet factor 4	55.9957	0.561504	0.150772	3.72222	0.00019748	0.0196408
ENSMUSG00000020143	94176	Dock2	dedicator of cyto-kinesis 2	40.3778	0.554481	0.149555	3.70858	0.000208425	0.0206038
ENSMUSG00000006014	96875	Prg4	proteoglycan 4 (megakaryocyte stimulating factor, articular superficial zone protein)	988.547	0.396995	0.119055	3.7064	0.00021023	0.020657
ENSMUSG00000014303	83396	Glis2	GLIS family zinc finger 2	207.85	0.519702	0.140204	3.70266	0.000213347	0.0208378
ENSMUSG00000006800	72043	Sulf2	sulfatase 2	596.203	0.473831	0.128195	3.69434	0.000220456	0.021265
ENSMUSG00000021957	21881	Tkt	transketolase	532.89	0.52292	0.141595	3.69206	0.000222446	0.021265
ENSMUSG00000026395	19264	Ptprc	protein tyrosine phosphatase, receptor type, C	87.9661	0.554787	0.150893	3.68921	0.000224953	0.021265
ENSMUSG00000033268	99439	Duox1	dual oxidase 1	34.2763	0.52734	0.144341	3.69197	0.000222526	0.021265
ENSMUSG00000042254	214425	Cilp	cartilage intermediate layer protein, nucleotide pyrophosphohydrolase	2232.62	0.509277	0.138065	3.69004	0.000224216	0.021265
ENSMUSG00000052688	226421	Rab7b	RAB7B, member RAS oncogene family	134.756	0.533035	0.144211	3.68854	0.000225544	0.021265
ENSMUSG00000000318	17312	Clec10a	C-type lectin domain family 10, member A	37.2455	0.509891	0.141992	3.6733	0.000239439	0.0224453
ENSMUSG00000022901	12524	Cd86	CD86 antigen	20.5404	0.487273	0.135026	3.6569	0.000255286	0.0236681
ENSMUSG00000018593	20692	Sparc	secreted acidic cysteine rich glycoprotein	22083.6	0.464556	0.127217	3.65231	0.000259892	0.0238632
ENSMUSG00000027864	19221	Ptgfrn	prostaglandin F2 receptor negative regulator	1112.6	0.438415	0.120033	3.65179	0.000260416	0.0238632
ENSMUSG00000000957	17387	Mmp14	matrix metallopeptidase 14 (membrane-inserted)	630.423	0.500282	0.137227	3.64646	0.000265874	0.0240927
ENSMUSG00000022754	56277	Tmem45a	transmembrane protein 45a	67.1077	0.551386	0.150857	3.64665	0.000265684	0.0240927
ENSMUSG00000021998	18826	Lcp1	lymphocyte cytosolic protein 1	214.476	0.518947	0.142375	3.64453	0.000267885	0.0241407
ENSMUSG00000030513	18553	Pcsk6	proprotein convertase subtilisin/kexin type 6	812.99	0.508074	0.139471	3.64218	0.000270334	0.0242276
ENSMUSG00000039899	14190	Fgl2	fibrinogen-like protein 2	621.458	0.498712	0.137095	3.63711	0.000275717	0.024575
ENSMUSG00000049112	18430	Oxtr	oxytocin receptor	21.4396	0.428646	0.124194	3.63244	0.00028075	0.0248876
ENSMUSG00000001025	20200	S100a6	S100 calcium binding protein A6 (calcyclin)	955.165	0.412592	0.113709	3.62836	0.00028523	0.0251481
ENSMUSG00000022098	12153	Bmp1	bone morphogenetic protein 1	778.796	0.43378	0.119591	3.62602	0.00028782	0.0252399
ENSMUSG00000020902	18208	Ntn1	netrin 1	438.118	0.510888	0.141211	3.61656	0.000298547	0.0260407
ENSMUSG00000030317	110595	Timp4	tissue inhibitor of metalloproteinase 4	1220.61	-0.46537	0.128752	-3.61412	0.000301365	0.0261467
ENSMUSG00000015355	12506	Cd48	CD48 antigen	22.1147	0.477428	0.13414	3.60893	0.000307459	0.0265342
ENSMUSG00000026548	98365	Slamf9	SLAM family member 9	24.5123	0.496484	0.139586	3.60657	0.000310271	0.0266359
ENSMUSG00000005410	17218	Mcm5	minichromosome maintenance complex component 5	57.393	0.544695	0.150879	3.60398	0.000313381	0.0267621
ENSMUSG00000034993	26949	Vat1	vesicle amine transport 1	753.299	0.429995	0.119491	3.59772	0.000321019	0.0272715
ENSMUSG00000024087	13078	Cyp1b1	cytochrome P450, family 1, subfamily b, polypeptide 1	36.9493	0.47965	0.136111	3.58166	0.000341412	0.028705
ENSMUSG00000055254	18212	Ntrk2	neurotrophic tyrosine kinase, receptor, type 2	236.31	0.529377	0.147896	3.57608	0.000348787	0.0291747
ENSMUSG00000041797	217262	Abca9	ATP-binding cassette, sub-family A (ABC1), member 9	451.817	0.491757	0.137623	3.57056	0.000356217	0.0296442
ENSMUSG00000020467	216616	Efemp1	epidermal growth factor-containing fibulin-like extracellular matrix protein 1	212.195	0.526527	0.147515	3.56519	0.000363594	0.0301044
ENSMUSG00000030579	22177	Tyrobp	TYRO protein tyrosine kinase binding protein	34.6146	0.513643	0.145498	3.56254	0.000367289	0.0301048
ENSMUSG00000036908	54445	Unc93b1	unc-93 homolog B1, TLR signaling regulator	254.234	0.471494	0.132304	3.56382	0.000365504	0.0301048
ENSMUSG00000019932	16545	Kera	keratocan	850.79	0.492989	0.138614	3.55687	0.0003753	0.0306076
ENSMUSG00000063531	20349	Sema3e	sema domain, immunoglobulin domain (Ig), short basic domain, secreted, (semaphorin) 3E	62.9293	0.534897	0.150642	3.54871	0.000387118	0.0314144
ENSMUSG00000032243	319480	Itga11	integrin alpha 11	179.134	0.532451	0.150433	3.54173	0.000397512	0.0320981
ENSMUSG00000038668	14745	Lpar1	lysophosphatidic acid receptor 1	498.167	0.454436	0.128509	3.53451	0.000408532	0.0328255
ENSMUSG00000026697	17926	Myoc	myocilin	767.365	0.511872	0.145152	3.52751	0.000419487	0.0335404
ENSMUSG00000002111	20375	Spi1	spleen focus forming virus (SFFV) proviral integration oncogene	38.2552	0.516097	0.147559	3.52239	0.000427677	0.0340285
ENSMUSG00000032925	223272	Itgbl1	integrin, beta-like 1	577.433	0.497614	0.141515	3.51594	0.000438207	0.0346971
ENSMUSG00000001555	14230	Fkbp10	FK506 binding protein 10	318.483	0.43504	0.123939	3.50914	0.000449558	0.0353239
ENSMUSG00000024411	11829	Aqp4	aquaporin 4	1460.53	-0.477394	0.136111	-3.50861	0.000450455	0.0353239
ENSMUSG00000039145	227541	Camk1d	calcium/calmodulin-dependent protein kinase ID	56.2876	0.5287	0.150652	3.50156	0.000462537	0.0360978
ENSMUSG00000032431	56693	Crtap	cartilage associated protein	294.968	0.484421	0.13863	3.4947	0.000474603	0.0365154
ENSMUSG00000044172	68509	Ptx4	pentraxin 4	240.934	0.52542	0.150741	3.49554	0.000473105	0.0365154
ENSMUSG00000041324	16323	Inhba	inhibin beta-A	163.295	0.484479	0.138596	3.49307	0.000477505	0.0365661
ENSMUSG00000017493	16010	Igfbp4	insulin-like growth factor binding protein 4	1205.42	0.443815	0.127539	3.47906	0.000503171	0.0382575
ENSMUSG00000053113	12702	Socs3	suppressor of cytokine signaling 3	195.031	0.506205	0.145565	3.47847	0.000504283	0.0382575
ENSMUSG00000041120	17965	Nbl1	NBL1, DAN family BMP antagonist	909.355	0.473077	0.136048	3.47678	0.000507468	0.0383209
ENSMUSG00000028664	13844	Ephb2	Eph receptor B2	51.1025	0.521934	0.150239	3.47198	0.000516635	0.0388334
ENSMUSG00000025161	80879	Slc16a3	solute carrier family 16 (monocarboxylic acid transporters), member 3	1523.57	-0.423915	0.122377	-3.46461	0.000530999	0.0397299
ENSMUSG00000029925	21391	Tbxas1	thromboxane A synthase 1, platelet	24.4073	0.448122	0.132954	3.45942	0.000541331	0.040318
ENSMUSG00000023224	12258	Serping1	serine (or cysteine) peptidase inhibitor, clade G, member 1	1454.39	0.441682	0.127741	3.45723	0.000545759	0.0404631
ENSMUSG00000002602	26362	Axl	AXL receptor tyrosine kinase	1523.45	0.482464	0.140072	3.44501	0.000571047	0.0419565
ENSMUSG00000026357	64214	Rgs18	regulator of G-protein signaling 18	13.211	0.393646	0.119901	3.43909	0.00058367	0.0426917
ENSMUSG00000003665	15116	Has1	hyaluronan synthase 1	14.6175	0.390646	0.118252	3.43703	0.000588127	0.0428256
ENSMUSG00000028480	384009	Glipr2	GLI pathogenesis-related 2	147.959	0.501931	0.146679	3.42098	0.000623951	0.0452323
ENSMUSG00000029108	54216	Pcdh7	protocadherin 7	201.519	0.480947	0.141081	3.40564	0.000660089	0.0474304
ENSMUSG00000032359	13036	Ctsh	cathepsin H	430.046	0.396643	0.116385	3.40644	0.000658171	0.0474304
ENSMUSG00000058818	18733	Pirb	paired Ig-like receptor B	29.7059	0.468975	0.139419	3.39637	0.000682867	0.048852
ENSMUSG00000013584	19378	Aldh1a2	aldehyde dehydrogenase family 1, subfamily A2	131.97	0.491051	0.144921	3.38751	0.000705308	0.0498021
ENSMUSG00000027254	17754	Map1a	microtubule-associated protein 1 A	1728.3	0.403334	0.119018	3.38904	0.000701383	0.0498021
ENSMUSG00000039062	16790	Anpep	alanyl (membrane) aminopeptidase	301.851	0.470377	0.138669	3.38855	0.000702621	0.0498021
ENSMUSG00000018654	22778	Ikzf1	IKAROS family zinc finger 1	26.0829	0.469805	0.140535	3.37924	0.000726864	0.0511029
ENSMUSG00000050931	74442	Sgms2	sphingomyelin synthase 2	99.4541	0.502932	0.148722	3.3736	0.000741909	0.0519368
ENSMUSG00000079227	12774	Ccr5	chemokine (C-C motif) receptor 5	21.2716	0.449205	0.135863	3.36908	0.000754186	0.0525706
ENSMUSG00000004473	20256	Clec11a	C-type lectin domain family 11, member a	148.297	0.503276	0.150478	3.36603	0.000762583	0.0528748
ENSMUSG00000021559	69635	Dapk1	death associated protein kinase 1	231.713	0.481591	0.142994	3.36515	0.000765033	0.0528748
ENSMUSG00000026069	17082	Il1rl1	interleukin 1 receptor-like 1	30.602	0.474243	0.142789	3.35789	0.000785404	0.0540537
ENSMUSG00000024810	77125	Il33	interleukin 33	129.896	0.494219	0.14801	3.33371	0.000856953	0.058562
ENSMUSG00000031595	68797	Pdgfrl	platelet-derived growth factor receptor-like	144.965	0.474217	0.142118	3.33334	0.00085809	0.058562
ENSMUSG00000036298	239606	Slc2a13	solute carrier family 2 (facilitated glucose transporter), member 13	52.7056	0.50059	0.150634	3.31978	0.000900896	0.0612271
ENSMUSG00000024598	14119	Fbn2	fibrillin 2	123.146	0.494719	0.149556	3.30994	0.000933147	0.0631558
ENSMUSG00000015134	56847	Aldh1a3	aldehyde dehydrogenase family 1, subfamily A3	76.642	0.475323	0.145077	3.30695	0.000943189	0.0635717
ENSMUSG00000025017	83490	Pik3ap1	phosphoinositide-3-kinase adaptor protein 1	14.3215	0.396153	0.123312	3.28872	0.00100643	0.0675552
ENSMUSG00000044734	66222	Serpinb1a	serine (or cysteine) peptidase inhibitor, clade B, member 1a	141.629	0.471337	0.143174	3.28676	0.00101348	0.0677495
ENSMUSG00000052336	13051	Cx3cr1	chemokine (C-X3-C motif) receptor 1	31.9237	0.479729	0.14671	3.28206	0.00103053	0.068608
ENSMUSG00000014599	12977	Csf1	colony stimulating factor 1 (macrophage)	507.139	0.409021	0.124629	3.27996	0.00103821	0.0686374
ENSMUSG00000029661	12843	Col1a2	collagen, type I, alpha 2	20186.7	0.483034	0.148877	3.27964	0.00103939	0.0686374
ENSMUSG00000057948	70450	Unc13d	unc-13 homolog D	85.805	0.492464	0.150862	3.27355	0.00106205	0.0695704
ENSMUSG00000067780	94227	Pi15	peptidase inhibitor 15	75.8181	0.492464	0.150622	3.27406	0.00106014	0.0695704
ENSMUSG00000006205	56213	Htra1	HtrA serine peptidase 1	618.313	0.373627	0.114226	3.27061	0.00107317	0.0700177
ENSMUSG00000031351	22673	Zfp185	zinc finger protein 185	235.388	0.461496	0.141033	3.26908	0.00107898	0.0701162
ENSMUSG00000029338	71914	Antxr2	anthrax toxin receptor 2	585.889	0.398144	0.121876	3.26518	0.00109395	0.070807
ENSMUSG00000025355	58223	Mmp19	matrix metallopeptidase 19	62.7876	0.49234	0.150763	3.25942	0.00111639	0.0719738
ENSMUSG00000030208	13730	Emp1	epithelial membrane protein 1	2910.72	0.456475	0.14021	3.25702	0.00112588	0.0720164
ENSMUSG00000032014	102644	Oaf	out at first homolog	368.408	0.396219	0.121608	3.25721	0.00112512	0.0720164
ENSMUSG00000016756	12763	Cmah	cytidine monophospho-N-acetylneuraminic acid hydroxylase	58.0857	0.47283	0.145984	3.25409	0.00113758	0.0723927
ENSMUSG00000091345	665033	Col6a5	collagen, type VI, alpha 5	12.7852	0.269044	0.0945772	3.25332	0.00114064	0.0723927
ENSMUSG00000070469	269959	Adamtsl3	ADAMTS-like 3	201.267	0.464356	0.142639	3.25049	0.00115207	0.0725535
ENSMUSG00000027422	81910	Rrbp1	ribosome binding protein 1	2273.69	0.318029	0.0981138	3.24131	0.00118983	0.0746438
ENSMUSG00000030427	18726	Lilra6	leukocyte immunoglobulin-like receptor, subfamily A (with TM domain), member 6	8.26376	0.289881	0.0984467	3.22942	0.00124043	0.0775195
ENSMUSG00000048004	217951	Tmem196	transmembrane protein 196	8.84495	0.30134	0.101871	3.22108	0.0012771	0.0793605
ENSMUSG00000060572	17150	Mfap2	microfibrillar-associated protein 2	136.634	0.485456	0.150784	3.22051	0.00127962	0.0793605
ENSMUSG00000030772	50781	Dkk3	dickkopf WNT signaling pathway inhibitor 3	96.7644	0.484662	0.150691	3.21369	0.0013104	0.0808885
ENSMUSG00000045658	98496	Pid1	phosphotyrosine interaction domain containing 1	203.59	0.457595	0.142318	3.21287	0.00131417	0.0808885
ENSMUSG00000024663	74760	Rab3il1	RAB3A interacting protein (rabin3)-like 1	169.643	0.468178	0.145617	3.20995	0.00132758	0.0811018
ENSMUSG00000061013	210719	Mkx	mohawk homeobox	118.869	0.483154	0.15066	3.20734	0.00133968	0.0815355
ENSMUSG00000027951	56417	Adar	adenosine deaminase, RNA-specific	338.129	0.403524	0.125892	3.20533	0.00134906	0.0818012
ENSMUSG00000040016	19218	Ptger3	prostaglandin E receptor 3 (subtype EP3)	27.9021	0.43657	0.137302	3.20328	0.00135872	0.0820819
ENSMUSG00000038147	12523	Cd84	CD84 antigen	25.1971	0.400937	0.130133	3.19619	0.00139253	0.0838141
ENSMUSG00000035697	70719	Arhgap45	Rho GTPase activating protein 45	72.1991	0.482	0.150825	3.19201	0.00141286	0.0847251
ENSMUSG00000036412	545260	Arsi	arylsulfatase i	78.2363	0.461497	0.146651	3.18737	0.00143572	0.0857804
ENSMUSG00000003352	12297	Cacnb3	calcium channel, voltage-dependent, beta 3 subunit	75.6722	0.478284	0.150216	3.18613	0.00144191	0.085836
ENSMUSG00000029070	74761	Mxra8	matrix-remodelling associated 8	893.678	0.364654	0.114587	3.18147	0.00146531	0.0865967
ENSMUSG00000032231	12306	Anxa2	annexin A2	1950.38	0.373633	0.117425	3.18186	0.00146334	0.0865967
ENSMUSG00000050737	64292	Ptges	prostaglandin E synthase	80.031	0.475512	0.149663	3.17493	0.00149872	0.0882516
ENSMUSG00000079293	56644	Clec7a	C-type lectin domain family 7, member a	19.4373	0.402754	0.130048	3.17183	0.00151481	0.0888781
ENSMUSG00000002699	16822	Lcp2	lymphocyte cytosolic protein 2	24.283	0.419957	0.134944	3.16795	0.0015352	0.0897515
ENSMUSG00000029304	20750	Spp1	secreted phosphoprotein 1	72.3432	0.450577	0.14383	3.16365	0.00155803	0.0907611
ENSMUSG00000027318	110751	Adam33	a disintegrin and metallopeptidase domain 33	83.3587	0.47594	0.150343	3.15807	0.00158819	0.0918615
ENSMUSG00000076617	16019	Ighm	immunoglobulin heavy constant mu	114.189	0.457994	0.144856	3.15838	0.00158646	0.0918615
ENSMUSG00000022483	12824	Col2a1	collagen, type II, alpha 1	107.469	0.470865	0.149867	3.15296	0.00161622	0.0931526
ENSMUSG00000026786	54519	Apbb1ip	amyloid beta (A4) precursor protein-binding, family B, member 1 interacting protein	85.8718	0.470573	0.148967	3.15083	0.00162806	0.0935046
ENSMUSG00000050721	102595	Plekho2	pleckstrin homology domain containing, family O member 2	398.659	0.41074	0.130678	3.14181	0.00167906	0.0960954
ENSMUSG00000000435	17877	Myf5	myogenic factor 5	175.129	-0.422273	0.134417	-3.14019	0.0016884	0.0962917
ENSMUSG00000070436	12406	Serpinh1	serine (or cysteine) peptidase inhibitor, clade H, member 1	3905.39	0.383573	0.122298	3.13671	0.00170857	0.0971027
ENSMUSG00000031849	12845	Comp	cartilage oligomeric matrix protein	560.743	0.355101	0.121371	3.13379	0.00172565	0.0977331
ENSMUSG00000022014	108670	Epsti1	epithelial stromal interaction 1 (breast)	18.6532	0.376088	0.124637	3.12924	0.00175262	0.0985757
ENSMUSG00000036446	17022	Lum	lumican	1128.21	0.429603	0.137277	3.12935	0.00175194	0.0985757
ENSMUSG00000002204	16541	Napsa	napsin A aspartic peptidase	8.19691	0.312607	0.104727	3.12775	0.00176151	0.0987355
ENSMUSG00000031486	78560	Adgra2	adhesion G protein-coupled receptor A2	307.525	0.439754	0.140621	3.12585	0.00177295	0.0990362
ENSMUSG00000007682	13371	Dio2	deiodinase, iodothyronine, type II	306.255	0.415162	0.132879	3.12348	0.00178725	0.0994944
ENSMUSG00000000682	23833	Cd52	CD52 antigen	19.3505	0.375758	0.126101	3.11232	0.00185625	0.102288
ENSMUSG00000001270	12709	Ckb	creatine kinase, brain	288.654	0.415459	0.133352	3.11365	0.00184788	0.102288
ENSMUSG00000015947	14129	Fcgr1	Fc receptor, IgG, high affinity I	16.2107	0.338454	0.11521	3.11252	0.00185494	0.102288
ENSMUSG00000021457	20963	Syk	spleen tyrosine kinase	148.521	0.45071	0.144658	3.10978	0.00187225	0.102822
ENSMUSG00000028476	53614	Reck	reversion-inducing-cysteine-rich protein with kazal motifs	146.687	0.453987	0.145979	3.10263	0.00191807	0.103939
ENSMUSG00000029762	14187	Akr1b8	aldo-keto reductase family 1, member B8	61.4279	0.468403	0.150686	3.10334	0.00191352	0.103939
ENSMUSG00000069763	67888	Tmem100	transmembrane protein 100	197.772	0.458449	0.14751	3.10397	0.00190942	0.103939
ENSMUSG00000073409	110557	H2-Q6	histocompatibility 2, Q region locus 6	77.565	0.466423	0.150622	3.10416	0.00190823	0.103939
ENSMUSG00000039497	212898	Dse	dermatan sulfate epimerase	155.756	0.431102	0.139161	3.0944	0.0019721	0.106513
ENSMUSG00000033880	19039	Lgals3bp	lectin, galactoside-binding, soluble, 3 binding protein	486.122	0.402028	0.129966	3.09276	0.00198307	0.106752
ENSMUSG00000027995	24088	Tlr2	toll-like receptor 2	43.6717	0.456393	0.148412	3.09063	0.00199733	0.107166
ENSMUSG00000030148	26888	Clec4a2	C-type lectin domain family 4, member a2	18.1606	0.375426	0.12627	3.08863	0.00201081	0.107536
ENSMUSG00000035799	22160	Twist1	twist basic helix-loop-helix transcription factor 1	59.5262	0.453816	0.148097	3.08532	0.00203332	0.108384
ENSMUSG00000026193	14268	Fn1	fibronectin 1	7381.71	0.450101	0.147789	3.08024	0.00206834	0.109535
ENSMUSG00000029231	18595	Pdgfra	platelet derived growth factor receptor, alpha polypeptide	714.195	0.426326	0.138308	3.08121	0.00206163	0.109535
ENSMUSG00000054196	68588	Cthrc1	collagen triple helix repeat containing 1	39.1891	0.444424	0.145451	3.0782	0.00208257	0.109931
ENSMUSG00000079168	70192	Cd209g	CD209g antigen	4.47347	0.214712	0.0808642	3.07625	0.00209619	0.110293
ENSMUSG00000022148	23880	Fyb	FYN binding protein	20.0739	0.410657	0.135205	3.07134	0.00213103	0.111766
ENSMUSG00000097354	76432	2310001H17Rik	RIKEN cDNA 2310001H17 gene	352.985	-0.378539	0.123374	-3.06856	0.00215093	0.112448
ENSMUSG00000072214	18951	Septin5	septin 5	128.63	0.443202	0.14448	3.06211	0.00219784	0.114534
ENSMUSG00000029622	11867	Arpc1b	actin related protein 2/3 complex, subunit 1B	708.602	0.371332	0.121366	3.05898	0.0022209	0.115366
ENSMUSG00000021319	20379	Sfrp4	secreted frizzled-related protein 4	94.8284	0.460352	0.150722	3.05271	0.00226786	0.117432
ENSMUSG00000020057	71712	Dram1	DNA-damage regulated autophagy modulator 1	115.639	0.459236	0.150372	3.04948	0.0022924	0.118027
ENSMUSG00000028883	20346	Sema3a	sema domain, immunoglobulin domain (Ig), short basic domain, secreted, (semaphorin) 3A	66.1951	0.454933	0.149634	3.04929	0.00229383	0.118027
ENSMUSG00000022456	24050	Septin3	septin 3	21.5575	0.403738	0.134066	3.04773	0.00230573	0.118267
ENSMUSG00000025175	63828	Fn3k	fructosamine 3 kinase	287.61	-0.373842	0.122822	-3.04196	0.00235046	0.119807
ENSMUSG00000033327	81877	Tnxb	tenascin XB	1551.7	0.414801	0.136323	3.04257	0.00234566	0.119807
ENSMUSG00000029482	78894	Aacs	acetoacetyl-CoA synthetase	166.939	0.453109	0.148778	3.03954	0.00236942	0.120397
ENSMUSG00000025780	209378	Itih5	inter-alpha (globulin) inhibitor H5	1757.13	0.371245	0.122271	3.03578	0.00239913	0.120778
ENSMUSG00000029201	22235	Ugdh	UDP-glucose dehydrogenase	554.225	0.402416	0.13241	3.03759	0.00238477	0.120778
ENSMUSG00000035385	20296	Ccl2	chemokine (C-C motif) ligand 2	18.324	0.28912	0.104977	3.03671	0.00239176	0.120778
ENSMUSG00000059326	12982	Csf2ra	colony stimulating factor 2 receptor, alpha, low-affinity (granulocyte-macrophage)	54.0457	0.456913	0.15085	3.03182	0.00243081	0.121997
ENSMUSG00000048368	27047	Omd	osteomodulin	56.9376	0.449199	0.148303	3.03043	0.00244204	0.122184
ENSMUSG00000004609	12489	Cd33	CD33 antigen	59.1175	0.451145	0.149354	3.0285	0.0024577	0.122525
ENSMUSG00000039646	246154	Vasn	vasorin	152.493	0.454624	0.150196	3.02754	0.00246557	0.122525
ENSMUSG00000059901	237360	Adamts14	a disintegrin-like and metallopeptidase (reprolysin type) with thrombospondin type 1 motif, 14	153.343	0.423678	0.139879	3.02591	0.0024789	0.122525
ENSMUSG00000029470	18438	P2rx4	purinergic receptor P2X, ligand-gated ion channel 4	175.078	0.413201	0.136687	3.02033	0.00252503	0.124428
ENSMUSG00000014846	67971	Tppp3	tubulin polymerization-promoting protein family member 3	3745.21	0.302776	0.100281	3.01933	0.00253335	0.124462
ENSMUSG00000041734	170643	Kirrel	kirre like nephrin family adhesion molecule 1	408.237	0.399333	0.13221	3.01835	0.00254152	0.124489
ENSMUSG00000040113	240879	Mettl11b	methyltransferase like 11B	496.283	-0.374836	0.124362	-3.01279	0.00258862	0.126416
ENSMUSG00000051243	320563	Islr2	immunoglobulin superfamily containing leucine-rich repeat 2	103.011	0.446569	0.148816	3.00834	0.00262675	0.127515
ENSMUSG00000061232	14972	H2-K1	histocompatibility 2, K1, K region	1941.48	0.358856	0.119269	3.00886	0.00262226	0.127515
ENSMUSG00000033453	235130	Adamts15	a disintegrin-like and metallopeptidase (reprolysin type) with thrombospondin type 1 motif, 15	270.224	0.414985	0.138135	3.00271	0.00267588	0.129514
ENSMUSG00000027514	58203	Zbp1	Z-DNA binding protein 1	14.438	0.341887	0.118349	3.00131	0.00268817	0.129724
ENSMUSG00000020814	67622	Mxra7	matrix-remodelling associated 7	442.549	0.381577	0.127228	2.99836	0.00271434	0.130601
ENSMUSG00000027559	12350	Car3	carbonic anhydrase 3	142768	-0.315504	0.105265	-2.99728	0.002724	0.13068
ENSMUSG00000030223	19277	Ptpro	protein tyrosine phosphatase, receptor type, O	19.3732	0.397136	0.13429	2.99412	0.00275239	0.131655
ENSMUSG00000051212	321019	Gpr183	G protein-coupled receptor 183	15.9715	0.323516	0.115536	2.99041	0.00278606	0.132757
ENSMUSG00000056069	223433	Otulinl	OTU deubiquitinase with linear linkage specificity like	21.2221	0.400426	0.135731	2.98979	0.00279171	0.132757
ENSMUSG00000107585	70230	3300002P13Rik	RIKEN cDNA 3300002P13 gene	218.225	-0.390837	0.130755	-2.98888	0.00280001	0.132764
ENSMUSG00000015950	17969	Ncf1	neutrophil cytosolic factor 1	51.7074	0.447146	0.149738	2.98732	0.00281431	0.133056
ENSMUSG00000026748	67448	Plxdc2	plexin domain containing 2	781.215	0.382462	0.128018	2.98631	0.0028237	0.133114
ENSMUSG00000035373	20306	Ccl7	chemokine (C-C motif) ligand 7	6.87873	0.219506	0.0851647	2.9726	0.00295293	0.138805
ENSMUSG00000022324	17181	Matn2	matrilin 2	306.942	0.418667	0.140854	2.96967	0.00298121	0.139732
ENSMUSG00000031093	75974	Dock11	dedicator of cytokinesis 11	214.464	0.413316	0.139157	2.96568	0.00302015	0.141151
ENSMUSG00000018339	14778	Gpx3	glutathione peroxidase 3	2375.27	0.371835	0.12564	2.96	0.00307641	0.143369
ENSMUSG00000033220	19354	Rac2	Rac family small GTPase 2	32.9262	0.43205	0.146611	2.9578	0.00309844	0.143985
ENSMUSG00000027797	13175	Dclk1	doublecortin-like kinase 1	165.198	0.430478	0.145777	2.95256	0.0031515	0.146035
ENSMUSG00000001228	18140	Uhrf1	ubiquitin-like, containing PHD and RING finger domains, 1	35.0681	0.420395	0.144246	2.95013	0.00317637	0.146355
ENSMUSG00000069792	100034251	Wfdc17	WAP four-disulfide core domain 17	12.0348	0.314297	0.11242	2.95013	0.00317637	0.146355
ENSMUSG00000044006	68709	Cilp2	cartilage intermediate layer protein 2	622.133	0.312768	0.114891	2.94851	0.00319308	0.146711
ENSMUSG00000030495	53896	Slc7a10	solute carrier family 7 (cationic amino acid transporter, y+ system), member 10	38.4706	0.360792	0.126232	2.94295	0.00325096	0.148951
ENSMUSG00000071714	12984	Csf2rb2	colony stimulating factor 2 receptor, beta 2, low-affinity (granulocyte-macrophage)	66.5173	0.443514	0.150886	2.94168	0.00326434	0.149145
ENSMUSG00000024679	68774	Ms4a6d	membrane-spanning 4-domains, subfamily A, member 6D	18.2864	0.363994	0.125712	2.93773	0.00330621	0.150636
ENSMUSG00000005958	13845	Ephb3	Eph receptor B3	88.8681	0.434852	0.14872	2.92717	0.0034206	0.155014
ENSMUSG00000064351	17708	COX1	cytochrome c oxidase subunit I	893962	-0.274657	0.0938326	-2.92711	0.00342131	0.155014
ENSMUSG00000073411	14964	H2-D1	histocompatibility 2, D region locus 1	2368.8	0.332744	0.113735	2.9256	0.00343796	0.155337
ENSMUSG00000001131	21857	Timp1	tissue inhibitor of metalloproteinase 1	132.892	0.43794	0.150652	2.92354	0.0034608	0.155937
ENSMUSG00000020473	11568	Aebp1	AE binding protein 1	1227.18	0.420064	0.143896	2.92108	0.00348821	0.156274
ENSMUSG00000026638	54139	Irf6	interferon regulatory factor 6	91.5921	0.432812	0.14807	2.92153	0.00348317	0.156274
ENSMUSG00000027339	215653	Rassf2	Ras association (RalGDS/AF-6) domain family member 2	238.518	0.381554	0.130589	2.92029	0.00349704	0.156274
ENSMUSG00000030589	233046	Rasgrp4	RAS guanyl releasing protein 4	22.5862	0.396656	0.136917	2.91566	0.00354936	0.15791
ENSMUSG00000043832	73149	Clec4a3	C-type lectin domain family 4, member a3	14.513	0.347397	0.12316	2.9146	0.00356143	0.15791
ENSMUSG00000079017	76933	Ifi27l2a	interferon, alpha-inducible protein 27 like 2A	141.477	0.433357	0.148524	2.91449	0.00356269	0.15791
ENSMUSG00000001506	12842	Col1a1	collagen, type I, alpha 1	15555.9	0.407919	0.142598	2.91218	0.00358917	0.158429
ENSMUSG00000029306	15891	Ibsp	integrin binding sialoprotein	62.0479	0.0594867	0.0429956	2.91178	0.00359381	0.158429
ENSMUSG00000073418	12268	C4b	complement component 4B (Chido blood group)	187.175	0.341746	0.123609	2.91076	0.00360553	0.158517
ENSMUSG00000001128	18636	Cfp	complement factor properdin	110.04	0.417559	0.143414	2.90802	0.00363728	0.159055
ENSMUSG00000102692	100534287	Dchs2	dachsous cadherin related 2	45.5796	0.434865	0.149398	2.90824	0.00363473	0.159055
ENSMUSG00000041559	14264	Fmod	fibromodulin	4157.73	0.331778	0.121282	2.90576	0.00366357	0.159777
ENSMUSG00000020583	17182	Matn3	matrilin 3	16.4461	0.349318	0.122674	2.90127	0.00371653	0.161654
ENSMUSG00000031673	12552	Cdh11	cadherin 11	174.6	0.43409	0.149955	2.89426	0.00380049	0.164429
ENSMUSG00000025203	20250	Scd2	stearoyl-Coenzyme A desaturase 2	1130.95	0.406984	0.140708	2.89294	0.00381659	0.164689
ENSMUSG00000018774	12514	Cd68	CD68 antigen	56.4349	0.436701	0.150824	2.8879	0.00387823	0.166468
ENSMUSG00000036103	140792	Colec12	collectin sub-family member 12	286.661	0.424262	0.146761	2.88861	0.00386954	0.166468
ENSMUSG00000044646	207259	Zbtb7c	zinc finger and BTB domain containing 7C	81.1825	0.430001	0.148891	2.88606	0.00390096	0.167004
ENSMUSG00000033161	11928	Atp1a1	ATPase, Na+/K+ transporting, alpha 1 polypeptide	9014.18	0.304153	0.105481	2.88353	0.00393247	0.167512
ENSMUSG00000034593	17918	Myo5a	myosin VA	256.206	0.393392	0.136301	2.88346	0.00393337	0.167512
ENSMUSG00000027230	26427	Creb3l1	cAMP responsive element binding protein 3-like 1	123.674	0.42526	0.147755	2.87991	0.00397783	0.168964
ENSMUSG00000020423	12227	Btg2	BTG anti-proliferation factor 2	2805.52	0.336815	0.117158	2.87496	0.00404085	0.171195
ENSMUSG00000009281	71660	Rarres2	retinoic acid receptor responder (tazarotene induced) 2	310.398	0.399431	0.13901	2.8705	0.00409822	0.172966
ENSMUSG00000029659	70717	Medag	mesenteric estrogen dependent adipogenesis	279.401	0.411102	0.143087	2.86957	0.00411026	0.172966
ENSMUSG00000039084	12643	Chad	chondroadherin	733.274	0.265925	0.103881	2.86925	0.00411444	0.172966
ENSMUSG00000042129	213391	Rassf4	Ras association (RalGDS/AF-6) domain family member 4	166.346	0.410511	0.142947	2.86746	0.00413782	0.173079
ENSMUSG00000046841	216197	Ckap4	cytoskeleton-associated protein 4	700.059	0.378086	0.131877	2.86742	0.00413836	0.173079
ENSMUSG00000033857	217364	Engase	endo-beta-N-acetylglucosaminidase	196.142	0.400508	0.139697	2.86298	0.00419681	0.174996
ENSMUSG00000036334	242050	Igsf10	immunoglobulin superfamily, member 10	351.695	0.372549	0.130118	2.86231	0.00420566	0.174996
ENSMUSG00000000184	12444	Ccnd2	cyclin D2	942.788	0.310223	0.108532	2.85828	0.0042595	0.176785
ENSMUSG00000032232	68178	Cgnl1	cingulin-like 1	502.599	0.327882	0.114807	2.85537	0.00429865	0.177958
ENSMUSG00000021508	57266	Cxcl14	chemokine (C-X-C motif) ligand 14	397.694	0.383113	0.134318	2.85037	0.00436688	0.178071
ENSMUSG00000026834	269275	Acvr1c	activin A receptor, type IC	64.0031	0.408292	0.144298	2.85175	0.00434788	0.178071
ENSMUSG00000029413	67111	Naaa	N-acylethanolamine acid amidase	273.122	0.350878	0.122971	2.85209	0.00434321	0.178071
ENSMUSG00000032322	19200	Pstpip1	proline-serine-threonine phosphatase-interacting protein 1	32.0636	0.409113	0.144126	2.85325	0.0043274	0.178071
ENSMUSG00000036564	234593	Ndrg4	N-myc downstream regulated gene 4	319.283	0.377333	0.132214	2.85269	0.00433507	0.178071
ENSMUSG00000073730	66755	Ppp1r14bl	protein phosphatase 1, regulatory inhibitor subunit 14B like	49.4376	0.409326	0.144209	2.85067	0.00436269	0.178071
ENSMUSG00000004814	56221	Ccl24	chemokine (C-C motif) ligand 24	17.5896	0.361547	0.129412	2.84686	0.00441527	0.179148
ENSMUSG00000037624	16526	Kcnk2	potassium channel, subfamily K, member 2	190.237	0.407639	0.143046	2.84698	0.00441357	0.179148
ENSMUSG00000031517	234267	Gpm6a	glycoprotein m6a	43.0904	0.418063	0.147699	2.84477	0.00444438	0.179881
ENSMUSG00000028396	71886	2310002L09Rik	RIKEN cDNA 2310002L09 gene	3512.64	-0.271113	0.0954022	-2.84172	0.00448715	0.180629
ENSMUSG00000068196	12837	Col8a1	collagen, type VIII, alpha 1	685.525	0.380911	0.134044	2.84108	0.00449608	0.180629
ENSMUSG00000071713	12983	Csf2rb	colony stimulating factor 2 receptor, beta, low-affinity (granulocyte-macrophage)	101.217	0.42663	0.150822	2.84128	0.00449322	0.180629
ENSMUSG00000032089	16154	Il10ra	interleukin 10 receptor, alpha	38.6485	0.415388	0.146612	2.83586	0.00457018	0.183155
ENSMUSG00000017412	12298	Cacnb4	calcium channel, voltage-dependent, beta 4 subunit	16.6633	0.35131	0.126875	2.82866	0.00467431	0.185505
ENSMUSG00000026833	56177	Olfm1	olfactomedin 1	532.101	0.325777	0.115116	2.82981	0.00465754	0.185505
ENSMUSG00000036395	244757	Glb1l2	galactosidase, beta 1-like 2	178.992	0.426812	0.150815	2.83057	0.0046465	0.185505
ENSMUSG00000050276	381974	Mrgprg	MAS-related GPR, member G	25.6719	0.0799977	0.0501276	2.82937	0.00466391	0.185505
ENSMUSG00000000392	14089	Fap	fibroblast activation protein	269.365	0.405726	0.143498	2.8256	0.00471926	0.186834
ENSMUSG00000010663	76267	Fads1	fatty acid desaturase 1	441.88	0.360287	0.127673	2.82029	0.00479801	0.188579
ENSMUSG00000020256	216188	Aldh1l2	aldehyde dehydrogenase 1 family, member L2	271.848	0.383048	0.135867	2.82033	0.00479737	0.188579
ENSMUSG00000074570	320664	Cass4	Cas scaffolding protein family member 4	10.1573	0.280028	0.103747	2.82119	0.00478465	0.188579
ENSMUSG00000024713	18552	Pcsk5	proprotein convertase subtilisin/kexin type 5	267.794	0.410595	0.145767	2.81745	0.00484062	0.189341
ENSMUSG00000051906	69142	Cd209f	CD209f antigen	11.6904	0.288575	0.107506	2.81758	0.00483871	0.189341
ENSMUSG00000020897	20877	Aurkb	aurora kinase B	11.9295	0.304106	0.113258	2.81435	0.00488754	0.190719
ENSMUSG00000027408	56264	Cpxm1	carboxypeptidase X 1 (M14 family)	68.2367	0.423197	0.150362	2.81197	0.00492385	0.191678
ENSMUSG00000002847	85031	Pla1a	phospholipase A1 member A	159.382	0.416139	0.147949	2.81022	0.00495073	0.191808
ENSMUSG00000044951	238564	Mylk4	myosin light chain kinase family, member 4	4582.34	-0.327073	0.116378	-2.81049	0.00494658	0.191808
ENSMUSG00000039168	223453	Dap	death-associated protein	417.575	0.373279	0.132907	2.80923	0.00496604	0.191946
ENSMUSG00000026674	18214	Ddr2	discoidin domain receptor family, member 2	1026.53	0.351979	0.125539	2.80333	0.00505785	0.193979
ENSMUSG00000027646	20779	Src	Rous sarcoma oncogene	120.301	0.405383	0.144472	2.80204	0.00507811	0.193979
ENSMUSG00000031613	15446	Hpgd	hydroxyprostaglandin dehydrogenase 15 (NAD)	65.2	0.422718	0.150893	2.80408	0.00504608	0.193979
ENSMUSG00000051920	239405	Rspo2	R-spondin 2	6.53042	0.20422	0.0818217	2.80233	0.00507353	0.193979
ENSMUSG00000056124	56386	B4galt6	UDP-Gal:betaGlcNAc beta 1,4-galactosyltransferase, polypeptide 6	548.211	0.346522	0.123533	2.80496	0.00503222	0.193979
ENSMUSG00000051314	233079	Ffar2	free fatty acid receptor 2	22.9457	0.31618	0.117217	2.79985	0.00511258	0.19484
ENSMUSG00000047180	214854	Neurl3	neuralized E3 ubiquitin protein ligase 3	74.5488	0.420864	0.150821	2.79897	0.00512658	0.194918
ENSMUSG00000019832	67844	Rab32	RAB32, member RAS oncogene family	44.7182	0.411152	0.147797	2.79752	0.00514973	0.195342
ENSMUSG00000058099	74039	Nfam1	Nfat activating molecule with ITAM motif 1	25.2986	0.395388	0.141996	2.7934	0.00521574	0.197387
ENSMUSG00000041827	231655	Oasl1	2'-5' oligoadenylate synthetase-like 1	27.7227	0.397146	0.142734	2.79246	0.0052309	0.197503
ENSMUSG00000002020	16997	Ltbp2	latent transforming growth factor beta binding protein 2	56.0788	0.412884	0.147927	2.79003	0.00527031	0.198531
ENSMUSG00000037405	15894	Icam1	intercellular adhesion molecule 1	203.845	0.386925	0.138752	2.78863	0.00529319	0.198604
ENSMUSG00000048163	20345	Selplg	selectin, platelet (p-selectin) ligand	32.2632	0.408069	0.146566	2.78842	0.00529661	0.198604
ENSMUSG00000044548	59036	Dact1	dishevelled-binding antagonist of beta-catenin 1	179.496	0.408653	0.146544	2.78614	0.00533395	0.199546
ENSMUSG00000016494	12490	Cd34	CD34 antigen	3320.17	0.345597	0.124213	2.7824	0.00539583	0.200026
ENSMUSG00000018507	22368	Trpv2	transient receptor potential cation channel, subfamily V, member 2	53.3981	0.416707	0.149636	2.78299	0.00538609	0.200026
ENSMUSG00000033436	67416	Armcx2	armadillo repeat containing, X-linked 2	311.585	0.355537	0.12763	2.78367	0.00537481	0.200026
ENSMUSG00000102918	93706	Pcdhgc3	protocadherin gamma subfamily C, 3	481.553	0.3364	0.12079	2.78419	0.00536613	0.200026
ENSMUSG00000009614	192166	Sardh	sarcosine dehydrogenase	79.5956	0.416057	0.149499	2.77827	0.00546497	0.20213
ENSMUSG00000000693	16950	Loxl3	lysyl oxidase-like 3	208.637	0.41012	0.147965	2.77019	0.00560238	0.206743
ENSMUSG00000001493	17285	Meox1	mesenchyme homeobox 1	332.735	0.385353	0.1391	2.76917	0.00561992	0.206922
ENSMUSG00000049866	320982	Arl4c	ADP-ribosylation factor-like 4C	146.811	0.396825	0.143354	2.76721	0.0056538	0.207701
ENSMUSG00000044469	66443	Tnfaip8l1	tumor necrosis factor, alpha-induced protein 8-like 1	49.3468	0.406387	0.148088	2.76274	0.00573189	0.210096
ENSMUSG00000035208	276950	Slfn8	schlafen 8	21.6968	0.369031	0.135732	2.7597	0.00578541	0.211109
ENSMUSG00000051439	12475	Cd14	CD14 antigen	40.7369	0.396859	0.14442	2.75977	0.0057842	0.211109
ENSMUSG00000021950	11752	Anxa8	annexin A8	29.1108	0.365577	0.133803	2.7557	0.00585664	0.213136
ENSMUSG00000029919	54486	Hpgds	hematopoietic prostaglandin D synthase	20.2937	0.342335	0.127727	2.75512	0.0058671	0.213136
ENSMUSG00000027322	20612	Siglec1	sialic acid binding Ig-like lectin 1, sialoadhesin	20.6782	0.34954	0.129553	2.75307	0.00590384	0.213994
ENSMUSG00000032400	68014	Zwilch	zwilch kinetochore protein	19.6353	0.364954	0.134258	2.75165	0.00592952	0.214449
ENSMUSG00000027907	20195	S100a11	S100 calcium binding protein A11	284.869	0.381905	0.139212	2.74137	0.00611831	0.220787
ENSMUSG00000030110	19713	Ret	ret proto-oncogene	378.28	0.375727	0.137179	2.73816	0.00617848	0.221987
ENSMUSG00000040310	11695	Alx4	aristaless-like homeobox 4	27.724	0.386586	0.141543	2.73814	0.00617878	0.221987
ENSMUSG00000030786	16409	Itgam	integrin alpha M	21.24	0.341465	0.128671	2.7364	0.0062116	0.222676
ENSMUSG00000020120	56193	Plek	pleckstrin	80.4513	0.410296	0.150576	2.7337	0.00626261	0.222813
ENSMUSG00000021765	14313	Fst	follistatin	318.575	0.353612	0.129339	2.73448	0.00624782	0.222813
ENSMUSG00000026827	14571	Gpd2	glycerol phosphate dehydrogenase 2, mitochondrial	1303.39	-0.289849	0.106028	-2.73363	0.00626397	0.222813
ENSMUSG00000052384	224109	Nrros	negative regulator of reactive oxygen species	97.6658	0.403493	0.147755	2.73331	0.00627007	0.222813
ENSMUSG00000020573	30955	Pik3cg	phosphatidylinositol-4,5-bisphosphate 3-kinase catalytic subunit gamma	30.8422	0.396439	0.145906	2.7292	0.0063489	0.225124
ENSMUSG00000026223	64294	Itm2c	integral membrane protein 2C	877.448	0.297571	0.109108	2.72723	0.00638675	0.225658
ENSMUSG00000047712	338362	Ust	uronyl-2-sulfotransferase	62.3588	0.408375	0.149708	2.72698	0.00639163	0.225658
ENSMUSG00000023947	18037	Nfkbie	nuclear factor of kappa light polypeptide gene enhancer in B cells inhibitor, epsilon	40.6826	0.404217	0.148869	2.72167	0.00649527	0.226574
ENSMUSG00000026580	20344	Selp	selectin, platelet	89.0607	0.402594	0.149325	2.71997	0.0065287	0.226574
ENSMUSG00000028064	20351	Sema4a	sema domain, immunoglobulin domain (Ig), transmembrane domain (TM) and short cytoplasmic domain, (semaphorin) 4A	51.8813	0.406453	0.149583	2.72135	0.00650152	0.226574
ENSMUSG00000038600	140494	Atp6v0a4	ATPase, H+ transporting, lysosomal V0 subunit A4	57.6934	0.405366	0.149198	2.7206	0.00651635	0.226574
ENSMUSG00000045312	218454	Lhfpl2	lipoma HMGIC fusion partner-like 2	287.804	0.387863	0.142474	2.72214	0.00648597	0.226574
ENSMUSG00000050989	74777	Selenon	selenoprotein N	298.166	0.348424	0.127952	2.7215	0.00649859	0.226574
ENSMUSG00000064345	17717	ND2	NADH dehydrogenase subunit 2	457135	-0.273123	0.100376	-2.72103	0.00650795	0.226574
ENSMUSG00000072235	22142	Tuba1a	tubulin, alpha 1A	405.951	0.358539	0.131641	2.72276	0.00647388	0.226574
ENSMUSG00000003746	17155	Man1a	mannosidase 1, alpha	509.108	0.331172	0.121789	2.71776	0.00657258	0.226933
ENSMUSG00000021624	17079	Cd180	CD180 antigen	12.1482	0.308739	0.117541	2.71735	0.00658078	0.226933
ENSMUSG00000025964	23792	Adam23	a disintegrin and metallopeptidase domain 23	110.751	0.406258	0.149302	2.71751	0.0065775	0.226933
ENSMUSG00000012017	224024	Scarf2	scavenger receptor class F, member 2	243.81	0.404645	0.149422	2.7098	0.00673232	0.231181
ENSMUSG00000040061	18796	Plcb2	phospholipase C, beta 2	5.49187	0.208315	0.0854157	2.71017	0.00672493	0.231181
ENSMUSG00000032020	72828	Ubash3b	ubiquitin associated and SH3 domain containing, B	68.599	0.406734	0.150374	2.70839	0.006761	0.231678
ENSMUSG00000008874	403395	Clec3a	C-type lectin domain family 3, member a	11.4576	0.212517	0.0887017	2.70754	0.00677831	0.231784
ENSMUSG00000028369	64817	Svep1	sushi, von Willebrand factor type A, EGF and pentraxin domain containing 1	370.01	0.395623	0.146204	2.70549	0.00682032	0.232733
ENSMUSG00000022831	15163	Hcls1	hematopoietic cell specific Lyn substrate 1	121.346	0.393056	0.145237	2.70197	0.00689292	0.234719
ENSMUSG00000025776	83691	Crispld1	cysteine-rich secretory protein LCCL domain containing 1	276.89	0.375574	0.138995	2.70128	0.00690731	0.234719
ENSMUSG00000034947	217203	Tmem106a	transmembrane protein 106A	65.7476	0.407043	0.150701	2.6976	0.00698415	0.236837
ENSMUSG00000037206	26968	Islr	immunoglobulin superfamily containing leucine-rich repeat	871.738	0.374924	0.139239	2.69223	0.0070975	0.240181
ENSMUSG00000053279	11668	Aldh1a1	aldehyde dehydrogenase family 1, subfamily A1	5129.22	-0.2499	0.0929961	-2.68719	0.00720561	0.242832
ENSMUSG00000053279	320092	E030003E18Rik	RIKEN cDNA E030003E18 gene	5129.22	-0.2499	0.0929961	-2.68719	0.00720561	0.242832
ENSMUSG00000040659	27984	Efhd2	EF hand domain containing 2	317.292	0.365756	0.1364	2.6818	0.00732278	0.246272
ENSMUSG00000005397	18073	Nid1	nidogen 1	3775.06	0.318948	0.119022	2.67967	0.00736943	0.246984
ENSMUSG00000006360	12925	Crip1	cysteine-rich protein 1 (intestinal)	583.075	0.352869	0.131817	2.6779	0.00740863	0.246984
ENSMUSG00000022665	67896	Ccdc80	coiled-coil domain containing 80	2049.2	0.258658	0.0966012	2.6774	0.00741967	0.246984
ENSMUSG00000038037	12703	Socs1	suppressor of cytokine signaling 1	18.1981	0.344033	0.130475	2.67924	0.00737898	0.246984
ENSMUSG00000044405	246747	Adig	adipogenin	85.1602	0.401605	0.150029	2.67751	0.00741724	0.246984
ENSMUSG00000020810	114886	Cygb	cytoglobin	576.459	0.356227	0.133088	2.67541	0.00746381	0.247719
ENSMUSG00000025085	226251	Ablim1	actin-binding LIM protein 1	14570.8	0.24971	0.0933481	2.67504	0.00747211	0.247719
ENSMUSG00000034116	22324	Vav1	vav 1 oncogene	19.7168	0.340558	0.129805	2.67335	0.00750976	0.247959
ENSMUSG00000048826	240025	Dact2	dishevelled-binding antagonist of beta-catenin 2	64.0733	0.377229	0.141726	2.67341	0.00750852	0.247959
ENSMUSG00000026100	17700	Mstn	myostatin	73.7563	-0.40188	0.150869	-2.66805	0.00762934	0.251398
ENSMUSG00000022261	15529	Sdc2	syndecan 2	710.964	0.337976	0.126676	2.66692	0.00765506	0.251737
ENSMUSG00000015085	12496	Entpd2	ectonucleoside triphosphate diphosphohydrolase 2	190.065	0.37894	0.14253	2.65463	0.0079395	0.260566
ENSMUSG00000031400	14381	G6pdx	glucose-6-phosphate dehydrogenase X-linked	152.094	0.399054	0.150236	2.65352	0.00796566	0.260899
ENSMUSG00000000120	18053	Ngfr	nerve growth factor receptor (TNFR superfamily, member 16)	47.0669	0.383463	0.145242	2.64915	0.00806942	0.262965
ENSMUSG00000001864	108897	Aif1l	allograft inflammatory factor 1-like	176.478	0.374212	0.14134	2.64835	0.00808849	0.262965
ENSMUSG00000017737	17395	Mmp9	matrix metallopeptidase 9	7.29431	0.222683	0.0920521	2.64748	0.00810933	0.262965
ENSMUSG00000026413	18772	Pkp1	plakophilin 1	4.88487	0.180065	0.0773833	2.64774	0.00810329	0.262965
ENSMUSG00000027833	20429	Shox2	short stature homeobox 2	56.7457	0.400919	0.150833	2.65007	0.00804755	0.262965
ENSMUSG00000062329	231162	Cytl1	cytokine-like 1	81.0148	0.399203	0.15081	2.64507	0.0081674	0.263277
ENSMUSG00000073489	15951	Ifi204	interferon activated gene 204	81.7931	0.384757	0.146072	2.64549	0.00815736	0.263277
ENSMUSG00000079419	73656	Ms4a6c	membrane-spanning 4-domains, subfamily A, member 6C	23.5795	0.359164	0.13615	2.64561	0.00815445	0.263277
ENSMUSG00000036995	230837	Asap3	ArfGAP with SH3 domain, ankyrin repeat and PH domain 3	172.7	0.357172	0.135063	2.64361	0.00820262	0.263891
ENSMUSG00000037946	30938	Fgd3	FYVE, RhoGEF and PH domain containing 3	217.667	0.357404	0.135605	2.63412	0.00843559	0.270852
ENSMUSG00000037685	11980	Atp8a1	ATPase, aminophospholipid transporter (APLT), class I, type 8A, member 1	726.529	-0.319274	0.121309	-2.63141	0.00850319	0.272486
ENSMUSG00000021567	72293	Nkd2	naked cuticle 2	78.8497	0.39381	0.150739	2.61933	0.00881026	0.280672
ENSMUSG00000030607	11595	Acan	aggrecan	6.03687	0.204733	0.0869264	2.61948	0.00880635	0.280672
ENSMUSG00000021130	108760	Galnt16	polypeptide N-acetylgalactosaminyltransferase 16	185.952	0.379219	0.144741	2.61563	0.00890622	0.283176
ENSMUSG00000029005	70433	Draxin	dorsal inhibitory axon guidance protein	8.62343	-0.264793	0.105862	-2.6135	0.0089621	0.284399
ENSMUSG00000015568	16956	Lpl	lipoprotein lipase	102540	-0.239453	0.0916761	-2.61195	0.00900273	0.284764
ENSMUSG00000027195	56348	Hsd17b12	hydroxysteroid (17-beta) dehydrogenase 12	408.53	0.319875	0.122435	2.61173	0.00900855	0.284764
ENSMUSG00000007041	114584	Clic1	chloride intracellular channel 1	523.822	0.313475	0.120087	2.61019	0.00904921	0.285398
ENSMUSG00000025402	17937	Nab2	Ngfi-A binding protein 2	249.724	0.349178	0.133823	2.60965	0.00906358	0.285398
ENSMUSG00000064367	17721	ND5	NADH dehydrogenase subunit 5	614455	-0.25971	0.0997412	-2.60385	0.00921821	0.28915
ENSMUSG00000079278	545798	Tmem233	transmembrane protein 233	1101.86	-0.364492	0.140017	-2.60399	0.00921452	0.28915
ENSMUSG00000025701	11689	Alox5	arachidonate 5-lipoxygenase	26.4933	0.358214	0.139508	2.60153	0.0092808	0.290555
ENSMUSG00000031538	18791	Plat	plasminogen activator, tissue	342.776	0.354677	0.13639	2.59884	0.00935405	0.292287
ENSMUSG00000034641	217305	Cd300ld	CD300 molecule like family member d	18.8891	0.317345	0.126274	2.59242	0.00953044	0.297229
ENSMUSG00000026678	19737	Rgs5	regulator of G-protein signaling 5	22352.7	-0.272864	0.105417	-2.58845	0.00964091	0.297265
ENSMUSG00000031887	71609	Tradd	TNFRSF1A-associated via death domain	130.538	0.371216	0.143378	2.58965	0.00960729	0.297265
ENSMUSG00000032238	19883	Rora	RAR-related orphan receptor alpha	2848.36	-0.256638	0.0990395	-2.59114	0.00956578	0.297265
ENSMUSG00000044534	59289	Ackr2	atypical chemokine receptor 2	32.3304	0.358757	0.13919	2.58873	0.00963306	0.297265
ENSMUSG00000029581	14086	Fscn1	fascin actin-bundling protein 1	685.059	0.336708	0.130288	2.58484	0.00974232	0.299824
ENSMUSG00000022371	12818	Col14a1	collagen, type XIV, alpha 1	435.545	0.336913	0.133786	2.58094	0.00985309	0.302094
ENSMUSG00000056220	18783	Pla2g4a	phospholipase A2, group IVA (cytosolic, calcium-dependent)	71.0922	0.384654	0.148814	2.58128	0.0098436	0.302094
ENSMUSG00000064370	17711	CYTB	cytochrome b	847437	-0.267104	0.103603	-2.57818	0.00993221	0.303948
ENSMUSG00000031442	17207	Mcf2l	mcf.2 transforming sequence-like	1000.2	-0.374119	0.145214	-2.57715	0.00996177	0.304282
ENSMUSG00000022602	11838	Arc	activity regulated cytoskeletal-associated protein	24.7225	0.356419	0.139613	2.5742	0.0100471	0.305174
ENSMUSG00000026547	21346	Tagln2	transgelin 2	1315.39	0.309314	0.120134	2.57474	0.0100315	0.305174
ENSMUSG00000071656	68852	Lrrn4cl	LRRN4 C-terminal like	252.066	0.383392	0.148679	2.57532	0.0100147	0.305174
ENSMUSG00000005124	22402	Ccn4	cellular communication network factor 4	156.373	0.387193	0.150631	2.57162	0.0101225	0.306891
ENSMUSG00000020386	66397	Sar1b	secretion associated Ras related GTPase 1B	4803.57	-0.246804	0.0961696	-2.56635	0.0102774	0.311012
ENSMUSG00000040640	238988	Erc2	ELKS/RAB6-interacting/CAST family member 2	20.303	-0.345532	0.136023	-2.56376	0.0103546	0.312766
ENSMUSG00000020785	55984	Camkk1	calcium/calmodulin-dependent protein kinase kinase 1, alpha	61.3821	0.383841	0.149549	2.5613	0.010428	0.314401
ENSMUSG00000021474	14057	Sfxn1	sideroflexin 1	148.169	0.363309	0.141836	2.55773	0.0105357	0.316478
ENSMUSG00000049241	243270	Hcar1	hydrocarboxylic acid receptor 1	42.6084	0.311419	0.125139	2.55806	0.0105258	0.316478
ENSMUSG00000028671	74246	Gale	galactose-4-epimerase, UDP	31.7574	0.364808	0.142554	2.55656	0.0105712	0.316962
ENSMUSG00000064341	17716	ND1	NADH dehydrogenase subunit 1	538776	-0.255704	0.100086	-2.55486	0.0106229	0.317927
ENSMUSG00000023861	55951	Mpc1	mitochondrial pyruvate carrier 1	264.174	-0.329648	0.129	-2.5538	0.0106555	0.318319
ENSMUSG00000024987	13082	Cyp26a1	cytochrome P450, family 26, subfamily a, polypeptide 1	6.12382	0.209552	0.0891544	2.55238	0.0106989	0.319032
ENSMUSG00000030082	53421	Sec61a1	Sec61 alpha 1 subunit (S. cerevisiae)	1011.22	0.298547	0.117024	2.55105	0.01074	0.319088
ENSMUSG00000044674	14362	Fzd1	frizzled class receptor 1	248.801	0.35364	0.138611	2.55111	0.010738	0.319088
ENSMUSG00000020389	213084	Cdkl3	cyclin-dependent kinase-like 3	264.453	-0.325372	0.127693	-2.54732	0.0108552	0.321408
ENSMUSG00000034330	234779	Plcg2	phospholipase C, gamma 2	55.5645	0.38368	0.150579	2.54693	0.0108675	0.321408
ENSMUSG00000034845	84094	Plvap	plasmalemma vesicle associated protein	813.495	0.339299	0.133286	2.54662	0.0108771	0.321408
ENSMUSG00000030798	12493	Cd37	CD37 antigen	20.8425	0.329273	0.130436	2.54212	0.0110184	0.323239
ENSMUSG00000031101	74131	Sash3	SAM and SH3 domain containing 3	15.577	0.316567	0.126279	2.54256	0.0110042	0.323239
ENSMUSG00000048388	241520	Fam171b	family with sequence similarity 171, member B	78.8897	0.383887	0.150756	2.54228	0.0110131	0.323239
ENSMUSG00000092981	100628593	Mir5125	microRNA 5125	39.6462	0.376883	0.148188	2.54312	0.0109867	0.323239
ENSMUSG00000043091	22146	Tuba1c	tubulin, alpha 1C	28.7904	0.361478	0.142823	2.53988	0.0110889	0.324724
ENSMUSG00000002059	19376	Rab34	RAB34, member RAS oncogene family	153.275	0.368218	0.14486	2.53756	0.0111629	0.32514
ENSMUSG00000021702	21828	Thbs4	thrombospondin 4	5261.35	0.347038	0.139188	2.53761	0.0111611	0.32514
ENSMUSG00000021948	18753	Prkcd	protein kinase C, delta	203.977	0.346911	0.136484	2.53842	0.0111353	0.32514
ENSMUSG00000042286	192187	Stab1	stabilin 1	571.589	0.289743	0.114357	2.53306	0.0113071	0.328753
ENSMUSG00000075702	114679	Selenom	selenoprotein M	224.519	0.373396	0.147519	2.53112	0.0113698	0.329988
ENSMUSG00000026109	56363	Tmeff2	transmembrane protein with EGF-like and two follistatin-like domains 2	53.3497	0.381502	0.150706	2.52818	0.0114654	0.331582
ENSMUSG00000055172	50909	C1ra	complement component 1, r subcomponent A	139.676	0.362134	0.142976	2.5288	0.0114453	0.331582
ENSMUSG00000050578	17386	Mmp13	matrix metallopeptidase 13	5.61844	0.219326	0.0920319	2.5267	0.0115139	0.332394
ENSMUSG00000007039	51793	Ddah2	dimethylarginine dimethylaminohydrolase 2	367.764	0.335481	0.13295	2.52126	0.0116936	0.336988
ENSMUSG00000009687	18301	Fxyd5	FXYD domain-containing ion transport regulator 5	275.807	0.332954	0.13229	2.51652	0.0118519	0.337965
ENSMUSG00000024909	58859	Efemp2	epidermal growth factor-containing fibulin-like extracellular matrix protein 2	205.477	0.361672	0.143426	2.51944	0.0117542	0.337965
ENSMUSG00000025044	20288	Msr1	macrophage scavenger receptor 1	23.7572	0.278199	0.11568	2.51703	0.0118349	0.337965
ENSMUSG00000027763	56758	Mbnl1	muscleblind like splicing factor 1	11232.5	-0.248282	0.098602	-2.518	0.0118022	0.337965
ENSMUSG00000028197	71355	Col24a1	collagen, type XXIV, alpha 1	179.163	0.343548	0.136386	2.51708	0.0118331	0.337965
ENSMUSG00000058806	12817	Col13a1	collagen, type XIII, alpha 1	94.6416	0.379312	0.150846	2.51844	0.0117875	0.337965
ENSMUSG00000063605	234582	Ccdc102a	coiled-coil domain containing 102A	150.832	0.361125	0.143821	2.51123	0.0120312	0.342479
ENSMUSG00000024965	108101	Fermt3	fermitin family member 3	29.7084	0.364534	0.145694	2.50862	0.0121202	0.344413
ENSMUSG00000034028	225825	Cd226	CD226 antigen	6.03053	0.209105	0.0905472	2.5048	0.012252	0.347552
ENSMUSG00000054871	72309	Tmem158	transmembrane protein 158	60.0357	0.378729	0.150883	2.50379	0.0122871	0.347943
ENSMUSG00000030659	53322	Nucb2	nucleobindin 2	193.234	0.352721	0.140867	2.50167	0.0123609	0.348576
ENSMUSG00000031570	71910	Plpp5	phospholipid phosphatase 5	196.226	0.337968	0.135028	2.50217	0.0123434	0.348576
ENSMUSG00000052727	17755	Map1b	microtubule-associated protein 1B	1169.15	0.280873	0.112272	2.50131	0.0123736	0.348576
ENSMUSG00000035914	102657	Cd276	CD276 antigen	260.367	0.32022	0.128144	2.49741	0.0125105	0.350016
ENSMUSG00000038205	108097	Prkab2	protein kinase, AMP-activated, beta 2 non-catalytic subunit	2975.95	-0.267975	0.107292	-2.49764	0.0125024	0.350016
ENSMUSG00000060063	11690	Alox5ap	arachidonate 5-lipoxygenase activating protein	148.686	0.351302	0.140622	2.49749	0.0125077	0.350016
ENSMUSG00000092171	74601	4833427F10Rik	RIKEN cDNA 4833427F10 gene	52.6843	-0.372402	0.149695	-2.49754	0.0125059	0.350016
ENSMUSG00000026064	19243	Ptp4a1	protein tyrosine phosphatase 4a1	717.741	-0.280218	0.112293	-2.49572	0.0125702	0.351083
ENSMUSG00000017057	16164	Il13ra1	interleukin 13 receptor, alpha 1	229.964	0.357777	0.143482	2.49279	0.0126745	0.353391
ENSMUSG00000049690	210356	Nckap5	NCK-associated protein 5	145.497	0.362586	0.145217	2.4915	0.0127206	0.35407
ENSMUSG00000027009	16401	Itga4	integrin alpha 4	91.4042	0.374121	0.150098	2.48967	0.0127862	0.35529
ENSMUSG00000033287	72844	Kctd17	potassium channel tetramerisation domain containing 17	364.699	0.322923	0.129798	2.48741	0.0128678	0.35695
ENSMUSG00000045435	212090	Tmem60	transmembrane protein 60	501.155	-0.286218	0.115122	-2.48569	0.0129301	0.358069
ENSMUSG00000019831	83767	Wasf1	WASP family, member 1	19.1893	0.305271	0.125095	2.48406	0.0129894	0.358771
ENSMUSG00000032300	74211	1700017B05Rik	RIKEN cDNA 1700017B05 gene	129.783	0.356268	0.143321	2.48342	0.0130126	0.358771
ENSMUSG00000041736	12257	Tspo	translocator protein	423.34	0.329185	0.132532	2.48318	0.0130214	0.358771
ENSMUSG00000038233	245050	Gask1a	golgi associated kinase 1A	29.127	0.332409	0.134775	2.48244	0.0130484	0.358909
ENSMUSG00000000278	74617	Scpep1	serine carboxypeptidase 1	441.357	0.308381	0.124309	2.48023	0.0131296	0.360533
ENSMUSG00000026603	226830	Smyd2	SET and MYND domain containing 2	2693.78	-0.253993	0.102483	-2.47849	0.0131939	0.361689
ENSMUSG00000023004	22143	Tuba1b	tubulin, alpha 1B	107.185	0.360809	0.145786	2.47542	0.0133081	0.363598
ENSMUSG00000052684	16476	Jun	jun proto-oncogene	3841.53	0.301758	0.121889	2.47594	0.0132886	0.363598
ENSMUSG00000008393	52502	Carhsp1	calcium regulated heat stable protein 1	1006.28	0.286618	0.115884	2.47342	0.0133825	0.36502
ENSMUSG00000030536	29875	Iqgap1	IQ motif containing GTPase activating protein 1	1848.3	0.256319	0.103891	2.46716	0.0136189	0.370848
ENSMUSG00000021506	18740	Pitx1	paired-like homeodomain transcription factor 1	26.1574	0.341596	0.139358	2.46513	0.0136965	0.371243
ENSMUSG00000034201	78926	Gas2l1	growth arrest-specific 2 like 1	344.533	0.317157	0.128634	2.46499	0.0137017	0.371243
ENSMUSG00000064363	17719	ND4	NADH dehydrogenase subunit 4	400949	-0.261608	0.106094	-2.46584	0.0136692	0.371243
ENSMUSG00000112023	14727	Lilrb4b	leukocyte immunoglobulin-like receptor, subfamily B, member 4B	35.0948	0.334589	0.137418	2.46268	0.0137904	0.373027
ENSMUSG00000091537	66167	Tma7	translational machinery associated 7	284.078	-0.314124	0.127787	-2.45883	0.0139389	0.37642
ENSMUSG00000091537	115487184	Tma7-ps	translational machinery associated 7 homolog (S. cerevisiae), pseudogene	284.078	-0.314124	0.127787	-2.45883	0.0139389	0.37642
ENSMUSG00000029163	100952	Emilin1	elastin microfibril interfacer 1	481.546	0.340944	0.138963	2.4539	0.0141316	0.380993
ENSMUSG00000030671	18576	Pde3b	phosphodiesterase 3B, cGMP-inhibited	198.787	0.358912	0.14624	2.45163	0.0142212	0.382231
ENSMUSG00000039419	66797	Cntnap2	contactin associated protein-like 2	22.361	-0.339455	0.139429	-2.45155	0.0142244	0.382231
ENSMUSG00000063856	14775	Gpx1	glutathione peroxidase 1	1090.18	0.280778	0.114632	2.44954	0.014304	0.383738
ENSMUSG00000062585	12802	Cnr2	cannabinoid receptor 2 (macrophage)	6.21168	0.214746	0.0935026	2.44846	0.0143466	0.38425
ENSMUSG00000024013	26382	Fgd2	FYVE, RhoGEF and PH domain containing 2	23.3954	0.33632	0.138834	2.44785	0.014371	0.384271
ENSMUSG00000018537	22658	Pcgf2	polycomb group ring finger 2	90.0804	0.365831	0.149363	2.44625	0.0144351	0.384306
ENSMUSG00000027712	11747	Anxa5	annexin A5	2380.83	0.284876	0.116416	2.44704	0.0144037	0.384306
ENSMUSG00000006403	240913	Adamts4	a disintegrin-like and metallopeptidase (reprolysin type) with thrombospondin type 1 motif, 4	73.7294	0.366378	0.150628	2.44543	0.0144678	0.384339
ENSMUSG00000020901	320207	Pik3r5	phosphoinositide-3-kinase regulatory subunit 5	50.0819	0.367568	0.15044	2.43733	0.0147963	0.391314
ENSMUSG00000022840	224129	Adcy5	adenylate cyclase 5	137.678	0.367637	0.150856	2.43723	0.0148002	0.391314
ENSMUSG00000029061	26561	Mmp23	matrix metallopeptidase 23	48.4911	0.363356	0.149288	2.43659	0.0148264	0.391314
ENSMUSG00000037692	230793	Ahdc1	AT hook, DNA binding motif, containing 1	2004.81	0.283298	0.1163	2.43621	0.0148421	0.391314
ENSMUSG00000043263	236312	Ifi209	interferon activated gene 209	8.58595	0.245363	0.104669	2.43601	0.0148503	0.391314
ENSMUSG00000030342	12527	Cd9	CD9 antigen	842.955	0.26719	0.109707	2.43496	0.0148933	0.391815
ENSMUSG00000040229	23890	Gpr34	G protein-coupled receptor 34	28.9245	0.348229	0.144134	2.43404	0.0149312	0.392178
ENSMUSG00000001281	16421	Itgb7	integrin beta 7	29.0306	0.341132	0.140755	2.43159	0.0150327	0.392579
ENSMUSG00000029860	22793	Zyx	zyxin	996.235	0.263867	0.108506	2.43138	0.0150416	0.392579
ENSMUSG00000044337	12778	Ackr3	atypical chemokine receptor 3	798.322	0.284001	0.116696	2.43299	0.0149749	0.392579
ENSMUSG00000056216	12611	Cebpg	CCAAT/enhancer binding protein (C/EBP), gamma	2941.02	-0.214753	0.0883257	-2.43135	0.0150427	0.392579
ENSMUSG00000004266	15170	Ptpn6	protein tyrosine phosphatase, non-receptor type 6	33.0057	0.344447	0.142091	2.42963	0.0151143	0.393636
ENSMUSG00000031165	22376	Was	Wiskott-Aldrich syndrome	20.0199	0.322968	0.133359	2.42808	0.0151788	0.393636
ENSMUSG00000033544	72713	Angptl1	angiopoietin-like 1	345.47	0.347463	0.143013	2.42806	0.0151798	0.393636
ENSMUSG00000034842	109979	Art3	ADP-ribosyltransferase 3	4524.86	-0.246069	0.101304	-2.42899	0.015141	0.393636
ENSMUSG00000068134	104348	Zfp120	zinc finger protein 120	542.154	-0.297937	0.122888	-2.42429	0.0153385	0.397121
ENSMUSG00000042190	14747	Cmklr1	chemokine-like receptor 1	271.481	0.354593	0.146102	2.42359	0.0153681	0.397256
ENSMUSG00000069920	97440	B3gnt9	UDP-GlcNAc:betaGal beta-1,3-N-acetylglucosaminyltransferase 9	95.4657	0.365674	0.150893	2.41967	0.0155344	0.400921
ENSMUSG00000020390	22210	Ube2b	ubiquitin-conjugating enzyme E2B	16232.8	-0.217388	0.0901251	-2.41207	0.0158624	0.407452
ENSMUSG00000026879	227753	Gsn	gelsolin	18233.6	0.35539	0.148267	2.41245	0.0158457	0.407452
ENSMUSG00000028600	242608	Podn	podocan	293.731	0.330627	0.136906	2.41241	0.0158473	0.407452
ENSMUSG00000017765	20498	Slc12a4	solute carrier family 12, member 4	1491.27	0.235135	0.0975138	2.4111	0.0159045	0.40789
ENSMUSG00000036067	227659	Slc2a6	solute carrier family 2 (facilitated glucose transporter), member 6	6.28144	0.208225	0.0906547	2.40929	0.0159836	0.409179
ENSMUSG00000097577	76133	6230400D17Rik	RIKEN cDNA 6230400D17 gene	233.272	-0.317437	0.131723	-2.4088	0.0160049	0.409179
ENSMUSG00000036879	102093	Phkb	phosphorylase kinase beta	4960.92	-0.238036	0.0988536	-2.40797	0.0160413	0.409468
ENSMUSG00000063193	217304	Cd300lb	CD300 molecule like family member B	11.2834	0.251264	0.109008	2.40603	0.0161269	0.411008
ENSMUSG00000031070	211577	Mrgprf	MAS-related GPR, member F	137.192	0.351955	0.146426	2.40518	0.0161644	0.411323
ENSMUSG00000031371	73738	Haus7	HAUS augmin-like complex, subunit 7	230.956	-0.312671	0.129974	-2.40414	0.0162106	0.411855
ENSMUSG00000024330	12815	Col11a2	collagen, type XI, alpha 2	580.083	0.345041	0.145036	2.40106	0.0163475	0.414332
ENSMUSG00000083567	497655	Gm11451	protein tyrosine phosphatase-like (proline instead of catalytic arginine), member a pseudogene	11.0439	-0.256867	0.111666	-2.40081	0.0163589	0.414332
ENSMUSG00000034109	73124	Golim4	golgi integral membrane protein 4	1100.32	0.299994	0.124977	2.39998	0.0163962	0.414632
ENSMUSG00000027035	241447	Cers6	ceramide synthase 6	83.0726	0.36271	0.150895	2.39775	0.016496	0.416511
ENSMUSG00000008658	268859	Rbfox1	RNA binding protein, fox-1 homolog (C. elegans) 1	4084.96	-0.241356	0.100736	-2.39594	0.0165777	0.417928
ENSMUSG00000005716	19293	Pvalb	parvalbumin	14999.2	-0.354821	0.149205	-2.39088	0.0168078	0.423075
ENSMUSG00000021322	27052	Aoah	acyloxyacyl hydrolase	7.59074	0.226061	0.0993474	2.38842	0.0169209	0.424039
ENSMUSG00000031594	234199	Fgl1	fibrinogen-like protein 1	4.82808	-0.167644	0.0788684	-2.38911	0.0168892	0.424039
ENSMUSG00000033777	279572	Tlr13	toll-like receptor 13	12.4707	0.27587	0.117778	2.38666	0.0170021	0.424039
ENSMUSG00000035606	16716	Ky	kyphoscoliosis peptidase	2175.44	-0.264135	0.110597	-2.38829	0.0169271	0.424039
ENSMUSG00000043895	14739	S1pr2	sphingosine-1-phosphate receptor 2	119.331	0.358536	0.149973	2.38722	0.0169762	0.424039
ENSMUSG00000052974	13107	Cyp2f2	cytochrome P450, family 2, subfamily f, polypeptide 2	43.5301	0.309715	0.131498	2.3867	0.0170005	0.424039
ENSMUSG00000028132	99887	Tlcd4	TLC domain containing 4	437.172	-0.312235	0.13132	-2.3784	0.0173877	0.432427
ENSMUSG00000002603	21803	Tgfb1	transforming growth factor, beta 1	340.925	0.322642	0.135776	2.37568	0.0175167	0.434879
ENSMUSG00000027223	19099	Mapk8ip1	mitogen-activated protein kinase 8 interacting protein 1	216.658	0.32289	0.135961	2.37428	0.0175834	0.435368
ENSMUSG00000078794	629378	Dact3	dishevelled-binding antagonist of beta-catenin 3	180.964	0.319943	0.134734	2.37414	0.0175898	0.435368
ENSMUSG00000005628	50874	Tmod4	tropomodulin 4	10628.5	-0.209961	0.088577	-2.37037	0.0177705	0.437186
ENSMUSG00000031283	83453	Chrdl1	chordin-like 1	104.354	0.349944	0.147982	2.3707	0.0177544	0.437186
ENSMUSG00000042745	15901	Id1	inhibitor of DNA binding 1, HLH protein	704.551	-0.279696	0.117917	-2.37127	0.0177269	0.437186
ENSMUSG00000098678	223645	Mroh6	maestro heat-like repeat family member 6	91.4503	-0.355148	0.150014	-2.37079	0.0177499	0.437186
ENSMUSG00000028128	14066	F3	coagulation factor III	141.846	0.35629	0.150256	2.36609	0.0179773	0.441607
ENSMUSG00000035372	72056	1810055G02Rik	RIKEN cDNA 1810055G02 gene	243.383	0.30447	0.12878	2.36439	0.0180599	0.44297
ENSMUSG00000034926	74754	Dhcr24	24-dehydrocholesterol reductase	432.739	0.301876	0.127987	2.35731	0.0184077	0.450822
ENSMUSG00000025777	14545	Gdap1	ganglioside-induced differentiation-associated-protein 1	106.626	-0.341463	0.144982	-2.35343	0.018601	0.453637
ENSMUSG00000027487	66971	Cdk5rap1	CDK5 regulatory subunit associated protein 1	602.545	-0.266026	0.11303	-2.35333	0.018606	0.453637
ENSMUSG00000022346	17869	Myc	myelocytomatosis oncogene	134.034	0.347927	0.148203	2.35192	0.0186768	0.454159
ENSMUSG00000102544	329636	Gm5103	predicted gene 5103	15.1398	-0.297456	0.127737	-2.35179	0.0186831	0.454159
ENSMUSG00000006369	14114	Fbln1	fibulin 1	188.125	0.30004	0.130642	2.3494	0.0188036	0.455732
ENSMUSG00000023755	69159	Rhebl1	Ras homolog enriched in brain like 1	31.6447	-0.335949	0.143755	-2.34879	0.0188348	0.455732
ENSMUSG00000032548	24059	Slco2a1	solute carrier organic anion transporter family, member 2a1	168.687	0.337773	0.143825	2.34829	0.0188596	0.455732
ENSMUSG00000032271	18113	Nnmt	nicotinamide N-methyltransferase	94.4263	0.354183	0.150767	2.34541	0.0190062	0.457243
ENSMUSG00000041654	69806	Slc39a11	solute carrier family 39 (metal ion transporter), member 11	109.465	0.339834	0.144755	2.34617	0.0189675	0.457243
ENSMUSG00000059456	19229	Ptk2b	PTK2 protein tyrosine kinase 2 beta	42.9448	0.348941	0.148292	2.34547	0.019003	0.457243
ENSMUSG00000020614	208659	Fam20a	FAM20A, golgi associated secretory pathway pseudokinase	106.231	0.35256	0.150864	2.34302	0.0191284	0.459504
ENSMUSG00000048142	269642	Nat8l	N-acetyltransferase 8-like	51.5182	0.350179	0.149573	2.34007	0.01928	0.461786
ENSMUSG00000059554	215814	Ccdc28a	coiled-coil domain containing 28A	224.506	-0.305747	0.130636	-2.34043	0.0192618	0.461786
ENSMUSG00000101970	69170	Chaserr	CHD2 adjacent suppressive regulatory RNA	519.04	-0.278593	0.11911	-2.33861	0.0193558	0.462243
ENSMUSG00000027384	69487	Ndufaf5	NADH:ubiquinone oxidoreductase complex assembly factor 5	1008.55	-0.242418	0.103746	-2.33681	0.0194491	0.463583
ENSMUSG00000038463	320078	Olfml2b	olfactomedin-like 2B	438.879	0.333459	0.142734	2.33643	0.0194687	0.463583
ENSMUSG00000021423	17084	Ly86	lymphocyte antigen 86	20.3945	0.301148	0.13161	2.33358	0.0196175	0.464413
ENSMUSG00000031994	30806	Adamts8	a disintegrin-like and metallopeptidase (reprolysin type) with thrombospondin type 1 motif, 8	3529.51	0.303117	0.129815	2.33504	0.0195414	0.464413
ENSMUSG00000032186	50876	Tmod2	tropomodulin 2	299.09	0.317005	0.135699	2.33399	0.0195964	0.464413
ENSMUSG00000033595	213469	Lgi3	leucine-rich repeat LGI family, member 3	7.31869	0.20855	0.0951004	2.33384	0.0196042	0.464413
ENSMUSG00000028874	14191	Fgr	FGR proto-oncogene, Src family tyrosine kinase	7.94888	0.232018	0.103942	2.33147	0.0197288	0.466373
ENSMUSG00000022894	23794	Adamts5	a disintegrin-like and metallopeptidase (reprolysin type) with thrombospondin type 1 motif, 5 (aggrecanase-2)	605.718	0.291192	0.124972	2.32984	0.0198145	0.467043
ENSMUSG00000085156	100041286	Snhg15	small nucleolar RNA host gene 15	18.4897	0.306834	0.132699	2.3299	0.0198113	0.467043
ENSMUSG00000060671	54667	Atp8b2	ATPase, class I, type 8B, member 2	612.681	0.280911	0.120733	2.32628	0.0200038	0.470388
ENSMUSG00000085022	545641	Gm5860	predicted gene 5860	170.563	-0.315776	0.135758	-2.32608	0.020014	0.470388
ENSMUSG00000020154	19263	Ptprb	protein tyrosine phosphatase, receptor type, B	6197.3	-0.240943	0.103671	-2.32406	0.0201224	0.472253
ENSMUSG00000054162	72902	Spock3	sparc/osteonectin, cwcv and kazal-like domains proteoglycan 3	68.9099	0.349552	0.150428	2.32138	0.0202665	0.474953
ENSMUSG00000032353	66111	Tmed3	transmembrane p24 trafficking protein 3	518.206	0.258615	0.111435	2.32082	0.0202966	0.474974
ENSMUSG00000087249	100504104	Gm16062	predicted gene 16062	186.161	-0.313715	0.135218	-2.31924	0.020382	0.47629
ENSMUSG00000026482	19731	Rgl1	ral guanine nucleotide dissociation stimulator,-like 1	545.954	0.295008	0.127269	2.31794	0.0204526	0.476575
ENSMUSG00000027966	12814	Col11a1	collagen, type XI, alpha 1	783.307	0.329571	0.14366	2.31715	0.0204956	0.476895
ENSMUSG00000022687	117606	Boc	biregional cell adhesion molecule-related/down-regulated by oncogenes (Cdon) binding protein	236.931	0.32631	0.140871	2.31392	0.0206719	0.479628
ENSMUSG00000046345	69576	Smco1	single-pass membrane protein with coiled-coil domains 1	620.271	-0.279826	0.120881	-2.31438	0.0206469	0.479628
ENSMUSG00000049037	269799	Clec4a1	C-type lectin domain family 4, member a1	26.2862	0.323328	0.140186	2.31187	0.0207846	0.48156
ENSMUSG00000021356	16364	Irf4	interferon regulatory factor 4	33.9695	0.339303	0.147369	2.30881	0.0209541	0.483689
ENSMUSG00000021779	21834	Thrb	thyroid hormone receptor beta	1113.98	-0.248021	0.10742	-2.30861	0.0209655	0.483689
ENSMUSG00000039137	73750	Whrn	whirlin	54.1961	0.346027	0.150269	2.30916	0.0209349	0.483689
ENSMUSG00000026639	16780	Lamb3	laminin, beta 3	346.354	0.31539	0.136655	2.30806	0.0209959	0.483706
ENSMUSG00000004415	140709	Col26a1	collagen, type XXVI, alpha 1	240.284	0.295047	0.127941	2.30522	0.0211542	0.486667
ENSMUSG00000020151	19279	Ptprr	protein tyrosine phosphatase, receptor type, R	132.092	-0.335152	0.145305	-2.30277	0.0212918	0.487301
ENSMUSG00000039474	22393	Wfs1	wolframin ER transmembrane glycoprotein	7367.44	0.241528	0.104886	2.3028	0.0212903	0.487301
ENSMUSG00000043483	628277	Gm6863	nascent polypeptide-associated complex alpha polypeptide pseudogene	5.43237	-0.178476	0.0836714	-2.30411	0.0212164	0.487301
ENSMUSG00000073910	214944	Mob3b	MOB kinase activator 3B	28.31	0.331808	0.144388	2.3026	0.0213013	0.487301
ENSMUSG00000029322	231507	Plac8	placenta-specific 8	10.6619	0.209571	0.0957774	2.30181	0.0213457	0.487633
ENSMUSG00000037278	69071	Tmem97	transmembrane protein 97	42.3497	0.343099	0.149615	2.29992	0.0214529	0.48909
ENSMUSG00000040711	268396	Sh3pxd2b	SH3 and PX domains 2B	429.871	0.275108	0.119633	2.2991	0.0214994	0.48909
ENSMUSG00000041959	20194	S100a10	S100 calcium binding protein A10 (calpactin)	654.769	0.259513	0.112825	2.29954	0.0214742	0.48909
ENSMUSG00000029771	27056	Irf5	interferon regulatory factor 5	145.148	0.327644	0.1425	2.29817	0.021552	0.489602
ENSMUSG00000000594	14667	Gm2a	GM2 ganglioside activator protein	342.288	0.288606	0.125705	2.29516	0.0217238	0.489969
ENSMUSG00000015533	16398	Itga2	integrin alpha 2	17.9684	0.296466	0.130629	2.29732	0.0216005	0.489969
ENSMUSG00000019823	171580	Mical1	microtubule associated monooxygenase, calponin and LIM domain containing 1	207.164	0.303121	0.132006	2.29434	0.021771	0.489969
ENSMUSG00000038648	208647	Creb3l2	cAMP responsive element binding protein 3-like 2	925.263	0.247904	0.108046	2.29402	0.0217895	0.489969
ENSMUSG00000039787	99151	Cercam	cerebral endothelial cell adhesion molecule	121.698	0.345781	0.150807	2.29399	0.0217913	0.489969
ENSMUSG00000040613	11810	Apobec1	apolipoprotein B mRNA editing enzyme, catalytic polypeptide 1	83.0423	0.343143	0.149369	2.29369	0.0218084	0.489969
ENSMUSG00000098149	100039376	Gapdh-ps14	glyceraldehyde-3-phosphate dehydrogenase, pseudogene 14	63.8023	-0.345712	0.150886	-2.29381	0.0218015	0.489969
ENSMUSG00000098557	239217	Kctd12	potassium channel tetramerisation domain containing 12	932.453	0.282593	0.123068	2.29636	0.0216554	0.489969
ENSMUSG00000003528	13358	Slc25a1	solute carrier family 25 (mitochondrial carrier, citrate transporter), member 1	194.206	0.344624	0.15047	2.28885	0.0220881	0.491438
ENSMUSG00000003948	67468	Mmd	monocyte to macrophage differentiation-associated	290.882	0.326013	0.142312	2.28926	0.0220641	0.491438
ENSMUSG00000020251	74782	Glt8d2	glycosyltransferase 8 domain containing 2	52.23	0.343892	0.149751	2.29107	0.0219595	0.491438
ENSMUSG00000020542	214384	Myocd	myocardin	16.1301	-0.291323	0.128648	-2.29175	0.0219199	0.491438
ENSMUSG00000027808	28146	Serp1	stress-associated endoplasmic reticulum protein 1	771.66	0.281997	0.123095	2.29045	0.0219951	0.491438
ENSMUSG00000031264	12229	Btk	Bruton agammaglobulinemia tyrosine kinase	16.0421	0.284323	0.1258	2.28898	0.0220805	0.491438
ENSMUSG00000057596	209387	Trim30d	tripartite motif-containing 30D	67.8472	0.344779	0.150477	2.28977	0.0220344	0.491438
ENSMUSG00000022947	109857	Cbr3	carbonyl reductase 3	38.9767	0.33774	0.148429	2.28711	0.0221893	0.491753
ENSMUSG00000071715	17972	Ncf4	neutrophil cytosolic factor 4	12.4679	0.238152	0.107666	2.28737	0.0221741	0.491753
ENSMUSG00000016262	214791	Sertad4	SERTA domain containing 4	158.615	0.322038	0.140943	2.28596	0.0222565	0.491905
ENSMUSG00000032690	246728	Oas2	2'-5' oligoadenylate synthetase 2	97.5422	0.340676	0.149121	2.28623	0.0222407	0.491905
ENSMUSG00000027878	18129	Notch2	notch 2	463.904	0.27443	0.120053	2.28499	0.0223132	0.492491
ENSMUSG00000033192	270084	Lpcat2	lysophosphatidylcholine acyltransferase 2	18.0772	0.300529	0.132972	2.27997	0.0226094	0.497682
ENSMUSG00000042804	100129	Gpr153	G protein-coupled receptor 153	352.013	0.329023	0.144222	2.28014	0.0225996	0.497682
ENSMUSG00000023022	65970	Lima1	LIM domain and actin binding 1	883.047	0.278223	0.122051	2.27917	0.0226567	0.49805
ENSMUSG00000027624	13821	Epb41l1	erythrocyte membrane protein band 4.1 like 1	348.115	0.301589	0.132367	2.27729	0.0227691	0.499849
ENSMUSG00000031519	76294	Asb5	ankyrin repeat and SOCs box-containing 5	7987.22	-0.255711	0.112347	-2.27613	0.0228385	0.500697
ENSMUSG00000055653	14734	Gpc3	glypican 3	261.481	0.31754	0.13939	2.27524	0.0228918	0.501193
ENSMUSG00000002668	70785	Dennd1c	DENN/MADD domain containing 1C	10.8086	0.257193	0.115583	2.27454	0.0229335	0.501431
ENSMUSG00000030768	68897	Disp1	dispatched RND transporter family member 1	174.266	0.324586	0.142784	2.27307	0.0230222	0.502025
ENSMUSG00000037185	74127	Krt80	keratin 80	78.2542	0.336571	0.148504	2.27314	0.0230179	0.502025
ENSMUSG00000066613	69504	Zfp932	zinc finger protein 932	134.163	-0.317402	0.139764	-2.26972	0.0232244	0.505759
ENSMUSG00000035547	12337	Capn5	calpain 5	96.9987	0.337097	0.148575	2.2678	0.0233412	0.507625
ENSMUSG00000099950	329159	9130227L01Rik	RIKEN cDNA 9130227L01 gene	7.4894	0.198718	0.0927673	2.26523	0.0234988	0.509015
ENSMUSG00000027889	109674	Ampd2	adenosine monophosphate deaminase 2	191.123	0.29852	0.131845	2.26254	0.0236639	0.511234
ENSMUSG00000055775	17885	Myh8	myosin, heavy polypeptide 8, skeletal muscle, perinatal	939.475	0.306538	0.135492	2.26257	0.0236624	0.511234
ENSMUSG00000101304	69631	Plet1os	placenta expressed transcript 1, opposite strand	292.628	-0.286308	0.126537	-2.26162	0.023721	0.51179
ENSMUSG00000056214	93737	Pard6g	par-6 family cell polarity regulator gamma	61.3056	0.340762	0.150876	2.25937	0.0238601	0.514111
ENSMUSG00000022504	12265	Ciita	class II transactivator	12.7828	0.269623	0.121437	2.25656	0.0240358	0.517213
ENSMUSG00000029471	207565	Camkk2	calcium/calmodulin-dependent protein kinase kinase 2, beta	276.765	0.279751	0.12406	2.25418	0.0241846	0.51973
ENSMUSG00000025185	67573	Loxl4	lysyl oxidase-like 4	33.6591	0.293571	0.131668	2.25265	0.0242811	0.520058
ENSMUSG00000025534	110006	Gusb	glucuronidase, beta	570.82	0.249824	0.11088	2.25292	0.0242642	0.520058
ENSMUSG00000052397	22350	Ezr	ezrin	188.323	0.296653	0.131668	2.25242	0.0242955	0.520058
ENSMUSG00000047963	52331	Stbd1	starch binding domain 1	712.098	-0.286603	0.127316	-2.25135	0.0243636	0.52015
ENSMUSG00000028927	18600	Padi2	peptidyl arginine deiminase, type II	7821.19	-0.273097	0.121377	-2.25001	0.0244482	0.521275
ENSMUSG00000073676	15528	Hspe1	heat shock protein 1 (chaperonin 10)	442.434	-0.264589	0.117648	-2.24942	0.0244856	0.521391
ENSMUSG00000020101	74048	Vsir	V-set immunoregulatory receptor	515.636	0.304	0.135332	2.24741	0.0246138	0.523001
ENSMUSG00000023886	64074	Smoc2	SPARC related modular calcium binding 2	1907.25	0.293473	0.130601	2.24673	0.0246574	0.523001
ENSMUSG00000028656	12331	Cap1	CAP, adenylate cyclase-associated protein 1 (yeast)	1181.99	0.25549	0.113805	2.24468	0.0247889	0.524426
ENSMUSG00000056116	15039	H2-T22	histocompatibility 2, T region locus 22	194.058	0.302228	0.134652	2.24476	0.0247834	0.524426
ENSMUSG00000056116	15051	H2-T9	histocompatibility 2, T region locus 9	194.058	0.302228	0.134652	2.24476	0.0247834	0.524426
ENSMUSG00000010803	14394	Gabra1	gamma-aminobutyric acid (GABA) A receptor, subunit alpha 1	41.596	0.32704	0.146215	2.24362	0.0248567	0.524606
ENSMUSG00000014313	12864	Cox6c	cytochrome c oxidase subunit 6C	8869.79	-0.240252	0.107088	-2.24354	0.0248618	0.524606
ENSMUSG00000078532	67149	Nkain1	Na+/K+ transporting ATPase interacting 1	377.599	0.263719	0.117633	2.24171	0.0249804	0.526428
ENSMUSG00000042351	17444	Grap2	GRB2-related adaptor protein 2	4.81722	0.169468	0.0824722	2.24119	0.0250136	0.526447
ENSMUSG00000015957	22411	Wnt11	wingless-type MMTV integration site family, member 11	195.27	0.326415	0.145609	2.24068	0.0250467	0.526466
ENSMUSG00000032280	21887	Tle3	transducin-like enhancer of split 3	400.049	0.289533	0.129197	2.23958	0.0251181	0.527287
ENSMUSG00000025498	54123	Irf7	interferon regulatory factor 7	333.311	0.334124	0.149443	2.23732	0.0252656	0.527667
ENSMUSG00000040451	208449	Sgms1	sphingomyelin synthase 1	1676.4	-0.240788	0.107557	-2.23849	0.025189	0.527667
ENSMUSG00000043017	19222	Ptgir	prostaglandin I receptor (IP)	58.7466	0.337197	0.150881	2.23757	0.0252492	0.527667
ENSMUSG00000053158	14159	Fes	feline sarcoma oncogene	189.924	0.302281	0.135063	2.23735	0.0252635	0.527667
ENSMUSG00000035929	15015	H2-Q4	histocompatibility 2, Q region locus 4	322.777	0.299333	0.133902	2.23643	0.0253234	0.528197
ENSMUSG00000022144	14573	Gdnf	glial cell line derived neurotrophic factor	59.1096	-0.336403	0.150673	-2.23207	0.0256102	0.531155
ENSMUSG00000026393	59125	Nek7	NIMA (never in mitosis gene a)-related expressed kinase 7	4709.23	-0.209694	0.0939543	-2.2318	0.025628	0.531155
ENSMUSG00000029094	70292	Afap1	actin filament associated protein 1	370.188	0.283615	0.126989	2.23311	0.0255415	0.531155
ENSMUSG00000030560	13032	Ctsc	cathepsin C	593.261	0.270472	0.121189	2.23183	0.0256263	0.531155
ENSMUSG00000030352	109246	Tspan9	tetraspanin 9	1754.81	0.223448	0.100142	2.23125	0.0256647	0.53124
ENSMUSG00000020571	71853	Pdia6	protein disulfide isomerase associated 6	2184.48	0.226633	0.101721	2.22805	0.0258775	0.534517
ENSMUSG00000020654	104111	Adcy3	adenylate cyclase 3	105.276	0.328781	0.147427	2.2269	0.0259541	0.534517
ENSMUSG00000034708	14824	Grn	granulin	1293.45	0.27782	0.124725	2.22769	0.0259013	0.534517
ENSMUSG00000047810	78317	Ccdc88b	coiled-coil domain containing 88B	46.4522	0.335272	0.150334	2.22694	0.0259512	0.534517
ENSMUSG00000031328	192176	Flna	filamin, alpha	3815.68	0.286622	0.128884	2.22399	0.0261494	0.536712
ENSMUSG00000038628	67005	Polr3k	polymerase (RNA) III (DNA directed) polypeptide K	692.481	-0.253565	0.114035	-2.22384	0.0261594	0.536712
ENSMUSG00000064246	12654	Chil1	chitinase-like 1	7.71552	0.213363	0.100283	2.22426	0.0261309	0.536712
ENSMUSG00000021196	56421	Pfkp	phosphofructokinase, platelet	488.306	0.267926	0.120694	2.22018	0.0264068	0.54009
ENSMUSG00000027068	241452	Dhrs9	dehydrogenase/reductase (SDR family) member 9	9.7106	0.221892	0.104783	2.21993	0.0264234	0.54009
ENSMUSG00000019899	16773	Lama2	laminin, alpha 2	3544.65	0.216599	0.0976841	2.21725	0.0266062	0.542468
ENSMUSG00000046275	237858	Trarg1	trafficking regulator of GLUT4 (SLC2A4) 1	60.6179	0.321301	0.145333	2.21638	0.0266657	0.543002
ENSMUSG00000053063	232413	Clec12a	C-type lectin domain family 12, member a	18.723	0.292201	0.13307	2.21303	0.0268957	0.547003
ENSMUSG00000029195	83379	Klb	klotho beta	11.7985	0.216834	0.101663	2.21042	0.0270762	0.548622
ENSMUSG00000040037	320840	Negr1	neuronal growth regulator 1	28.5375	0.291544	0.132401	2.21097	0.027038	0.548622
ENSMUSG00000111465	118567688	Gm47113	predicted gene, 47113	6.59534	-0.193243	0.0918871	-2.21055	0.0270667	0.548622
ENSMUSG00000027611	19124	Procr	protein C receptor, endothelial	122.837	0.327809	0.148039	2.20907	0.0271697	0.549833
ENSMUSG00000029185	68303	Fam114a1	family with sequence similarity 114, member A1	399.027	0.300674	0.136174	2.20801	0.0272436	0.550645
ENSMUSG00000038521	50908	C1s1	complement component 1, s subcomponent 1	798.677	0.26494	0.120029	2.20651	0.0273486	0.552084
ENSMUSG00000015094	18146	Npdc1	neural proliferation, differentiation and control 1	419.881	0.275516	0.125086	2.20292	0.0276007	0.555797
ENSMUSG00000029993	56748	Nfu1	NFU1 iron-sulfur cluster scaffold	1016.04	-0.219365	0.0995701	-2.2031	0.027588	0.555797
ENSMUSG00000020484	22433	Xbp1	X-box binding protein 1	2073.76	0.210105	0.0954921	2.2002	0.0277924	0.558278
ENSMUSG00000056130	225471	Ticam2	toll-like receptor adaptor molecule 2	5.79086	0.18628	0.0905278	2.19938	0.027851	0.558766
ENSMUSG00000050379	56526	Septin6	septin 6	152.675	0.312763	0.142389	2.1951	0.0281566	0.564204
ENSMUSG00000030417	56330	Pdcd5	programmed cell death 5	320.06	-0.271262	0.123686	-2.19275	0.028325	0.566883
ENSMUSG00000020629	104923	Adi1	acireductone dioxygenase 1	980.883	-0.220175	0.100485	-2.19115	0.0284406	0.567803
ENSMUSG00000036362	74191	P2ry13	purinergic receptor P2Y, G-protein coupled 13	10.4353	0.216291	0.102098	2.19155	0.0284118	0.567803
ENSMUSG00000038583	18821	Pln	phospholamban	144.055	-0.321751	0.146809	-2.18984	0.0285358	0.568312
ENSMUSG00000047182	16369	Irs3	insulin receptor substrate 3	22.8104	0.296071	0.136376	2.18988	0.0285332	0.568312
ENSMUSG00000030789	16411	Itgax	integrin alpha X	20.1396	0.275162	0.128734	2.18791	0.028676	0.56902
ENSMUSG00000036565	78339	Ttyh3	tweety family member 3	531.226	0.268625	0.122768	2.18793	0.0286745	0.56902
ENSMUSG00000057614	14677	Gnai1	guanine nucleotide binding protein (G protein), alpha inhibiting 1	254.557	0.310479	0.141757	2.188	0.0286697	0.56902
ENSMUSG00000020277	18641	Pfkl	phosphofructokinase, liver, B-type	501.811	0.26656	0.122	2.18531	0.0288659	0.572092
ENSMUSG00000020377	17001	Ltc4s	leukotriene C4 synthase	20.183	0.288084	0.132001	2.18407	0.0289571	0.573202
ENSMUSG00000036599	59031	Chst12	carbohydrate sulfotransferase 12	102.903	0.328803	0.150661	2.18356	0.0289944	0.573245
ENSMUSG00000028982	70556	Slc25a33	solute carrier family 25, member 33	761.049	-0.287522	0.131875	-2.18019	0.0292437	0.576164
ENSMUSG00000039476	20204	Prrx2	paired related homeobox 2	52.0126	0.327669	0.149894	2.18013	0.029248	0.576164
ENSMUSG00000030643	75985	Rab30	RAB30, member RAS oncogene family	341.298	-0.314505	0.144261	-2.17814	0.0293957	0.578376
ENSMUSG00000006519	13057	Cyba	cytochrome b-245, alpha polypeptide	191.308	0.305121	0.140184	2.17597	0.0295571	0.578759
ENSMUSG00000028641	56401	P3h1	prolyl 3-hydroxylase 1	437.635	0.251227	0.115428	2.17618	0.0295418	0.578759
ENSMUSG00000029816	93695	Gpnmb	glycoprotein (transmembrane) nmb	56.1092	0.327654	0.150298	2.17711	0.0294723	0.578759
ENSMUSG00000074093	75744	Svip	small VCP/p97-interacting protein	1579.8	-0.227145	0.104436	-2.17493	0.0296351	0.57959
ENSMUSG00000031983	69551	2310022B05Rik	RIKEN cDNA 2310022B05 gene	1031.24	0.221375	0.101842	2.17348	0.0297445	0.581032
ENSMUSG00000021069	110095	Pygl	liver glycogen phosphorylase	91.633	0.327995	0.150889	2.17022	0.0299901	0.583734
ENSMUSG00000032609	78267	Klhdc8b	kelch domain containing 8B	163.9	0.304011	0.139878	2.17031	0.0299837	0.583734
ENSMUSG00000035181	320487	Heatr5a	HEAT repeat containing 5A	2124.49	0.209274	0.0964049	2.17076	0.0299492	0.583734
ENSMUSG00000090877	15511	Hspa1b	heat shock protein 1B	360.49	0.301408	0.139048	2.16933	0.030058	0.584358
ENSMUSG00000024677	69774	Ms4a6b	membrane-spanning 4-domains, subfamily A, member 6B	26.448	0.27723	0.129301	2.16765	0.0301852	0.586132
ENSMUSG00000022377	13196	Asap1	ArfGAP with SH3 domain, ankyrin repeat and PH domain1	676.023	0.272162	0.125667	2.16546	0.0303526	0.587
ENSMUSG00000028488	20404	Sh3gl2	SH3-domain GRB2-like 2	16.8678	0.276887	0.128588	2.16471	0.03041	0.587
ENSMUSG00000029576	231858	Radil	Ras association and DIL domains	53.7656	0.320458	0.148224	2.16631	0.0302874	0.587
ENSMUSG00000036986	18854	Pml	promyelocytic leukemia	239.433	0.297224	0.137259	2.1641	0.0304567	0.587
ENSMUSG00000047945	17357	Marcksl1	MARCKS-like 1	36.6386	0.321002	0.148285	2.16588	0.0303206	0.587
ENSMUSG00000054203	226695	Ifi205	interferon activated gene 205	40.1162	0.293671	0.135875	2.16377	0.0304818	0.587
ENSMUSG00000031700	108682	Gpt2	glutamic pyruvate transaminase (alanine aminotransferase) 2	1633.78	-0.276059	0.127671	-2.16224	0.0305996	0.587429
ENSMUSG00000032332	12816	Col12a1	collagen, type XII, alpha 1	1062.34	0.299331	0.140063	2.16243	0.0305851	0.587429
ENSMUSG00000020676	20292	Ccl11	chemokine (C-C motif) ligand 11	313.146	0.280132	0.129605	2.16029	0.0307506	0.588701
ENSMUSG00000020022	66414	Ndufa12	NADH:ubiquinone oxidoreductase subunit A12	2218.57	-0.220483	0.102131	-2.15883	0.0308632	0.58985
ENSMUSG00000036718	231830	Micall2	MICAL-like 2	76.5445	0.324241	0.150262	2.15819	0.0309131	0.58985
ENSMUSG00000050199	107515	Lgr4	leucine-rich repeat-containing G protein-coupled receptor 4	1314.52	-0.223087	0.103364	-2.15811	0.0309191	0.58985
ENSMUSG00000020732	58222	Rab37	RAB37, member RAS oncogene family	17.8875	0.255305	0.120218	2.15522	0.0311448	0.593462
ENSMUSG00000044811	140497	Cd300c2	CD300C molecule 2	8.61887	0.203635	0.0977533	2.15285	0.0313305	0.594915
ENSMUSG00000097767	330166	Miat	myocardial infarction associated transcript (non-protein coding)	19.8984	0.290342	0.135541	2.15368	0.0312653	0.594915
ENSMUSG00000086655	320805	C330018A13Rik	RIKEN cDNA C330018A13 gene	12.7102	-0.251095	0.119574	-2.15008	0.0315486	0.598359
ENSMUSG00000027656	22403	Ccn5	cellular communication network factor 5	43.9257	0.320178	0.148483	2.14854	0.0316712	0.598617
ENSMUSG00000038451	14794	Spsb2	splA/ryanodine receptor domain and SOCS box containing 2	111.506	0.312016	0.145081	2.14921	0.0316179	0.598617
ENSMUSG00000078763	20555	Slfn1	schlafen 1	4.93065	0.126382	0.068858	2.14852	0.0316723	0.598617
ENSMUSG00000074656	67204	Eif2s2	eukaryotic translation initiation factor 2, subunit 2 (beta)	1905.11	-0.230342	0.107305	-2.1466	0.0318255	0.600817
ENSMUSG00000040264	14468	Gbp2b	guanylate binding protein 2b	6.42211	0.178125	0.0874744	2.14536	0.031924	0.601979
ENSMUSG00000043557	74762	Mdga1	MAM domain containing glycosylphosphatidylinositol anchor 1	195.909	-0.290872	0.135616	-2.14428	0.0320103	0.60291
ENSMUSG00000032661	246727	Oas3	2'-5' oligoadenylate synthetase 3	7.78662	0.179891	0.0901481	2.14061	0.0323054	0.607066
ENSMUSG00000043541	320662	Casc1	cancer susceptibility candidate 1	9.05399	-0.219055	0.106194	-2.14065	0.0323019	0.607066
ENSMUSG00000021095	14836	Gsc	goosecoid homeobox	5.57951	0.165025	0.0827622	2.13831	0.0324917	0.608464
ENSMUSG00000028063	16905	Lmna	lamin A	6089.26	0.205303	0.0959954	2.13867	0.0324621	0.608464
ENSMUSG00000031198	67391	Fundc2	FUN14 domain containing 2	7866.26	-0.208186	0.0973341	-2.13884	0.0324483	0.608464
ENSMUSG00000060923	75572	Acyp2	acylphosphatase 2, muscle type	2191.01	-0.240996	0.11273	-2.13784	0.0325297	0.608478
ENSMUSG00000051048	320452	P4ha3	procollagen-proline, 2-oxoglutarate 4-dioxygenase (proline 4-hydroxylase), alpha polypeptide III	15.5213	0.264327	0.124675	2.13633	0.0326523	0.610071
ENSMUSG00000024737	65221	Slc15a3	solute carrier family 15, member 3	40.6576	0.310885	0.146082	2.13305	0.0329209	0.610107
ENSMUSG00000024990	19662	Rbp4	retinol binding protein 4, plasma	52.1293	0.316267	0.148061	2.13204	0.0330039	0.610107
ENSMUSG00000026864	14828	Hspa5	heat shock protein 5	12180.9	0.257685	0.120873	2.13194	0.0330118	0.610107
ENSMUSG00000027107	11435	Chrna1	cholinergic receptor, nicotinic, alpha polypeptide 1 (muscle)	1679.22	-0.219349	0.102867	-2.13254	0.0329622	0.610107
ENSMUSG00000035274	21983	Tpbg	trophoblast glycoprotein	35.9402	0.314	0.147716	2.1349	0.0327688	0.610107
ENSMUSG00000035299	17318	Mid1	midline 1	76.716	-0.320688	0.150017	-2.13318	0.0329098	0.610107
ENSMUSG00000039783	98256	Kmo	kynurenine 3-monooxygenase (kynurenine 3-hydroxylase)	7.8194	0.200866	0.0990061	2.13174	0.0330283	0.610107
ENSMUSG00000046186	235505	Cd109	CD109 antigen	156.032	0.318775	0.149515	2.13235	0.0329781	0.610107
ENSMUSG00000048776	19227	Pthlh	parathyroid hormone-like peptide	46.1971	0.302548	0.14207	2.13397	0.0328456	0.610107
ENSMUSG00000084371	668920	Gm14113	glyceraldehyde-3-phosphate dehydrogenase pseudogene	4.84098	-0.171555	0.085306	-2.13487	0.0327716	0.610107
ENSMUSG00000046668	67393	Cxxc5	CXXC finger 5	687.244	0.279871	0.131376	2.13078	0.033107	0.610868
ENSMUSG00000006498	19205	Ptbp1	polypyrimidine tract binding protein 1	651.065	0.254376	0.119449	2.12944	0.0332182	0.611019
ENSMUSG00000025911	76187	Adhfe1	alcohol dehydrogenase, iron containing, 1	2030.66	-0.200102	0.0939816	-2.12912	0.0332441	0.611019
ENSMUSG00000038991	105245	Txndc5	thioredoxin domain containing 5	1695.84	0.232521	0.109214	2.12887	0.033265	0.611019
ENSMUSG00000017897	14049	Eya2	EYA transcriptional coactivator and phosphatase 2	86.6812	0.319164	0.149841	2.12678	0.033438	0.612129
ENSMUSG00000026315	20725	Serpinb8	serine (or cysteine) peptidase inhibitor, clade B, member 8	124.101	0.31837	0.149511	2.1269	0.033428	0.612129
ENSMUSG00000015305	70097	Sash1	SAM and SH3 domain containing 1	1082.22	0.240417	0.113067	2.12606	0.033498	0.61254
ENSMUSG00000010830	105785	Kdelr3	KDEL (Lys-Asp-Glu-Leu) endoplasmic reticulum protein retention receptor 3	135.258	0.302189	0.142108	2.12435	0.0336411	0.613095
ENSMUSG00000079111	66913	Kdelr2	KDEL (Lys-Asp-Glu-Leu) endoplasmic reticulum protein retention receptor 2	605.457	0.228923	0.107785	2.12353	0.0337092	0.613651
ENSMUSG00000029561	23962	Oasl2	2'-5' oligoadenylate synthetase-like 2	218.958	0.319473	0.150895	2.12255	0.033792	0.614471
ENSMUSG00000026095	70396	Asnsd1	asparagine synthetase domain containing 1	769.606	-0.228908	0.107922	-2.12073	0.0339449	0.615879
ENSMUSG00000034361	234577	Cpne2	copine II	194.853	0.30564	0.14434	2.11791	0.0341831	0.618138
ENSMUSG00000061780	11537	Cfd	complement factor D (adipsin)	2089.84	0.214349	0.107115	2.1181	0.0341669	0.618138
ENSMUSG00000002997	19088	Prkar2b	protein kinase, cAMP dependent regulatory, type II beta	177.534	0.316682	0.149391	2.1172	0.0342425	0.618527
ENSMUSG00000045502	80885	Hcar2	hydroxycarboxylic acid receptor 2	12.3865	0.205904	0.10061	2.11655	0.0342982	0.618848
ENSMUSG00000030107	24110	Usp18	ubiquitin specific peptidase 18	74.0354	0.317644	0.150257	2.11482	0.0344453	0.620814
ENSMUSG00000027994	66815	Mcub	mitochondrial calcium uniporter dominant negative beta subunit	37.749	0.307302	0.146149	2.11375	0.0345364	0.621769
ENSMUSG00000003545	14282	Fosb	FBJ osteosarcoma oncogene B	27.424	0.277904	0.133018	2.1098	0.0348759	0.626498
ENSMUSG00000034591	338365	Slc41a2	solute carrier family 41, member 2	37.8972	0.29825	0.141649	2.11016	0.0348442	0.626498
ENSMUSG00000024067	66310	Dpy30	dpy-30, histone methyltransferase complex regulatory subunit	445.655	-0.244987	0.11634	-2.1059	0.0352129	0.627714
ENSMUSG00000029205	231252	Chrna9	cholinergic receptor, nicotinic, alpha polypeptide 9	29.2034	-0.284365	0.136968	-2.10733	0.0350888	0.627714
ENSMUSG00000031382	68854	Asb11	ankyrin repeat and SOCS box-containing 11	4625.84	-0.19385	0.0920219	-2.10658	0.0351542	0.627714
ENSMUSG00000046618	241327	Olfml2a	olfactomedin-like 2A	746.383	0.265749	0.126152	2.10592	0.0352113	0.627714
ENSMUSG00000055485	320706	Soga1	suppressor of glucose, autophagy associated 1	342.887	0.28275	0.134155	2.10717	0.0351033	0.627714
ENSMUSG00000101389	666907	Ms4a4a	membrane-spanning 4-domains, subfamily A, member 4A	9.92641	0.225328	0.109423	2.10687	0.0351287	0.627714
ENSMUSG00000021520	67530	Uqcrb	ubiquinol-cytochrome c reductase binding protein	2198.58	-0.227225	0.10793	-2.10541	0.0352558	0.627792
ENSMUSG00000028843	73723	Sh3bgrl3	SH3 domain binding glutamic acid-rich protein-like 3	381.277	0.266947	0.126857	2.10433	0.0353494	0.62818
ENSMUSG00000045763	70350	Basp1	brain abundant, membrane attached signal protein 1	86.8504	0.316886	0.150706	2.10327	0.0354419	0.62818
ENSMUSG00000056427	20564	Slit3	slit guidance ligand 3	282.37	0.314133	0.149238	2.10341	0.0354296	0.62818
ENSMUSG00000085218	102640562	BB218582	expressed sequence BB218582	253.302	-0.276697	0.131521	-2.10251	0.0355087	0.62818
ENSMUSG00000111422	69443	1700027J07Rik	RIKEN cDNA 1700027J07 gene	9.71326	-0.227137	0.111214	-2.10335	0.0354352	0.62818
ENSMUSG00000062031	212974	Pgghg	protein glucosylgalactosylhydroxylysine glucosidase	223.159	0.282227	0.13423	2.10117	0.0356261	0.629574
ENSMUSG00000062070	18655	Pgk1	phosphoglycerate kinase 1	631.381	-0.247431	0.117782	-2.10062	0.0356742	0.629743
ENSMUSG00000024302	13527	Dtna	dystrobrevin alpha	4118.97	-0.193729	0.0923	-2.0989	0.0358257	0.630312
ENSMUSG00000035456	77630	Prdm8	PR domain containing 8	60.2938	0.316377	0.150894	2.09892	0.0358236	0.630312
ENSMUSG00000037826	243382	Ppm1k	protein phosphatase 1K (PP2C domain containing)	1558.96	-0.252044	0.120095	-2.09883	0.0358317	0.630312
ENSMUSG00000069206	238692	Zfp874a	zinc finger protein 874a	231.143	-0.287551	0.13708	-2.0985	0.0358611	0.630312
ENSMUSG00000036144	17286	Meox2	mesenchyme homeobox 2	730.529	0.268019	0.127834	2.09711	0.0359836	0.631786
ENSMUSG00000040289	15213	Hey1	hairy/enhancer-of-split related with YRPW motif 1	281.269	-0.264535	0.126103	-2.09655	0.0360337	0.631985
ENSMUSG00000041912	72634	Tdrkh	tudor and KH domain containing protein	117.39	-0.305105	0.14532	-2.09605	0.0360774	0.632071
ENSMUSG00000037152	66377	Ndufc1	NADH:ubiquinone oxidoreductase subunit C1	2026.85	-0.248021	0.118442	-2.09426	0.0362366	0.63418
ENSMUSG00000001020	20198	S100a4	S100 calcium binding protein A4	61.4007	0.315146	0.150498	2.09374	0.0362827	0.634306
ENSMUSG00000051359	52589	Ncald	neurocalcin delta	409.562	-0.24276	0.116005	-2.09229	0.0364123	0.635889
ENSMUSG00000020264	246049	Slc36a2	solute carrier family 36 (proton/amino acid symporter), member 2	66.7426	0.301919	0.144672	2.09083	0.0365433	0.637496
ENSMUSG00000038168	210530	P3h2	prolyl 3-hydroxylase 2	1653.36	0.227907	0.109082	2.08936	0.0366751	0.639111
ENSMUSG00000022500	56722	Litaf	LPS-induced TN factor	386.249	0.255511	0.12244	2.08632	0.0369499	0.639798
ENSMUSG00000026737	18718	Pip4k2a	phosphatidylinositol-5-phosphate 4-kinase, type II, alpha	222.318	0.2822	0.135196	2.0879	0.0368072	0.639798
ENSMUSG00000037408	94220	Cnnm4	cyclin M4	1083.44	0.221451	0.10612	2.08697	0.0368907	0.639798
ENSMUSG00000047205	75219	Dusp18	dual specificity phosphatase 18	4408.54	0.21621	0.103575	2.08745	0.0368476	0.639798
ENSMUSG00000102545	115489693	6430573P05Rik	RIKEN cDNA 6430573P05 gene	17.4176	-0.266243	0.128745	-2.08661	0.0369232	0.639798
ENSMUSG00000046415	338360	B430212C06Rik	RIKEN cDNA B430212C06 gene	28.8317	-0.299511	0.144493	-2.08408	0.0371531	0.642635
ENSMUSG00000038587	83397	Akap12	A kinase (PRKA) anchor protein (gravin) 12	765.496	0.240532	0.115427	2.08349	0.0372062	0.642871
ENSMUSG00000024026	109801	Glo1	glyoxalase 1	1456.5	-0.209566	0.100616	-2.08277	0.037272	0.643327
ENSMUSG00000010592	13164	Dazl	deleted in azoospermia-like	9.73571	-0.229138	0.11249	-2.08134	0.0374027	0.643796
ENSMUSG00000040170	55990	Fmo2	flavin containing monooxygenase 2	1015.33	-0.255674	0.122809	-2.08192	0.0373499	0.643796
ENSMUSG00000039989	12418	Cbx4	chromobox 4	182.152	0.287381	0.138357	2.07881	0.0376348	0.64549
ENSMUSG00000045327	229613	6330549D23Rik	RIKEN cDNA 6330549D23 gene	18.1644	-0.272367	0.131805	-2.07927	0.037593	0.64549
ENSMUSG00000049420	77220	Tmem200a	transmembrane protein 200A	24.492	0.288395	0.139009	2.07914	0.0376042	0.64549
ENSMUSG00000071347	239126	C1qtnf9	C1q and tumor necrosis factor related protein 9	1186.44	-0.238371	0.114709	-2.07838	0.0376746	0.645493
ENSMUSG00000048251	58208	Bcl11b	B cell leukemia/lymphoma 11B	10.4974	-0.220991	0.109553	-2.0739	0.0380885	0.651664
ENSMUSG00000002769	14711	Gnmt	glycine N-methyltransferase	96.5401	-0.311473	0.150743	-2.07083	0.0383743	0.654249
ENSMUSG00000029647	72587	Pan3	PAN3 poly(A) specific ribonuclease subunit	645.179	-0.230079	0.111099	-2.07071	0.0383861	0.654249
ENSMUSG00000039774	230145	Galnt12	polypeptide N-acetylgalactosaminyltransferase 12	8.66954	0.211642	0.105421	2.07092	0.0383664	0.654249
ENSMUSG00000008540	56615	Mgst1	microsomal glutathione S-transferase 1	710.974	0.252572	0.122031	2.06971	0.0384792	0.655151
ENSMUSG00000017446	56745	C1qtnf1	C1q and tumor necrosis factor related protein 1	165.089	0.302353	0.145948	2.06872	0.0385723	0.655953
ENSMUSG00000033967	381845	Rnf225	ring finger protein 225	20.825	0.26766	0.130147	2.06835	0.0386067	0.655953
ENSMUSG00000001473	67951	Tubb6	tubulin, beta 6 class V	616.57	0.268629	0.129961	2.06706	0.0387284	0.657336
ENSMUSG00000023927	20230	Satb1	special AT-rich sequence binding protein 1	2955.26	-0.192288	0.0930845	-2.06564	0.0388622	0.65892
ENSMUSG00000001827	14275	Folr1	folate receptor 1 (adult)	12.3227	0.235956	0.116986	2.06458	0.0389627	0.659938
ENSMUSG00000014609	11448	Chrne	cholinergic receptor, nicotinic, epsilon polypeptide	285.078	-0.271535	0.13173	-2.06163	0.0392434	0.661202
ENSMUSG00000017692	246104	Rhbdl3	rhomboid like 3	173.835	-0.282957	0.137353	-2.06063	0.0393387	0.661202
ENSMUSG00000020180	67332	Snrpd3	small nuclear ribonucleoprotein D3	2201.44	-0.205546	0.0997226	-2.06124	0.0392802	0.661202
ENSMUSG00000031250	64103	Tnmd	tenomodulin	794.333	0.267542	0.132233	2.05912	0.0394832	0.661202
ENSMUSG00000037868	13654	Egr2	early growth response 2	40.4835	0.305019	0.147716	2.06264	0.0391468	0.661202
ENSMUSG00000046491	69183	C1qtnf2	C1q and tumor necrosis factor related protein 2	89.0103	0.311021	0.15083	2.06192	0.0392155	0.661202
ENSMUSG00000056596	69539	Trnp1	TMF1-regulated nuclear protein 1	16.4954	0.257465	0.126035	2.06067	0.0393347	0.661202
ENSMUSG00000064043	224829	Trerf1	transcriptional regulating factor 1	63.5905	0.311125	0.150883	2.06239	0.0391704	0.661202
ENSMUSG00000078942	17952	Naip6	NLR family, apoptosis inhibitory protein 6	4.81314	0.14435	0.0777574	2.06	0.0393983	0.661202
ENSMUSG00000056492	224792	Adgrf5	adhesion G protein-coupled receptor F5	6732.5	-0.206889	0.100519	-2.05822	0.0395687	0.661953
ENSMUSG00000031637	67620	Lrp2bp	Lrp2 binding protein	99.9797	-0.299087	0.145298	-2.05669	0.0397162	0.663061
ENSMUSG00000028351	56710	Brinp1	bone morphogenic protein/retinoic acid inducible neural specific 1	4.74294	0.154397	0.0803058	2.05383	0.0399924	0.666309
ENSMUSG00000056515	106572	Rab31	RAB31, member RAS oncogene family	461.788	0.292616	0.14241	2.05393	0.0399829	0.666309
ENSMUSG00000019975	67454	Ikbip	IKBKB interacting protein	348.416	0.288347	0.140524	2.05176	0.0401931	0.668969
ENSMUSG00000004233	70560	Wars2	tryptophanyl tRNA synthetase 2 (mitochondrial)	287.229	-0.264474	0.128905	-2.05016	0.0403493	0.669983
ENSMUSG00000023827	68262	Agpat4	1-acylglycerol-3-phosphate O-acyltransferase 4 (lysophosphatidic acid acyltransferase, delta)	94.9799	0.304089	0.148297	2.04834	0.0405268	0.671781
ENSMUSG00000003348	208228	Mob3a	MOB kinase activator 3A	184.833	0.27496	0.134327	2.04727	0.0406313	0.672829
ENSMUSG00000033208	20203	S100b	S100 protein, beta polypeptide, neural	45.0387	0.306002	0.14918	2.04515	0.0408397	0.675595
ENSMUSG00000025372	108100	Baiap2	brain-specific angiogenesis inhibitor 1-associated protein 2	122.984	0.29615	0.144892	2.04421	0.0409331	0.675769
ENSMUSG00000060429	20649	Sntb1	syntrophin, basic 1	104.959	-0.304345	0.148948	-2.04442	0.040912	0.675769
ENSMUSG00000026473	14645	Glul	glutamate-ammonia ligase (glutamine synthetase)	4341.74	-0.248875	0.121847	-2.0425	0.041102	0.677187
ENSMUSG00000078670	100038347	Fam174b	family with sequence similarity 174, member B	56.5052	0.307114	0.150813	2.04194	0.041157	0.677409
ENSMUSG00000020532	107476	Acaca	acetyl-Coenzyme A carboxylase alpha	748.062	0.244701	0.119946	2.03943	0.0414071	0.680838
ENSMUSG00000022421	73340	Nptxr	neuronal pentraxin receptor	57.032	0.30434	0.149432	2.0377	0.0415799	0.681785
ENSMUSG00000037295	100017	Ldlrap1	low density lipoprotein receptor adaptor protein 1	442.343	0.245387	0.120459	2.0376	0.0415901	0.681785
ENSMUSG00000038366	16796	Lasp1	LIM and SH3 protein 1	901.433	0.230476	0.113106	2.03761	0.0415888	0.681785
ENSMUSG00000018189	56207	Uchl5	ubiquitin carboxyl-terminal esterase L5	800.07	-0.230004	0.112903	-2.03713	0.0416368	0.681865
ENSMUSG00000046404	226418	Yod1	YOD1 deubiquitinase	312.591	-0.267219	0.131309	-2.03488	0.0418625	0.684874
ENSMUSG00000042766	360213	Trim46	tripartite motif-containing 46	16.974	0.249814	0.124532	2.03185	0.0421693	0.687823
ENSMUSG00000055541	52855	Lair1	leukocyte-associated Ig-like receptor 1	16.229	0.256543	0.127644	2.03191	0.0421624	0.687823
ENSMUSG00000112858	102632837	Rnf212b	ring finger protein 212B	81.7252	-0.306188	0.150886	-2.03224	0.0421294	0.687823
ENSMUSG00000021613	12950	Hapln1	hyaluronan and proteoglycan link protein 1	12.3421	0.225088	0.113182	2.03091	0.0422642	0.687995
ENSMUSG00000029233	57357	Srd5a3	steroid 5 alpha-reductase 3	156.23	0.281795	0.13882	2.03019	0.0423376	0.688503
ENSMUSG00000021614	13003	Vcan	versican	362.319	0.283705	0.141063	2.02954	0.0424037	0.688891
ENSMUSG00000028339	12819	Col15a1	collagen, type XV, alpha 1	3234.96	0.253235	0.124818	2.02889	0.0424693	0.689039
ENSMUSG00000040146	71746	Rgl3	ral guanine nucleotide dissociation stimulator-like 3	30.864	0.2965	0.146374	2.02862	0.0424973	0.689039
ENSMUSG00000027556	12346	Car1	carbonic anhydrase 1	4.99113	-0.134236	0.0746588	-2.02709	0.0426534	0.690884
ENSMUSG00000030256	79362	Bhlhe41	basic helix-loop-helix family, member e41	469.319	-0.252224	0.124409	-2.02642	0.042722	0.691309
ENSMUSG00000000555	16402	Itga5	integrin alpha 5 (fibronectin receptor alpha)	1582.92	0.249358	0.123228	2.0237	0.043001	0.695134
ENSMUSG00000000386	17857	Mx1	MX dynamin-like GTPase 1	8.39477	0.190112	0.0979476	2.0218	0.0431973	0.696152
ENSMUSG00000002588	18979	Pon1	paraoxonase 1	12.2931	0.224602	0.113524	2.02043	0.0433392	0.696152
ENSMUSG00000020589	76820	Cyria	CYFIP related Rac1 interactor A	317.111	0.277669	0.137367	2.02051	0.0433302	0.696152
ENSMUSG00000032776	244049	Mctp2	multiple C2 domains, transmembrane 2	9.1442	-0.209811	0.106308	-2.02151	0.0432269	0.696152
ENSMUSG00000039715	71820	Dync2i2	dynein 2 intermediate chain 2	146.649	0.28464	0.140976	2.02025	0.0433578	0.696152
ENSMUSG00000040488	108075	Ltbp4	latent transforming growth factor beta binding protein 4	6817.48	0.234628	0.116175	2.01962	0.0434227	0.696152
ENSMUSG00000046402	19659	Rbp1	retinol binding protein 1, cellular	108.868	0.292846	0.14495	2.01938	0.0434482	0.696152
ENSMUSG00000052675	57745	Zfp112	zinc finger protein 112	225.728	-0.260719	0.129062	-2.01954	0.0434308	0.696152
ENSMUSG00000025407	14632	Gli1	GLI-Kruppel family member GLI1	77.1231	0.304458	0.150717	2.01872	0.0435159	0.696553
ENSMUSG00000085653	100503248	Gm15179	predicted gene 15179	340.523	-0.242567	0.120167	-2.01831	0.0435593	0.696564
ENSMUSG00000021662	110596	Arhgef28	Rho guanine nucleotide exchange factor (GEF) 28	196.547	0.273331	0.135392	2.01766	0.0436266	0.696957
ENSMUSG00000050212	230752	Eva1b	eva-1 homolog B (C. elegans)	164.964	0.285876	0.141638	2.01713	0.043682	0.697029
ENSMUSG00000069094	18583	Pde7a	phosphodiesterase 7A	1674.74	-0.241498	0.119726	-2.0168	0.0437166	0.697029
ENSMUSG00000024136	66705	Dnase1l2	deoxyribonuclease 1-like 2	35.5216	-0.298862	0.147971	-2.0161	0.0437899	0.697325
ENSMUSG00000053007	231991	Creb5	cAMP responsive element binding protein 5	291.128	0.285198	0.141411	2.01537	0.0438654	0.697325
ENSMUSG00000037347	60322	Chst7	carbohydrate (N-acetylglucosamino) sulfotransferase 7	88.1379	0.301823	0.150091	2.01436	0.0439722	0.697696
ENSMUSG00000065460	723954	Mir133a-2	microRNA 133a-2	29.3805	0.256828	0.129556	2.01206	0.0442135	0.700258
ENSMUSG00000071076	16478	Jund	jun D proto-oncogene	3463.98	0.24912	0.123821	2.012	0.0442196	0.700258
ENSMUSG00000030126	330401	Tmcc1	transmembrane and coiled coil domains 1	1613.16	-0.219313	0.109026	-2.01133	0.0442905	0.700701
ENSMUSG00000110101	621677	Gm6249	predicted gene 6249	10.6214	-0.214266	0.109165	-2.01079	0.0443472	0.700918
ENSMUSG00000026875	22029	Traf1	TNF receptor-associated factor 1	26.425	0.284792	0.142267	2.00982	0.0444507	0.701221
ENSMUSG00000027883	76123	Gpsm2	G-protein signalling modulator 2 (AGS3-like, C. elegans)	140.58	0.291643	0.145062	2.0098	0.0444524	0.701221
ENSMUSG00000026177	18173	Slc11a1	solute carrier family 11 (proton-coupled divalent metal ion transporters), member 1	39.631	0.287756	0.143962	2.00826	0.0446151	0.703109
ENSMUSG00000051498	21899	Tlr6	toll-like receptor 6	43.8789	0.300827	0.149622	2.00537	0.0449233	0.707281
ENSMUSG00000022129	13190	Dct	dopachrome tautomerase	87.7158	0.298263	0.149094	2.00408	0.0450613	0.708771
ENSMUSG00000039661	66959	Dusp26	dual specificity phosphatase 26 (putative)	999.688	-0.240536	0.120085	-2.00267	0.0452131	0.709882
ENSMUSG00000039741	268515	Bahcc1	BAH domain and coiled-coil containing 1	380.612	0.24562	0.122632	2.00261	0.045219	0.709882
ENSMUSG00000032575	74840	Manf	mesencephalic astrocyte-derived neurotrophic factor	807.744	0.229234	0.114544	2.00144	0.0453449	0.711174
ENSMUSG00000022940	56176	Pigp	phosphatidylinositol glycan anchor biosynthesis, class P	1244.04	-0.210465	0.10519	-2.0008	0.0454135	0.711565
ENSMUSG00000041836	19267	Ptpre	protein tyrosine phosphatase, receptor type, E	118.526	0.295693	0.147958	2.00035	0.0454624	0.711649
ENSMUSG00000005087	12505	Cd44	CD44 antigen	425.14	0.288449	0.144335	1.99946	0.0455582	0.712464
ENSMUSG00000049551	14371	Fzd9	frizzled class receptor 9	4446.32	0.232784	0.11668	1.99512	0.0460294	0.718455
ENSMUSG00000024691	107373	Fam111a	family with sequence similarity 111, member A	153.419	0.296708	0.148723	1.99468	0.0460773	0.718515
ENSMUSG00000001761	319757	Smo	smoothened, frizzled class receptor	346.292	0.253373	0.127007	1.99401	0.0461514	0.718984
ENSMUSG00000028161	19055	Ppp3ca	protein phosphatase 3, catalytic subunit, alpha isoform	7451.32	-0.179222	0.0899546	-1.99235	0.046333	0.720081
ENSMUSG00000035601	69934	Trmt10b	tRNA methyltransferase 10B	228.9	-0.265358	0.133223	-1.99176	0.0463979	0.720081
ENSMUSG00000046598	71911	Bdh1	3-hydroxybutyrate dehydrogenase, type 1	5177.57	0.196547	0.0986392	1.99264	0.0463007	0.720081
ENSMUSG00000066724	100043121	Gm10175	ATP synthase, H+ transporting, mitochondrial F0 complex, subunit C2 (subunit 9) pseudogene	17.7338	-0.2604	0.131209	-1.99175	0.0463984	0.720081
ENSMUSG00000025473	11501	Adam8	a disintegrin and metallopeptidase domain 8	35.8619	0.291072	0.146383	1.9909	0.0464919	0.720571
ENSMUSG00000031231	66142	Cox7b	cytochrome c oxidase subunit 7B	7802.74	-0.215197	0.108106	-1.99066	0.0465184	0.720571
ENSMUSG00000019139	71780	Isyna1	myo-inositol 1-phosphate synthase A1	234.218	0.265214	0.13332	1.99006	0.0465838	0.7209
ENSMUSG00000020135	23805	Apc2	APC regulator of WNT signaling pathway 2	29.8049	0.281228	0.142061	1.98899	0.0467021	0.720988
ENSMUSG00000024109	18189	Nrxn1	neurexin I	16.384	-0.256344	0.129728	-1.98773	0.0468413	0.720988
ENSMUSG00000028280	14408	Gabrr1	gamma-aminobutyric acid (GABA) C receptor, subunit rho 1	5.09042	-0.164209	0.0871982	-1.98829	0.0467793	0.720988
ENSMUSG00000040612	100039795	Ildr2	immunoglobulin-like domain containing receptor 2	75.149	0.3007	0.150869	1.98784	0.0468298	0.720988
ENSMUSG00000040722	56807	Scamp5	secretory carrier membrane protein 5	84.7625	0.294448	0.147876	1.98818	0.0467917	0.720988
ENSMUSG00000096001	70045	2610528A11Rik	RIKEN cDNA 2610528A11 gene	4.48768	-0.156671	0.0832917	-1.98761	0.0468547	0.720988
ENSMUSG00000055675	74901	Kbtbd11	kelch repeat and BTB (POZ) domain containing 11	56.4725	0.293524	0.147604	1.98667	0.0469586	0.721905
ENSMUSG00000032355	69642	Mlip	muscular LMNA-interacting protein	2707.4	-0.193773	0.097585	-1.98565	0.0470723	0.722972
ENSMUSG00000024338	16913	Psmb8	proteasome (prosome, macropain) subunit, beta type 8 (large multifunctional peptidase 7)	180.123	0.289305	0.146127	1.98059	0.0476373	0.730962
ENSMUSG00000017724	18612	Etv4	ets variant 4	278.281	0.246325	0.124445	1.97891	0.0478259	0.731959
ENSMUSG00000028385	209131	Snx30	sorting nexin family member 30	241.415	0.252906	0.127817	1.97842	0.0478818	0.731959
ENSMUSG00000029335	110075	Bmp3	bone morphogenetic protein 3	32.7132	0.265337	0.134242	1.97912	0.0478022	0.731959
ENSMUSG00000053137	19094	Mapk11	mitogen-activated protein kinase 11	62.8556	0.299148	0.150847	1.9788	0.0478385	0.731959
ENSMUSG00000068240	666586	Gm11808	ubiquitin A-52 residue ribosomal protein fusion product 1 pseudogene	4.63605	-0.147123	0.0793861	-1.978	0.0479286	0.731989
ENSMUSG00000020097	20397	Sgpl1	sphingosine phosphate lyase 1	692.315	0.228923	0.115754	1.97732	0.0480052	0.732472
ENSMUSG00000007653	14401	Gabrb2	gamma-aminobutyric acid (GABA) A receptor, subunit beta 2	8.00312	0.203165	0.105153	1.97648	0.0481004	0.732555
ENSMUSG00000034488	13612	Edil3	EGF-like repeats and discoidin I-like domains 3	56.897	0.296654	0.149524	1.97661	0.0480863	0.732555
ENSMUSG00000026271	64095	Gpr35	G protein-coupled receptor 35	13.4936	0.24407	0.124831	1.974	0.0483816	0.735618
ENSMUSG00000046908	16995	Ltb4r1	leukotriene B4 receptor 1	8.29873	0.178195	0.0947141	1.97391	0.0483918	0.735618
ENSMUSG00000026600	20652	Soat1	sterol O-acyltransferase 1	138.782	0.276419	0.139952	1.97331	0.0484602	0.735972
ENSMUSG00000022747	54613	St3gal6	ST3 beta-galactoside alpha-2,3-sialyltransferase 6	2131.03	-0.191959	0.0973472	-1.97187	0.0486241	0.737774
ENSMUSG00000026944	11305	Abca2	ATP-binding cassette, sub-family A (ABC1), member 2	1355.02	0.222533	0.11291	1.97072	0.0487561	0.73909
ENSMUSG00000040329	16196	Il7	interleukin 7	7.82979	0.1933	0.101396	1.96912	0.0489394	0.74118
ENSMUSG00000073888	20301	Ccl27a	chemokine (C-C motif) ligand 27A	93.6038	-0.292896	0.148788	-1.96868	0.0489903	0.741263
ENSMUSG00000073888	100039863	Gm13306	predicted gene 13306	93.6038	-0.292896	0.148788	-1.96868	0.0489903	0.741263
ENSMUSG00000073888	100040048	Ccl27b	chemokine (C-C motif) ligand 27b	93.6038	-0.292896	0.148788	-1.96868	0.0489903	0.741263
ENSMUSG00000021774	22194	Ube2e1	ubiquitin-conjugating enzyme E2E 1	1266.96	-0.206049	0.104694	-1.96799	0.0490688	0.741556
ENSMUSG00000047819	403175	Tigd4	tigger transposable element derived 4	983.376	0.242167	0.123079	1.96772	0.0491006	0.741556
ENSMUSG00000022820	68194	Ndufb4	NADH:ubiquinone oxidoreductase subunit B4	734.427	-0.213425	0.108561	-1.96584	0.0493176	0.744144
ENSMUSG00000022820	100041273	Ndufb4c	NADH:ubiquinone oxidoreductase subunit B4C	734.427	-0.213425	0.108561	-1.96584	0.0493176	0.744144
ENSMUSG00000006587	30927	Snai3	snail family zinc finger 3	780.615	0.237245	0.120891	1.96263	0.0496892	0.748366
ENSMUSG00000021252	58520	Erg28	ergosterol biosynthesis 28	104.913	0.287663	0.146917	1.95695	0.0503533	0.748768
ENSMUSG00000022463	20788	Srebf2	sterol regulatory element binding factor 2	807.582	0.21516	0.109905	1.95748	0.0502907	0.748768
ENSMUSG00000023272	76737	Creld2	cysteine-rich with EGF-like domains 2	289.683	0.240067	0.122612	1.9577	0.0502648	0.748768
ENSMUSG00000025193	66388	Cutc	cutC copper transporter	777.06	-0.214193	0.109311	-1.95907	0.0501042	0.748768
ENSMUSG00000025314	19271	Ptprj	protein tyrosine phosphatase, receptor type, J	111.167	0.29541	0.150493	1.96026	0.0499658	0.748768
ENSMUSG00000031103	56501	Elf4	E74-like factor 4 (ets domain transcription factor)	213.257	0.28364	0.144654	1.95912	0.0500986	0.748768
ENSMUSG00000032551	66202	1110059G10Rik	RIKEN cDNA 1110059G10 gene	337.676	-0.236402	0.120659	-1.95931	0.0500762	0.748768
ENSMUSG00000040296	230073	Ddx58	DEAD/H box helicase 58	356.65	0.253976	0.129647	1.95836	0.0501883	0.748768
ENSMUSG00000044345	277010	Marveld1	MARVEL (membrane-associating) domain containing 1	489.397	0.250733	0.127974	1.95873	0.0501439	0.748768
ENSMUSG00000050663	237553	Trhde	TRH-degrading enzyme	15.379	0.249388	0.128855	1.95691	0.0503586	0.748768
ENSMUSG00000050910	237988	Cdr2l	cerebellar degeneration-related protein 2-like	111.488	0.288781	0.147672	1.95719	0.0503248	0.748768
ENSMUSG00000051910	20679	Sox6	SRY (sex determining region Y)-box 6	2926.55	-0.200087	0.102017	-1.96133	0.0498404	0.748768
ENSMUSG00000087698	100126227	Gm13031	predicted gene 13031	10.4633	-0.222367	0.114938	-1.9595	0.0500547	0.748768
ENSMUSG00000020437	246177	Myo1g	myosin IG	37.5848	0.281789	0.145222	1.95582	0.0504858	0.749294
ENSMUSG00000016995	17183	Matn4	matrilin 4	90.925	0.208545	0.110952	1.95292	0.0508287	0.751648
ENSMUSG00000028295	66291	Smim8	small integral membrane protein 8	584.129	-0.22444	0.114914	-1.95351	0.050759	0.751648
ENSMUSG00000040455	77593	Usp45	ubiquitin specific petidase 45	927.284	-0.235966	0.120787	-1.95349	0.0507614	0.751648
ENSMUSG00000075000	641340	Nrbf2	nuclear receptor binding factor 2	215.578	0.25117	0.128567	1.95328	0.0507864	0.751648
ENSMUSG00000020407	22271	Upp1	uridine phosphorylase 1	19.4665	0.260391	0.133802	1.94941	0.0512467	0.754758
ENSMUSG00000021775	353187	Nr1d2	nuclear receptor subfamily 1, group D, member 2	3396.86	-0.251487	0.129193	-1.9465	0.0515943	0.754758
ENSMUSG00000023991	74123	Foxp4	forkhead box P4	325.347	0.235138	0.120736	1.9476	0.0514631	0.754758
ENSMUSG00000027490	13555	E2f1	E2F transcription factor 1	30.508	0.27142	0.140571	1.9495	0.0512352	0.754758
ENSMUSG00000027715	12428	Ccna2	cyclin A2	54.5609	0.253217	0.132194	1.94665	0.051577	0.754758
ENSMUSG00000029499	19301	Pxmp2	peroxisomal membrane protein 2	1644.79	-0.193568	0.0992773	-1.94985	0.0511934	0.754758
ENSMUSG00000038871	12183	Bpgm	2,3-bisphosphoglycerate mutase	1412.91	-0.213606	0.109523	-1.95055	0.051111	0.754758
ENSMUSG00000057522	20747	Spop	speckle-type BTB/POZ protein	14379.2	-0.169827	0.0872336	-1.94681	0.0515577	0.754758
ENSMUSG00000063160	18223	Numbl	numb-like	171.201	0.278799	0.143119	1.94743	0.0514838	0.754758
ENSMUSG00000070047	14107	Fat1	FAT atypical cadherin 1	557.647	0.252855	0.12984	1.94661	0.0515814	0.754758
ENSMUSG00000101655	381792	2310040G24Rik	RIKEN cDNA 2310040G24 gene	1546.22	-0.213552	0.109655	-1.94743	0.0514828	0.754758
ENSMUSG00000079641	67248	Rpl39	ribosomal protein L39	500.599	-0.247924	0.127566	-1.94386	0.0519121	0.758726
ENSMUSG00000023885	21826	Thbs2	thrombospondin 2	1584.71	0.231795	0.119307	1.94309	0.0520055	0.758731
ENSMUSG00000042453	19699	Reln	reelin	240.147	0.277687	0.142881	1.94321	0.0519907	0.758731
ENSMUSG00000049130	12273	C5ar1	complement component 5a receptor 1	21.3445	0.265628	0.137103	1.94264	0.0520596	0.758842
ENSMUSG00000026478	226519	Lamc1	laminin, gamma 1	5835.13	0.207805	0.10702	1.94173	0.05217	0.759772
ENSMUSG00000031965	57246	Tbx20	T-box 20	10.8576	-0.214376	0.113533	-1.93998	0.0523817	0.760333
ENSMUSG00000045095	14924	Magi1	membrane associated guanylate kinase, WW and PDZ domain containing 1	335.337	0.255878	0.131865	1.94067	0.0522984	0.760333
ENSMUSG00000045095	78178	4930511A08Rik	RIKEN cDNA 4930511A08 gene	335.337	0.255878	0.131865	1.94067	0.0522984	0.760333
ENSMUSG00000051890	271005	Klhdc1	kelch domain containing 1	1153.21	-0.217571	0.11214	-1.93987	0.052395	0.760333
ENSMUSG00000063297	233271	Luzp2	leucine zipper protein 2	12.9714	-0.206085	0.110703	-1.94022	0.0523528	0.760333
ENSMUSG00000031197	22327	Vbp1	von Hippel-Lindau binding protein 1	1547.22	-0.213468	0.11018	-1.93739	0.0526972	0.761432
ENSMUSG00000035683	17279	Melk	maternal embryonic leucine zipper kinase	9.79535	0.19431	0.103815	1.93885	0.0525195	0.761432
ENSMUSG00000057606	382864	Colq	collagen-like tail subunit (single strand of homotrimer) of asymmetric acetylcholinesterase	1539.72	-0.235737	0.121695	-1.93734	0.0527041	0.761432
ENSMUSG00000057606	102639719	LOC102639719	uncharacterized LOC102639719	1539.72	-0.235737	0.121695	-1.93734	0.0527041	0.761432
ENSMUSG00000062054	67732	Iah1	isoamyl acetate-hydrolyzing esterase 1 homolog	108.103	0.286929	0.14783	1.93794	0.0526304	0.761432
ENSMUSG00000002985	11816	Apoe	apolipoprotein E	1894.4	0.286304	0.148406	1.9368	0.0527699	0.761707
ENSMUSG00000017754	18830	Pltp	phospholipid transfer protein	949.147	0.257073	0.133072	1.93243	0.053306	0.76235
ENSMUSG00000018909	109689	Arrb1	arrestin, beta 1	624.093	0.212914	0.110033	1.93494	0.052998	0.76235
ENSMUSG00000021136	64075	Smoc1	SPARC related modular calcium binding 1	87.2252	0.276714	0.143567	1.93506	0.0529832	0.76235
ENSMUSG00000022151	67515	Ttc33	tetratricopeptide repeat domain 33	1587.15	-0.190117	0.0983343	-1.93328	0.053202	0.76235
ENSMUSG00000024665	56473	Fads2	fatty acid desaturase 2	85.0876	0.291971	0.150837	1.93354	0.0531703	0.76235
ENSMUSG00000030036	57377	Mogs	mannosyl-oligosaccharide glucosidase	338.834	0.24161	0.12506	1.93225	0.0533285	0.76235
ENSMUSG00000030867	18817	Plk1	polo like kinase 1	14.0476	0.23593	0.123274	1.93524	0.052961	0.76235
ENSMUSG00000059316	26569	Slc27a4	solute carrier family 27 (fatty acid transporter), member 4	614.134	0.230788	0.119316	1.9344	0.0530643	0.76235
ENSMUSG00000060216	216869	Arrb2	arrestin, beta 2	145.96	0.274593	0.141968	1.93321	0.0532104	0.76235
ENSMUSG00000068335	13448	Dok1	docking protein 1	110.434	0.292163	0.150765	1.93364	0.0531572	0.76235
ENSMUSG00000085584	209540	Rtl9	retrotransposon Gag like 9	13.4019	0.207037	0.110342	1.93256	0.053291	0.76235
ENSMUSG00000021186	23876	Fbln5	fibulin 5	646.324	0.236523	0.122459	1.93124	0.0534539	0.762367
ENSMUSG00000027346	74182	Gpcpd1	glycerophosphocholine phosphodiesterase 1	7508.32	-0.20546	0.106384	-1.93126	0.0534508	0.762367
ENSMUSG00000033685	22228	Ucp2	uncoupling protein 2 (mitochondrial, proton carrier)	588.664	0.262425	0.135922	1.93111	0.0534699	0.762367
ENSMUSG00000027865	14547	Gdap2	ganglioside-induced differentiation-associated-protein 2	315.466	0.237886	0.123221	1.92997	0.053611	0.762698
ENSMUSG00000032508	17874	Myd88	myeloid differentiation primary response gene 88	285.398	0.246801	0.127879	1.92981	0.0536298	0.762698
ENSMUSG00000060938	19941	Rpl26	ribosomal protein L26	1303.56	-0.204781	0.106116	-1.92979	0.0536334	0.762698
ENSMUSG00000015405	70008	Ace2	angiotensin I converting enzyme (peptidyl-dipeptidase A) 2	30.9951	-0.275479	0.14323	-1.92932	0.053691	0.762852
ENSMUSG00000026589	89867	Sec16b	SEC16 homolog B (S. cerevisiae)	104.527	0.281612	0.146229	1.92775	0.0538867	0.764966
ENSMUSG00000021764	17993	Ndufs4	NADH:ubiquinone oxidoreductase core subunit S4	5971.98	-0.175535	0.0912996	-1.92263	0.0545266	0.765526
ENSMUSG00000022124	50789	Fbxl3	F-box and leucine-rich repeat protein 3	3134.85	-0.189196	0.0983059	-1.92451	0.0542913	0.765526
ENSMUSG00000022203	13644	Efs	embryonal Fyn-associated substrate	94.7866	0.290753	0.150863	1.92661	0.0540288	0.765526
ENSMUSG00000022889	27393	Mrpl39	mitochondrial ribosomal protein L39	1068.73	-0.202359	0.105072	-1.926	0.0541038	0.765526
ENSMUSG00000024675	64380	Ms4a4c	membrane-spanning 4-domains, subfamily A, member 4C	7.858	0.156827	0.0862146	1.9209	0.0547446	0.765526
ENSMUSG00000025912	17864	Mybl1	myeloblastosis oncogene-like 1	22.8404	-0.253512	0.132957	-1.92179	0.0546316	0.765526
ENSMUSG00000026077	18143	Npas2	neuronal PAS domain protein 2	183.169	0.287353	0.150103	1.91995	0.0548648	0.765526
ENSMUSG00000030157	93694	Clec2d	C-type lectin domain family 2, member d	794.096	-0.252055	0.130951	-1.92463	0.0542761	0.765526
ENSMUSG00000030647	68197	Ndufc2	NADH:ubiquinone oxidoreductase subunit C2	3345.77	-0.193176	0.1006	-1.92031	0.0548189	0.765526
ENSMUSG00000032184	70082	Lysmd2	LysM, putative peptidoglycan-binding, domain containing 2	189.911	0.259466	0.134895	1.92297	0.0544832	0.765526
ENSMUSG00000032383	19035	Ppib	peptidylprolyl isomerase B	1038.96	0.206599	0.10751	1.92148	0.0546711	0.765526
ENSMUSG00000033576	71939	Apol6	apolipoprotein L 6	5132.96	0.216612	0.112582	1.92401	0.0543532	0.765526
ENSMUSG00000038515	66790	Grtp1	GH regulated TBC protein 1	396.724	-0.233188	0.121341	-1.92141	0.0546795	0.765526
ENSMUSG00000053870	75540	Fpgt	fucose-1-phosphate guanylyltransferase	391.893	-0.234562	0.121969	-1.92247	0.0545472	0.765526
ENSMUSG00000068823	229663	Csde1	cold shock domain containing E1, RNA binding	27727.1	-0.174372	0.0905643	-1.92539	0.05418	0.765526
ENSMUSG00000070000	74015	Fcho1	FCH domain only 1	6.18216	0.167003	0.0913565	1.92137	0.0546848	0.765526
ENSMUSG00000079547	14999	H2-DMb1	histocompatibility 2, class II, locus Mb1	29.3431	0.270775	0.142111	1.92288	0.0544945	0.765526
ENSMUSG00000092009	667772	Myh15	myosin, heavy chain 15	22.7451	0.252383	0.132593	1.92055	0.054789	0.765526
ENSMUSG00000086555	100042194	Gm13446	predicted gene 13446	29.4338	0.265394	0.138665	1.91813	0.0550948	0.767422
ENSMUSG00000030844	67865	Rgs10	regulator of G-protein signalling 10	52.1387	0.289149	0.150885	1.91722	0.0552094	0.768362
ENSMUSG00000055301	11529	Adh7	alcohol dehydrogenase 7 (class IV), mu or sigma polypeptide	12.1094	0.226221	0.118763	1.91651	0.0553	0.768968
ENSMUSG00000020733	26941	Slc9a3r1	solute carrier family 9 (sodium/hydrogen exchanger), member 3 regulator 1	80.9061	0.286341	0.149487	1.91578	0.0553926	0.769599
ENSMUSG00000074715	56838	Ccl28	chemokine (C-C motif) ligand 28	52.2197	-0.28796	0.150588	-1.91281	0.0557724	0.774216
ENSMUSG00000041329	11932	Atp1b2	ATPase, Na+/K+ transporting, beta 2 polypeptide	1894.17	-0.213961	0.112	-1.91051	0.056068	0.776997
ENSMUSG00000032487	19225	Ptgs2	prostaglandin-endoperoxide synthase 2	13.7	0.219834	0.11614	1.90985	0.056153	0.777513
ENSMUSG00000059939	230996	9430015G10Rik	RIKEN cDNA 9430015G10 gene	124.171	-0.268983	0.140805	-1.90933	0.0562193	0.777772
ENSMUSG00000015143	109711	Actn1	actinin, alpha 1	655.018	0.222964	0.117077	1.90431	0.0568703	0.779964
ENSMUSG00000021877	11843	Arf4	ADP-ribosylation factor 4	1592.81	0.214305	0.112415	1.90629	0.0566129	0.779964
ENSMUSG00000025324	11982	Atp10a	ATPase, class V, type 10A	90.8142	0.285464	0.149716	1.9062	0.0566244	0.779964
ENSMUSG00000026360	19735	Rgs2	regulator of G-protein signaling 2	593.505	0.275869	0.145074	1.903	0.0570406	0.779964
ENSMUSG00000031506	320139	Ptpn7	protein tyrosine phosphatase, non-receptor type 7	23.1828	0.253169	0.134436	1.90389	0.0569247	0.779964
ENSMUSG00000038702	319901	Dsel	dermatan sulfate epimerase-like	285.464	0.263847	0.138361	1.90521	0.0567524	0.779964
ENSMUSG00000039701	99526	Usp53	ubiquitin specific peptidase 53	737.181	-0.22393	0.117629	-1.90342	0.0569856	0.779964
ENSMUSG00000042807	329152	Hecw2	HECT, C2 and WW domain containing E3 ubiquitin protein ligase 2	330.807	-0.275347	0.144348	-1.90634	0.056606	0.779964
ENSMUSG00000045322	81897	Tlr9	toll-like receptor 9	7.06594	0.176193	0.0964393	1.9036	0.0569618	0.779964
ENSMUSG00000049625	212937	Tifab	TRAF-interacting protein with forkhead-associated domain, family member B	17.603	0.238686	0.127263	1.90408	0.0568998	0.779964
ENSMUSG00000070867	666048	Trabd2b	TraB domain containing 2B	189.176	0.264987	0.139044	1.90619	0.0566259	0.779964
ENSMUSG00000032501	211770	Trib1	tribbles pseudokinase 1	1861.98	0.223943	0.117734	1.90216	0.0571504	0.780067
ENSMUSG00000027679	67713	Dnajc19	DnaJ heat shock protein family (Hsp40) member C19	292.519	-0.262803	0.138285	-1.90179	0.057199	0.780078
ENSMUSG00000043496	66873	Tril	TLR4 interactor with leucine-rich repeats	289.86	0.249117	0.131085	1.9008	0.0573286	0.780685
ENSMUSG00000091931	100233175	Gon7	GON7 subunit of KEOPS complex	134.288	-0.266472	0.140149	-1.90072	0.0573392	0.780685
ENSMUSG00000058624	14544	Gda	guanine deaminase	593.596	0.214156	0.112737	1.89956	0.0574903	0.781437
ENSMUSG00000054263	16880	Lifr	LIF receptor alpha	2265.19	-0.222499	0.117163	-1.89884	0.0575855	0.782078
ENSMUSG00000019970	20393	Sgk1	serum/glucocorticoid regulated kinase 1	3231.92	-0.26559	0.13997	-1.89751	0.0577607	0.782172
ENSMUSG00000031875	68119	Cmtm3	CKLF-like MARVEL transmembrane domain containing 3	219.07	0.269307	0.141856	1.89755	0.057755	0.782172
ENSMUSG00000078941	108143	Taf9	TATA-box binding protein associated factor 9	717.626	-0.20665	0.108918	-1.89733	0.0577841	0.782172
ENSMUSG00000078941	102216272	Ak6	adenylate kinase 6	717.626	-0.20665	0.108918	-1.89733	0.0577841	0.782172
ENSMUSG00000079235	100502861	Ccdc13	coiled-coil domain containing 13	5.13758	-0.151045	0.0848811	-1.89759	0.0577506	0.782172
ENSMUSG00000060961	54403	Slc4a4	solute carrier family 4 (anion exchanger), member 4	491.253	-0.221435	0.116778	-1.89646	0.0578996	0.783085
ENSMUSG00000023411	73181	Nfatc4	nuclear factor of activated T cells, cytoplasmic, calcineurin dependent 4	186.14	0.262558	0.138477	1.89525	0.0580593	0.783296
ENSMUSG00000032033	12023	Barx2	BarH-like homeobox 2	2327.68	-0.174119	0.0918592	-1.89547	0.0580299	0.783296
ENSMUSG00000074207	11522	Adh1	alcohol dehydrogenase 1 (class I)	306.061	-0.251166	0.13243	-1.8959	0.0579737	0.783296
ENSMUSG00000039509	234865	Nup133	nucleoporin 133	1923.51	0.187523	0.0990156	1.89393	0.0582347	0.784365
ENSMUSG00000049939	192198	Lrrc4	leucine rich repeat containing 4	17.2702	0.24332	0.128734	1.89406	0.0582167	0.784365
ENSMUSG00000018661	16834	Cog1	component of oligomeric golgi complex 1	855.622	0.203127	0.107349	1.89221	0.0584627	0.784477
ENSMUSG00000021464	26564	Ror2	receptor tyrosine kinase-like orphan receptor 2	22.2856	0.258815	0.137737	1.89267	0.0584013	0.784477
ENSMUSG00000022658	56370	Tagln3	transgelin 3	11.1666	0.216741	0.116834	1.89231	0.0584498	0.784477
ENSMUSG00000040536	69352	Necab1	N-terminal EF-hand calcium binding protein 1	43.4677	0.275428	0.145724	1.89305	0.0583514	0.784477
ENSMUSG00000081984	15504	Dnajb3	DnaJ heat shock protein family (Hsp40) member B3	5.13572	0.152607	0.0858032	1.89206	0.0584835	0.784477
ENSMUSG00000030967	360216	Zranb1	zinc finger, RAN-binding domain containing 1	3105.79	-0.183799	0.0971853	-1.89115	0.0586039	0.784802
ENSMUSG00000035189	320091	Ano4	anoctamin 4	94.9783	-0.282098	0.148878	-1.89151	0.0585563	0.784802
ENSMUSG00000001768	74030	Rin2	Ras and Rab interactor 2	693.998	0.216385	0.114567	1.88898	0.058895	0.786524
ENSMUSG00000001768	408057	BC039771	cDNA sequence BC039771	693.998	0.216385	0.114567	1.88898	0.058895	0.786524
ENSMUSG00000037306	230815	Man1c1	mannosidase, alpha, class 1C, member 1	288.526	0.263355	0.139434	1.88875	0.0589254	0.786524
ENSMUSG00000072704	381820	Smim10l1	small integral membrane protein 10 like 1	5493.56	-0.177549	0.0939997	-1.88882	0.0589159	0.786524
ENSMUSG00000005142	17159	Man2b1	mannosidase 2, alpha B1	639.634	0.21061	0.111615	1.88683	0.0591834	0.789322
ENSMUSG00000004562	268739	Arhgef40	Rho guanine nucleotide exchange factor (GEF) 40	781.101	0.201867	0.107049	1.88538	0.0593789	0.790432
ENSMUSG00000042670	66541	Immp1l	IMP1 inner mitochondrial membrane peptidase-like (S. cerevisiae)	549.151	-0.220506	0.116953	-1.88513	0.0594121	0.790432
ENSMUSG00000026938	14133	Fcna	ficolin A	20.0383	0.241833	0.128587	1.88199	0.059837	0.795082
ENSMUSG00000045733	212518	Sprn	shadow of prion protein	8.74667	0.185051	0.102432	1.88127	0.059935	0.795443
ENSMUSG00000045140	70325	Pigw	phosphatidylinositol glycan anchor biosynthesis, class W	197.979	-0.253625	0.134785	-1.88051	0.0600385	0.796169
ENSMUSG00000040339	329739	Fam102b	family with sequence similarity 102, member B	483.029	0.257261	0.136924	1.8775	0.0604499	0.80071
ENSMUSG00000040584	18671	Abcb1a	ATP-binding cassette, sub-family B (MDR/TAP), member 1A	788.007	-0.206718	0.11012	-1.87728	0.0604791	0.80071
ENSMUSG00000006526	69179	Stimate	STIM activating enhancer	342.087	-0.236006	0.125735	-1.87648	0.0605888	0.801512
ENSMUSG00000001517	14235	Foxm1	forkhead box M1	27.3132	0.234046	0.126625	1.87596	0.0606602	0.801806
ENSMUSG00000036596	242939	Cpz	carboxypeptidase Z	8.6321	0.189234	0.104055	1.87509	0.0607805	0.802746
ENSMUSG00000021250	14281	Fos	FBJ osteosarcoma oncogene	507.722	0.270073	0.144277	1.87337	0.0610178	0.803927
ENSMUSG00000028989	654812	Angptl7	angiopoietin-like 7	317.963	0.192104	0.107101	1.87343	0.0610088	0.803927
ENSMUSG00000087006	620695	Gm13889	predicted gene 13889	302.93	0.258781	0.138261	1.8736	0.0609856	0.803927
ENSMUSG00000024084	70536	Qpct	glutaminyl-peptide cyclotransferase (glutaminyl cyclase)	100.195	0.278362	0.148382	1.87283	0.061092	0.804255
ENSMUSG00000021040	380773	Slirp	SRA stem-loop interacting RNA binding protein	515.102	-0.246924	0.131987	-1.87191	0.0612186	0.804623
ENSMUSG00000055493	13853	Epm2a	epilepsy, progressive myoclonic epilepsy, type 2 gene alpha	3977.44	-0.166923	0.0892014	-1.87128	0.0613069	0.805134
ENSMUSG00000002222	68477	Rmnd5a	required for meiotic nuclear division 5 homolog A	8736.26	-0.158991	0.0850423	-1.86954	0.0615471	0.807639
ENSMUSG00000014956	19046	Ppp1cb	protein phosphatase 1 catalytic subunit beta	23985.3	-0.205812	0.110136	-1.86872	0.0616625	0.808502
ENSMUSG00000023074	70380	Mospd1	motile sperm domain containing 1	1446.82	-0.227869	0.121971	-1.86805	0.0617556	0.809073
ENSMUSG00000028541	53418	B4galt2	UDP-Gal:betaGlcNAc beta 1,4- galactosyltransferase, polypeptide 2	166.695	0.257387	0.137824	1.8659	0.0620556	0.812308
ENSMUSG00000037872	13349	Ackr1	atypical chemokine receptor 1 (Duffy blood group)	104.722	0.274323	0.147151	1.86557	0.0621021	0.812308
ENSMUSG00000041737	235135	Tmem45b	transmembrane protein 45b	48.2724	0.24025	0.129979	1.86457	0.0622422	0.813488
ENSMUSG00000005973	19672	Rcn1	reticulocalbin 1	626.295	0.202199	0.108649	1.86093	0.0627547	0.815557
ENSMUSG00000022016	219181	Akap11	A kinase (PRKA) anchor protein 11	1072.31	-0.200677	0.10779	-1.86149	0.0626749	0.815557
ENSMUSG00000023460	19328	Rab12	RAB12, member RAS oncogene family	6276.49	-0.159556	0.0857149	-1.86146	0.0626788	0.815557
ENSMUSG00000024940	16998	Ltbp3	latent transforming growth factor beta binding protein 3	2679.16	0.214128	0.115072	1.86078	0.0627759	0.815557
ENSMUSG00000028116	59006	Myoz2	myozenin 2	51868.5	-0.157953	0.0848708	-1.8611	0.0627299	0.815557
ENSMUSG00000029093	81840	Sorcs2	sortilin-related VPS10 domain containing receptor 2	107.793	0.279034	0.149959	1.85995	0.0628925	0.815557
ENSMUSG00000029651	77521	Mtus2	microtubule associated tumor suppressor candidate 2	17.4771	-0.231322	0.125767	-1.85989	0.0629006	0.815557
ENSMUSG00000040605	56175	Bace2	beta-site APP-cleaving enzyme 2	207.077	0.26041	0.139935	1.86054	0.0628093	0.815557
ENSMUSG00000044505	320747	Lingo4	leucine rich repeat and Ig domain containing 4	17.3343	-0.238924	0.129719	-1.86084	0.0627674	0.815557
ENSMUSG00000102758	635702	Naaladl2	N-acetylated alpha-linked acidic dipeptidase-like 2	25.9385	0.253322	0.136323	1.85912	0.0630096	0.816322
ENSMUSG00000040254	108151	Sema3d	sema domain, immunoglobulin domain (Ig), short basic domain, secreted, (semaphorin) 3D	54.7685	0.279372	0.149837	1.85776	0.0632032	0.818181
ENSMUSG00000042717	140491	Ppp1r3a	protein phosphatase 1, regulatory subunit 3A	10933.8	-0.240378	0.129434	-1.85723	0.0632785	0.818506
ENSMUSG00000003363	18807	Pld3	phospholipase D family, member 3	737.736	0.203891	0.109901	1.85504	0.0635911	0.818692
ENSMUSG00000024331	13506	Dsc2	desmocollin 2	100.317	0.27941	0.150895	1.85623	0.0634208	0.818692
ENSMUSG00000049580	244152	Tsku	tsukushi, small leucine rich proteoglycan	65.1475	0.280282	0.150621	1.85502	0.0635941	0.818692
ENSMUSG00000057722	16847	Lepr	leptin receptor	165.487	0.269516	0.145157	1.85576	0.0634877	0.818692
ENSMUSG00000071719	620592	Nalf2	NALCN channel auxiliary factor 2	6.5795	0.157354	0.0890485	1.85648	0.0633852	0.818692
ENSMUSG00000098098	545261	Bvht	braveheart long non-coding RNA	65.3461	-0.279062	0.150345	-1.85568	0.0634992	0.818692
ENSMUSG00000023019	14555	Gpd1	glycerol-3-phosphate dehydrogenase 1 (soluble)	4111.23	-0.231842	0.125153	-1.85263	0.0639353	0.822436
ENSMUSG00000026536	381308	Ifi211	interferon activated gene 211	16.2851	0.228527	0.12385	1.85216	0.064003	0.822658
ENSMUSG00000027642	20014	Rpn2	ribophorin II	2072.11	0.176552	0.0953936	1.85083	0.0641937	0.823164
ENSMUSG00000039166	432442	Akap7	A kinase (PRKA) anchor protein 7	1003.75	-0.206268	0.111395	-1.85133	0.0641225	0.823164
ENSMUSG00000040875	74486	Osbpl10	oxysterol binding protein-like 10	70.3631	0.278681	0.150618	1.84996	0.0643186	0.824086
ENSMUSG00000051232	195040	Tmem199	transmembrane protein 199	389.95	-0.234192	0.126667	-1.84963	0.0643667	0.824086
ENSMUSG00000001948	20686	Spa17	sperm autoantigenic protein 17	94.4901	-0.271207	0.146821	-1.84763	0.0646556	0.82497
ENSMUSG00000040653	76142	Ppp1r14c	protein phosphatase 1, regulatory inhibitor subunit 14C	2138.63	-0.185296	0.100318	-1.84711	0.0647314	0.82497
ENSMUSG00000041685	218503	Fcho2	FCH domain only 2	2570.06	-0.202548	0.10965	-1.84712	0.0647292	0.82497
ENSMUSG00000046417	192976	Lrrc75a	leucine rich repeat containing 75A	120.367	0.266649	0.144162	1.84663	0.0648001	0.825101
ENSMUSG00000045237	68618	Eola1	endothelium and lymphocyte associated ASCH domain 1	246.348	-0.238035	0.128866	-1.84625	0.0648558	0.825166
ENSMUSG00000061742	20521	Slc22a12	solute carrier family 22 (organic anion/cation transporter), member 12	4.64147	-0.115617	0.0703616	-1.8457	0.0649356	0.825537
ENSMUSG00000031495	170779	Cd209d	CD209d antigen	7.62125	0.18412	0.10291	1.8453	0.0649946	0.825644
ENSMUSG00000022292	382985	Rrm2b	ribonucleotide reductase M2 B (TP53 inducible)	956.057	-0.192846	0.104537	-1.84476	0.0650719	0.825983
ENSMUSG00000017002	20568	Slpi	secretory leukocyte peptidase inhibitor	4.77519	0.139283	0.0797601	1.84363	0.0652365	0.827428
ENSMUSG00000028599	21938	Tnfrsf1b	tumor necrosis factor receptor superfamily, member 1b	221.301	0.250514	0.135981	1.84202	0.0654721	0.82977
ENSMUSG00000022024	67955	Sugt1	SGT1, suppressor of G2 allele of SKP1 (S. cerevisiae)	2115.52	-0.181557	0.098666	-1.84006	0.0657597	0.831905
ENSMUSG00000024253	213575	Dync2li1	dynein cytoplasmic 2 light intermediate chain 1	139.962	0.260739	0.141767	1.83948	0.0658445	0.831905
ENSMUSG00000032122	56857	Slc37a2	solute carrier family 37 (glycerol-3-phosphate transporter), member 2	51.6725	0.274581	0.149427	1.83955	0.0658347	0.831905
ENSMUSG00000038552	64339	Fndc4	fibronectin type III domain containing 4	57.9363	0.277583	0.150896	1.83954	0.0658355	0.831905
ENSMUSG00000001348	11433	Acp5	acid phosphatase 5, tartrate resistant	88.3194	0.174247	0.0997937	1.83874	0.0659542	0.832646
ENSMUSG00000055632	665700	Hmcn2	hemicentin 2	2595.57	0.218478	0.118836	1.83829	0.0660204	0.832837
ENSMUSG00000030615	66271	Tmem126a	transmembrane protein 126A	1544.17	-0.176726	0.096191	-1.83716	0.0661863	0.834
ENSMUSG00000042032	108645	Mat2b	methionine adenosyltransferase II, beta	2891.45	-0.16978	0.0924745	-1.83593	0.0663682	0.834
ENSMUSG00000055546	276891	Timd4	T cell immunoglobulin and mucin domain containing 4	16.1096	0.232109	0.1265	1.83662	0.0662658	0.834
ENSMUSG00000066456	94353	Hmgn3	high mobility group nucleosomal binding domain 3	135.228	0.263038	0.143198	1.83629	0.0663153	0.834
ENSMUSG00000074862	268319	BC025920	zinc finger protein pseudogene	149.73	-0.253308	0.137877	-1.83619	0.0663294	0.834
ENSMUSG00000052911	16779	Lamb2	laminin, beta 2	7111.6	0.190193	0.103618	1.83555	0.0664245	0.834064
ENSMUSG00000087231	320172	E230016M11Rik	RIKEN cDNA E230016M11 gene	18.9129	-0.242359	0.132986	-1.83518	0.066479	0.834107
ENSMUSG00000039294	217370	Cybc1	cytochrome b 245 chaperone 1	245.389	0.232614	0.126779	1.83465	0.0665574	0.834448
ENSMUSG00000016918	240725	Sulf1	sulfatase 1	627.354	0.251879	0.137329	1.8333	0.066758	0.835898
ENSMUSG00000054520	24055	Sh3bp2	SH3-domain binding protein 2	54.0812	0.27609	0.150622	1.83299	0.0668046	0.835898
ENSMUSG00000071073	224813	Lrrc73	leucine rich repeat containing 73	6.26443	0.172116	0.096179	1.83284	0.0668267	0.835898
ENSMUSG00000041845	11854	Rhod	ras homolog family member D	21.2458	0.234638	0.129522	1.83167	0.0669999	0.836781
ENSMUSG00000020253	67905	Ppm1m	protein phosphatase 1M	156.045	0.265916	0.145302	1.83009	0.067236	0.836853
ENSMUSG00000032554	22041	Trf	transferrin	54.6801	0.264003	0.144103	1.82957	0.0673135	0.836853
ENSMUSG00000036890	227835	Gtdc1	glycosyltransferase-like domain containing 1	805.077	-0.205954	0.112512	-1.83021	0.067219	0.836853
ENSMUSG00000041729	235431	Coro2b	coronin, actin binding protein, 2B	217.517	0.25915	0.141488	1.8306	0.0671599	0.836853
ENSMUSG00000042724	338372	Map3k9	mitogen-activated protein kinase kinase kinase 9	9.62577	0.178246	0.09949	1.83013	0.0672309	0.836853
ENSMUSG00000071708	20603	Sms	spermine synthase	875.42	-0.199181	0.108861	-1.82961	0.0673084	0.836853
ENSMUSG00000031734	16373	Irx3	Iroquois related homeobox 3	63.0589	0.274689	0.150719	1.82903	0.067395	0.836963
ENSMUSG00000056947	17116	Mab21l1	mab-21-like 1	18.6092	0.234697	0.128175	1.82883	0.067425	0.836963
ENSMUSG00000035790	66994	Cep19	centrosomal protein 19	475.414	-0.212062	0.115994	-1.82786	0.0675708	0.837498
ENSMUSG00000049538	271127	Adamts16	a disintegrin-like and metallopeptidase (reprolysin type) with thrombospondin type 1 motif, 16	17.3818	0.209875	0.116726	1.82793	0.0675604	0.837498
ENSMUSG00000026200	74577	Glb1l	galactosidase, beta 1-like	54.5829	0.274552	0.150676	1.82727	0.0676585	0.837783
ENSMUSG00000046223	18793	Plaur	plasminogen activator, urokinase receptor	30.7319	0.250273	0.137224	1.82702	0.0676965	0.837783
ENSMUSG00000075296	621603	Aldh3b2	aldehyde dehydrogenase 3 family, member B2	8.64965	0.183718	0.101947	1.82622	0.0678172	0.838111
ENSMUSG00000027165	68170	Iftap	intraflagellar transport associated protein	1664.57	-0.184657	0.101214	-1.82439	0.0680931	0.840439
ENSMUSG00000027499	18767	Pkia	protein kinase inhibitor, alpha	28068.8	-0.20319	0.111394	-1.82408	0.0681405	0.840439
ENSMUSG00000075705	27361	Msrb1	methionine sulfoxide reductase B1	2998.79	-0.184201	0.100996	-1.82389	0.0681688	0.840439
ENSMUSG00000027420	12075	Bfsp1	beaded filament structural protein 1, in lens-CP94	17.035	0.2332	0.127814	1.82352	0.068224	0.840485
ENSMUSG00000028463	230099	Car9	carbonic anhydrase 9	7.72013	0.185367	0.103881	1.82198	0.068458	0.841529
ENSMUSG00000034686	432763	Prr7	proline rich 7 (synaptic)	14.2786	0.226339	0.125417	1.82194	0.0684636	0.841529
ENSMUSG00000073609	98314	D2hgdh	D-2-hydroxyglutarate dehydrogenase	437.283	-0.214717	0.117832	-1.82222	0.0684223	0.841529
ENSMUSG00000019797	67851	Mtres1	mitochondrial transcription rescue factor 1	1642.06	-0.188675	0.103641	-1.82057	0.0686721	0.843456
ENSMUSG00000078122	100038363	F630028O10Rik	RIKEN cDNA F630028O10 gene	9.26878	0.197811	0.110173	1.81942	0.0688472	0.844971
ENSMUSG00000025610	224419	Map3k7cl	Map3k7 C-terminal like	495.907	0.232002	0.127596	1.81875	0.0689494	0.84559
ENSMUSG00000031667	14339	Aktip	AKT interacting protein	2156.39	-0.168985	0.0929329	-1.81833	0.0690139	0.845745
ENSMUSG00000027824	56544	Vmn2r1	vomeronasal 2, receptor 1	4.7464	0.142804	0.0829091	1.8156	0.0694321	0.849593
ENSMUSG00000022338	223527	Eny2	ENY2 transcription and export complex 2 subunit	1242.17	-0.199839	0.110099	-1.81502	0.0695209	0.850041
ENSMUSG00000026500	66359	Cox20	cytochrome c oxidase assembly protein 20	403.673	-0.225074	0.124226	-1.81182	0.0700137	0.852281
ENSMUSG00000028699	66805	Tspan1	tetraspanin 1	6.46365	-0.158166	0.0901924	-1.81316	0.0698066	0.852281
ENSMUSG00000039323	16008	Igfbp2	insulin-like growth factor binding protein 2	69.2289	0.272673	0.150373	1.81229	0.0699417	0.852281
ENSMUSG00000040345	216445	Arhgap9	Rho GTPase activating protein 9	36.5559	0.266943	0.147472	1.81078	0.0701743	0.852281
ENSMUSG00000063727	18383	Tnfrsf11b	tumor necrosis factor receptor superfamily, member 11b (osteoprotegerin)	170.602	0.272542	0.150537	1.81124	0.070104	0.852281
ENSMUSG00000070923	242521	Klhl9	kelch-like 9	2962.25	-0.171412	0.0946536	-1.81097	0.0701451	0.852281
ENSMUSG00000086915	100504626	Gm16364	predicted gene 16364	39.2806	-0.264371	0.146531	-1.81229	0.0699407	0.852281
ENSMUSG00000090122	66240	Kcne1l	potassium voltage-gated channel, Isk-related family, member 1-like, pseudogene	207.474	-0.240459	0.132707	-1.81203	0.0699818	0.852281
ENSMUSG00000004846	26433	Plod3	procollagen-lysine, 2-oxoglutarate 5-dioxygenase 3	912.536	0.200365	0.110748	1.80928	0.0704082	0.852841
ENSMUSG00000022507	69053	1810013L24Rik	RIKEN cDNA 1810013L24 gene	1591	-0.188473	0.104172	-1.80914	0.0704296	0.852841
ENSMUSG00000038843	14537	Gcnt1	glucosaminyl (N-acetyl) transferase 1, core 2	28.0716	0.24968	0.138893	1.80988	0.0703148	0.852841
ENSMUSG00000078920	15953	Ifi47	interferon gamma inducible protein 47	86.7381	0.272396	0.150804	1.80915	0.0704277	0.852841
ENSMUSG00000030701	27276	Plekhb1	pleckstrin homology domain containing, family B (evectins) member 1	680.169	-0.244354	0.135139	-1.80877	0.0704873	0.852907
ENSMUSG00000041193	18784	Pla2g5	phospholipase A2, group V	11.2262	0.203662	0.114593	1.80792	0.0706185	0.853861
ENSMUSG00000030220	11857	Arhgdib	Rho, GDP dissociation inhibitor (GDI) beta	295.628	0.236001	0.13073	1.80574	0.0709589	0.855157
ENSMUSG00000037196	69310	Pacrg	PARK2 co-regulated	86.1552	-0.268983	0.14899	-1.80565	0.0709728	0.855157
ENSMUSG00000040033	20847	Stat2	signal transducer and activator of transcription 2	380.072	0.22439	0.124265	1.80522	0.0710403	0.855157
ENSMUSG00000048003	329954	Catsper4	cation channel, sperm associated 4	44.6613	-0.271679	0.150396	-1.80577	0.0709536	0.855157
ENSMUSG00000054723	106639	Vmac	vimentin-type intermediate filament associated coiled-coil protein	123.624	0.268568	0.148563	1.80548	0.0710001	0.855157
ENSMUSG00000079499	76220	6530402F18Rik	RIKEN cDNA 6530402F18 gene	318.286	0.240363	0.133052	1.80641	0.0708544	0.855157
ENSMUSG00000024099	72900	Ndufv2	NADH:ubiquinone oxidoreductase core subunit V2	12262.2	-0.167467	0.0928753	-1.80313	0.0713678	0.856511
ENSMUSG00000028126	18720	Pip5k1a	phosphatidylinositol-4-phosphate 5-kinase, type 1 alpha	1619.11	-0.168036	0.0932204	-1.80253	0.0714621	0.856511
ENSMUSG00000029385	12452	Ccng2	cyclin G2	867.813	-0.230932	0.128101	-1.80314	0.0713658	0.856511
ENSMUSG00000037940	234515	Inpp4b	inositol polyphosphate-4-phosphatase, type II	7722.47	-0.18697	0.10366	-1.8037	0.0712791	0.856511
ENSMUSG00000039737	66801	Prkrip1	Prkr interacting protein 1 (IL11 inducible)	436.755	-0.206366	0.114438	-1.80345	0.0713176	0.856511
ENSMUSG00000049288	280411	Lix1l	Lix1-like	574.488	0.202496	0.112326	1.80249	0.0714678	0.856511
ENSMUSG00000027641	19650	Rbl1	RB transcriptional corepressor like 1	111.233	0.263335	0.146297	1.79934	0.0719651	0.859944
ENSMUSG00000028234	67427	Rps20	ribosomal protein S20	1107.24	-0.208884	0.116081	-1.79972	0.0719054	0.859944
ENSMUSG00000028964	57320	Park7	Parkinson disease (autosomal recessive, early onset) 7	9708.84	-0.164265	0.0912816	-1.79955	0.0719316	0.859944
ENSMUSG00000046714	14234	Foxc2	forkhead box C2	10.3561	0.196004	0.111101	1.79959	0.0719256	0.859944
ENSMUSG00000044708	16513	Kcnj10	potassium inwardly-rectifying channel, subfamily J, member 10	5.45073	-0.147785	0.0869404	-1.79846	0.0721047	0.860981
ENSMUSG00000022620	11883	Arsa	arylsulfatase A	234.114	0.250758	0.139661	1.79535	0.0725986	0.86218
ENSMUSG00000024420	225207	Zfp521	zinc finger protein 521	423.285	0.206306	0.114794	1.79672	0.0723805	0.86218
ENSMUSG00000028923	66147	Necap2	NECAP endocytosis associated 2	606.241	0.198426	0.110521	1.7952	0.0726212	0.86218
ENSMUSG00000032179	12160	Bmp5	bone morphogenetic protein 5	232.433	0.255649	0.142296	1.79516	0.072628	0.86218
ENSMUSG00000032531	56332	Amotl2	angiomotin-like 2	1333.9	-0.249519	0.138964	-1.79544	0.0725833	0.86218
ENSMUSG00000044279	224912	Crb3	crumbs family member 3	21.494	-0.246155	0.137683	-1.79533	0.0726019	0.86218
ENSMUSG00000051735	320435	Rinl	Ras and Rab interactor-like	59.3382	0.270473	0.150798	1.79747	0.0722606	0.86218
ENSMUSG00000054277	66251	Arfgap3	ADP-ribosylation factor GTPase activating protein 3	364.738	0.212564	0.118345	1.79562	0.0725556	0.86218
ENSMUSG00000008892	22335	Vdac3	voltage-dependent anion channel 3	2818.46	-0.172722	0.0962949	-1.7937	0.0728608	0.862833
ENSMUSG00000032698	16909	Lmo2	LIM domain only 2	514.344	0.200842	0.111941	1.79374	0.072854	0.862833
ENSMUSG00000051748	66107	Wfdc21	WAP four-disulfide core domain 21	12.1712	0.209572	0.117683	1.79283	0.0730004	0.862833
ENSMUSG00000059555	227612	Tor4a	torsin family 4, member A	101.76	0.267967	0.149799	1.79304	0.0729671	0.862833
ENSMUSG00000090266	74319	Mettl23	methyltransferase like 23	653.046	-0.200589	0.111883	-1.79309	0.0729588	0.862833
ENSMUSG00000006057	11951	Atp5g1	ATP synthase, H+ transporting, mitochondrial F0 complex, subunit C1 (subunit 9)	520.381	-0.218105	0.121652	-1.79232	0.0730812	0.863162
ENSMUSG00000068263	58229	Efcc1	EF hand and coiled-coil domain containing 1	23.4142	0.246001	0.137446	1.79176	0.0731721	0.863611
ENSMUSG00000020949	30795	Fkbp3	FK506 binding protein 3	7452.87	-0.191025	0.106677	-1.79067	0.073346	0.86395
ENSMUSG00000040006	215751	Ginm1	glycoprotein integral membrane 1	2862.21	-0.171604	0.0958676	-1.78993	0.0734648	0.86395
ENSMUSG00000078619	83796	Smarcd2	SWI/SNF related, matrix associated, actin dependent regulator of chromatin, subfamily d, member 2	503.889	0.199661	0.111516	1.7904	0.0733893	0.86395
ENSMUSG00000098882	102466642	Mir6392	microRNA 6392	4.49606	0.145796	0.0848284	1.78993	0.0734657	0.86395
ENSMUSG00000020962	83602	Gtf2a1	general transcription factor II A, 1	585.339	-0.202912	0.11347	-1.78816	0.0737509	0.864189
ENSMUSG00000040699	67803	Limd2	LIM domain containing 2	62.1779	0.269109	0.150614	1.7885	0.0736959	0.864189
ENSMUSG00000042821	20613	Snai1	snail family zinc finger 1	32.3505	0.261357	0.146295	1.78933	0.0735625	0.864189
ENSMUSG00000060176	75050	Kif27	kinesin family member 27	4.80016	0.141847	0.0819838	1.78878	0.07365	0.864189
ENSMUSG00000070284	331026	Gmppb	GDP-mannose pyrophosphorylase B	273.746	0.221923	0.124189	1.78651	0.0740166	0.864892
ENSMUSG00000086604	102640192	Gm15510	predicted gene 15510	240.347	-0.237832	0.132968	-1.78711	0.0739203	0.864892
ENSMUSG00000089862	100036521	Umad1	UMAP1-MVP12 associated (UMA) domain containing 1	339.99	-0.22923	0.128273	-1.78647	0.074023	0.864892
ENSMUSG00000096433	240038	Zfp994	zinc finger protein 994	216.461	-0.254476	0.142402	-1.78727	0.0738934	0.864892
ENSMUSG00000063146	269713	Clip2	CAP-GLY domain containing linker protein 2	241.186	0.260566	0.145808	1.78583	0.0741276	0.86531
ENSMUSG00000073755	230757	5730409E04Rik	RIKEN cDNA 5730409E04Rik gene	727.897	-0.208156	0.116595	-1.7856	0.0741649	0.86531
ENSMUSG00000012405	66480	Rpl15	ribosomal protein L15	993.115	-0.198183	0.111075	-1.78405	0.0744155	0.865991
ENSMUSG00000020848	13447	Doc2b	double C2, beta	32.002	0.248283	0.139159	1.78409	0.0744087	0.865991
ENSMUSG00000029228	16924	Lnx1	ligand of numb-protein X 1	138.375	-0.265004	0.148697	-1.7825	0.0746674	0.865991
ENSMUSG00000029299	27405	Abcg3	ATP binding cassette subfamily G member 3	10.7654	0.195819	0.111362	1.78302	0.0745835	0.865991
ENSMUSG00000031337	17772	Mtm1	X-linked myotubular myopathy gene 1	1004.06	-0.180535	0.101271	-1.78268	0.0746389	0.865991
ENSMUSG00000037001	22698	Zfp39	zinc finger protein 39	254.89	-0.229874	0.128937	-1.7823	0.0747011	0.865991
ENSMUSG00000056328	17879	Myh1	myosin, heavy polypeptide 1, skeletal muscle, adult	188948	-0.229285	0.12863	-1.7826	0.0746518	0.865991
ENSMUSG00000070427	16068	Il18bp	interleukin 18 binding protein	88.1388	0.267957	0.150655	1.78248	0.0746715	0.865991
ENSMUSG00000021619	66795	Atg10	autophagy related 10	582.769	-0.206799	0.116052	-1.78155	0.0748226	0.866784
ENSMUSG00000017300	21925	Tnnc2	troponin C2, fast	113765	-0.178357	0.100137	-1.78115	0.0748882	0.866928
ENSMUSG00000050700	280635	Emilin3	elastin microfibril interfacer 3	10.9789	0.197105	0.113631	1.78013	0.0750548	0.868241
ENSMUSG00000000563	11950	Atp5pb	ATP synthase peripheral stalk-membrane subunit b	14398.1	-0.160553	0.0902263	-1.77945	0.0751655	0.868708
ENSMUSG00000002416	68198	Ndufb2	NADH:ubiquinone oxidoreductase subunit B2	2450.45	-0.173922	0.0979254	-1.7761	0.0757163	0.868708
ENSMUSG00000022508	12053	Bcl6	B cell leukemia/lymphoma 6	2636.35	-0.248705	0.140077	-1.77584	0.0757597	0.868708
ENSMUSG00000027985	16842	Lef1	lymphoid enhancer binding factor 1	16.962	0.214618	0.122103	1.77911	0.0752215	0.868708
ENSMUSG00000030020	243548	Prickle2	prickle planar cell polarity protein 2	169.612	0.247971	0.13967	1.77567	0.0757876	0.868708
ENSMUSG00000031539	64933	Ap3m2	adaptor-related protein complex 3, mu 2 subunit	125.102	0.252234	0.141888	1.77781	0.0754354	0.868708
ENSMUSG00000042581	210417	Thsd7b	thrombospondin, type I, domain containing 7B	71.2108	0.268133	0.150814	1.77746	0.0754933	0.868708
ENSMUSG00000049281	235281	Scn3b	sodium channel, voltage-gated, type III, beta	489.209	-0.207119	0.116549	-1.77694	0.0755788	0.868708
ENSMUSG00000053453	66231	Thoc7	THO complex 7	2134.94	-0.171764	0.0967257	-1.77577	0.07577	0.868708
ENSMUSG00000059049	329872	Frem1	Fras1 related extracellular matrix protein 1	116.897	0.267968	0.150845	1.77773	0.0754488	0.868708
ENSMUSG00000072258	21339	Taf1a	TATA-box binding protein associated factor, RNA polymerase I, A	231.719	-0.225817	0.12711	-1.77679	0.0756033	0.868708
ENSMUSG00000090258	211151	Churc1	churchill domain containing 1	540.487	-0.230327	0.129511	-1.77871	0.0752878	0.868708
ENSMUSG00000021712	81003	Trim23	tripartite motif-containing 23	1634.03	-0.186049	0.104864	-1.77412	0.0760434	0.871028
ENSMUSG00000033044	68460	Dhrs7c	dehydrogenase/reductase (SDR family) member 7C	3207.25	-0.178345	0.100552	-1.77373	0.0761079	0.871155
ENSMUSG00000027133	66181	Nop10	NOP10 ribonucleoprotein	687.139	-0.221389	0.124885	-1.77334	0.0761717	0.871274
ENSMUSG00000040466	233016	Blvrb	biliverdin reductase B (flavin reductase (NADPH))	144.275	0.253495	0.142886	1.77284	0.0762555	0.871621
ENSMUSG00000025525	68117	Apool	apolipoprotein O-like	1422.89	-0.182014	0.1027	-1.77217	0.0763663	0.87167
ENSMUSG00000058070	68519	Eml1	echinoderm microtubule associated protein like 1	2851.04	-0.173489	0.0978927	-1.77217	0.0763667	0.87167
ENSMUSG00000008318	320100	Relt	RELT tumor necrosis factor receptor	1062.46	0.21569	0.121816	1.7709	0.0765772	0.873462
ENSMUSG00000015671	19166	Psma2	proteasome subunit alpha 2	2263.75	-0.166848	0.094259	-1.77012	0.0767064	0.874324
ENSMUSG00000024242	225028	Map4k3	mitogen-activated protein kinase kinase kinase kinase 3	1147.24	-0.191324	0.108114	-1.76945	0.0768183	0.874989
ENSMUSG00000051041	244198	Olfml1	olfactomedin-like 1	68.8024	0.266817	0.150291	1.76911	0.0768755	0.875029
ENSMUSG00000025804	12768	Ccr1	chemokine (C-C motif) receptor 1	13.0017	0.191402	0.110154	1.76834	0.0770044	0.875714
ENSMUSG00000026480	17970	Ncf2	neutrophil cytosolic factor 2	25.0585	0.247204	0.139497	1.76811	0.0770431	0.875714
ENSMUSG00000020100	71279	Slc29a3	solute carrier family 29 (nucleoside transporters), member 3	124.95	0.257117	0.145372	1.76741	0.0771602	0.876435
ENSMUSG00000027639	56045	Samhd1	SAM domain and HD domain, 1	901.876	0.1798	0.101758	1.76699	0.0772291	0.87658
ENSMUSG00000060962	73712	Dmkn	dermokine	22.6347	0.231024	0.131832	1.76641	0.0773278	0.87658
ENSMUSG00000079105	109828	C7	complement component 7	59.5229	0.258504	0.145858	1.76637	0.0773343	0.87658
ENSMUSG00000000253	66355	Gmpr	guanosine monophosphate reductase	4783.65	-0.185225	0.104925	-1.76531	0.0775114	0.877522
ENSMUSG00000037058	67869	Paip2	polyadenylate-binding protein-interacting protein 2	5003.63	-0.172526	0.0977354	-1.76523	0.0775249	0.877522
ENSMUSG00000032860	18442	P2ry2	purinergic receptor P2Y, G-protein coupled 2	3561.41	0.169877	0.0962716	1.7646	0.077631	0.877693
ENSMUSG00000029126	18196	Nsg1	neuron specific gene family member 1	45.1861	0.263484	0.149566	1.76387	0.0777542	0.878288
ENSMUSG00000020955	11782	Ap4s1	adaptor-related protein complex AP-4, sigma 1	1729.33	-0.165419	0.0939043	-1.76158	0.078141	0.879672
ENSMUSG00000031129	331004	Slc9a9	solute carrier family 9 (sodium/hydrogen exchanger), member 9	65.0032	0.266447	0.150787	1.7626	0.0779676	0.879672
ENSMUSG00000033594	78779	Spata2l	spermatogenesis associated 2-like	95.5168	0.258218	0.146432	1.76243	0.0779974	0.879672
ENSMUSG00000068284	207806	Usf3	upstream transcription factor family member 3	4965.81	-0.1726	0.0979799	-1.76154	0.0781463	0.879672
ENSMUSG00000081194	667021	Gm8424	polypyrimidine tract binding protein 1 pseudogene	750.542	0.191494	0.108682	1.7617	0.0781196	0.879672
ENSMUSG00000106918	66845	Mrpl33	mitochondrial ribosomal protein L33	2115.08	-0.193785	0.110063	-1.76071	0.0782874	0.880653
ENSMUSG00000038546	56705	Ranbp9	RAN binding protein 9	2667.83	-0.162481	0.0923063	-1.7602	0.0783739	0.881018
ENSMUSG00000028583	14726	Pdpn	podoplanin	225.415	0.236992	0.134618	1.75961	0.0784742	0.881537
ENSMUSG00000032440	21813	Tgfbr2	transforming growth factor, beta receptor II	2051.15	0.221913	0.126156	1.75877	0.0786169	0.881658
ENSMUSG00000061461	66278	Smim20	small integral membrane protein 20	1769.48	-0.176631	0.100438	-1.75867	0.078634	0.881658
ENSMUSG00000031453	19414	Rasa3	RAS p21 protein activator 3	598.011	0.218786	0.124441	1.75772	0.0787956	0.88211
ENSMUSG00000075122	12519	Cd80	CD80 antigen	5.70518	0.152649	0.0891422	1.75791	0.0787626	0.88211
ENSMUSG00000028082	27059	Sh3d19	SH3 domain protein D19	447.174	0.21885	0.124539	1.75696	0.0789242	0.882944
ENSMUSG00000045659	233765	Plekha7	pleckstrin homology domain containing, family A member 7	87.1585	0.259545	0.147568	1.75642	0.0790168	0.883375
ENSMUSG00000042331	432572	Specc1	sperm antigen with calponin homology and coiled-coil domains 1	134.13	0.261168	0.148614	1.75593	0.0790998	0.883697
ENSMUSG00000004709	18106	Cd244a	CD244 molecule A	8.49274	0.171532	0.10159	1.75445	0.0793538	0.88406
ENSMUSG00000025823	12304	Pdia4	protein disulfide isomerase associated 4	795.92	0.209959	0.119691	1.75437	0.0793678	0.88406
ENSMUSG00000031821	272551	Gins2	GINS complex subunit 2 (Psf2 homolog)	16.0755	0.223748	0.128667	1.75438	0.0793661	0.88406
ENSMUSG00000041112	140580	Elmo1	engulfment and cell motility 1	314.031	0.235444	0.134208	1.75416	0.0794033	0.88406
ENSMUSG00000097178	100504720	2310002F09Rik	RIKEN cDNA 2310002F09 gene	4.54068	-0.142674	0.0850986	-1.75463	0.0793226	0.88406
ENSMUSG00000022021	56419	Diaph3	diaphanous related formin 3	11.2948	0.194808	0.113735	1.75333	0.0795453	0.885037
ENSMUSG00000027219	269346	Slc28a2	solute carrier family 28 (sodium-coupled nucleoside transporter), member 2	407.055	-0.227451	0.129743	-1.75273	0.0796488	0.885583
ENSMUSG00000024232	68010	Bambi	BMP and activin membrane-bound inhibitor	74.0476	0.262881	0.150359	1.75192	0.0797877	0.886458
ENSMUSG00000028961	110208	Pgd	phosphogluconate dehydrogenase	749.439	0.183265	0.104616	1.75164	0.0798361	0.886458
ENSMUSG00000025479	13106	Cyp2e1	cytochrome P450, family 2, subfamily e, polypeptide 1	253.669	0.154816	0.0940982	1.74887	0.0803136	0.889467
ENSMUSG00000037060	109042	Cavin3	caveolae associated 3	550.455	0.230725	0.131873	1.74956	0.0801942	0.889467
ENSMUSG00000079658	67923	Eloc	elongin C	1910.57	-0.174034	0.0995068	-1.74896	0.0802982	0.889467
ENSMUSG00000105388	100040331	Rpl36a-ps2	ribosomal protein L36A, pseudogene 2	20.0857	-0.235136	0.134425	-1.7488	0.0803253	0.889467
ENSMUSG00000046727	66060	Cystm1	cysteine-rich transmembrane module containing 1	3165.51	-0.177217	0.101422	-1.74735	0.0805764	0.891643
ENSMUSG00000020986	20334	Sec23a	SEC23 homolog A, COPII coat complex component	4175.01	-0.174311	0.0997848	-1.74684	0.0806652	0.89202
ENSMUSG00000111080	100504586	Gm20300	predicted gene, 20300	1518.36	-0.199594	0.114281	-1.74648	0.0807274	0.892103
ENSMUSG00000004791	18654	Pgf	placental growth factor	46.1103	0.258639	0.147504	1.74616	0.0807833	0.892117
ENSMUSG00000033227	22420	Wnt6	wingless-type MMTV integration site family, member 6	23.9806	0.226738	0.130735	1.74403	0.0811538	0.894391
ENSMUSG00000050640	231503	Tmem150c	transmembrane protein 150C	266.061	0.224932	0.129009	1.74432	0.0811029	0.894391
ENSMUSG00000071847	494504	Apcdd1	adenomatosis polyposis coli down-regulated 1	126.113	0.259562	0.148996	1.74442	0.081085	0.894391
ENSMUSG00000030790	11535	Adm	adrenomedullin	53.2378	0.263206	0.150866	1.74359	0.0812306	0.894634
ENSMUSG00000025421	76987	Hdhd2	haloacid dehalogenase-like hydrolase domain containing 2	2043.04	-0.161133	0.0925614	-1.74084	0.0817119	0.894805
ENSMUSG00000027534	74718	Snx16	sorting nexin 16	288.122	-0.214793	0.123335	-1.74166	0.0815675	0.894805
ENSMUSG00000036968	66455	Cnpy4	canopy FGF signaling regulator 4	136.602	0.247318	0.141833	1.74272	0.0813825	0.894805
ENSMUSG00000039361	233489	Picalm	phosphatidylinositol binding clathrin assembly protein	5594.04	-0.181031	0.103995	-1.74072	0.081733	0.894805
ENSMUSG00000041308	20650	Sntb2	syntrophin, basic 2	541.736	0.21892	0.125698	1.74116	0.0816548	0.894805
ENSMUSG00000053317	66212	Sec61b	Sec61 beta subunit	136.547	0.246427	0.141398	1.74235	0.0814474	0.894805
ENSMUSG00000055447	16423	Cd47	CD47 antigen (Rh-related antigen, integrin-associated signal transducer)	1257.12	0.184651	0.106071	1.74068	0.0817399	0.894805
ENSMUSG00000068697	59011	Myoz1	myozenin 1	16184.1	-0.183553	0.105434	-1.74094	0.0816932	0.894805
ENSMUSG00000070385	229665	Ampd1	adenosine monophosphate deaminase 1	16441.2	-0.171875	0.0986057	-1.74305	0.0813246	0.894805
ENSMUSG00000032181	20255	Scg3	secretogranin III	72.2163	0.252047	0.145416	1.73952	0.0819438	0.895576
ENSMUSG00000034957	12606	Cebpa	CCAAT/enhancer binding protein (C/EBP), alpha	320.094	0.204725	0.120333	1.73872	0.0820848	0.895576
ENSMUSG00000039126	353211	Prune2	prune homolog 2	768.56	0.241282	0.138695	1.73894	0.0820454	0.895576
ENSMUSG00000046688	211550	Tifa	TRAF-interacting protein with forkhead-associated domain	30.7427	0.251038	0.14446	1.73913	0.0820121	0.895576
ENSMUSG00000079157	270028	Nalf1	NALCN channel auxiliary factor 1	5.23717	-0.14116	0.0855248	-1.73954	0.0819398	0.895576
ENSMUSG00000002083	170770	Bbc3	BCL2 binding component 3	54.4475	0.258387	0.149046	1.73684	0.0824148	0.896309
ENSMUSG00000026796	227737	Niban2	niban apoptosis regulator 2	622.636	0.215176	0.123877	1.73703	0.0823826	0.896309
ENSMUSG00000031805	16453	Jak3	Janus kinase 3	308.114	0.210318	0.121099	1.73669	0.0824422	0.896309
ENSMUSG00000032036	67703	Kirrel3	kirre like nephrin family adhesion molecule 3	67.5526	0.261786	0.150848	1.73663	0.0824529	0.896309
ENSMUSG00000056260	321000	Lrif1	ligand dependent nuclear receptor interacting factor 1	428.186	-0.22211	0.127863	-1.73665	0.0824485	0.896309
ENSMUSG00000018398	20362	Septin8	septin 8	899.513	0.219749	0.126599	1.73568	0.0826208	0.897222
ENSMUSG00000028076	12479	Cd1d1	CD1d1 antigen	64.4359	0.261966	0.150878	1.7349	0.0827587	0.898122
ENSMUSG00000024135	78586	Srbd1	S1 RNA binding domain 1	259.845	0.21735	0.125445	1.73282	0.0831284	0.900935
ENSMUSG00000025888	12362	Casp1	caspase 1	26.4079	0.245376	0.141773	1.73303	0.0830896	0.900935
ENSMUSG00000007656	59046	Arpp19	cAMP-regulated phosphoprotein 19	3814.34	-0.159043	0.091843	-1.73171	0.0833257	0.902141
ENSMUSG00000014771	18567	Pdcd2	programmed cell death 2	350.297	-0.207515	0.119999	-1.72932	0.0837518	0.902141
ENSMUSG00000022584	100041546	Ly6c2	lymphocyte antigen 6 complex, locus C2	7.68576	0.139722	0.0851951	1.73101	0.0834504	0.902141
ENSMUSG00000025492	66141	Ifitm3	interferon induced transmembrane protein 3	850.557	0.223185	0.129016	1.72998	0.0836334	0.902141
ENSMUSG00000028139	66353	Riiad1	regulatory subunit of type II PKA R-subunit (RIIa) domain containing 1	66.8008	-0.259822	0.150087	-1.72909	0.0837927	0.902141
ENSMUSG00000029311	114664	Hsd17b11	hydroxysteroid (17-beta) dehydrogenase 11	302.07	0.210661	0.121819	1.72929	0.0837564	0.902141
ENSMUSG00000035948	380660	Acss3	acyl-CoA synthetase short-chain family member 3	300.613	-0.244856	0.141503	-1.72938	0.0837414	0.902141
ENSMUSG00000044349	319317	Snhg11	small nucleolar RNA host gene 11	20.9393	0.229168	0.13256	1.73063	0.0835185	0.902141
ENSMUSG00000068566	50918	Myadm	myeloid-associated differentiation marker	2449.77	0.20774	0.120036	1.73057	0.0835278	0.902141
ENSMUSG00000020196	104248	Cabin1	calcineurin binding protein 1	669.943	0.191322	0.110714	1.72801	0.083987	0.902445
ENSMUSG00000040751	56743	Lat2	linker for activation of T cells family, member 2	24.95	0.242306	0.140441	1.72826	0.0839408	0.902445
ENSMUSG00000002006	245469	Pdzd4	PDZ domain containing 4	63.3211	0.259608	0.150425	1.72323	0.0848461	0.90268
ENSMUSG00000002489	21844	Tiam1	T cell lymphoma invasion and metastasis 1	269.817	0.231277	0.134011	1.72451	0.0846152	0.90268
ENSMUSG00000019189	74315	Rnf145	ring finger protein 145	446.305	0.19918	0.115547	1.72349	0.0847992	0.90268
ENSMUSG00000024134	20472	Six2	sine oculis-related homeobox 2	26.5437	0.245038	0.142209	1.72144	0.085171	0.90268
ENSMUSG00000027293	98878	Ehd4	EH-domain containing 4	2720.41	0.161142	0.0933758	1.72571	0.0843999	0.90268
ENSMUSG00000029246	231327	Ppat	phosphoribosyl pyrophosphate amidotransferase	1003.23	-0.193201	0.112169	-1.72208	0.0850559	0.90268
ENSMUSG00000031253	68792	Srpx2	sushi-repeat-containing protein, X-linked 2	146.653	0.255876	0.148439	1.72173	0.0851186	0.90268
ENSMUSG00000032115	12282	Hyou1	hypoxia up-regulated 1	1627.23	0.185957	0.107857	1.72412	0.0846854	0.90268
ENSMUSG00000035246	236899	Pcyt1b	phosphate cytidylyltransferase 1, choline, beta isoform	7.83004	0.16576	0.0997419	1.72595	0.0843563	0.90268
ENSMUSG00000037005	170745	Xpnpep2	X-prolyl aminopeptidase (aminopeptidase P) 2, membrane-bound	25.8009	0.240881	0.139773	1.72732	0.08411	0.90268
ENSMUSG00000038860	99326	Garnl3	GTPase activating RANGAP domain-like 3	40.4926	0.257992	0.149705	1.72249	0.0849814	0.90268
ENSMUSG00000048040	76976	Arxes2	adipocyte-related X-chromosome expressed sequence 2	22.9836	0.232962	0.135081	1.72636	0.084283	0.90268
ENSMUSG00000052087	51791	Rgs14	regulator of G-protein signaling 14	8.45716	0.178654	0.106087	1.72151	0.0851577	0.90268
ENSMUSG00000067212	15040	H2-T23	histocompatibility 2, T region locus 23	373.658	0.211296	0.122428	1.72602	0.0843444	0.90268
ENSMUSG00000074480	72640	Mex3a	mex3 RNA binding family member A	43.974	0.252992	0.147321	1.72155	0.0851505	0.90268
ENSMUSG00000090942	240328	F830016B08Rik	RIKEN cDNA F830016B08 gene	661.001	-0.249508	0.14459	-1.72584	0.0843763	0.90268
ENSMUSG00000098132	78748	Rassf10	Ras association (RalGDS/AF-6) domain family (N-terminal) member 10	53.1395	0.258156	0.149792	1.72672	0.0842186	0.90268
ENSMUSG00000110185	109169	Igip	IgA inducing protein	583.479	-0.204313	0.118657	-1.7218	0.0851061	0.90268
ENSMUSG00000043099	15248	Hic1	hypermethylated in cancer 1	296.642	0.246972	0.143585	1.72078	0.0852904	0.903359
ENSMUSG00000053475	21930	Tnfaip6	tumor necrosis factor alpha induced protein 6	56.9934	0.257001	0.149863	1.71976	0.0854763	0.90474
ENSMUSG00000006356	68337	Crip2	cysteine rich protein 2	1305.81	0.199532	0.116056	1.71933	0.0855534	0.904969
ENSMUSG00000026110	269181	Mgat4a	mannoside acetylglucosaminyltransferase 4, isoenzyme A	411.857	-0.2294	0.133398	-1.71875	0.0856605	0.905514
ENSMUSG00000030062	103963	Rpn1	ribophorin I	1973.01	0.1596	0.0928788	1.71837	0.0857299	0.905661
ENSMUSG00000003721	72999	Insig2	insulin induced gene 2	2593.7	-0.156884	0.0913993	-1.71642	0.0860844	0.90647
ENSMUSG00000018733	103737	Pex12	peroxisomal biogenesis factor 12	437.306	-0.201822	0.117545	-1.71702	0.0859751	0.90647
ENSMUSG00000019102	11670	Aldh3a1	aldehyde dehydrogenase family 3, subfamily A1	8.75529	0.136602	0.0852249	1.7167	0.0860346	0.90647
ENSMUSG00000033955	228140	Tnks1bp1	tankyrase 1 binding protein 1	1131.79	0.192108	0.111893	1.71681	0.086014	0.90647
ENSMUSG00000056708	15939	Ier5	immediate early response 5	663.292	0.219911	0.128045	1.7175	0.0858871	0.90647
ENSMUSG00000002900	16777	Lamb1	laminin B1	1798.2	0.211134	0.123205	1.71358	0.0866061	0.90818
ENSMUSG00000019978	13822	Epb41l2	erythrocyte membrane protein band 4.1 like 2	1267.52	0.200127	0.116809	1.71311	0.0866922	0.90818
ENSMUSG00000023330	69185	Dtwd1	DTW domain containing 1	154.727	-0.2363	0.137869	-1.71315	0.0866851	0.90818
ENSMUSG00000031373	56078	Car5b	carbonic anhydrase 5b, mitochondrial	69.4556	0.258368	0.150489	1.71438	0.0864589	0.90818
ENSMUSG00000031662	71607	Snx20	sorting nexin 20	10.8837	0.184049	0.110398	1.71518	0.0863123	0.90818
ENSMUSG00000032047	110446	Acat1	acetyl-Coenzyme A acetyltransferase 1	16291.4	-0.158777	0.092659	-1.71357	0.0866072	0.90818
ENSMUSG00000041073	192950	Nacad	NAC alpha domain containing	13.7087	0.212846	0.124864	1.71488	0.0863675	0.90818
ENSMUSG00000027589	245867	Pcmtd2	protein-L-isoaspartate (D-aspartate) O-methyltransferase domain containing 2	2724.19	-0.18286	0.106827	-1.71169	0.0869535	0.909429
ENSMUSG00000096956	100616095	Snhg18	small nucleolar RNA host gene 18	113.546	0.248141	0.145062	1.71156	0.0869786	0.909429
ENSMUSG00000022521	12914	Crebbp	CREB binding protein	1270.6	-0.165842	0.0969259	-1.71107	0.0870675	0.909606
ENSMUSG00000089715	494448	Cbx6	chromobox 6	933.364	0.176255	0.103013	1.71086	0.0871072	0.909606
ENSMUSG00000043300	26879	B3galnt1	UDP-GalNAc:betaGlcNAc beta 1,3-galactosaminyltransferase, polypeptide 1	90.4462	0.255333	0.148975	1.71024	0.0872223	0.910226
ENSMUSG00000024151	17685	Msh2	mutS homolog 2	680.188	-0.190441	0.111432	-1.70868	0.08751	0.911479
ENSMUSG00000029815	75593	Malsu1	mitochondrial assembly of ribosomal large subunit 1	783.863	-0.183204	0.107215	-1.70873	0.0875003	0.911479
ENSMUSG00000047003	22701	Zfp41	zinc finger protein 41	104.059	-0.248482	0.145287	-1.70913	0.0874274	0.911479
ENSMUSG00000048078	23966	Tenm4	teneurin transmembrane protein 4	129.748	0.257681	0.150764	1.70747	0.0877346	0.913235
ENSMUSG00000066113	77739	Adamtsl1	ADAMTS-like 1	107.326	0.254123	0.148702	1.70642	0.0879308	0.914694
ENSMUSG00000021665	15212	Hexb	hexosaminidase B	349.293	0.214513	0.125725	1.70538	0.0881235	0.915782
ENSMUSG00000060675	225845	Plaat3	phospholipase A and acyltransferase 3	12494.1	-0.146673	0.0860129	-1.70525	0.0881478	0.915782
ENSMUSG00000037548	15000	H2-DMb2	histocompatibility 2, class II, locus Mb2	8.8098	0.169193	0.103082	1.70398	0.0883839	0.917651
ENSMUSG00000032312	12988	Csk	c-src tyrosine kinase	377.677	0.214128	0.125719	1.70324	0.0885227	0.918161
ENSMUSG00000033906	108672	Zdhhc15	zinc finger, DHHC domain containing 15	44.6509	0.253963	0.148874	1.70293	0.0885812	0.918161
ENSMUSG00000083674	668917	Zfp133-ps	zinc finger protein 133, pseudogene	21.3342	-0.225455	0.133058	-1.70282	0.0886019	0.918161
ENSMUSG00000063524	13806	Eno1	enolase 1, alpha non-neuron	850.702	0.185649	0.10907	1.70235	0.0886893	0.918483
ENSMUSG00000062210	106869	Tnfaip8	tumor necrosis factor, alpha-induced protein 8	148.067	0.233763	0.137327	1.70201	0.0887533	0.918562
ENSMUSG00000022885	20440	St6gal1	beta galactoside alpha 2,6 sialyltransferase 1	265.126	0.217086	0.12751	1.70158	0.0888338	0.918758
ENSMUSG00000107768	102640545	Gm36582	predicted gene, 36582	5.57125	0.145415	0.0893754	1.70131	0.0888848	0.918758
ENSMUSG00000033186	76789	Mzt1	mitotic spindle organizing protein 1	1225.28	-0.178526	0.104999	-1.70025	0.0890842	0.920236
ENSMUSG00000018474	216848	Chd3	chromodomain helicase DNA binding protein 3	631.411	0.196855	0.115954	1.69769	0.0895658	0.920263
ENSMUSG00000021708	19418	Rasgrf2	RAS protein-specific guanine nucleotide-releasing factor 2	479.004	-0.204773	0.120671	-1.69739	0.0896227	0.920263
ENSMUSG00000022370	68537	Mrpl13	mitochondrial ribosomal protein L13	1209.56	-0.169013	0.0995619	-1.69756	0.0895908	0.920263
ENSMUSG00000023089	68202	Ndufa5	NADH:ubiquinone oxidoreductase subunit A5	3248.38	-0.211072	0.124258	-1.69884	0.0893492	0.920263
ENSMUSG00000024056	67052	Ndc80	NDC80 kinetochore complex component	20.2009	0.217039	0.128834	1.69836	0.0894404	0.920263
ENSMUSG00000027708	114893	Dcun1d1	DCN1, defective in cullin neddylation 1, domain containing 1 (S. cerevisiae)	779.544	-0.218158	0.128448	-1.69837	0.0894388	0.920263
ENSMUSG00000029134	665270	Plb1	phospholipase B1	40.2682	-0.252406	0.148619	-1.69694	0.0897075	0.920263
ENSMUSG00000041362	71653	Shtn1	shootin 1	140.439	0.248021	0.146128	1.69698	0.089701	0.920263
ENSMUSG00000047528	108812	Flacc1	flagellum associated containing coiled-coil domains 1	4.55757	0.130579	0.0810205	1.69933	0.0892568	0.920263
ENSMUSG00000049225	381511	Pdp1	pyruvate dehydrogenase phosphatase catalytic subunit 1	2167.5	-0.21895	0.128877	-1.69879	0.0893578	0.920263
ENSMUSG00000056201	12631	Cfl1	cofilin 1, non-muscle	1045.37	0.196938	0.115999	1.6979	0.0895266	0.920263
ENSMUSG00000041779	170829	Tram2	translocating chain-associating membrane protein 2	268.809	0.22779	0.134336	1.6959	0.0899054	0.921135
ENSMUSG00000034855	15945	Cxcl10	chemokine (C-X-C motif) ligand 10	7.36507	0.157588	0.0956483	1.69528	0.0900216	0.921169
ENSMUSG00000112188	102641383	Gm47708	predicted gene, 47708	47.5587	-0.255257	0.150727	-1.69556	0.08997	0.921169
ENSMUSG00000028788	19244	Ptp4a2	protein tyrosine phosphatase 4a2	15693.4	-0.156976	0.0926221	-1.6948	0.0901137	0.921532
ENSMUSG00000029752	27053	Asns	asparagine synthetase	84.2791	0.253725	0.149624	1.6936	0.0903412	0.92328
ENSMUSG00000009291	108705	Pttg1ip	pituitary tumor-transforming 1 interacting protein	1654.17	0.169915	0.100356	1.69298	0.0904588	0.923903
ENSMUSG00000026565	18986	Pou2f1	POU domain, class 2, transcription factor 1	662.938	-0.194307	0.11481	-1.69205	0.0906363	0.925136
ENSMUSG00000029484	11745	Anxa3	annexin A3	777.873	0.200077	0.118287	1.69118	0.0908015	0.925456
ENSMUSG00000031604	66234	Msmo1	methylsterol monoxygenase 1	218.488	0.239556	0.141521	1.69087	0.0908617	0.925456
ENSMUSG00000033147	242126	Slc22a15	solute carrier family 22 (organic anion/cation transporter), member 15	82.6524	0.254406	0.150367	1.69124	0.0907906	0.925456
ENSMUSG00000036112	56307	Metap2	methionine aminopeptidase 2	4540.79	-0.150552	0.0890491	-1.69064	0.0909056	0.925456
ENSMUSG00000036555	74239	Iqce	IQ motif containing E	102.295	0.24667	0.145814	1.6904	0.0909513	0.925456
ENSMUSG00000033705	668880	Stard9	START domain containing 9	583.867	0.198669	0.117595	1.68928	0.0911656	0.927058
ENSMUSG00000020227	73914	Irak3	interleukin-1 receptor-associated kinase 3	142.618	0.238489	0.141235	1.6876	0.0914871	0.929169
ENSMUSG00000022197	68070	Pdzd2	PDZ domain containing 2	1461.21	0.184492	0.109318	1.68772	0.0914641	0.929169
ENSMUSG00000021678	14063	F2rl1	coagulation factor II (thrombin) receptor-like 1	75.5744	0.254523	0.150591	1.68686	0.0916308	0.929301
ENSMUSG00000027513	18534	Pck1	phosphoenolpyruvate carboxykinase 1, cytosolic	202.024	0.166557	0.10291	1.68658	0.0916838	0.929301
ENSMUSG00000105867	115490131	Gm42517	predicted gene 42517	19.79	0.199037	0.120042	1.68647	0.0917052	0.929301
ENSMUSG00000022074	21933	Tnfrsf10b	tumor necrosis factor receptor superfamily, member 10b	53.338	-0.253499	0.150417	-1.68591	0.0918124	0.92958
ENSMUSG00000018341	16162	Il12rb2	interleukin 12 receptor, beta 2	5.35479	-0.11777	0.0764925	-1.68532	0.0919276	0.929679
ENSMUSG00000020458	68585	Rtn4	reticulon 4	23956	-0.161126	0.0956369	-1.68477	0.0920335	0.929679
ENSMUSG00000068758	16188	Il3ra	interleukin 3 receptor, alpha chain	62.8885	0.253539	0.150603	1.68468	0.0920503	0.929679
ENSMUSG00000062510	381318	Nsl1	NSL1, MIS12 kinetochore complex component	17.0733	0.217831	0.130391	1.6838	0.0922199	0.930816
ENSMUSG00000026483	63913	Niban1	niban apoptosis regulator 1	2697.57	0.20933	0.12452	1.68109	0.0927447	0.931864
ENSMUSG00000028020	14658	Glrb	glycine receptor, beta subunit	39.7496	-0.248405	0.147962	-1.6814	0.0926852	0.931864
ENSMUSG00000032263	12040	Bckdhb	branched chain ketoacid dehydrogenase E1, beta polypeptide	1257.62	-0.185731	0.110433	-1.68175	0.0926174	0.931864
ENSMUSG00000035847	15931	Ids	iduronate 2-sulfatase	1144.44	-0.172591	0.10266	-1.6811	0.0927439	0.931864
ENSMUSG00000038486	64051	Sv2a	synaptic vesicle glycoprotein 2 a	94.4691	0.252832	0.150148	1.68146	0.0926733	0.931864
ENSMUSG00000058013	52398	Septin11	septin 11	2574.13	-0.164179	0.0976722	-1.68091	0.0927808	0.931864
ENSMUSG00000062901	75785	Klhl24	kelch-like 24	13066.9	-0.153093	0.0910263	-1.68187	0.0925943	0.931864
ENSMUSG00000020388	30794	Pdlim4	PDZ and LIM domain 4	289.921	0.204771	0.121882	1.68009	0.09294	0.932701
ENSMUSG00000020886	13385	Dlg4	discs large MAGUK scaffold protein 4	107.211	0.241709	0.144116	1.67696	0.0935512	0.932701
ENSMUSG00000026188	271711	Tmem169	transmembrane protein 169	5.54798	0.149599	0.0912901	1.67795	0.0933568	0.932701
ENSMUSG00000028763	15530	Hspg2	perlecan (heparan sulfate proteoglycan 2)	10275.1	0.190888	0.113705	1.67882	0.0931866	0.932701
ENSMUSG00000030774	18479	Pak1	p21 (RAC1) activated kinase 1	189.668	-0.23998	0.142959	-1.67638	0.0936646	0.932701
ENSMUSG00000032878	216613	Ccdc85a	coiled-coil domain containing 85A	619.519	-0.191546	0.114241	-1.67665	0.0936107	0.932701
ENSMUSG00000034854	73822	Mfsd12	major facilitator superfamily domain containing 12	173.126	0.224477	0.13375	1.67747	0.0934502	0.932701
ENSMUSG00000038670	233199	Mybpc2	myosin binding protein C, fast-type	9257.46	-0.220164	0.132661	-1.67909	0.0931355	0.932701
ENSMUSG00000060121	66603	Gemin2	gem nuclear organelle associated protein 2	164.092	-0.23232	0.138447	-1.67762	0.0934217	0.932701
ENSMUSG00000063383	210853	Zfp947	zinc finger protein 947	23.1461	-0.230142	0.137577	-1.67798	0.0933513	0.932701
ENSMUSG00000068391	93696	Chrac1	chromatin accessibility complex 1	1346.78	-0.166111	0.0989958	-1.67789	0.0933679	0.932701
ENSMUSG00000090124	394432	Ugt1a7c	UDP glucuronosyltransferase 1 family, polypeptide A7C	5.05881	0.14474	0.0884508	1.679	0.0931526	0.932701
ENSMUSG00000097006	638247	9530082P21Rik	RIKEN cDNA 9530082P21 gene	240.202	0.223786	0.13345	1.6765	0.0936394	0.932701
ENSMUSG00000007476	241296	Lrrc8a	leucine rich repeat containing 8A VRAC subunit A	260.93	-0.22398	0.133836	-1.67217	0.0944907	0.932915
ENSMUSG00000011382	71755	Dhdh	dihydrodiol dehydrogenase (dimeric)	569.985	-0.189572	0.113723	-1.66716	0.0954821	0.932915
ENSMUSG00000019278	13479	Dpep1	dipeptidase 1	187.632	0.246807	0.147694	1.66825	0.0952656	0.932915
ENSMUSG00000020280	74467	Pus10	pseudouridylate synthase 10	702.986	-0.1857	0.111242	-1.66939	0.0950406	0.932915
ENSMUSG00000022053	13592	Ebf2	early B cell factor 2	233.699	0.231358	0.138231	1.67306	0.0943151	0.932915
ENSMUSG00000022307	170719	Oxr1	oxidation resistance 1	2386.49	-0.177243	0.106044	-1.67134	0.0946541	0.932915
ENSMUSG00000022677	66086	Cep20	centrosomal protein 20	2659.29	-0.17341	0.103539	-1.67478	0.093978	0.932915
ENSMUSG00000022698	72117	Naa50	N(alpha)-acetyltransferase 50, NatE catalytic subunit	14366.7	-0.165397	0.099135	-1.66839	0.0952378	0.932915
ENSMUSG00000022884	13682	Eif4a2	eukaryotic translation initiation factor 4A2	8745.63	-0.151843	0.0908097	-1.6721	0.0945051	0.932915
ENSMUSG00000024346	67199	Pfdn1	prefoldin 1	2142.69	-0.173555	0.103851	-1.67124	0.0946739	0.932915
ENSMUSG00000024660	16319	Incenp	inner centromere protein	109.472	0.240545	0.143894	1.67131	0.094661	0.932915
ENSMUSG00000025366	23943	Esyt1	extended synaptotagmin-like protein 1	1426.61	0.173518	0.104181	1.66555	0.0958023	0.932915
ENSMUSG00000026173	18802	Plcd4	phospholipase C, delta 4	665.277	-0.23266	0.139104	-1.67233	0.0944595	0.932915
ENSMUSG00000026494	269152	Kif26b	kinesin family member 26B	135.502	0.234289	0.140333	1.66808	0.0953004	0.932915
ENSMUSG00000026622	18005	Nek2	NIMA (never in mitosis gene a)-related expressed kinase 2	14.3348	0.187122	0.114744	1.66821	0.0952738	0.932915
ENSMUSG00000028211	60599	Trp53inp1	transformation related protein 53 inducible nuclear protein 1	668.984	-0.212022	0.126739	-1.67265	0.0943958	0.932915
ENSMUSG00000030095	74122	Tmem43	transmembrane protein 43	934.394	0.184822	0.110787	1.66817	0.095281	0.932915
ENSMUSG00000031285	13193	Dcx	doublecortin	6.43528	-0.158341	0.096787	-1.66659	0.0955952	0.932915
ENSMUSG00000031355	11856	Arhgap6	Rho GTPase activating protein 6	276.041	-0.221935	0.1329	-1.66884	0.0951498	0.932915
ENSMUSG00000032503	74100	Arpp21	cyclic AMP-regulated phosphoprotein, 21	2282.43	0.186123	0.11124	1.67308	0.0943108	0.932915
ENSMUSG00000034303	245902	Ccdc15	coiled-coil domain containing 15	50.4991	0.251305	0.150638	1.66612	0.0956901	0.932915
ENSMUSG00000034501	67708	Pcnx4	pecanex homolog 4	332.977	-0.199363	0.119033	-1.67496	0.0939412	0.932915
ENSMUSG00000034848	73668	Ttc21b	tetratricopeptide repeat domain 21B	244.352	-0.225152	0.135106	-1.66643	0.0956269	0.932915
ENSMUSG00000036975	66343	Tmem177	transmembrane protein 177	552.127	-0.184655	0.110764	-1.66687	0.0955407	0.932915
ENSMUSG00000046573	380840	Lyrm4	LYR motif containing 4	178.52	-0.230478	0.138162	-1.6679	0.0953364	0.932915
ENSMUSG00000049090	225791	Zadh2	zinc binding alcohol dehydrogenase, domain containing 2	1613.46	-0.175213	0.104674	-1.67377	0.0941755	0.932915
ENSMUSG00000049532	50524	Sall2	spalt like transcription factor 2	65.3807	0.251714	0.150813	1.66564	0.0957858	0.932915
ENSMUSG00000058558	100503670	Rpl5	ribosomal protein L5	414.15	-0.199111	0.119284	-1.66914	0.0950903	0.932915
ENSMUSG00000060600	13808	Eno3	enolase 3, beta muscle	69849.3	-0.15918	0.095117	-1.67352	0.0942246	0.932915
ENSMUSG00000062729	19044	Ppox	protoporphyrinogen oxidase	511.523	0.185059	0.111019	1.66683	0.0955491	0.932915
ENSMUSG00000062797	67669	Hikeshi	heat shock protein nuclear import factor	1092.7	-0.16988	0.101814	-1.6684	0.0952363	0.932915
ENSMUSG00000068245	219132	Phf11d	PHD finger protein 11D	122.589	0.250724	0.149946	1.67522	0.0938905	0.932915
ENSMUSG00000072115	11727	Ang	angiogenin, ribonuclease, RNase A family, 5	22.5537	0.231905	0.139001	1.67432	0.0940669	0.932915
ENSMUSG00000074754	228715	Smim26	small integral membrane protein 26	465.024	-0.216835	0.129483	-1.67525	0.0938846	0.932915
ENSMUSG00000104309	545519	Gm5846	U2 small nuclear ribonucleoprotein auxiliary factor (U2AF) 2 pseudogene	5.84978	0.130842	0.0829718	1.66573	0.0957676	0.932915
ENSMUSG00000049988	211228	Lrrc25	leucine rich repeat containing 25	12.9319	0.19574	0.119234	1.66526	0.0958619	0.932937
ENSMUSG00000008999	12162	Bmp7	bone morphogenetic protein 7	25.3257	0.227113	0.136547	1.66415	0.0960827	0.933219
ENSMUSG00000022443	17886	Myh9	myosin, heavy polypeptide 9, non-muscle	4210.29	0.179684	0.107997	1.6638	0.0961521	0.933219
ENSMUSG00000032436	102545	Cmtm7	CKLF-like MARVEL transmembrane domain containing 7	118.814	0.239858	0.144148	1.66368	0.0961769	0.933219
ENSMUSG00000038866	227449	Zcchc2	zinc finger, CCHC domain containing 2	510.353	0.186198	0.111915	1.66392	0.0961288	0.933219
ENSMUSG00000039529	54670	Atp8b1	ATPase, class I, type 8B, member 1	198.759	0.24006	0.144134	1.66432	0.0960495	0.933219
ENSMUSG00000046791	71952	Riox1	ribosomal oxygenase 1	158.682	0.245281	0.147659	1.66262	0.0963892	0.934168
ENSMUSG00000048285	319710	Frmd6	FERM domain containing 6	847.674	0.196256	0.118031	1.6627	0.0963732	0.934168
ENSMUSG00000001120	59093	Pcbp3	poly(rC) binding protein 3	79.0863	0.250171	0.150404	1.66204	0.0965045	0.93473
ENSMUSG00000021556	105348	Golm1	golgi membrane protein 1	306.074	0.209328	0.12605	1.66123	0.0966672	0.934752
ENSMUSG00000039357	73068	Fut11	fucosyltransferase 11	217.132	0.226161	0.136157	1.66143	0.0966277	0.934752
ENSMUSG00000096606	100503386	Tpbgl	trophoblast glycoprotein-like	578.98	-0.234185	0.141087	-1.66089	0.096736	0.934752
ENSMUSG00000098054	666616	Gm8192	glyceraldehyde-3-phosphate dehydrogenase pseudogene	5.32008	-0.140438	0.0878906	-1.66103	0.0967065	0.934752
ENSMUSG00000027349	68215	Fam98b	family with sequence similarity 98, member B	802.446	-0.17583	0.105891	-1.66033	0.0968484	0.935283
ENSMUSG00000020794	67128	Ube2g1	ubiquitin-conjugating enzyme E2G 1	5258.32	-0.163689	0.0986559	-1.65917	0.0970812	0.93538
ENSMUSG00000029575	77697	Mmab	methylmalonic aciduria (cobalamin deficiency) cblB type homolog (human)	1005.63	-0.16817	0.101372	-1.6589	0.0971353	0.93538
ENSMUSG00000030329	319352	Pianp	PILR alpha associated neural protein	13.978	0.205283	0.124587	1.65868	0.0971811	0.93538
ENSMUSG00000031024	76954	Denn2b	DENN domain containing 2B	553.034	0.214965	0.129651	1.65828	0.0972615	0.93538
ENSMUSG00000041617	72315	Ccdc74a	coiled-coil domain containing 74A	12.3051	0.19501	0.119595	1.65903	0.0971103	0.93538
ENSMUSG00000047181	217125	Samd14	sterile alpha motif domain containing 14	58.6159	0.250235	0.150865	1.659	0.0971162	0.93538
ENSMUSG00000062391	319819	4932435O22Rik	RIKEN cDNA 4932435O22 gene	19.4067	-0.221626	0.134502	-1.65819	0.0972794	0.93538
ENSMUSG00000001521	22158	Tulp3	tubby-like protein 3	399.591	0.19635	0.118703	1.65408	0.0981115	0.940579
ENSMUSG00000021816	19056	Ppp3cb	protein phosphatase 3, catalytic subunit, beta isoform	7305.41	-0.151601	0.0916622	-1.65391	0.0981464	0.940579
ENSMUSG00000026750	19177	Psmb7	proteasome (prosome, macropain) subunit, beta type 7	4854.64	-0.156188	0.0944068	-1.65443	0.0980402	0.940579
ENSMUSG00000030722	18020	Nfatc2ip	nuclear factor of activated T cells, cytoplasmic, calcineurin dependent 2 interacting protein	190.272	-0.230594	0.139271	-1.65416	0.0980957	0.940579
ENSMUSG00000052837	16477	Junb	jun B proto-oncogene	268.839	0.248633	0.150462	1.65438	0.0980506	0.940579
ENSMUSG00000001525	22154	Tubb5	tubulin, beta 5 class I	1926.75	0.189854	0.114902	1.65225	0.0984838	0.941932
ENSMUSG00000022952	12394	Runx1	runt related transcription factor 1	121.577	0.243765	0.147415	1.65237	0.0984591	0.941932
ENSMUSG00000107476	58894	Zfp862-ps	zinc finger protein 862, pseudogene	249.381	0.225271	0.136172	1.6527	0.0983925	0.941932
ENSMUSG00000014813	20855	Stc1	stanniocalcin 1	97.4577	-0.249448	0.150731	-1.65019	0.0989035	0.944008
ENSMUSG00000052609	263406	Plekhg3	pleckstrin homology domain containing, family G (with RhoGef domain) member 3	415.328	0.210446	0.127482	1.65016	0.0989093	0.944008
ENSMUSG00000023791	72084	Pigx	phosphatidylinositol glycan anchor biosynthesis, class X	245.634	0.216563	0.131273	1.64928	0.0990901	0.944644
ENSMUSG00000035759	71769	Bbs10	Bardet-Biedl syndrome 10 (human)	76.7685	-0.248161	0.150372	-1.64904	0.0991401	0.944644
ENSMUSG00000074896	15959	Ifit3	interferon-induced protein with tetratricopeptide repeats 3	115.9	0.244805	0.148376	1.64899	0.0991497	0.944644
ENSMUSG00000037962	73121	Rflna	refilin A	11.7931	0.195432	0.119763	1.64793	0.0993663	0.946155
ENSMUSG00000030739	71960	Myh14	myosin, heavy polypeptide 14	3474.06	0.197084	0.119641	1.64737	0.0994825	0.946709
ENSMUSG00000063171	66184	Rps4l	ribosomal protein S4-like	62.894	0.246056	0.149308	1.64653	0.0996557	0.947804
ENSMUSG00000029632	17992	Ndufa4	Ndufa4, mitochondrial complex associated	11647.2	-0.182638	0.111011	-1.64526	0.0999165	0.949177
ENSMUSG00000069662	17118	Marcks	myristoylated alanine rich protein kinase C substrate	1881.81	0.208851	0.126942	1.64553	0.0998606	0.949177
ENSMUSG00000025130	18453	P4hb	prolyl 4-hydroxylase, beta polypeptide	8121.95	0.14095	0.0856897	1.64489	0.099992	0.949342
ENSMUSG00000041143	77056	Tmco4	transmembrane and coiled-coil domains 4	286.047	0.224591	0.13656	1.64446	0.10008	0.949627
ENSMUSG00000033805	384214	Ephx4	epoxide hydrolase 4	18.4276	0.192151	0.118953	1.64278	0.100429	0.951278
ENSMUSG00000034792	14676	Gna15	guanine nucleotide binding protein, alpha 15	9.9585	0.179359	0.111546	1.64322	0.100338	0.951278
ENSMUSG00000048578	109154	Mlec	malectin	3433.05	0.14671	0.0893016	1.64286	0.100411	0.951278
ENSMUSG00000051506	545030	Wdfy4	WD repeat and FYVE domain containing 4	124.299	0.238758	0.145307	1.64243	0.1005	0.9514
ENSMUSG00000003573	26558	Homer3	homer scaffolding protein 3	180.784	0.229175	0.139613	1.6421	0.100569	0.951408
ENSMUSG00000020621	105014	Rdh14	retinol dehydrogenase 14 (all-trans and 9-cis)	1528.36	-0.153946	0.0937667	-1.6418	0.100631	0.951408
ENSMUSG00000079484	227696	Phyhd1	phytanoyl-CoA dioxygenase domain containing 1	77.4011	-0.247132	0.150375	-1.64158	0.100676	0.951408
ENSMUSG00000019852	215821	Arfgef3	ARFGEF family member 3	27.7433	0.222703	0.137095	1.63895	0.101224	0.951505
ENSMUSG00000020988	217666	L2hgdh	L-2-hydroxyglutarate dehydrogenase	1684.27	-0.155814	0.095095	-1.63846	0.101325	0.951505
ENSMUSG00000021365	18003	Nedd9	neural precursor cell expressed, developmentally down-regulated gene 9	958.003	0.215924	0.131638	1.63998	0.101009	0.951505
ENSMUSG00000022253	68646	Nadk2	NAD kinase 2, mitochondrial	1680	-0.186932	0.114137	-1.63789	0.101445	0.951505
ENSMUSG00000024780	67072	Cdc37l1	cell division cycle 37-like 1	2897.17	-0.148031	0.0903601	-1.6382	0.101381	0.951505
ENSMUSG00000027784	242083	Ppm1l	protein phosphatase 1 (formerly 2C)-like	3748.14	-0.154814	0.0944412	-1.63922	0.101168	0.951505
ENSMUSG00000030711	20887	Sult1a1	sulfotransferase family 1A, phenol-preferring, member 1	410.982	-0.221927	0.135411	-1.63841	0.101337	0.951505
ENSMUSG00000040998	114249	Npnt	nephronectin	777.84	0.205717	0.125551	1.63876	0.101264	0.951505
ENSMUSG00000047084	83485	Ngrn	neugrin, neurite outgrowth associated	790.726	-0.176569	0.107611	-1.64084	0.10083	0.951505
ENSMUSG00000063694	13063	Cycs	cytochrome c, somatic	573.534	-0.213991	0.13057	-1.63865	0.101287	0.951505
ENSMUSG00000079679	232585	Vwde	von Willebrand factor D and EGF domains	6.09232	0.134592	0.0858296	1.64046	0.10091	0.951505
ENSMUSG00000102742	93723	Pcdhga11	protocadherin gamma subfamily A, 11	22.3478	0.227423	0.138741	1.6406	0.100881	0.951505
ENSMUSG00000042079	98758	Hnrnpf	heterogeneous nuclear ribonucleoprotein F	221.564	0.212381	0.129707	1.63726	0.101575	0.95218
ENSMUSG00000021180	73086	Rps6ka5	ribosomal protein S6 kinase, polypeptide 5	895.555	-0.205832	0.125753	-1.63652	0.101731	0.953092
ENSMUSG00000002797	110175	Ggct	gamma-glutamyl cyclotransferase	283.579	-0.20655	0.126266	-1.63548	0.101948	0.954579
ENSMUSG00000025930	17681	Msc	musculin	109.344	-0.245982	0.15056	-1.63486	0.102078	0.955246
ENSMUSG00000022270	66270	Retreg1	reticulophagy regulator 1	15936.9	-0.181	0.110828	-1.63319	0.102429	0.955523
ENSMUSG00000032254	71819	Kif23	kinesin family member 23	40.8633	0.223723	0.137827	1.63353	0.102357	0.955523
ENSMUSG00000041782	16763	Lad1	ladinin	15.5188	-0.186112	0.116139	-1.63305	0.102459	0.955523
ENSMUSG00000057719	269016	Sh3rf2	SH3 domain containing ring finger 2	1761.68	-0.227431	0.139147	-1.63437	0.102181	0.955523
ENSMUSG00000097418	100653389	Mir155hg	Mir155 host gene (non-protein coding)	11.3238	-0.180588	0.113126	-1.63313	0.102442	0.955523
ENSMUSG00000005540	14128	Fcer2a	Fc receptor, IgE, low affinity II, alpha polypeptide	5.12817	0.138755	0.0876042	1.63195	0.102689	0.955961
ENSMUSG00000028563	94043	Tm2d1	TM2 domain containing 1	508.364	-0.183636	0.112534	-1.63171	0.10274	0.955961
ENSMUSG00000036611	67484	Eepd1	endonuclease/exonuclease/phosphatase family domain containing 1	3044.89	-0.171658	0.105175	-1.63204	0.102671	0.955961
ENSMUSG00000047343	433294	Mettl21c	methyltransferase like 21C	10129.2	-0.214751	0.131602	-1.63191	0.102698	0.955961
ENSMUSG00000055067	69726	Smyd3	SET and MYND domain containing 3	177.491	-0.219967	0.134863	-1.63123	0.102842	0.956364
ENSMUSG00000010755	27267	Cars	cysteinyl-tRNA synthetase	1672.99	-0.159709	0.0979404	-1.63071	0.102951	0.956828
ENSMUSG00000030351	68498	Tspan11	tetraspanin 11	74.6374	0.245856	0.150728	1.62969	0.103168	0.95765
ENSMUSG00000055003	211187	Lrtm2	leucine-rich repeats and transmembrane domains 2	17.7544	-0.208434	0.129653	-1.62946	0.103216	0.95765
ENSMUSG00000106791	75355	4930553P18Rik	RIKEN cDNA 4930553P18 gene	22.1098	-0.220729	0.135802	-1.62964	0.103177	0.95765
ENSMUSG00000028019	54635	Pdgfc	platelet-derived growth factor, C polypeptide	106.924	0.246503	0.150875	1.62912	0.103287	0.957768
ENSMUSG00000029217	21682	Tec	tec protein tyrosine kinase	249.411	-0.206577	0.126813	-1.62853	0.103412	0.958387
ENSMUSG00000007783	78070	Cpt1c	carnitine palmitoyltransferase 1c	60.6427	0.245603	0.150726	1.62724	0.103687	0.959363
ENSMUSG00000041117	434130	Ccdc8	coiled-coil domain containing 8	306.277	0.200265	0.123006	1.62747	0.103637	0.959363
ENSMUSG00000073678	241062	Pgap1	post-GPI attachment to proteins 1	242.308	-0.217391	0.133555	-1.6272	0.103694	0.959363
ENSMUSG00000052105	68617	Mtcl1	microtubule crosslinking factor 1	686.595	0.195495	0.120192	1.62637	0.103871	0.959907
ENSMUSG00000087406	109344	E130215H24Rik	RIKEN cDNA E130215H24 gene	12.3164	-0.189667	0.11855	-1.62642	0.10386	0.959907
ENSMUSG00000031111	209268	Igsf1	immunoglobulin superfamily, member 1	421.839	0.230297	0.141644	1.62578	0.103997	0.959986
ENSMUSG00000031754	68219	Nudt21	nudix (nucleoside diphosphate linked moiety X)-type motif 21	184.647	-0.221082	0.135996	-1.62587	0.103978	0.959986
ENSMUSG00000026288	16331	Inpp5d	inositol polyphosphate-5-phosphatase D	128.273	0.233523	0.143653	1.62544	0.104069	0.960053
ENSMUSG00000029571	71900	Tmem106b	transmembrane protein 106B	3760.42	-0.146255	0.0899916	-1.62519	0.104122	0.960053
ENSMUSG00000032977	108707	Fam207a	family with sequence similarity 207, member A	407.747	0.201167	0.123835	1.62379	0.104421	0.961644
ENSMUSG00000050164	207911	Mchr1	melanin-concentrating hormone receptor 1	172.417	-0.24464	0.150518	-1.62368	0.104443	0.961644
ENSMUSG00000063480	20826	Snu13	SNU13 homolog, small nuclear ribonucleoprotein (U4/U6.U5)	121.81	-0.232771	0.143433	-1.62355	0.104471	0.961644
ENSMUSG00000000581	57316	C1d	C1D nuclear receptor co-repressor	1771.05	-0.186991	0.115354	-1.62095	0.105028	0.963287
ENSMUSG00000023267	14409	Gabrr2	gamma-aminobutyric acid (GABA) C receptor, subunit rho 2	51.8438	-0.2434	0.149893	-1.62102	0.105013	0.963287
ENSMUSG00000024747	26358	Aldh1a7	aldehyde dehydrogenase family 1, subfamily A7	38.9759	0.226459	0.139649	1.61925	0.105393	0.963287
ENSMUSG00000026655	66540	Fam107b	family with sequence similarity 107, member B	185.126	0.229645	0.141797	1.61871	0.10551	0.963287
ENSMUSG00000030921	20128	Trim30a	tripartite motif-containing 30A	293.635	0.227837	0.140506	1.62176	0.104854	0.963287
ENSMUSG00000032633	216805	Flcn	folliculin	2712.33	-0.196601	0.121423	-1.61906	0.105434	0.963287
ENSMUSG00000033499	217980	Larp4b	La ribonucleoprotein domain family, member 4B	7221.19	-0.149623	0.0922416	-1.62208	0.104787	0.963287
ENSMUSG00000034667	73192	Xpot	exportin, tRNA (nuclear export receptor for tRNAs)	1674.35	-0.151482	0.0935335	-1.61953	0.105333	0.963287
ENSMUSG00000047104	76400	Pbp2	phosphatidylethanolamine binding protein 2	8.10383	0.168269	0.105411	1.62242	0.104713	0.963287
ENSMUSG00000054966	74071	Lmntd1	lamin tail domain containing 1	14.0083	0.200262	0.124246	1.62073	0.105075	0.963287
ENSMUSG00000059423	242747	Zfp933	zinc finger protein 933	457.11	-0.216979	0.13401	-1.61864	0.105525	0.963287
ENSMUSG00000090799	546611	Klhl33	kelch-like 33	1458.6	-0.228588	0.141186	-1.61928	0.105386	0.963287
ENSMUSG00000097412	66263	1810014B01Rik	RIKEN cDNA 1810014B01 gene	625.312	-0.185537	0.114574	-1.61944	0.105352	0.963287
ENSMUSG00000103476	102637511	Strit1	small transmembrane regulator of ion transport 1	108.842	-0.24237	0.150218	-1.62014	0.105202	0.963287
ENSMUSG00000110656	319574	Gm20735	predicted gene, 20735	139.206	-0.244223	0.150816	-1.61859	0.105536	0.963287
ENSMUSG00000032766	66066	Gng11	guanine nucleotide binding protein (G protein), gamma 11	755.747	-0.187979	0.116209	-1.6178	0.105705	0.96429
ENSMUSG00000022208	319984	Jph4	junctophilin 4	23.7522	0.219165	0.134886	1.61727	0.105819	0.964734
ENSMUSG00000064294	71724	Aox3	aldehyde oxidase 3	4.79191	-0.127144	0.08195	-1.61703	0.105872	0.964734
ENSMUSG00000033538	12363	Casp4	caspase 4, apoptosis-related cysteine peptidase	64.5354	0.237127	0.146992	1.616	0.106095	0.966228
ENSMUSG00000004815	110524	Dgkq	diacylglycerol kinase, theta	323.574	0.196914	0.121974	1.61453	0.106413	0.967044
ENSMUSG00000024750	22682	Zfand5	zinc finger, AN1-type domain 5	8343.08	-0.143182	0.0886715	-1.61473	0.10637	0.967044
ENSMUSG00000028051	15168	Hcn3	hyperpolarization-activated, cyclic nucleotide-gated K+ 3	13.3082	0.186249	0.116697	1.61484	0.106346	0.967044
ENSMUSG00000062753	106672	AI413582	expressed sequence AI413582	48.7656	0.241456	0.149928	1.61449	0.106422	0.967044
ENSMUSG00000025794	67115	Rpl14	ribosomal protein L14	1610.72	-0.161453	0.100105	-1.61288	0.10677	0.967196
ENSMUSG00000026492	15278	Tfb2m	transcription factor B2, mitochondrial	275.931	-0.211594	0.131213	-1.61364	0.106606	0.967196
ENSMUSG00000030149	27007	Klrk1	killer cell lectin-like receptor subfamily K, member 1	4.95069	0.122091	0.0781207	1.61264	0.106822	0.967196
ENSMUSG00000039234	69608	Sec24d	Sec24 related gene family, member D (S. cerevisiae)	452.738	0.210529	0.130416	1.61353	0.10663	0.967196
ENSMUSG00000055639	13134	Dach1	dachshund family transcription factor 1	490.239	-0.203347	0.126005	-1.61392	0.106545	0.967196
ENSMUSG00000073555	240327	Gm4951	predicted gene 4951	11.9736	0.183043	0.113956	1.61252	0.106849	0.967196
ENSMUSG00000097403	320054	9230116N13Rik	RIKEN cDNA 9230116N13 gene	27.508	-0.232229	0.144304	-1.6125	0.106853	0.967196
ENSMUSG00000024176	20681	Sox8	SRY (sex determining region Y)-box 8	85.4167	0.242433	0.150879	1.61124	0.107128	0.96865
ENSMUSG00000073889	16157	Il11ra1	interleukin 11 receptor, alpha chain 1	1069.39	0.170179	0.105639	1.61096	0.107189	0.96865
ENSMUSG00000025329	18599	Padi1	peptidyl arginine deiminase, type I	7.09558	-0.14948	0.0942296	-1.60946	0.107517	0.970657
ENSMUSG00000037321	21354	Tap1	transporter 1, ATP-binding cassette, sub-family B (MDR/TAP)	171.01	0.222993	0.13854	1.60938	0.107533	0.970657
ENSMUSG00000003526	19125	Prodh	proline dehydrogenase	409.46	-0.20627	0.12833	-1.6075	0.107945	0.971516
ENSMUSG00000003809	270076	Gcdh	glutaryl-Coenzyme A dehydrogenase	2020.27	-0.177676	0.111087	-1.59947	0.109716	0.971516
ENSMUSG00000003923	21780	Tfam	transcription factor A, mitochondrial	2043.25	-0.158752	0.0991996	-1.60033	0.109525	0.971516
ENSMUSG00000004035	68312	Gstm7	glutathione S-transferase, mu 7	610.184	-0.200532	0.12489	-1.60619	0.108233	0.971516
ENSMUSG00000006476	56876	Nsmf	NMDA receptor synaptonuclear signaling and neuronal migration factor	507.768	0.189056	0.118362	1.59724	0.110212	0.971516
ENSMUSG00000019916	18451	P4ha1	procollagen-proline, 2-oxoglutarate 4-dioxygenase (proline 4-hydroxylase), alpha 1 polypeptide	1202.94	0.188169	0.117271	1.60461	0.10858	0.971516
ENSMUSG00000020167	21423	Tcf3	transcription factor 3	681.884	0.174314	0.109558	1.59095	0.11162	0.971516
ENSMUSG00000020363	14584	Gfpt2	glutamine fructose-6-phosphate transaminase 2	255.895	0.202739	0.129073	1.58819	0.112242	0.971516
ENSMUSG00000020592	20969	Sdc1	syndecan 1	145.152	0.239641	0.149892	1.60092	0.109395	0.971516
ENSMUSG00000020917	104112	Acly	ATP citrate lyase	1063.16	0.18881	0.118394	1.5943	0.110868	0.971516
ENSMUSG00000021238	104776	Aldh6a1	aldehyde dehydrogenase family 6, subfamily A1	9379.55	-0.147553	0.0924007	-1.59687	0.110295	0.971516
ENSMUSG00000021615	108138	Xrcc4	X-ray repair complementing defective repair in Chinese hamster cells 4	314.796	-0.22069	0.137828	-1.6008	0.109421	0.971516
ENSMUSG00000021719	52882	Rgs7bp	regulator of G-protein signalling 7 binding protein	53.8079	0.23988	0.149232	1.60584	0.10831	0.971516
ENSMUSG00000021760	69590	Gpx8	glutathione peroxidase 8 (putative)	375.839	0.195626	0.122186	1.60097	0.109384	0.971516
ENSMUSG00000022325	67724	Pop1	processing of precursor 1, ribonuclease P/MRP family, (S. cerevisiae)	115.334	0.238516	0.149345	1.59842	0.10995	0.971516
ENSMUSG00000022404	20524	Slc25a17	solute carrier family 25 (mitochondrial carrier, peroxisomal membrane protein), member 17	580.557	0.190072	0.119422	1.59175	0.111442	0.971516
ENSMUSG00000022893	11504	Adamts1	a disintegrin-like and metallopeptidase (reprolysin type) with thrombospondin type 1 motif, 1	2802.13	0.210542	0.131747	1.59805	0.110033	0.971516
ENSMUSG00000022969	16155	Il10rb	interleukin 10 receptor, beta	274.829	0.20301	0.127615	1.59049	0.111725	0.971516
ENSMUSG00000023169	105727	Slc38a1	solute carrier family 38, member 1	264.727	0.220581	0.137841	1.59995	0.109609	0.971516
ENSMUSG00000023964	12311	Calcr	calcitonin receptor	88.4077	-0.238678	0.150796	-1.58869	0.11213	0.971516
ENSMUSG00000024222	14229	Fkbp5	FK506 binding protein 5	1458.1	-0.215986	0.134782	-1.60254	0.109037	0.971516
ENSMUSG00000024968	104383	Rcor2	REST corepressor 2	51.5453	0.241202	0.15013	1.60647	0.108171	0.971516
ENSMUSG00000025212	94280	Sfxn3	sideroflexin 3	310.312	0.197481	0.123172	1.60347	0.10883	0.971516
ENSMUSG00000025265	14163	Fgd1	FYVE, RhoGEF and PH domain containing 1	159.986	0.219452	0.136487	1.60684	0.108089	0.971516
ENSMUSG00000026201	20872	Stk16	serine/threonine kinase 16	588.879	0.179222	0.111876	1.60171	0.10922	0.971516
ENSMUSG00000026630	381319	Batf3	basic leucine zipper transcription factor, ATF-like 3	8.03366	0.16515	0.104707	1.60295	0.108946	0.971516
ENSMUSG00000027078	56791	Ube2l6	ubiquitin-conjugating enzyme E2L 6	148.501	0.231763	0.144935	1.60063	0.109458	0.971516
ENSMUSG00000027185	98956	Nat10	N-acetyltransferase 10	836.83	0.164753	0.103623	1.58974	0.111894	0.971516
ENSMUSG00000027583	72147	Zbtb46	zinc finger and BTB domain containing 46	372.712	-0.19419	0.122076	-1.59058	0.111705	0.971516
ENSMUSG00000027673	66046	Ndufb5	NADH:ubiquinone oxidoreductase subunit B5	9520.29	-0.155069	0.0971356	-1.59644	0.110391	0.971516
ENSMUSG00000027895	99738	Kcnc4	potassium voltage gated channel, Shaw-related subfamily, member 4	612.425	-0.211887	0.13321	-1.59044	0.111735	0.971516
ENSMUSG00000028597	67305	Gpx7	glutathione peroxidase 7	129.522	0.225247	0.14109	1.59532	0.11064	0.971516
ENSMUSG00000028614	72787	Ndc1	NDC1 transmembrane nucleoporin	577.552	-0.176741	0.110303	-1.60218	0.109116	0.971516
ENSMUSG00000029128	100972	Rab28	RAB28, member RAS oncogene family	3576.09	-0.143105	0.0894157	-1.60045	0.109498	0.971516
ENSMUSG00000030268	12035	Bcat1	branched chain aminotransferase 1, cytosolic	26.0007	0.221158	0.139623	1.59654	0.110368	0.971516
ENSMUSG00000031838	65972	Ifi30	interferon gamma inducible protein 30	158.346	0.228296	0.14267	1.59864	0.109902	0.971516
ENSMUSG00000032420	23959	Nt5e	5' nucleotidase, ecto	119.163	0.231176	0.145297	1.58815	0.112251	0.971516
ENSMUSG00000032492	19228	Pth1r	parathyroid hormone 1 receptor	69.4677	0.235173	0.148078	1.58842	0.112191	0.971516
ENSMUSG00000032737	16332	Inppl1	inositol polyphosphate phosphatase-like 1	8098.12	0.15591	0.097345	1.60163	0.109237	0.971516
ENSMUSG00000034164	140703	Emid1	EMI domain containing 1	120.958	-0.226795	0.142033	-1.59715	0.110233	0.971516
ENSMUSG00000034584	320051	Exph5	exophilin 5	6.70702	-0.148905	0.0950435	-1.59585	0.110521	0.971516
ENSMUSG00000035004	80719	Igsf6	immunoglobulin superfamily, member 6	14.4122	0.193527	0.12264	1.59134	0.111534	0.971516
ENSMUSG00000035578	69707	Iqcg	IQ motif containing G	140.697	-0.227175	0.141739	-1.60248	0.10905	0.971516
ENSMUSG00000036155	107895	Mgat5	mannoside acetylglucosaminyltransferase 5	160.032	0.231574	0.145433	1.59152	0.111492	0.971516
ENSMUSG00000036459	101543	Wtip	WT1 interacting protein	150.393	0.221527	0.137914	1.60604	0.108264	0.971516
ENSMUSG00000036672	320394	Cenpt	centromere protein T	86.4498	0.238383	0.148675	1.60233	0.109082	0.971516
ENSMUSG00000036781	67941	Rps27l	ribosomal protein S27-like	856.438	-0.191668	0.119395	-1.60557	0.108368	0.971516
ENSMUSG00000037266	27981	Rsrp1	arginine/serine rich protein 1	7048.57	-0.142485	0.0889142	-1.6025	0.109045	0.971516
ENSMUSG00000037725	80986	Ckap2	cytoskeleton associated protein 2	37.4277	0.194115	0.123141	1.60749	0.107947	0.971516
ENSMUSG00000038193	15111	Hand2	heart and neural crest derivatives expressed 2	7.62526	0.152526	0.0980208	1.58853	0.112166	0.971516
ENSMUSG00000039167	170757	Adgrl4	adhesion G protein-coupled receptor L4	2347.32	-0.17559	0.110595	-1.58779	0.112334	0.971516
ENSMUSG00000039252	246316	Lgi2	leucine-rich repeat LGI family, member 2	94.4366	0.236979	0.148396	1.59504	0.110704	0.971516
ENSMUSG00000040867	380785	Begain	brain-enriched guanylate kinase-associated	26.6224	0.227182	0.142807	1.59437	0.110852	0.971516
ENSMUSG00000041417	18708	Pik3r1	phosphoinositide-3-kinase regulatory subunit 1	2438.9	-0.181896	0.11391	-1.59668	0.110337	0.971516
ENSMUSG00000041828	217258	Abca8a	ATP-binding cassette, sub-family A (ABC1), member 8a	1490.63	0.206974	0.129718	1.59522	0.110664	0.971516
ENSMUSG00000043155	242642	Hpdl	4-hydroxyphenylpyruvate dioxygenase-like	131.441	0.228336	0.143788	1.58886	0.112093	0.971516
ENSMUSG00000044056	69306	Efcab9	EF-hand calcium binding domain 9	17.7016	-0.203698	0.129022	-1.5975	0.110154	0.971516
ENSMUSG00000044408	104725	Sptssa	serine palmitoyltransferase, small subunit A	779.129	-0.173301	0.109065	-1.58883	0.112098	0.971516
ENSMUSG00000045248	70625	Med26	mediator complex subunit 26	372.227	-0.207649	0.129047	-1.60807	0.107819	0.971516
ENSMUSG00000045777	320802	Ifitm10	interferon induced transmembrane protein 10	20.1284	0.200695	0.124928	1.60722	0.108006	0.971516
ENSMUSG00000045932	15958	Ifit2	interferon-induced protein with tetratricopeptide repeats 2	334.918	0.233002	0.146404	1.59089	0.111634	0.971516
ENSMUSG00000047141	72020	Zfp654	zinc finger protein 654	788.162	-0.205607	0.128123	-1.60456	0.108591	0.971516
ENSMUSG00000048440	70101	Cyp4f16	cytochrome P450, family 4, subfamily f, polypeptide 16	48.95	0.235787	0.148188	1.58823	0.112235	0.971516
ENSMUSG00000048450	17701	Msx1	msh homeobox 1	126.152	0.234978	0.147812	1.59135	0.111531	0.971516
ENSMUSG00000048779	233571	P2ry6	pyrimidinergic receptor P2Y, G-protein coupled, 6	32.913	0.230682	0.144799	1.59362	0.111021	0.971516
ENSMUSG00000049907	68939	Rasl11b	RAS-like, family 11, member B	387.847	0.231879	0.14567	1.59314	0.11113	0.971516
ENSMUSG00000052430	12167	Bmpr1b	bone morphogenetic protein receptor, type 1B	688.931	-0.183144	0.114568	-1.5984	0.109954	0.971516
ENSMUSG00000056071	20202	S100a9	S100 calcium binding protein A9 (calgranulin B)	10.6945	0.125851	0.0832283	1.60186	0.109187	0.971516
ENSMUSG00000058056	72333	Palld	palladin, cytoskeletal associated protein	4621.59	0.156326	0.0978862	1.59705	0.110254	0.971516
ENSMUSG00000063428	70503	Ddo	D-aspartate oxidase	2034.92	-0.151461	0.0953624	-1.58826	0.112228	0.971516
ENSMUSG00000064080	14115	Fbln2	fibulin 2	2981.92	0.185829	0.116454	1.5957	0.110556	0.971516
ENSMUSG00000072825	217882	Cep170b	centrosomal protein 170B	493.52	0.200432	0.125108	1.6018	0.109199	0.971516
ENSMUSG00000097392	100042165	Thoc2l	THO complex subunit 2-like	500.192	-0.201061	0.126083	-1.59449	0.110825	0.971516
ENSMUSG00000111765	100038575	Gm10635	predicted gene 10635	5.74974	-0.129797	0.08439	-1.59692	0.110284	0.971516
ENSMUSG00000031196	14069	F8	coagulation factor VIII	55.155	0.238746	0.15064	1.5872	0.112466	0.972147
ENSMUSG00000008575	18028	Nfib	nuclear factor I/B	7269.69	-0.168795	0.106377	-1.58677	0.112566	0.972428
ENSMUSG00000013822	66126	Elof1	ELF1 homolog, elongation factor 1	591.674	-0.179915	0.113484	-1.58556	0.112839	0.972428
ENSMUSG00000030147	69810	Clec4b1	C-type lectin domain family 4, member b1	5.24649	0.124482	0.0832334	1.58564	0.11282	0.972428
ENSMUSG00000031666	19651	Rbl2	RB transcriptional corepressor like 2	2821.38	-0.151611	0.0956032	-1.58581	0.112782	0.972428
ENSMUSG00000039158	100182	Akna	AT-hook transcription factor	107.93	0.239234	0.150716	1.58575	0.112797	0.972428
ENSMUSG00000021189	110616	Atxn3	ataxin 3	424.658	-0.189373	0.119442	-1.58499	0.11297	0.972887
ENSMUSG00000021903	78754	Galnt15	polypeptide N-acetylgalactosaminyltransferase 15	737.216	-0.181726	0.114817	-1.58304	0.113413	0.973106
ENSMUSG00000025207	26456	Sema4g	sema domain, immunoglobulin domain (Ig), transmembrane domain (TM) and short cytoplasmic domain, (semaphorin) 4G	9.59345	0.175255	0.112021	1.58441	0.113101	0.973106
ENSMUSG00000025537	18682	Phkg1	phosphorylase kinase gamma 1	4390.19	-0.159117	0.100489	-1.5834	0.11333	0.973106
ENSMUSG00000035258	320712	Abi3bp	ABI family member 3 binding protein	992.434	0.212683	0.134304	1.58322	0.113371	0.973106
ENSMUSG00000037419	71946	Endod1	endonuclease domain containing 1	286.509	0.19759	0.124771	1.58316	0.113385	0.973106
ENSMUSG00000045896	232164	Paip2b	poly(A) binding protein interacting protein 2B	3955.8	-0.146849	0.0927146	-1.58387	0.113223	0.973106
ENSMUSG00000070547	233231	Mrgprb1	MAS-related GPR, member B1	6.35493	0.137052	0.0898491	1.58375	0.11325	0.973106
ENSMUSG00000038372	218138	Gmds	GDP-mannose 4, 6-dehydratase	60.4082	0.23844	0.150861	1.5822	0.113603	0.974226
ENSMUSG00000025538	67902	Sumf2	sulfatase modifying factor 2	190.754	0.211258	0.133452	1.58176	0.113704	0.974404
ENSMUSG00000045498	93874	Pcdhb3	protocadherin beta 3	13.6972	-0.188941	0.120664	-1.58159	0.113743	0.974404
ENSMUSG00000001127	11836	Araf	Araf proto-oncogene, serine/threonine kinase	3424.44	-0.14673	0.0929175	-1.57911	0.114311	0.975814
ENSMUSG00000022635	67197	Zcrb1	zinc finger CCHC-type and RNA binding motif 1	2179.74	-0.158732	0.100522	-1.57904	0.114327	0.975814
ENSMUSG00000024981	433256	Acsl5	acyl-CoA synthetase long-chain family member 5	437.836	0.203051	0.128469	1.58031	0.114036	0.975814
ENSMUSG00000025979	19070	Mob4	MOB family member 4, phocein	2159.72	-0.17549	0.111136	-1.57905	0.114325	0.975814
ENSMUSG00000031755	67378	Bbs2	Bardet-Biedl syndrome 2 (human)	238.415	-0.20381	0.128951	-1.58059	0.113972	0.975814
ENSMUSG00000041220	170439	Elovl6	ELOVL family member 6, elongation of long chain fatty acids (yeast)	158.82	0.238784	0.150889	1.5799	0.11413	0.975814
ENSMUSG00000072596	13587	Ear2	eosinophil-associated, ribonuclease A family, member 2	7.70733	0.156136	0.101952	1.57922	0.114285	0.975814
ENSMUSG00000019773	67141	Fbxo5	F-box protein 5	16.6349	0.202047	0.128393	1.57865	0.114416	0.97607
ENSMUSG00000025862	20843	Stag2	stromal antigen 2	3469.06	-0.167204	0.105943	-1.5782	0.114521	0.976247
ENSMUSG00000039683	330222	Sdk1	sidekick cell adhesion molecule 1	41.3055	0.22992	0.146175	1.57752	0.114677	0.976247
ENSMUSG00000047420	208164	Fam180a	family with sequence similarity 180, member A	20.652	0.209634	0.132438	1.57768	0.11464	0.976247
ENSMUSG00000051285	319263	Pcmtd1	protein-L-isoaspartate (D-aspartate) O-methyltransferase domain containing 1	3018.54	-0.152475	0.0966276	-1.57795	0.114578	0.976247
ENSMUSG00000020260	80294	Pofut2	protein O-fucosyltransferase 2	989.283	0.186302	0.11814	1.57683	0.114834	0.976572
ENSMUSG00000036934	66714	4921524J17Rik	RIKEN cDNA 4921524J17 gene	282.744	-0.205217	0.130124	-1.57693	0.114811	0.976572
ENSMUSG00000020647	17977	Ncoa1	nuclear receptor coactivator 1	1608.1	-0.152479	0.0967756	-1.57556	0.115127	0.978548
ENSMUSG00000038550	229599	Ciart	circadian associated repressor of transcription	32.159	-0.197488	0.126081	-1.57348	0.115608	0.982122
ENSMUSG00000016256	64138	Ctsz	cathepsin Z	929.402	0.178312	0.113446	1.57193	0.115966	0.982713
ENSMUSG00000027077	68678	Smtnl1	smoothelin-like 1	17488.2	0.141146	0.0898529	1.57087	0.116213	0.982713
ENSMUSG00000031274	12830	Col4a5	collagen, type IV, alpha 5	383.993	0.20647	0.131372	1.57164	0.116034	0.982713
ENSMUSG00000034612	58250	Chst11	carbohydrate sulfotransferase 11	113.387	0.232025	0.147629	1.57051	0.116296	0.982713
ENSMUSG00000035325	69162	Sec31a	Sec31 homolog A (S. cerevisiae)	2780.2	0.157078	0.099895	1.57242	0.115853	0.982713
ENSMUSG00000035835	216152	Plppr3	phospholipid phosphatase related 3	8.97663	0.166472	0.107199	1.57199	0.115953	0.982713
ENSMUSG00000040618	74551	Pck2	phosphoenolpyruvate carboxykinase 2 (mitochondrial)	215.279	0.212792	0.135451	1.57149	0.11607	0.982713
ENSMUSG00000052033	109054	Pfdn4	prefoldin 4	279.724	-0.206479	0.131444	-1.57043	0.116315	0.982713
ENSMUSG00000078853	16145	Igtp	interferon gamma induced GTPase	199.458	0.207059	0.131829	1.57032	0.11634	0.982713
ENSMUSG00000079104	328099	Prps1l3	phosphoribosyl pyrophosphate synthetase 1-like 3	400.866	-0.183076	0.1165	-1.57114	0.11615	0.982713
ENSMUSG00000002661	66400	Alkbh7	alkB homolog 7	608.985	-0.191807	0.122196	-1.57002	0.11641	0.982796
ENSMUSG00000026872	24136	Zeb2	zinc finger E-box binding homeobox 2	986.731	0.177632	0.113227	1.56889	0.116673	0.983713
ENSMUSG00000027750	50706	Postn	periostin, osteoblast specific factor	3678.35	0.219626	0.14083	1.56878	0.116699	0.983713
ENSMUSG00000057113	18148	Npm1	nucleophosmin 1	1768.83	-0.182478	0.116304	-1.5689	0.116672	0.983713
ENSMUSG00000025505	71448	Tmem80	transmembrane protein 80	543.744	-0.178337	0.113729	-1.5684	0.116788	0.983796
ENSMUSG00000047656	107328	Trpt1	tRNA phosphotransferase 1	509.866	-0.196769	0.125506	-1.56822	0.11683	0.983796
ENSMUSG00000047648	71865	Fbxo30	F-box protein 30	1279.97	-0.163187	0.10412	-1.56734	0.117035	0.984602
ENSMUSG00000053025	64176	Sv2b	synaptic vesicle glycoprotein 2 b	201.422	-0.234326	0.149353	-1.56729	0.117046	0.984602
ENSMUSG00000001741	16170	Il16	interleukin 16	148.171	0.215356	0.137571	1.56508	0.117565	0.985374
ENSMUSG00000006191	68916	Cdkal1	CDK5 regulatory subunit associated protein 1-like 1	489.452	-0.172585	0.110233	-1.56552	0.11746	0.985374
ENSMUSG00000026154	68002	Sdhaf4	succinate dehydrogenase complex assembly factor 4	1385.07	-0.176777	0.112994	-1.56469	0.117656	0.985374
ENSMUSG00000037904	74251	Ankrd9	ankyrin repeat domain 9	1098.89	-0.213392	0.136343	-1.56518	0.11754	0.985374
ENSMUSG00000045875	11549	Adra1a	adrenergic receptor, alpha 1a	58.2991	0.23627	0.150871	1.56458	0.117682	0.985374
ENSMUSG00000059022	333088	Kcp	kielin/chordin-like protein	166.171	0.223825	0.142744	1.56644	0.117245	0.985374
ENSMUSG00000059248	53860	Septin9	septin 9	929.234	0.176999	0.113069	1.56549	0.117468	0.985374
ENSMUSG00000063455	330286	D630045J12Rik	RIKEN cDNA D630045J12 gene	54.5503	0.236601	0.150896	1.56474	0.117644	0.985374
ENSMUSG00000048581	329659	E130311K13Rik	RIKEN cDNA E130311K13 gene	185.65	-0.222086	0.142129	-1.56356	0.117922	0.986158
ENSMUSG00000071072	56351	Ptges3	prostaglandin E synthase 3	405.059	-0.182392	0.116648	-1.56341	0.117957	0.986158
ENSMUSG00000035513	171171	Ntng2	netrin G2	843.143	0.185904	0.118948	1.56263	0.118139	0.986671
ENSMUSG00000038522	215929	Mfsd4b1	major facilitator superfamily domain containing 4B1	287.151	-0.204396	0.130801	-1.56278	0.118104	0.986671
ENSMUSG00000026335	18484	Pam	peptidylglycine alpha-amidating monooxygenase	3544.38	0.158638	0.101569	1.56182	0.11833	0.987446
ENSMUSG00000039347	76252	Atp6v0e2	ATPase, H+ transporting, lysosomal V0 subunit E2	2083.96	-0.147077	0.0941758	-1.56172	0.118353	0.987446
ENSMUSG00000030672	17907	Mylpf	myosin light chain, phosphorylatable, fast skeletal muscle	86626.2	-0.152015	0.0973715	-1.56119	0.118478	0.987986
ENSMUSG00000073940	101488143	Hbb-bt	hemoglobin, beta adult t chain	390.985	-0.230982	0.148213	-1.56093	0.118541	0.988005
ENSMUSG00000023025	207214	Larp4	La ribonucleoprotein domain family, member 4	1600.49	-0.177683	0.113901	-1.55989	0.118786	0.988114
ENSMUSG00000037994	97086	Slc9b2	solute carrier family 9, subfamily B (NHA2, cation proton antiporter 2), member 2	4.61112	-0.116279	0.0795223	-1.56039	0.118668	0.988114
ENSMUSG00000050891	69694	Tatdn1	TatD DNase domain containing 1	523.187	-0.192598	0.123413	-1.56001	0.118757	0.988114
ENSMUSG00000074170	72287	Plekhf1	pleckstrin homology domain containing, family F (with FYVE domain) member 1	704.536	-0.213477	0.136812	-1.55984	0.118797	0.988114
ENSMUSG00000042045	66402	Sln	sarcolipin	3635.06	-0.191704	0.122966	-1.55893	0.119013	0.989408
ENSMUSG00000002012	93843	Pnck	pregnancy upregulated non-ubiquitously expressed CaM kinase	238.582	-0.210992	0.135437	-1.55747	0.11936	0.990506
ENSMUSG00000024339	21355	Tap2	transporter 2, ATP-binding cassette, sub-family B (MDR/TAP)	552.632	0.173079	0.111165	1.55709	0.119449	0.990506
ENSMUSG00000026558	80914	Uck2	uridine-cytidine kinase 2	827.786	0.189945	0.121949	1.55755	0.119339	0.990506
ENSMUSG00000026566	68481	Mpzl1	myelin protein zero-like 1	447.875	0.19293	0.123869	1.55757	0.119334	0.990506
ENSMUSG00000069114	229055	Zbtb10	zinc finger and BTB domain containing 10	569.72	-0.171819	0.110317	-1.55716	0.119433	0.990506
ENSMUSG00000036257	67452	Pnpla8	patatin-like phospholipase domain containing 8	5452.09	-0.150164	0.0964804	-1.5564	0.119612	0.99118
ENSMUSG00000060044	327766	Tmem26	transmembrane protein 26	4.92035	0.123678	0.0820772	1.55624	0.119651	0.99118
ENSMUSG00000030729	70974	Pgm2l1	phosphoglucomutase 2-like 1	634.245	-0.17995	0.115662	-1.55558	0.119808	0.991805
ENSMUSG00000044938	244923	Klhl31	kelch-like 31	10298.9	-0.178031	0.114462	-1.55541	0.119848	0.991805
ENSMUSG00000034445	225912	Cyb561a3	cytochrome b561 family, member A3	176.792	-0.211666	0.136187	-1.5546	0.120041	0.992394
ENSMUSG00000050608	433771	Micos10	mitochondrial contact site and cristae organizing system subunit 10	4166.37	-0.158225	0.101767	-1.55481	0.11999	0.992394
ENSMUSG00000030341	21937	Tnfrsf1a	tumor necrosis factor receptor superfamily, member 1a	1338.9	0.149095	0.0959249	1.55428	0.120117	0.992521
ENSMUSG00000002885	26364	Adgre5	adhesion G protein-coupled receptor E5	1513.85	0.157396	0.101503	1.55057	0.121004	0.992935
ENSMUSG00000004637	80707	Wwox	WW domain-containing oxidoreductase	232.739	-0.199079	0.128265	-1.55182	0.120706	0.992935
ENSMUSG00000018417	17912	Myo1b	myosin IB	904.321	-0.187661	0.120889	-1.55227	0.120598	0.992935
ENSMUSG00000020766	14635	Galk1	galactokinase 1	102.396	0.22599	0.145861	1.55018	0.121099	0.992935
ENSMUSG00000021241	74316	Isca2	iron-sulfur cluster assembly 2	872.264	-0.171886	0.110781	-1.55169	0.120737	0.992935
ENSMUSG00000022075	246710	Rhobtb2	Rho-related BTB domain containing 2	886.78	-0.173114	0.111728	-1.54957	0.121245	0.992935
ENSMUSG00000025132	192662	Arhgdia	Rho GDP dissociation inhibitor (GDI) alpha	3225.16	0.176153	0.113622	1.55036	0.121055	0.992935
ENSMUSG00000026519	208795	Tmem63a	transmembrane protein 63a	787.822	0.172116	0.110957	1.55116	0.120863	0.992935
ENSMUSG00000028565	18027	Nfia	nuclear factor I/A	1071	-0.164555	0.106105	-1.55076	0.120959	0.992935
ENSMUSG00000029321	75750	Slc10a6	solute carrier family 10 (sodium/bile acid cotransporter family), member 6	25.0476	-0.173342	0.113007	-1.54873	0.121445	0.992935
ENSMUSG00000029348	72898	Asphd2	aspartate beta-hydroxylase domain containing 2	12.9431	0.188938	0.121768	1.55298	0.120427	0.992935
ENSMUSG00000030990	233575	Pgap2	post-GPI attachment to proteins 2	632.542	-0.163995	0.105772	-1.55039	0.121048	0.992935
ENSMUSG00000032482	29873	Cspg5	chondroitin sulfate proteoglycan 5	8.97433	0.154812	0.102714	1.54871	0.121451	0.992935
ENSMUSG00000040118	12293	Cacna2d1	calcium channel, voltage-dependent, alpha2/delta subunit 1	19717.7	-0.150407	0.0969975	-1.55062	0.120992	0.992935
ENSMUSG00000045410	56043	Akr1e1	aldo-keto reductase family 1, member E1	596.52	-0.172691	0.111157	-1.55341	0.120326	0.992935
ENSMUSG00000046909	68550	Tefm	transcription elongation factor, mitochondrial	685.666	-0.165714	0.106969	-1.54909	0.121359	0.992935
ENSMUSG00000049038	74238	Mterf2	mitochondrial transcription termination factor 2	598.687	-0.187021	0.120756	-1.54848	0.121507	0.992935
ENSMUSG00000052085	76088	Dock8	dedicator of cytokinesis 8	225.112	0.2268	0.146266	1.55025	0.121082	0.992935
ENSMUSG00000056459	109929	Zbtb25	zinc finger and BTB domain containing 25	233.326	-0.205764	0.132479	-1.5526	0.12052	0.992935
ENSMUSG00000062116	232853	Zfp954	zinc finger protein 954	143.839	-0.217952	0.140685	-1.54948	0.121267	0.992935
ENSMUSG00000074671	241732	Tspyl3	TSPY-like 3	25.8609	0.219099	0.141634	1.54967	0.12122	0.992935
ENSMUSG00000079055	110893	Slc8a3	solute carrier family 8 (sodium/calcium exchanger), member 3	949.019	-0.2054	0.132592	-1.54904	0.121371	0.992935
ENSMUSG00000013921	76686	Clip3	CAP-GLY domain containing linker protein 3	128.582	0.221141	0.142824	1.54799	0.121625	0.9931
ENSMUSG00000032290	56294	Ptpn9	protein tyrosine phosphatase, non-receptor type 9	337.972	0.205729	0.132853	1.54789	0.121649	0.9931
ENSMUSG00000009549	20813	Srp14	signal recognition particle 14	1816.38	-0.155062	0.100247	-1.54686	0.121896	0.993129
ENSMUSG00000023484	19132	Prph	peripherin	78.0559	0.228363	0.148208	1.54703	0.121856	0.993129
ENSMUSG00000032599	76500	Ip6k2	inositol hexaphosphate kinase 2	619.001	-0.172423	0.111465	-1.54694	0.121878	0.993129
ENSMUSG00000071866	268373	Ppia	peptidylprolyl isomerase A	44.7809	0.230838	0.148776	1.54703	0.121856	0.993129
ENSMUSG00000050908	383103	Tvp23a	trans-golgi network vesicle protein 23A	16.4227	0.196889	0.128627	1.54632	0.122026	0.993694
ENSMUSG00000060183	56066	Cxcl11	chemokine (C-X-C motif) ligand 11	159.361	0.230925	0.149334	1.54569	0.12218	0.994028
ENSMUSG00000083649	19428	Rasl2-9	RAS-like, family 2, locus 9	67.0297	-0.232647	0.150896	-1.54565	0.122189	0.994028
ENSMUSG00000020935	68087	Dcakd	dephospho-CoA kinase domain containing	672.108	0.183545	0.11881	1.54516	0.122309	0.994504
ENSMUSG00000001158	66618	Snrnp27	small nuclear ribonucleoprotein 27 (U4/U6.U5)	1204.89	-0.161979	0.104896	-1.54415	0.122552	0.994698
ENSMUSG00000020546	20913	Stxbp4	syntaxin binding protein 4	251.665	-0.204982	0.132789	-1.54268	0.122909	0.994698
ENSMUSG00000026222	20684	Sp100	nuclear antigen Sp100	558.409	0.216016	0.139962	1.54349	0.122711	0.994698
ENSMUSG00000028608	74098	Czib	CXXC motif containing zinc binding protein	1041.59	-0.150452	0.0974186	-1.54435	0.122502	0.994698
ENSMUSG00000034055	18679	Phka1	phosphorylase kinase alpha 1	9152.6	-0.132853	0.0861786	-1.54159	0.123173	0.994698
ENSMUSG00000036242	67419	Armh4	armadillo-like helical domain containing 4	115.55	0.228798	0.148299	1.54154	0.123186	0.994698
ENSMUSG00000036572	68134	Upf3b	UPF3 regulator of nonsense transcripts homolog B (yeast)	567.817	-0.187854	0.121806	-1.54207	0.123058	0.994698
ENSMUSG00000043241	326622	Upf2	UPF2 regulator of nonsense transcripts homolog (yeast)	1829.69	-0.152167	0.0986659	-1.54216	0.123035	0.994698
ENSMUSG00000049571	212124	Cfap46	cilia and flagella associated protein 46	6.85097	0.139803	0.0927455	1.54165	0.123158	0.994698
ENSMUSG00000060743	15078	H3f3a	H3.3 histone A	337.062	-0.197378	0.128007	-1.54196	0.123082	0.994698
ENSMUSG00000061175	329679	Fnip2	folliculin interacting protein 2	272.085	-0.203773	0.132075	-1.54168	0.123151	0.994698
ENSMUSG00000061273	236792	Mmgt1	membrane magnesium transporter 1	1951.98	-0.164811	0.106895	-1.5417	0.123147	0.994698
ENSMUSG00000067430	73451	Zfp763	zinc finger protein 763	179.147	-0.215803	0.139984	-1.54174	0.123136	0.994698
ENSMUSG00000037370	18605	Enpp1	ectonucleotide pyrophosphatase/phosphodiesterase 1	338.506	0.215041	0.139563	1.53992	0.123579	0.996815
ENSMUSG00000046167	235379	Gldn	gliomedin	36.3959	-0.227243	0.147336	-1.5402	0.123512	0.996815
ENSMUSG00000048175	78541	Asb8	ankyrin repeat and SOCS box-containing 8	3584.43	-0.137832	0.0895182	-1.53971	0.123632	0.996815
ENSMUSG00000040464	207704	Gtpbp10	GTP-binding protein 10 (putative)	260.655	-0.200781	0.130387	-1.53926	0.123741	0.997202
ENSMUSG00000026361	214498	Cdc73	cell division cycle 73, Paf1/RNA polymerase II complex component	2417.75	-0.174205	0.113261	-1.53805	0.124037	0.997472
ENSMUSG00000036856	22417	Wnt4	wingless-type MMTV integration site family, member 4	230.385	-0.213249	0.138746	-1.5374	0.124196	0.997472
ENSMUSG00000040370	67636	Etfrf1	electron transfer flavoprotein regulatory factor 1	1997.93	-0.170443	0.11078	-1.53854	0.123917	0.997472
ENSMUSG00000048148	319555	Nwd1	NACHT and WD repeat domain containing 1	87.1277	-0.231868	0.150713	-1.53776	0.124107	0.997472
ENSMUSG00000050010	330096	Shisa3	shisa family member 3	50.1813	0.224558	0.145734	1.53748	0.124176	0.997472
ENSMUSG00000059920	67609	4930453N24Rik	RIKEN cDNA 4930453N24 gene	1239.93	-0.154861	0.100735	-1.5372	0.124244	0.997472
ENSMUSG00000060470	54672	Adgrg3	adhesion G protein-coupled receptor G3	14.7295	0.183358	0.119007	1.53687	0.124325	0.997472
ENSMUSG00000026712	17533	Mrc1	mannose receptor, C type 1	827.369	0.220013	0.143195	1.53653	0.124409	0.997659
ENSMUSG00000006457	11474	Actn3	actinin alpha 3	21517.4	-0.217262	0.142565	-1.53152	0.125641	0.998178
ENSMUSG00000019787	76757	Trdn	triadin	53244.9	-0.178949	0.116752	-1.53274	0.125341	0.998178
ENSMUSG00000019796	237253	Lrp11	low density lipoprotein receptor-related protein 11	113.513	0.221937	0.144861	1.53079	0.12582	0.998178
ENSMUSG00000020070	70432	Rufy2	RUN and FYVE domain-containing 2	205.981	0.200359	0.130796	1.53117	0.125728	0.998178
ENSMUSG00000022579	68453	Gpihbp1	GPI-anchored HDL-binding protein 1	982.386	-0.191433	0.124651	-1.53547	0.124669	0.998178
ENSMUSG00000026824	16519	Kcnj3	potassium inwardly-rectifying channel, subfamily J, member 3	6.10938	0.135139	0.0898661	1.53096	0.12578	0.998178
ENSMUSG00000027536	66371	Chmp4c	charged multivesicular body protein 4C	362.404	0.206718	0.134651	1.53435	0.124945	0.998178
ENSMUSG00000029049	76866	Morn1	MORN repeat containing 1	30.4709	0.221243	0.144047	1.53358	0.125133	0.998178
ENSMUSG00000030657	233781	Xylt1	xylosyltransferase 1	127.314	0.226812	0.147613	1.53381	0.125076	0.998178
ENSMUSG00000031530	319520	Dusp4	dual specificity phosphatase 4	86.7063	0.229266	0.149588	1.53423	0.124973	0.998178
ENSMUSG00000032012	58235	Nectin1	nectin cell adhesion molecule 1	101.946	0.225085	0.146541	1.53483	0.124825	0.998178
ENSMUSG00000032562	14678	Gnai2	guanine nucleotide binding protein (G protein), alpha inhibiting 2	2864.53	0.168717	0.110141	1.53182	0.125566	0.998178
ENSMUSG00000032624	78798	Eml4	echinoderm microtubule associated protein like 4	204.719	0.207845	0.135703	1.53111	0.125743	0.998178
ENSMUSG00000032714	71709	Syde1	synapse defective 1, Rho GTPase, homolog 1 (C. elegans)	326.325	0.204051	0.132966	1.5344	0.12493	0.998178
ENSMUSG00000034310	243274	Tmem132d	transmembrane protein 132D	5.20461	-0.129688	0.0880948	-1.53358	0.125132	0.998178
ENSMUSG00000038351	97761	Sgsm2	small G protein signaling modulator 2	198.875	0.208742	0.13598	1.53423	0.124973	0.998178
ENSMUSG00000040522	170744	Tlr8	toll-like receptor 8	8.51617	0.155223	0.102098	1.53293	0.125294	0.998178
ENSMUSG00000052572	23859	Dlg2	discs large MAGUK scaffold protein 2	17.2799	-0.19436	0.128369	-1.53146	0.125655	0.998178
ENSMUSG00000064061	224170	Dzip3	DAZ interacting protein 3, zinc finger	278.241	-0.215008	0.140318	-1.53162	0.125617	0.998178
ENSMUSG00000074785	54712	Plxnc1	plexin C1	23.6038	0.213175	0.138811	1.53466	0.124868	0.998178
ENSMUSG00000086316	70123	Nbdy	negative regulator of P-body association	346.216	-0.184301	0.120415	-1.53086	0.125803	0.998178
ENSMUSG00000000001	14679	Gnai3	guanine nucleotide binding protein (G protein), alpha inhibiting 3	896.09	0.0661085	0.112355	0.588302	0.55633	0.999324
ENSMUSG00000000028	12544	Cdc45	cell division cycle 45	132.695	0.0736406	0.145046	0.5084	0.611173	0.999324
ENSMUSG00000000031	14955	H19	H19, imprinted maternally expressed transcript	159026	-0.0893726	0.0877674	-1.01829	0.308541	0.999324
ENSMUSG00000000037	107815	Scml2	Scm polycomb group protein like 2	15.5672	0.139729	0.126998	1.09583	0.273152	0.999324
ENSMUSG00000000049	11818	Apoh	apolipoprotein H	11.9711	-0.0512583	0.108949	-0.471765	0.637095	0.999324
ENSMUSG00000000056	67608	Narf	nuclear prelamin A recognition factor	5149.21	-0.139684	0.0926926	-1.50698	0.131815	0.999324
ENSMUSG00000000058	12390	Cav2	caveolin 2	2108.97	-0.153829	0.111705	-1.37703	0.168503	0.999324
ENSMUSG00000000078	23849	Klf6	Kruppel-like factor 6	1866.14	-0.0491407	0.130889	-0.375356	0.707395	0.999324
ENSMUSG00000000088	12858	Cox5a	cytochrome c oxidase subunit 5A	17147.2	-0.0738124	0.100611	-0.73365	0.463162	0.999324
ENSMUSG00000000093	21385	Tbx2	T-box 2	185.334	0.131532	0.147586	0.89196	0.372414	0.999324
ENSMUSG00000000094	21387	Tbx4	T-box 4	240.66	-0.0158726	0.128558	-0.123506	0.901706	0.999324
ENSMUSG00000000126	216795	Wnt9a	wingless-type MMTV integration site family, member 9A	550.567	0.0165208	0.130316	0.126811	0.89909	0.999324
ENSMUSG00000000127	14158	Fer	fer (fms/fps related) protein kinase	594.78	-0.0487018	0.11431	-0.426085	0.670046	0.999324
ENSMUSG00000000131	74204	Xpo6	exportin 6	1538.36	-0.0708614	0.107762	-0.657578	0.510809	0.999324
ENSMUSG00000000134	209446	Tfe3	transcription factor E3	452.797	0.119008	0.118275	1.00607	0.31438	0.999324
ENSMUSG00000000142	12006	Axin2	axin 2	840.705	0.0191014	0.114627	0.166633	0.867659	0.999324
ENSMUSG00000000148	231841	Brat1	BRCA1-associated ATM activator 1	376.279	-0.0378035	0.135716	-0.278572	0.780573	0.999324
ENSMUSG00000000149	14673	Gna12	guanine nucleotide binding protein, alpha 12	1854.39	0.107627	0.106724	1.0085	0.313213	0.999324
ENSMUSG00000000154	18400	Slc22a18	solute carrier family 22 (organic cation transporter), member 18	14.3244	0.169141	0.126372	1.34834	0.177548	0.999324
ENSMUSG00000000167	72614	Pih1d2	PIH1 domain containing 2	11.8404	-0.0958429	0.117171	-0.818985	0.412795	0.999324
ENSMUSG00000000168	235339	Dlat	dihydrolipoamide S-acetyltransferase (E2 component of pyruvate dehydrogenase complex)	12581.8	-0.0437881	0.0872532	-0.501853	0.615771	0.999324
ENSMUSG00000000171	66925	Sdhd	succinate dehydrogenase complex, subunit D, integral membrane protein	10615.3	-0.0954148	0.0878049	-1.08667	0.277182	0.999324
ENSMUSG00000000183	14177	Fgf6	fibroblast growth factor 6	436.683	0.0670762	0.134833	0.497655	0.618727	0.999324
ENSMUSG00000000194	277463	Gpr107	G protein-coupled receptor 107	1803.64	-0.021296	0.0951485	-0.223813	0.822903	0.999324
ENSMUSG00000000197	338370	Nalcn	sodium leak channel, non-selective	16.2246	0.0878229	0.123415	0.706959	0.479592	0.999324
ENSMUSG00000000202	72014	Btbd17	BTB (POZ) domain containing 17	5.67809	-0.00641856	0.0910903	-0.0704596	0.943828	0.999324
ENSMUSG00000000223	13497	Drp2	dystrophin related protein 2	793.17	0.191134	0.134289	1.42334	0.154639	0.999324
ENSMUSG00000000244	27027	Tspan32	tetraspanin 32	8.81604	0.104697	0.096576	1.09505	0.273494	0.999324
ENSMUSG00000000247	16870	Lhx2	LIM homeobox protein 2	11.6736	0.143749	0.100892	1.47466	0.140303	0.999324
ENSMUSG00000000266	23947	Mid2	midline 2	574.97	0.00668099	0.110972	0.0602057	0.951992	0.999324
ENSMUSG00000000275	217069	Trim25	tripartite motif-containing 25	827.725	-0.0949807	0.11821	-0.80369	0.421576	0.999324
ENSMUSG00000000276	56077	Dgke	diacylglycerol kinase, epsilon	607.757	-0.114068	0.126551	-0.901595	0.367272	0.999324
ENSMUSG00000000282	17428	Mnt	max binding protein	377.854	-0.155185	0.136379	-1.13767	0.255258	0.999324
ENSMUSG00000000295	69692	Hddc2	HD domain containing 2	236.028	0.0147034	0.138173	0.106388	0.915275	0.999324
ENSMUSG00000000296	21987	Tpd52l1	tumor protein D52-like 1	1133.23	-0.0375155	0.107063	-0.350393	0.726044	0.999324
ENSMUSG00000000301	18618	Pemt	phosphatidylethanolamine N-methyltransferase	27.8124	-0.0443004	0.141743	-0.313064	0.754232	0.999324
ENSMUSG00000000303	12550	Cdh1	cadherin 1	11.2897	-0.0856619	0.11102	-0.773953	0.438959	0.999324
ENSMUSG00000000305	12561	Cdh4	cadherin 4	17.4829	-0.0717026	0.129357	-0.552676	0.580485	0.999324
ENSMUSG00000000317	12029	Bcl6b	B cell CLL/lymphoma 6, member B	486.8	0.207762	0.141722	1.46639	0.142541	0.999324
ENSMUSG00000000320	11684	Alox12	arachidonate 12-lipoxygenase	365.781	0.161353	0.139613	1.1561	0.247639	0.999324
ENSMUSG00000000339	66368	Rtca	RNA 3'-terminal phosphate cyclase	713.785	-0.0563438	0.103462	-0.54458	0.586042	0.999324
ENSMUSG00000000340	13171	Dbt	dihydrolipoamide branched chain transacylase E2	2224.05	-0.125433	0.0978307	-1.28218	0.199779	0.999324
ENSMUSG00000000346	23994	Dazap2	DAZ associated protein 2	4852.03	-0.114749	0.0916603	-1.25189	0.210609	0.999324
ENSMUSG00000000355	68995	Mcts1	malignant T cell amplified sequence 1	845.397	-0.075465	0.122468	-0.616165	0.537786	0.999324
ENSMUSG00000000359	19700	Rem1	rad and gem related GTP binding protein 1	82.9032	0.145987	0.15023	0.971446	0.331326	0.999324
ENSMUSG00000000374	216131	Trappc10	trafficking protein particle complex 10	3002.19	-0.00295836	0.0950453	-0.031125	0.97517	0.999324
ENSMUSG00000000378	216527	Ccm2	cerebral cavernous malformation 2	780.919	-0.0321365	0.110306	-0.291335	0.770795	0.999324
ENSMUSG00000000384	21379	Tbrg4	transforming growth factor beta regulated gene 4	2205.64	0.041614	0.107148	0.388393	0.697726	0.999324
ENSMUSG00000000399	66108	Ndufa9	NADH:ubiquinone oxidoreductase subunit A9	13480.3	-0.0752254	0.0852711	-0.88219	0.377674	0.999324
ENSMUSG00000000402	54156	Egfl6	EGF-like-domain, multiple 6	16.9327	0.1861	0.122112	1.52052	0.128381	0.999324
ENSMUSG00000000416	30785	Cttnbp2	cortactin binding protein 2	73.0513	0.0311924	0.150757	0.207142	0.835899	0.999324
ENSMUSG00000000420	14423	Galnt1	polypeptide N-acetylgalactosaminyltransferase 1	2727.81	-0.00732879	0.0989241	-0.0740815	0.940946	0.999324
ENSMUSG00000000439	67027	Mkrn2	makorin, ring finger protein, 2	2138.63	-0.108705	0.0898266	-1.21016	0.226216	0.999324
ENSMUSG00000000440	19016	Pparg	peroxisome proliferator activated receptor gamma	199.75	-0.104082	0.148771	-0.699141	0.484464	0.999324
ENSMUSG00000000441	110157	Raf1	v-raf-leukemia viral oncogene 1	5872.55	-0.0343846	0.0906085	-0.37948	0.704331	0.999324
ENSMUSG00000000489	18591	Pdgfb	platelet derived growth factor, B polypeptide	1292.85	0.15841	0.112561	1.40726	0.159351	0.999324
ENSMUSG00000000530	11482	Acvrl1	activin A receptor, type II-like 1	697.818	0.102467	0.133967	0.764776	0.444405	0.999324
ENSMUSG00000000532	11479	Acvr1b	activin A receptor, type 1B	708.388	-0.111521	0.131923	-0.845263	0.397964	0.999324
[truncated: 14,248 more rows]
