# Supplementary material for: Mustn1 is a smooth muscle cell-secreted microprotein that modulates skeletal muscle extracellular matrix composition
Source: Mol Metab. 2024 Mar 6;82:101912. doi: 10.1016/j.molmet.2024.101912 (PMC10950823; doi:10.1016/j.molmet.2024.101912)
Supplement: Multimedia component 4 [file mmc4.xlsx]

## Sheet: Supplementary_File_4_Aorta-MS_i
Protein.Group	Protein.Ids	Protein.Names	Genes	First.Protein.Description	Significant KO_WT	-Log p-value KO_WT	q-value KO_WT	Difference KO_WT	Test statistic KO_WT
A0A075B5L0	P01643;P01644;P01645;P01647;A0A075B5L0	A0A075B5L0_MOUSE	Igkv10-95	Isoform of A0A0G2JFY3, Protein Igkv10-95	NA	0.196045	1	-0.296518	-0.425812
A0A075B5M7;A0A0G2JDV4	A0A0B4J1J1;A0A0B4J1J2;A0A0G2JDV4;A0A075B5M7	A0A075B5M7_MOUSE;A0A0G2JDV4_MOUSE	Igkv5-39	Isoform of A0A0G2JDV4, Protein Igkv5-39	NA	0.204799	1	0.690777	0.480512
A0A075B5N4;A0A0G2JF28	A0A0G2JE47;A0A0G2JF28;A0A075B5N3;A0A075B5N4	A0A075B5N4_MOUSE;A0A0G2JF28_MOUSE	Igkv8-27	Isoform of A0A0G2JF28, Protein Igkv8-27	NA	0.138437	1	0.126873	0.283949
A0A075B5P2	P01837;A0A075B5P2	A0A075B5P2_MOUSE	Igkc	Isoform of P01837, Protein Igkc (Fragment)	NA	0.0140855	1	-0.0154333	-0.0328326
A0A075B5P3	F6TQW2;P01863;P01864;P01865;A0A075B5P3;A0A0A6YY53	A0A075B5P3_MOUSE	Ighg2b	Isoform of P01867, Protein Ighg2b (Fragment)	NA	0.146069	1	0.22108	0.327002
A0A075B5P4;A0A0A6YWR2	A0A075B5P4;A0A0A6YWR2	A0A075B5P4_MOUSE;A0A0A6YWR2_MOUSE	Ighg1	Isoform of P01869, Ig gamma-1 chain C region secreted form (Fragment)	NA	0.131658	1	-0.341785	-0.317271
A0A075B5P5	A0A075B5P5;P03987;P03987-2	A0A075B5P5_MOUSE	Ighg3	Protein Ighg3 (Fragment)	NA	0.132036	1	0.136803	0.279102
A0A075B5R2;A0A075B5R3;A0A0A6YX91	A0A075B5R2;A0A0A6YX91;P01786;A0A075B5R3	A0A075B5R2_MOUSE;A0A075B5R3_MOUSE;A0A0A6YX91_MOUSE	Ighv7-2;Ighv7-3	Protein Ighv7-3 (Fragment)	NA	0.405967	1	-0.492914	-0.775859
A0A075B5R4	A0A075B5R4;A0A075B5R9	A0A075B5R4_MOUSE	Ighv14-1	Protein Ighv14-1 (Fragment)	NA	0.667559	1	0.898923	1.201
A0A075B5R5	A0A075B5R5;P01806;P01807;P01808;P01810;P01812	A0A075B5R5_MOUSE	Ighv4-1	Protein Ighv4-1 (Fragment)	NA	0.145852	1	-0.425906	-0.351616
A0A075B5T2	A0A075B5T2	A0A075B5T2_MOUSE	Ighv6-3	Protein Ighv6-3 (Fragment)	NA	0.128772	1	0.167462	0.28458
A0A075B5V8;A0A0A6YY41	A0A0A6YY41;A0A075B5V8	A0A075B5V8_MOUSE;A0A0A6YY41_MOUSE	Ighv1-47	Isoform of A0A0A6YY41, Protein Ighv1-47	NA	0.291718	1	0.699466	0.635334
A0A075B5W1;A0A075B5X7;A0A0G2JFS5	A0A075B5W1;A0A0G2JFS5;A0A075B5X7	A0A075B5W1_MOUSE;A0A075B5X7_MOUSE;A0A0G2JFS5_MOUSE	Ighv1-50;Ighv1-69	Protein Ighv1-50 (Fragment)	NA	0.250882	1	0.204515	0.472759
A0A075B5W6	A0A075B5W6	A0A075B5W6_MOUSE	Ighv1-55	Protein Ighv1-55 (Fragment)	NA	0.666923	1	-1.07882	-1.22751
A0A075B5X8;A0A075B5Y0;A0A075B678;A0A0G2JDE1	A0A075B5Y0;A0A0G2JDE1;A0A075B5X8;A0A075B678	A0A075B5X8_MOUSE;A0A075B5Y0_MOUSE;A0A075B678_MOUSE;A0A0G2JDE1_MOUSE	Ighv8-12;Ighv8-13;Ighv8-14	Isoform of A0A0G2JDE1, Protein Ighv8-12	NA	0.765697	1	-0.973371	-1.33899
A0A075B663	A0A075B663;P01723;P01724;P01726;P01727	A0A075B663_MOUSE	Iglv1	Protein Iglv1 (Fragment)	NA	0.863058	1	-3.54207	-1.63627
A0A075B664	P01728;P01729;A0A075B664	A0A075B664_MOUSE	Iglv2	Isoform of P01728, Protein Iglv2	NA	0.232068	1	0.184767	0.438661
A0A075B674;A0A0G2JGN3	A0A0G2JGN3;A0A075B674	A0A075B674_MOUSE;A0A0G2JGN3_MOUSE	Ighv1-78	Isoform of A0A0G2JGN3, Protein Ighv1-78	NA	0.45425	1	0.740791	0.889027
A0A075B6A3;A0A0A6YXW6	A0A0A6YXW6;P01878;A0A075B6A3	A0A075B6A3_MOUSE;A0A0A6YXW6_MOUSE	Igha	Isoform of A0A0A6YXW6, Protein Igha (Fragment)	NA	1.57246	1	1.2282	2.35665
A0A087WNW3;A0A087WP14;A0A087WP48;A0A087WP85;A0A087WPW5;A0A087WPX0;A0A087WQ25;A0A087WQD0;A0A087WQF8;A0A087WQG4;A0A087WQI3;A0A087WQQ5;A0A087WRS1;A0A087WS04;A0A087WS23;A0A087WS29;F8VQC7	A0A087WNW3;A0A087WP14;A0A087WP48;A0A087WP85;A0A087WPW5;A0A087WPX0;A0A087WQ25;A0A087WQD0;A0A087WQF8;A0A087WQG4;A0A087WQI3;A0A087WQQ5;A0A087WRS1;A0A087WS04;A0A087WS23;A0A087WS29;F8VQC7	A0A087WNW3_MOUSE;A0A087WP14_MOUSE;A0A087WP48_MOUSE;A0A087WP85_MOUSE;A0A087WPW5_MOUSE;A0A087WPX0_MOUSE;A0A087WQ25_MOUSE;A0A087WQD0_MOUSE;A0A087WQF8_MOUSE;A0A087WQG4_MOUSE;A0A087WQI3_MOUSE;A0A087WQQ5_MOUSE;A0A087WRS1_MOUSE;A0A087WS04_MOUSE;A0A087WS23_MOUSE;A0A087WS29_MOUSE;F8VQC7_MOUSE	Ktn1	Isoform of Q61595, Kinectin	NA	0.591648	1	-0.199516	-0.77049
A0A087WP24;A0A087WPF8;A0A087WQN8;A0A087WRJ2;A0A087WSR2;E9QN99	A0A087WP24;A0A087WPF8;A0A087WQN8;A0A087WRJ2;A0A087WSR2;E9QN99	A0A087WP24_MOUSE;A0A087WPF8_MOUSE;A0A087WQN8_MOUSE;A0A087WRJ2_MOUSE;A0A087WSR2_MOUSE;E9QN99_MOUSE	Abhd14b	Isoform of Q8VCR7, Alpha/beta hydrolase domain-containing protein 14B (Fragment)	NA	0.199533	1	0.114489	0.350378
A0A087WP33;A0A087WPL8;Q3ZAQ4	A0A087WP33;A0A087WPL8;Q3ZAQ4	A0A087WP33_MOUSE;A0A087WPL8_MOUSE;Q3ZAQ4_MOUSE	Atg9a	Isoform of Q68FE2, Autophagy-related protein 9A (Fragment)	NA	0.136313	1	0.153113	0.291992
A0A087WPC9	A0A087WPC9	A0A087WPC9_MOUSE	Dnah7b	Isoform of L7N1Y0, Protein Dnah7b (Fragment)	NA	0.247194	1	-0.0767264	-0.338949
A0A087WPL5;E9QNN1	A0A087WPL5;E9QNN1	A0A087WPL5_MOUSE;E9QNN1_MOUSE	Dhx9	Isoform of O70133, ATP-dependent RNA helicase A	NA	0.159929	1	-0.0327554	-0.18324
A0A087WQH8	A0A087WQH8	A0A087WQH8_MOUSE	Slc35a4	Isoform of Q9D321, Probable UDP-sugar transporter protein SLC35A4	NA	0.645302	1	-0.172538	-0.756777
A0A087WQM0	A0A087WQM0;A0A087WQS0	A0A087WQM0_MOUSE	Tns1	Isoform of E9Q0S6, Protein Tns1	NA	0.123329	1	0.0531716	0.203535
A0A087WRT7	A0A087WRT7	A0A087WRT7_MOUSE	Ms4a4a	Protein Ms4a4a	NA	1.0871	1	-0.748678	-1.63264
A0A087WS27;D3Z5S8	D3Z5S8;A0A087WS27	A0A087WS27_MOUSE;D3Z5S8_MOUSE	Fam46a	Isoform of D3Z5S8, Protein Fam46a	NA	0.340421	1	0.555525	0.695834
A0A087WSP0;S4R1P5	A0A087WSP0;S4R1P5	A0A087WSP0_MOUSE;S4R1P5_MOUSE	Dst	Isoform of Q91ZU6, Dystonin	NA	0.131832	1	0.0883183	0.25074
A0A0A0MQF2	A0A0A0MQF2	A0A0A0MQF2_MOUSE	Ano1	Isoform of Q8BHY3, Anoctamin	NA	0.106368	1	0.144835	0.240488
A0A0A0MQH5	A0A0A0MQH5	A0A0A0MQH5_MOUSE	Macf1	Isoform of Q9QXZ0, Microtubule-actin cross-linking factor 1 (Fragment)	NA	0.394693	1	-0.149985	-0.562315
A0A0A0MQK0	Q3TYS2;A0A0A0MQK0	A0A0A0MQK0_MOUSE	BC017643	Isoform of Q3TYS2, Protein BC017643 (Fragment)	NA	0.804891	1	1.50234	1.46097
A0A0A6YW07;Q80ZJ2;Q924B0	A0A0A6YW07;Q80ZJ2;Q924B0	A0A0A6YW07_MOUSE;Q80ZJ2_MOUSE;Q924B0_MOUSE	Impa1	Isoform of O55023, Inositol monophosphatase 1	NA	0.137349	1	-0.0666146	-0.235068
A0A0A6YWM5;E9QKE4	A0A0A6YWM5;E9QKE4	A0A0A6YWM5_MOUSE;E9QKE4_MOUSE	Rab3gap2	Isoform of Q8BMG7, Rab3 GTPase-activating protein non-catalytic subunit	NA	0.581936	1	0.420166	0.956421
A0A0A6YWV6	Q3UNZ8;A0A0A6YWV6;A0A0A6YWZ0;Q3UNZ8-2	A0A0A6YWV6_MOUSE	BC026585	Isoform of Q3UNZ8, Protein BC026585	NA	0.116172	1	0.0632024	0.209073
A0A0A6YX73;Q8K1M3	A0A0A6YX73;Q8K1M3	A0A0A6YX73_MOUSE;Q8K1M3_MOUSE	Prkar2a	Isoform of P12367, cAMP-dependent protein kinase type II-alpha regulatory subunit	NA	0.345836	1	-0.551208	-0.703192
A0A0A6YXW5	Q3UNZ8;A0A0A6YXW5	A0A0A6YXW5_MOUSE	BC026585	Isoform of Q3UNZ8, Protein BC026585 (Fragment)	NA	1.05653	1	0.989541	1.68933
A0A0A6YY53;F6TQW2	F6TQW2;P01864;A0A0A6YY53	A0A0A6YY53_MOUSE;F6TQW2_MOUSE	Ighg2c	Isoform of F6TQW2, Protein Ighg2c (Fragment)	NA	0.201453	1	-0.32829	-0.440759
A0A0A6YY91	A0A0A6YY91	A0A0A6YY91_MOUSE	Ncam1	Isoform of P13595, Neural cell adhesion molecule 1 (Fragment)	NA	0.628098	1	1.10395	1.17777
A0A0B4J1I0	A0A0B4J1I0	A0A0B4J1I0_MOUSE	Igkv1-110	Protein Igkv1-110	NA	0.364334	1	0.674671	0.748395
A0A0B4J1J2	A0A0B4J1J2	A0A0B4J1J2_MOUSE	Igkv5-43	Protein Igkv5-43 (Fragment)	NA	0.417267	1	0.624949	0.818557
A0A0F6AIX5;A0A0F6AIX6	A0A0F6AIX5;A0A0F6AIX6	A0A0F6AIX5_MOUSE;A0A0F6AIX6_MOUSE	Ldah	Isoform of Q8BVA5, Protein Ldah	NA	0.220983	1	0.222561	0.441992
A0A0G2JDY6;A0A0G2JDZ8;A0A0G2JGI1	A0A0G2JDY6;A0A0G2JDZ8;A0A0G2JGI1	A0A0G2JDY6_MOUSE;A0A0G2JDZ8_MOUSE;A0A0G2JGI1_MOUSE	Nexn	Isoform of Q7TPW1, Nexilin (Fragment)	NA	0.024244	1	-0.01617	-0.0493367
A0A0G2JDZ4;E9QNY3	A0A0G2JDZ4;E9QNY3	A0A0G2JDZ4_MOUSE;E9QNY3_MOUSE	Myl10	Isoform of Q62082, Myosin regulatory light chain 10	NA	0.540786	1	-0.163551	-0.680688
A0A0G2JE99	A0A0G2JE99;P01843	A0A0G2JE99_MOUSE	Iglc1	Protein Iglc1 (Fragment)	NA	0.161114	1	0.217117	0.35096
A0A0G2JEA9	A0A0G2JEA9	A0A0G2JEA9_MOUSE	Rbm8a	Isoform of Q9CWZ3, RNA-binding protein 8A	NA	0.169355	1	0.321842	0.385111
A0A0G2JF51	A0A0G2JF51	A0A0G2JF51_MOUSE	Odf2l	Isoform of Q9D478, Outer dense fiber protein 2-like	NA	0.57525	1	-0.166858	-0.706928
A0A0G2JGL7	A0A0G2JGL7	A0A0G2JGL7_MOUSE	Anxa3	Isoform of O35639, Annexin A3 (Fragment)	NA	0.0335821	1	0.0193377	0.0647701
A0A0G2JH12;D3Z481	A0A0G2JH12;D3Z481	A0A0G2JH12_MOUSE;D3Z481_MOUSE	Fam126a	Isoform of Q6P9N1, Hyccin	NA	0.599286	1	1.01013	1.127
A0S860;A2A8R0;A8Y5G5	A2A8R0;A0S860;A8Y5G5	A0S860_MOUSE;A2A8R0_MOUSE;A8Y5G5_MOUSE	Zfyve9	Isoform of A2A8R0, Protein Zfyve9	NA	0.307511	1	0.415668	0.621331
A1BN54	A1BN54	A1BN54_MOUSE	Actn1	Isoform of Q7TPR4, Alpha actinin 1a	NA	0.0988976	1	-0.0584159	-0.184563
A1L3P4	A1L3P4;B0QZV3	A1L3P4_MOUSE	Slc9a6	Sodium/hydrogen exchanger	NA	0.819228	1	-0.224277	-0.94808
A2A432;A2A432-2	A2A432;A2A432-2;E9PXY1	CUL4B_MOUSE	Cul4b	Cullin-4B	NA	0.0624726	1	0.0356827	0.117904
A2A4P0	A2A4P0;A2A4N9	DHX8_MOUSE	Dhx8	ATP-dependent RNA helicase DHX8	NA	0.448789	1	0.801403	0.889262
A2A5R2	A2A5R2	BIG2_MOUSE	Arfgef2	Brefeldin A-inhibited guanine nucleotide-exchange protein 2	NA	0.178855	1	0.103311	0.317771
A2A5Z6;A2A5Z6-2	A2A5Z6;A2A5Z6-2	SMUF2_MOUSE	Smurf2	E3 ubiquitin-protein ligase SMURF2	NA	0.162139	1	0.142645	0.325051
A2A6P4	A2A6P4	A2A6P4_MOUSE	Fam104a	Protein Fam104a	NA	0.153844	1	0.0660465	0.249844
A2A863;A2A863-2;A2A863-3	A2A863;A2A863-2;A2A863-3;A2A864	ITB4_MOUSE	Itgb4	Integrin beta-4	NA	0.387505	1	0.226347	0.636745
A2A8E2	Q8BHG2;A2A8E2;B7ZC71;B7ZC72;Q8BHG2-2;Q8BHG2-3	A2A8E2_MOUSE	0610037L13Rik	Isoform of Q8BHG2, Protein 0610037L13Rik	NA	0.64132	1	-0.0904984	-0.540368
A2A8U2;A2A8U2-2;A2A8U2-3	A2A8U2;A2A8U2-2;A2A8U2-3	TM201_MOUSE	Tmem201	Transmembrane protein 201	NA	0.530403	1	-0.0830016	-0.481643
A2A8Z1	A2A8Z1;A0A0A6YXH3;A2A8Z1-2;E9PXZ2;E9Q6C1;F6UHR6;Q5FWX7	OSBL9_MOUSE	Osbpl9	Oxysterol-binding protein-related protein 9	NA	1.54611	1	0.178306	1.09975
A2A935;A2A935-2;A2A935-3	A2A935;A2A930;A2A931;A2A933;A2A934;A2A935-2;A2A935-3	PRD16_MOUSE	Prdm16	PR domain zinc finger protein 16	NA	1.06709	1	-0.508999	-1.46378
A2A9Z1;A2A9Z2	A2A9Z1;A2A9Z2	A2A9Z1_MOUSE;A2A9Z2_MOUSE	Dmd	Isoform of P11531, Dystrophin	NA	0.0357157	1	0.075099	0.0908485
A2AAY5	A2AAY5	SPD2B_MOUSE	Sh3pxd2b	SH3 and PX domain-containing protein 2B	NA	0.623936	1	0.188484	0.773285
A2ADY9	A2ADY9	DDI2_MOUSE	Ddi2	Protein DDI1 homolog 2	NA	1.17223	1	-0.0923548	-0.653082
A2AF47	A2AF47;A2AF67	DOC11_MOUSE	Dock11	Dedicator of cytokinesis protein 11	NA	0.318393	1	0.0887818	0.407192
A2AFQ2;Q99N15	A2AFQ2;Q99N15	A2AFQ2_MOUSE;Q99N15_MOUSE	Hsd17b10	Isoform of O08756, 3-hydroxyacyl-CoA dehydrogenase type-2	NA	0.310264	1	0.166509	0.510406
A2AGH6;A2AGH6-2;A2AGH6-3	A2AGH6;A2AGH6-2;A2AGH6-3;A2AGH8;A2AGH9	MED12_MOUSE	Med12	Mediator of RNA polymerase II transcription subunit 12	NA	0.294651	1	-0.166424	-0.495083
A2AGT5;A2AGT5-3	A2AGT5;A2AGT5-2;A2AGT5-3;K3W4R5;Z4YL78	CKAP5_MOUSE	Ckap5	Cytoskeleton-associated protein 5	NA	0.363754	1	0.107521	0.471788
A2AHC3;A2AHC3-2	A2AHC3;A0A0A0MQE5;A2AHC3-2;A2AHC4	CAMP1_MOUSE	Camsap1	Calmodulin-regulated spectrin-associated protein 1	NA	0.454831	1	-0.22266	-0.695454
A2AIX1	A2AIX1;E9QAT4	A2AIX1_MOUSE	Sec16a	Protein Sec16a	NA	0.499306	1	-0.0424867	-0.305863
A2AJ15	A2AJ15	MA1B1_MOUSE	Man1b1	Endoplasmic reticulum mannosyl-oligosaccharide 1,2-alpha-mannosidase	NA	0.0725709	1	0.0376077	0.131684
A2AJ72;Q3TIX6	Q3TIX6;A0A0A6YVV5;A2AJ72;F7AM43	A2AJ72_MOUSE;Q3TIX6_MOUSE	Fubp3	Isoform of Q3TIX6, MCG130458	NA	0.487444	1	0.0971804	0.509412
A2AJI0;A2AJI0-2	A2AJI0;A2AJI0-2;A2AJI1;A8Y5P4	MA7D1_MOUSE	Map7d1	MAP7 domain-containing protein 1	NA	0.0926833	1	0.0316973	0.14107
A2AJL3;A2AJL3-2	A2AJL3;A2AJL3-2;A2AJL4	FGGY_MOUSE	Fggy	FGGY carbohydrate kinase domain-containing protein	NA	0.276241	1	0.114093	0.42106
A2ALW5	A2ALW5;G3UZK1;F2Z3Z8;F2Z410	DJC25_MOUSE	Dnajc25	DnaJ homolog subfamily C member 25	NA	0.00841879	1	0.00222206	0.0117827
A2AN08;A2AN08-3;A2AN08-5	A2AN08;A2AN08-3;A2AN08-5;F6SSP6	UBR4_MOUSE	Ubr4	E3 ubiquitin-protein ligase UBR4	NA	0.332477	1	0.136322	0.496101
A2APT9	A2APT9	KLD7A_MOUSE	Klhdc7a	Kelch domain-containing protein 7A	NA	0.00678785	1	0.0129828	0.0175261
A2APV2;A2APV2-2;A2APV2-3	A2APV2;A2APV2-2;A2APV2-3;E9PXE6;F8VPR2	FMNL2_MOUSE	Fmnl2	Formin-like protein 2	NA	0.0961525	1	0.123396	0.21675
A2APY7;A2APY7-2	A2APY7;A2APY7-2	NDUF5_MOUSE	Ndufaf5	NADH dehydrogenase [ubiquinone] 1 alpha subcomplex assembly factor 5	NA	0.686949	1	-0.188149	-0.809019
A2AQ07	A2AQ07	TBB1_MOUSE	Tubb1	Tubulin beta-1 chain	NA	0.332794	1	-0.412893	-0.656455
A2AQ25;A2AQ25-2	A2AQ25;A2AQ25-2;A2AQ25-3;A2AQ25-4;A2AQ25-5;A2AQ25-6;A2AQ25-8;A2AQ25-9;D3Z781;E9QAU4;Q8BHR1	SKT_MOUSE	Skt	Sickle tail protein	NA	0.400449	1	0.205274	0.6307
A2AQ53	A2AQ53	A2AQ53_MOUSE	Fbn1	Isoform of Q61554, Fibrillin-1	NA	0.571232	1	0.221432	0.786429
A2AQX6;J3QPW8	A2AQX6;J3QPW8;Q8C0X8	A2AQX6_MOUSE;J3QPW8_MOUSE	Gm14151;Gm9637	Protein Gm14147	NA	0.171434	1	-0.673876	-0.414949
A2AR02	A2AR02	PPIG_MOUSE	Ppig	Peptidyl-prolyl cis-trans isomerase G	NA	0.665869	1	0.142999	0.703131
A2ARA8	A2ARA8;G3UYN5	ITA8_MOUSE	Itga8	Integrin alpha-8	NA	0.0810397	1	-0.0454378	-0.150286
A2ASQ1-2;A2ASQ1-3	A2ASQ1-2;A2ASQ1-3;M0QWP1;Z4YK85	AGRIN_MOUSE	Agrn	Isoform of A2ASQ1, Isoform 2 of Agrin	NA	0.0014717	0.999764	-0.000472069	-0.00228257
A2ASS6	A2ASS6;A2ASS6-2;A2ASS6-3;E9Q8K5;E9Q8N1	TITIN_MOUSE	Ttn	Titin	NA	0.825712	1	-0.254063	-1.00151
A2AST1;E9Q8Q6	E9Q8Q6;A2AST1	A2AST1_MOUSE;E9Q8Q6_MOUSE	Ccdc141	Isoform of E9Q8Q6, Coiled-coil protein associated with myosin II and DISC1	NA	0.138473	1	0.0838041	0.2547
A2AT37	A2AT37;F6Q3G7	A2AT37_MOUSE	Upf2	Protein Upf2	NA	0.126013	1	0.117375	0.261359
A2AT93	A2AT93	A2AT93_MOUSE	Plcb4	Isoform of Q91UZ1, Protein Plcb4 (Fragment)	NA	0.0918523	1	0.0263653	0.128876
A2ATK9;A2ATL0;A2ATL1	A2ATK9;A2ATL0;A2ATL1	A2ATK9_MOUSE;A2ATL0_MOUSE;A2ATL1_MOUSE	Fam171a1	Family with sequence similarity 171, member A1	NA	0.00679889	1	0.00171185	0.00928573
A2AUC9	A2AUC9	KLH41_MOUSE	Klhl41	Kelch-like protein 41	NA	0.490572	1	0.147342	0.621956
A2AVZ9	A2AVZ9;A2AVZ9-2	S43A3_MOUSE	Slc43a3	Solute carrier family 43 member 3	NA	1.11761	1	-0.247786	-1.14794
A2AWA9	A2AWA9;A2AWA7;A2AWA9-2	RBGP1_MOUSE	Rabgap1	Rab GTPase-activating protein 1	NA	0.379551	1	-0.980838	-0.799856
A2AWP8;A2AWP8-2;A2AWP8-3;A2AWP8-4	A2AWP8;A2AWP6;A2AWP8-2;A2AWP8-3;A2AWP8-4;A2AWP8-5;F6S3V7	ARGAL_MOUSE	Arhgef10l	Rho guanine nucleotide exchange factor 10-like protein	NA	0.337044	1	0.0866065	0.412836
A2BDX0	A2BDX0	A2BDX0_MOUSE	Adnp	Isoform of Q9Z103, Activity-dependent neuroprotector homeobox protein	NA	0.955914	1	0.720793	1.48477
A2BDX3	A2BDX3	MOCS3_MOUSE	Mocs3	Adenylyltransferase and sulfurtransferase MOCS3	NA	0.140775	1	0.235449	0.320752
A2BE28;A2BE28-2	A2BE28;A2BE28-2	LAS1L_MOUSE	Las1l	Ribosomal biogenesis protein LAS1L	NA	0.12685	1	-0.118437	-0.2631
A2BH40;A2BH40-2;A2BH40-3;A2BH40-4	A2BH40;A2BH40-2;A2BH40-3;A2BH40-4;E9QAQ7	ARI1A_MOUSE	Arid1a	AT-rich interactive domain-containing protein 1A	NA	0.0740555	1	-0.0385199	-0.134434
A2BI37;G5E8W8	A2BI37;G5E8W8	A2BI37_MOUSE;G5E8W8_MOUSE	Zfp185	Isoform of Q62394, Zinc finger protein 185	NA	0.945133	1	2.69214	1.73285
A2CG49;A2CG49-2;A2CG49-7	A2CG49;A2CG49-2;A2CG49-4;A2CG49-6;A2CG49-7;D3Z4R2;D3Z532;D3Z534;D3Z535;F6QYT9	KALRN_MOUSE	Kalrn	Kalirin	NA	1.84934	1	-0.909366	-2.48521
A2RSJ4	A2RSJ4	UH1BL_MOUSE	Uhrf1bp1l	UHRF1-binding protein 1-like	NA	0.012357	1	0.00943851	0.0264026
A2RSX7	A2RSX7	TYW5_MOUSE	Tyw5	tRNA wybutosine-synthesizing protein 5	NA	2.15336	1	0.398275	1.99859
A2RTH5	A2RTH5	A2RTH5_MOUSE	Lcmt1	Leucine carboxyl methyltransferase 1	NA	0.542911	1	-0.169837	-0.692659
A3KFU5;A3KFU8;D3Z5M2;Q6PHQ9;Q91YZ8	D3Z5M2;Q6PHQ9;A3KFU5;A3KFU8;Q91YZ8	A3KFU5_MOUSE;A3KFU8_MOUSE;D3Z5M2_MOUSE;Q6PHQ9_MOUSE;Q91YZ8_MOUSE	Gm10110;Pabpc4	Isoform of Q6PHQ9, Polyadenylate-binding protein	NA	0.438028	1	0.0976453	0.489222
A3KG59;A3KG59-2	A3KG59;A3KG59-2	P20D2_MOUSE	Pm20d2	Peptidase M20 domain-containing protein 2	NA	1.50653	1	2.07034	2.46667
A3KGB4	A3KGB4	TBC8B_MOUSE	Tbc1d8b	TBC1 domain family member 8B	NA	0.300833	1	0.121852	0.451458
A3KGF9	A3KGF9	CO052_MOUSE	NA	Uncharacterized protein C15orf52 homolog	NA	0.675043	1	-0.263047	-0.913276
A3KGS3;A3KGS3-2	A3KGS3;A0A0A0MQD7;A3KGS3-2;F7AI67;F7CGP0	RGPA2_MOUSE	Ralgapa2	Ral GTPase-activating protein subunit alpha-2	NA	0.1104	1	0.0807316	0.217819
A3KMP2	A3KMP2;A3KMP2-2	TTC38_MOUSE	Ttc38	Tetratricopeptide repeat protein 38	NA	1.14436	1	0.134317	0.831603
A6H584	A6H584	CO6A5_MOUSE	Col6a5	Collagen alpha-5(VI) chain	NA	0.0398077	1	0.0346727	0.0861959
A6H5X4;A6H5X4-2;A6H5X4-3	A6H5X4;A6H5X4-2;A6H5X4-3	PHF11_MOUSE	Phf11	PHD finger protein 11	NA	0.249439	1	-0.147867	-0.43279
A6H5Y3	A6H5Y3	METH_MOUSE	Mtr	Methionine synthase	NA	0.083112	1	0.0292044	0.128629
A6H5Z3	A6H5Z3;A6H5Z3-2	EXC6B_MOUSE	Exoc6b	Exocyst complex component 6B	NA	0.539239	1	0.0468459	0.333962
A6H603;A6H603-2;A6H603-3	A6H603;A6H603-2;A6H603-3;E0CX99;F6U6S4;F7DAC7	NWD1_MOUSE	Nwd1	NACHT domain- and WD repeat-containing protein 1	NA	0.158818	1	0.212191	0.345957
A6H611	A6H611	MIPEP_MOUSE	Mipep	Mitochondrial intermediate peptidase	NA	0.131167	1	-0.0711784	-0.233982
A6H630	A6H630	ARMT1_MOUSE	Armt1	Protein-glutamate O-methyltransferase	NA	0.271583	1	0.182782	0.483714
A6H6A9	A6H6A9	RBG1L_MOUSE	Rabgap1l	Rab GTPase-activating protein 1-like	NA	0.0791556	1	0.0478644	0.150586
A6H6E2	A6H6E2	MMRN2_MOUSE	Mmrn2	Multimerin-2	NA	0.263883	1	-0.105023	-0.39841
A6H8H2-2	A6H8H2;A6H8H2-2;E9Q449	DEN4C_MOUSE	Dennd4c	Isoform of A6H8H2, Isoform 2 of DENN domain-containing protein 4C	NA	0.165995	1	-0.0882173	-0.289
A6X8Z5	A6X8Z5	RHG31_MOUSE	Arhgap31	Rho GTPase-activating protein 31	NA	0.413418	1	-0.208093	-0.645009
A6X919	A6X919	D19L1_MOUSE	Dpy19l1	Probable C-mannosyltransferase DPY19L1	NA	0.117719	1	0.0888839	0.233222
A6X935	A6X935;A6X935-2;E9PVD2;E9Q5L2	ITIH4_MOUSE	Itih4	Inter alpha-trypsin inhibitor, heavy chain 4	NA	0.278075	1	0.212502	0.510023
A6X940	A6X940	A6X940_MOUSE	Fermt2	Isoform of Q8CIB5, Fermitin family homolog 2 (Fragment)	NA	0.560707	1	-0.148685	-0.664389
A6ZI46;Q9CPQ9	A6ZI46;Q9CPQ9	A6ZI46_MOUSE;Q9CPQ9_MOUSE	Aldoart1	Fructose-bisphosphate aldolase	NA	0.0803262	1	0.0137429	0.0849881
A8DIL0	A8DIL0	A8DIL0_MOUSE	Lgals8	Isoform of Q9JL15, Galectin	NA	0.307664	1	-0.119049	-0.45284
A8DUK4	A8DUK4;P02088;E9Q223	A8DUK4_MOUSE	Hbbt1	Beta-globin	NA	0.068966	1	0.197359	0.175984
B0R031;Q8JZX5	B0R031;Q8JZX5	B0R031_MOUSE;Q8JZX5_MOUSE	Lrrc57	Isoform of Q9D1G5, Leucine-rich repeat-containing protein 57 (Fragment)	NA	0.665074	1	0.195352	0.809383
B0V2N1;B0V2N1-2;B0V2N1-3;B0V2N1-4;B0V2N1-6	A2A8L5;B0V2N1;Q64487;B0V2N1-2;B0V2N1-3;B0V2N1-4;B0V2N1-5;B0V2N1-6;B9EJA3;E9PVW8;E9Q7I7;F6S1X8;F6Y3V0;G3UWK6;G3UX60;G3UY75;G3UYU6;Q5SPA9;Q64487-1;Q64487-10;Q64487-11;Q64487-12;Q64487-2;Q64487-3;Q64487-5;Q64487-6;Q64487-7;Q64487-8;Q64487-9	PTPRS_MOUSE	Ptprs	Receptor-type tyrosine-protein phosphatase S	NA	0.206664	1	0.0634117	0.285862
B1AR13	B1AR13;B2RWE3;Z4YKM2	CISD3_MOUSE	Cisd3	CDGSH iron-sulfur domain-containing protein 3, mitochondrial	NA	0.0287438	1	0.0371413	0.0683592
B1ARU1;F7ACR9	A0A0A0MQA6;B1ARU1;B1ARU4;E9PVY8;E9QA63;E9QNP1;F6Q750;F7ACR9	B1ARU1_MOUSE;F7ACR9_MOUSE	Macf1	Isoform of Q9QXZ0, Microtubule-actin cross-linking factor 1	NA	0.250119	1	0.238695	0.487935
B1AUN2	B1AUN2;B1AUN3;Q3UKV0	B1AUN2_MOUSE	Eif2b3	MCG14442	NA	0.114687	1	0.0833197	0.2253
B1AUR6;B1AUR6-2	B1AUR6;B1AUR6-2;G3UXR9;G8JL47	MMS22_MOUSE	Mms22l	Protein MMS22-like	NA	0.299759	1	0.561426	0.634234
B1AV75	Q3UJP5;B1AV75	B1AV75_MOUSE	2610301B20Rik	Isoform of Q3UJP5, Protein 2610301B20Rik	NA	1.02972	1	-0.304341	-1.20417
B1AVD1;B1AVD2;Q8BU59	B1AVD2;B1AVD1;Q8BU59	B1AVD1_MOUSE;B1AVD2_MOUSE;Q8BU59_MOUSE	Xpnpep2	Isoform of B1AVD2, Protein Xpnpep2	NA	0.236921	1	-0.099731	-0.368927
B1AVK5	B1AVK5	B1AVK5_MOUSE	Col4a6	Protein Col4a6	NA	0.282757	1	0.109312	0.419458
B1AVY7	B1AVY7	KI16B_MOUSE	Kif16b	Kinesin-like protein KIF16B	NA	0.299542	1	-0.67647	-0.646301
B1AVZ0	B1AVZ0	UPP_MOUSE	Uprt	Uracil phosphoribosyltransferase homolog	NA	0.0130362	1	0.00927687	0.0272794
B1AWE0;Q6PFA2	B1AWE0;Q6PFA2	B1AWE0_MOUSE;Q6PFA2_MOUSE	Clta	Isoform of O08585, Clathrin light chain A	NA	1.06398	1	-0.285869	-1.1937
B1AXB9	B1AXB9	B1AXB9_MOUSE	Gm4907	Predicted gene, EG236749	NA	0.0683356	1	0.142141	0.168809
B1AXP6	B1AXP6	TOM5_MOUSE	Tomm5	Mitochondrial import receptor subunit TOM5 homolog	NA	0.00624881	1	-0.00521708	-0.0137461
B1AY13	B1AY13;B1AY13-2;E9PV45	UBP24_MOUSE	Usp24	Ubiquitin carboxyl-terminal hydrolase 24	NA	0.456766	1	0.118777	0.547268
B1AYL1	B1AYL1	B1AYL1_MOUSE	Scn7a	Sodium channel protein	NA	0.774602	1	-0.232431	-0.936174
B1AZA5	B1AZA5;B1AZA8;D3YWD3	TM245_MOUSE	Tmem245	Transmembrane protein 245	NA	0.0348181	1	0.0467944	0.0829662
B1AZI6	B1AZI6	THOC2_MOUSE	Thoc2	THO complex subunit 2	NA	0.00967955	1	0.00227404	0.0127069
B1AZP2;B1AZP2-2;B1AZP2-3	B1AZP2;B1AZP2-2;B1AZP2-3;B7ZNS2;E9PUF2;F6YMR0;H3BJW9;H3BKJ0;I1E4X0	DLGP4_MOUSE	Dlgap4	Disks large-associated protein 4	NA	1.14534	1	-0.231475	-1.12402
B2RPV6	B2RPV6;G3UVV6	MMRN1_MOUSE	Mmrn1	Multimerin-1	NA	0.739682	1	-0.808546	-1.27147
B2RQ71;E9PWR4	E9PWR4;B2RQ71;B7ZMZ7	B2RQ71_MOUSE;E9PWR4_MOUSE	Dip2c	Isoform of E9PWR4, Dip2c protein	NA	0.012974	1	-0.00623226	-0.0237834
B2RQC6	B2RQC6;B2RQC6-2;E9QAI5;E9QAT6;G3UWN2	PYR1_MOUSE	Cad	CAD protein	NA	0.305573	1	0.0545664	0.311643
B2RRE7	B2RRE7	OTUD4_MOUSE	Otud4	OTU domain-containing protein 4	NA	0.28677	1	0.12652	0.445989
B2RS19;Q8C4Y1	B2RS19;Q8C4Y1	B2RS19_MOUSE;Q8C4Y1_MOUSE	Max	Isoform of P28574, Max protein	NA	1.37235	1	-1.59786	-2.21271
B2RSH2	B2RSH2	GNAI1_MOUSE	Gnai1	Guanine nucleotide-binding protein G(i) subunit alpha-1	NA	0.16714	1	0.109563	0.310047
B2RU80	B2RU80	PTPRB_MOUSE	Ptprb	Receptor-type tyrosine-protein phosphatase beta	NA	0.80639	1	-0.217491	-0.928725
B2RUJ5;B2RUJ5-3	B2RUJ5;B2RUJ5-3	APBA1_MOUSE	Apba1	Amyloid beta A4 precursor protein-binding family A member 1	NA	0.0410555	1	-0.0099268	-0.0539467
B2RUP2;B2RUP2-2	B2RUP2;B2RUP2-2	UN13D_MOUSE	Unc13d	Protein unc-13 homolog D	NA	0.0712844	1	-0.0511065	-0.143375
B2RUR8	B2RUR8;Q8R554;H3BKW8	OTU7B_MOUSE	Otud7b	OTU domain-containing protein 7B	NA	0.0306128	1	0.0152454	0.0562156
B2RWS6;P45481	B2RWS6;P45481;F8VPR5	CBP_MOUSE;EP300_MOUSE	Crebbp;Ep300	Histone acetyltransferase p300	NA	0.396242	1	0.437957	0.748299
B2RX12;B2RX12-2;B2RX12-3	B2RX12;B2RX12-2;B2RX12-3;J3QML2	MRP3_MOUSE	Abcc3	Canalicular multispecific organic anion transporter 2	NA	0.887373	1	0.522449	1.31428
B2RX70;E9Q7L8	B2RX70;E9Q7L8	B2RX70_MOUSE;E9Q7L8_MOUSE	Cped1	Protein Cped1	NA	0.0801096	1	-0.232967	-0.202824
B2RXC1	B2RXC1	TPC11_MOUSE	Trappc11	Trafficking protein particle complex subunit 11	NA	0.746811	1	0.146677	0.746635
B2RXC2	B2RXC2;Q7TS72	B2RXC2_MOUSE	Itpkb	Inositol 1,4,5-trisphosphate 3-kinase B	NA	0.128827	1	0.0639772	0.223278
B2RXQ2;B2RXW8	B2RXQ2;B2RXW8	B2RXQ2_MOUSE;B2RXW8_MOUSE	Ppfia1	Ppfia1 protein	NA	0.232253	1	0.0800247	0.334798
B2RXR6	B2RXR6;E9QNQ2;J3QK13	ANR44_MOUSE	Ankrd44	Serine/threonine-protein phosphatase 6 regulatory ankyrin repeat subunit B	NA	0.0922887	1	0.0289993	0.135178
B2RXS4	B2RXS4	PLXB2_MOUSE	Plxnb2	Plexin-B2	NA	0.624602	1	-0.0711603	-0.461415
B2RY56	B2RY56	RBM25_MOUSE	Rbm25	RNA-binding protein 25	NA	0.0773127	1	0.00802994	0.0584602
B5TVM2	B5TVM2;A0A0A6YVY9;A0A0A6YWD2;A0A0A6YXV2;A0A0A6YY76	ILDR2_MOUSE	Ildr2	Immunoglobulin-like domain-containing receptor 2	NA	0.460682	1	-0.905642	-0.918391
B7ZC46	B7ZC46	B7ZC46_MOUSE	2023-09-08	Isoform of Q8CHH9, Septin-8	NA	0.309543	1	-0.138851	-0.480421
B7ZMP1;B7ZMP1-2	B7ZMP1;B7ZMP1-2	XPP3_MOUSE	Xpnpep3	Probable Xaa-Pro aminopeptidase 3	NA	0.0195536	1	0.00416851	0.0241749
B7ZMQ0	B7ZMQ0	B7ZMQ0_MOUSE	Rpusd3	Isoform of Q14AI6, MCG132976, isoform CRA_b	NA	0.234039	1	-0.0733829	-0.323772
B7ZNL8;Q91VU7	B7ZNL8;F6XMS4;Q91VU7	B7ZNL8_MOUSE;Q91VU7_MOUSE	Pus7	Protein Pus7	NA	0.0950643	1	-0.0270619	-0.132654
B8JJ66;B8JJ69	B8JJ69;B8JJ66	B8JJ66_MOUSE;B8JJ69_MOUSE	2310061I04Rik	Isoform of B8JJ69, MCG141136, isoform CRA_a	NA	0.063239	1	0.0681701	0.141219
B8JK39	B8JK39	ITA9_MOUSE	Itga9	Integrin alpha-9	NA	0.346895	1	-0.0865922	-0.418
B9EJ54	B9EJ54	B9EJ54_MOUSE	Nup205	MCG21756, isoform CRA_b	NA	0.4691	1	0.182882	0.661914
B9EJ80	B9EJ80	B9EJ80_MOUSE	Pdzd8	PDZ domain containing 8	NA	0.522871	1	0.328232	0.842896
B9EJ86;G3X9N6	B9EJ86;G3X9N6	B9EJ86_MOUSE;G3X9N6_MOUSE	Osbpl8	Oxysterol-binding protein	NA	0.166641	1	0.0518637	0.235469
B9EJR8	B9EJR8	DAAF5_MOUSE	Dnaaf5	Dynein assembly factor 5, axonemal	NA	0.344121	1	-0.383677	-0.663809
B9EKR1	B9EKR1	PRPTZ_MOUSE	Ptprz1	Receptor-type tyrosine-protein phosphatase zeta	NA	0.389164	1	0.194756	0.61044
B9EKS2	B9EKS2	B9EKS2_MOUSE	Kdm3b	Isoform of Q6ZPY7, Jumonji domain containing 1B	NA	1.60933	1	1.51363	2.49094
D0QMC3	D0QMC3;A0A087WQG9;A0A087WRA4;A0A087WSH9	MNDAL_MOUSE	Mndal	Myeloid cell nuclear differentiation antigen-like protein	NA	0.488706	1	-1.01016	-0.96989
D3YTL5;D3YU77;D3YZN3;Q99LB4	D3YTL5;D3YU77;D3YZN3;Q99LB4	D3YTL5_MOUSE;D3YU77_MOUSE;D3YZN3_MOUSE;Q99LB4_MOUSE	Capg	Isoform of P24452, Macrophage-capping protein (Fragment)	NA	0.157218	1	0.0346413	0.187696
D3YTN4;D3YWB5	D3YTN4;D3YWB5	D3YTN4_MOUSE;D3YWB5_MOUSE	Gimap4	Isoform of Q99JY3, GTPase IMAP family member 4	NA	0.451568	1	0.58081	0.85701
D3YUE4	D3YUE4	D3YUE4_MOUSE	Fam151b	Protein Fam151b	NA	0.619175	1	-0.116117	-0.614003
D3YUL8;Q3UEQ1	D3YUL8;Q3UEQ1	D3YUL8_MOUSE;Q3UEQ1_MOUSE	Inpp4a	Isoform of Q9EPW0, Type I inositol 3,4-bisphosphate 4-phosphatase	NA	0.299656	1	-0.0878048	-0.39403
D3YUT6;Q91V77	D3YUT6;Q91V77	D3YUT6_MOUSE;Q91V77_MOUSE	S100a1	Isoform of P56565, Protein S100-A1	NA	0.268863	1	0.182443	0.480448
D3YVV9;E9Q1U2;F6WWS1	D3YVV9;E9Q1U2;F6WWS1	D3YVV9_MOUSE;E9Q1U2_MOUSE;F6WWS1_MOUSE	Synpo2	Isoform of Q91YE8, Synaptopodin-2	NA	0.0403568	1	0.0269356	0.0811946
D3YVW2	D3YVW2;F6RUD1	D3YVW2_MOUSE	Golim4	Isoform of Q8BXA1, Golgi integral membrane protein 4	NA	0.346928	1	0.122088	0.486265
D3YWT1;D3Z3N4	D3Z3N4;D3YWT1	D3YWT1_MOUSE;D3Z3N4_MOUSE	Hnrnph3	Isoform of D3Z3N4, MCG11326, isoform CRA_b	NA	1.55838	1	-0.190761	-1.14932
D3YXK2	D3YXK2;S4R1M2	SAFB1_MOUSE	Safb	Scaffold attachment factor B1	NA	0.654392	1	-0.11846	-0.633917
D3YY68;F6ZFU0;Q80T06;Q91VK2	D3YY68;F6ZFU0;Q80T06;Q91VK2	D3YY68_MOUSE;F6ZFU0_MOUSE;Q80T06_MOUSE;Q91VK2_MOUSE	Eef1d	Isoform of P57776, Elongation factor 1-delta	NA	0.0661322	1	0.0111017	0.0694887
D3YY94;Q3TJ55;Q80W45	D3YY94;Q3TJ55;Q80W45	D3YY94_MOUSE;Q3TJ55_MOUSE;Q80W45_MOUSE	Stx2	Isoform of Q00262, Syntaxin-2 (Fragment)	NA	0.346334	1	-0.0463996	-0.294606
D3YYM6;Q91V55	D3YYM6;Q91V55	D3YYM6_MOUSE;Q91V55_MOUSE	Rps5	Isoform of P97461, 40S ribosomal protein S5 (Fragment)	NA	0.298958	1	0.411594	0.608013
D3YYU8	D3YYU8;A0A0A0MQG1;A0A0B4J1L4;D3YYU8-2	OBSL1_MOUSE	Obsl1	Obscurin-like protein 1	NA	0.303782	1	-0.105436	-0.428922
D3YZC4;D6REH7	Q8BL95;D3YZC4;D6REH7	D3YZC4_MOUSE;D6REH7_MOUSE	1110004E09Rik	Isoform of Q8BL95, Protein 1110004E09Rik (Fragment)	NA	0.331107	1	0.0558829	0.325092
D3YZG8	D3YZG8	MTD2L_MOUSE	Mthfd2l	Probable bifunctional methylenetetrahydrofolate dehydrogenase/cyclohydrolase 2	NA	0.249169	1	-0.131964	-0.417781
D3YZP9	D3YZP9;F6SXB0	CCDC6_MOUSE	Ccdc6	Coiled-coil domain-containing protein 6	NA	0.2725	1	-0.0716047	-0.343354
D3YZZ5;E9Q7G1	D3YZZ5;E9Q7G1	D3YZZ5_MOUSE;E9Q7G1_MOUSE	Tmed7	Protein Tmed7	NA	0.252306	1	0.0586843	0.30098
D3Z0K6	D3Z0K6	D3Z0K6_MOUSE	Rsbn1l	MCG120108, isoform CRA_a	NA	0.847007	1	1.12314	1.46802
D3Z0L8;D3Z761	D3Z0L8;D3Z761	D3Z0L8_MOUSE;D3Z761_MOUSE	Actn4	Isoform of P57780, Alpha-actinin-4 (Fragment)	NA	0.456916	1	0.120739	0.551479
D3Z0M9	D3Z0M9	D3Z0M9_MOUSE	Ddx23	MCG18410, isoform CRA_a	NA	0.72055	1	-0.0701842	-0.475701
D3Z0Y2;Q6GT24	D3Z0Y2;Q6GT24	D3Z0Y2_MOUSE;Q6GT24_MOUSE	Prdx6	Isoform of O08709, Peroxiredoxin-6	NA	1.54047	1	-0.325378	-1.52205
D3Z286	D3Z286	D3Z286_MOUSE	Tmppe	Protein Tmppe	NA	0.781495	1	1.06229	1.37476
D3Z2N7;E9Q3X0	D3Z2N7;E9Q3X0	D3Z2N7_MOUSE;E9Q3X0_MOUSE	Mvp	Isoform of Q9EQK5, Major vault protein (Fragment)	NA	0.0288425	1	-0.0126467	-0.0504954
D3Z2R5	D3Z2R5	D3Z2R5_MOUSE	Sepn1	Protein Sepn1	NA	0.0399709	1	-0.0305843	-0.083662
D3Z2Y6;Q9D708	Q9D708;D3Z2Y6	D3Z2Y6_MOUSE;Q9D708_MOUSE	S100a16	Isoform of Q9D708, Protein S100a16 (Fragment)	NA	0.0141815	1	0.00392389	0.0202827
D3Z4I3;Q62176	D3Z4I3;Q62176;G3UWQ8;G3UXN1	RBM24_MOUSE;RBM38_MOUSE	Rbm24;Rbm38	RNA-binding protein 24	NA	0.118348	1	0.141728	0.259533
D3Z4S3	D3Z4S3	PTRD1_MOUSE	Ptrhd1	Putative peptidyl-tRNA hydrolase PTRHD1	NA	0.0152497	1	0.00195122	0.0136192
D3Z5G7	D3Z5G7	D3Z5G7_MOUSE	Ces1b	Carboxylic ester hydrolase	NA	0.49663	1	0.42698	0.86654
D3Z5I1	D3Z5I1	D3Z5I1_MOUSE	Zc3hav1	Isoform of Q3UPF5, Zinc finger CCCH-type antiviral protein 1	NA	0.380523	1	0.430382	0.72559
D3Z5J3;E9PYX6;E9Q6A3;E9QNA7	D3Z5J3;E9PYX6;E9Q6A3;E9QNA7	D3Z5J3_MOUSE;E9PYX6_MOUSE;E9Q6A3_MOUSE;E9QNA7_MOUSE	Sorbs1	Isoform of Q62417, Sorbin and SH3 domain-containing protein 1	NA	0.438069	1	-0.139173	-0.575242
D3Z636	D3Z636	D3Z636_MOUSE	Ppa2	Isoform of Q91VM9, Inorganic pyrophosphatase 2, mitochondrial	NA	0.000610781	0.99967	0.000648499	0.00143089
D3Z689	D3Z689	D3Z689_MOUSE	Adamtsl5	ADAMTS-like 5, isoform CRA_c	NA	0.191223	1	0.0512457	0.249584
D3Z6D1;Q3UQP7;Q91X36	Q91X36;D3Z6D1;Q3UQP7	D3Z6D1_MOUSE;Q3UQP7_MOUSE;Q91X36_MOUSE	Sult5a1	Isoform of Q91X36, Sulfotransferase (Fragment)	NA	1.39259	1	0.458002	1.65974
D3Z6J0;Q6SKR2	Q6SKR2;D3Z6J0;E9PXT7;Q6PRU9	D3Z6J0_MOUSE;Q6SKR2_MOUSE	N6amt1	Isoform of Q6SKR2, HemK methyltransferase family member 2, isoform CRA_b	NA	0.354555	1	-0.0900106	-0.429893
D3Z6Z0;D3Z789;Q78ZM0	D3Z6Z0;D3Z789;Q78ZM0	D3Z6Z0_MOUSE;D3Z789_MOUSE;Q78ZM0_MOUSE	Snx3	Isoform of O70492, Sorting nexin-3	NA	0.0225969	1	-0.00253534	-0.0183395
D3Z7P3	D3Z7P3;D3Z7P4;F7B327	GLSK_MOUSE	Gls	Glutaminase kidney isoform, mitochondrial	NA	0.393958	1	0.14832	0.559421
D3Z7P3-2	D3Z7P3;D3Z7P3-2;D3Z7P4	GLSK_MOUSE	Gls	Isoform of D3Z7P3, Isoform 2 of Glutaminase kidney isoform, mitochondrial	NA	1.42968	1	-0.102698	-0.741457
D3Z7X0	D3Z7X0;F6RGT6	D3Z7X0_MOUSE	Acad12	MCG142036	NA	0.102652	1	-0.0763264	-0.204404
D4AFX7;G3X922	D4AFX7;G3X922	D4AFX7_MOUSE;G3X922_MOUSE	Dnajc13	Protein Dnajc13	NA	0.212042	1	0.0760674	0.313128
D6RDS0	Q91W34;D6RDS0;Q91W34-2	D6RDS0_MOUSE	BC017158	Isoform of Q91W34, Protein BC017158	NA	0.879528	1	0.363228	1.17779
D6RGS1	D6RGS1	D6RGS1_MOUSE	Adarb1	Isoform of Q91ZS8, Double-stranded RNA-specific editase 1	NA	0.0766099	1	-0.173936	-0.189866
D6RGU1;Q921W2	D6RGU1;Q921W2	D6RGU1_MOUSE;Q921W2_MOUSE	Tial1	Isoform of P70318, Nucleolysin TIAR	NA	0.454776	1	-0.70483	-0.884353
D6RI20	J3QMQ2;Q9CR20;D6RI20	D6RI20_MOUSE	Hdhd2	Isoform of Q3UGR5, Haloacid dehalogenase-like hydrolase domain-containing protein 2	NA	0.457185	1	-0.131452	-0.572957
E0CX20	E0CX20	E0CX20_MOUSE	Bud31	Isoform of Q6PGH1, Protein BUD31 homolog	NA	0.380634	1	-0.119563	-0.504557
E0CXS4;G3XA20	G3XA20;E0CXE0;E0CXS4	E0CXS4_MOUSE;G3XA20_MOUSE	Grip2	Isoform of G3XA20, Protein Grip2	NA	0.531101	1	0.0601315	0.394709
E0CY88	E0CY88	E0CY88_MOUSE	Cyb5a	Isoform of P56395, Cytochrome b5	NA	1.06903	1	-0.220665	-1.06484
E0CYM8;Q6P6I8	A2ANC1;E0CYM8;E9QPT7;Q6P6I8	E0CYM8_MOUSE;Q6P6I8_MOUSE	Sirpa	Isoform of P97797, Tyrosine-protein phosphatase non-receptor type substrate 1	NA	0.467774	1	-0.159416	-0.627547
E0CYX5;E9Q2B2;E9Q8K6;Q5RIM6;Q5RIN0;Q8BK32	E0CYX5;E9Q2B2;E9Q8K6;Q5RIM6;Q5RIN0;Q8BK32	E0CYX5_MOUSE;E9Q2B2_MOUSE;E9Q8K6_MOUSE;Q5RIM6_MOUSE;Q5RIN0_MOUSE;Q8BK32_MOUSE	Ncor1	Isoform of Q60974, Nuclear receptor corepressor 1 (Fragment)	NA	1.33817	1	0.38839	1.52468
E2JF22	E2JF22	PIEZ1_MOUSE	Piezo1	Piezo-type mechanosensitive ion channel component 1	NA	0.121767	1	-0.0730309	-0.225388
E9PUE0;M0QWE2	M0QWE2;Q8K1L6;E9PUE0	E9PUE0_MOUSE;M0QWE2_MOUSE	1190005I06Rik;Gm27021	Isoform of Q8K1L6, Protein 1190005I06Rik	NA	0.00405812	0.999747	0.0022192	0.00785168
E9PUJ3	Q3UZV7;E9PUJ3;Q3UZV7-2;Q3UZV7-3;Q3UZV7-5	E9PUJ3_MOUSE	9330182L06Rik	Isoform of Q3UZV7, Protein 9330182L06Rik	NA	0.621502	1	0.255764	0.864996
E9PUM4	E9PUM4	E9PUM4_MOUSE	Tln2	Isoform of Q71LX4, Talin-2	NA	0.0334911	1	0.0199614	0.0653398
E9PUR0;E9Q1M6	E9PUR0;E9Q1M6	E9PUR0_MOUSE;E9Q1M6_MOUSE	Ankhd1	Protein Ankhd1	NA	0.352313	1	-0.397446	-0.678783
E9PV24;E9PV24-2	E9PV24;E9PV24-2	FIBA_MOUSE	Fga	Fibrinogen alpha chain	NA	1.27551	1	-0.525201	-1.649
E9PV38	E9PV38;F6Z9B9;Q08ED5;Q6AW46;Q6PDB7;Q8BK48;Q8QZR3;Q91WG0;Q8QZR3-2;Q9D998	E9PV38_MOUSE	Ces2g	Carboxylic ester hydrolase	NA	0.131304	1	-0.0650806	-0.227129
E9PV41	E9PV41	E9PV41_MOUSE	Diap1	Isoform of O08808, Protein diaphanous homolog 1	NA	0.265487	1	0.30163	0.531536
E9PVA8	E9PVA8	E9PVA8_MOUSE	Gcn1l1	Protein Gcn1l1	NA	0.40402	1	0.18565	0.613876
E9PVD2	E9PVD2	E9PVD2_MOUSE	Itih4	Isoform of A6X935, Inter alpha-trypsin inhibitor, heavy chain 4	NA	0.255632	1	-0.156253	-0.446334
E9PVD3	E9PVD3;F6PYJ6;F6TP58	PCD16_MOUSE	Dchs1	Protocadherin-16	NA	0.971305	1	0.295559	1.15487
E9PVU0;E9Q174;E9Q175;E9Q3L1;V9GX76;V9GXM4	E9PVU0;E9Q174;E9Q175;E9Q3L1;V9GX76;V9GXM4	E9PVU0_MOUSE;E9Q174_MOUSE;E9Q175_MOUSE;E9Q3L1_MOUSE;V9GX76_MOUSE;V9GXM4_MOUSE	Myo6	Isoform of Q64331, Unconventional myosin-VI	NA	0.000833029	0.999565	0.000283241	0.00132889
E9PVZ8;E9QAH1	E9PVZ8;E9QAH1	E9PVZ8_MOUSE;E9QAH1_MOUSE	Golgb1	Protein Golgb1	NA	0.374795	1	-0.0760112	-0.403886
E9PWE8	E9PWE8	E9PWE8_MOUSE	Dpysl3	Isoform of Q62188, Dihydropyrimidinase-related protein 3	NA	0.0310406	1	-0.0127912	-0.0529173
E9PWG2	E9PWG2;E9PY51	E9PWG2_MOUSE	Trappc8	Protein Trappc8	NA	0.516027	1	0.102264	0.534995
E9PWQ3	E9PWQ3;A0A087WS16;J3QQ16	E9PWQ3_MOUSE	Col6a3	Protein Col6a3	NA	0.266758	1	0.112149	0.410643
E9PXF8;E9Q0D4;E9Q305	E9PXF8;E9Q0D4;E9Q305;F6ZDC5;F7BBM8	E9PXF8_MOUSE;E9Q0D4_MOUSE;E9Q305_MOUSE	Sbf2	Protein Sbf2	NA	0.119542	1	0.0861092	0.233624
E9PXG4	E9PXG4	E9PXG4_MOUSE	Fndc1	Isoform of E9Q043, Protein Fndc1 (Fragment)	NA	0.181642	1	0.470401	0.423326
E9PYB0	E9PYB0	E9PYB0_MOUSE	Ahnak2	Protein Ahnak2 (Fragment)	NA	0.454369	1	-0.0752997	-0.431472
E9PYG6	E9PYG6	E9PYG6_MOUSE	Rasa1	Protein Rasa1	NA	0.265098	1	0.0966249	0.386598
E9PYH0;G3XA35	E9PYH0;G3XA35	E9PYH0_MOUSE;G3XA35_MOUSE	Vcan	Isoform of Q62059, Versican core protein	NA	0.0959035	1	-0.0840597	-0.199923
E9PYK3	E9PYK3	E9PYK3_MOUSE	Parp4	Protein Parp4	NA	0.557273	1	0.178564	0.715917
E9PYP1	E9PYP1	E9PYP1_MOUSE	Ces1a	Carboxylic ester hydrolase	NA	0.0574804	1	0.058826	0.127503
E9PYP2	E9PYP2	E9PYP2_MOUSE	Nbeal1	Protein Nbeal1	NA	0.0701716	1	0.0620594	0.14917
E9PZ16	B1B0C7;E9PZ16	E9PZ16_MOUSE	Hspg2	Isoform of Q05793, Basement membrane-specific heparan sulfate proteoglycan core protein	NA	0.0355314	1	0.0166049	0.0635065
E9Q043	E9Q043	E9Q043_MOUSE	Fndc1	Protein Fndc1	NA	0.191827	1	0.0729351	0.292335
E9Q0A3;Q68FM7	Q68FM7;E9Q0A3	E9Q0A3_MOUSE;Q68FM7_MOUSE	Arhgef11	Isoform of Q68FM7, Protein Arhgef11 (Fragment)	NA	0.213492	1	0.0673237	0.298215
E9Q0F0	E9Q0F0	E9Q0F0_MOUSE	Krt78	Protein Krt78	NA	0.530282	1	0.518798	0.939544
E9Q0K6;F6TVP2	E9Q0K6;F6TVP2	E9Q0K6_MOUSE;F6TVP2_MOUSE	Samhd1	Isoform of Q60710, Deoxynucleoside triphosphate triphosphohydrolase SAMHD1	NA	0.379621	1	-0.264284	-0.655104
E9Q0S6	E9Q0S6;A0A087WQ94;A0A087WQM0;A0A087WQS0;A0A087WRU0;Q9DBT6	E9Q0S6_MOUSE	Tns1	Protein Tns1	NA	0.0577013	1	-0.0295038	-0.10515
E9Q0X7	E9Q0X7	E9Q0X7_MOUSE	Loxl3	Isoform of Q9Z175, Lysyl oxidase homolog 3	NA	0.68334	1	-0.426575	-1.0615
E9Q0Y4	E9Q0Y4	E9Q0Y4_MOUSE	Sipa1	Isoform of P46062, Signal-induced proliferation-associated protein 1	NA	0.0750702	1	0.0434561	0.14119
E9Q137	E9Q137	E9Q137_MOUSE	Tex264	Protein Tex264	NA	0.592045	1	-0.192787	-0.760496
E9Q1P8	E9Q1P8;Q8K3X4	I2BP2_MOUSE	Irf2bp2	Interferon regulatory factor 2-binding protein 2	NA	0.497161	1	-0.0771174	-0.451319
E9Q236;E9Q467	E9Q236;E9Q467	E9Q236_MOUSE;E9Q467_MOUSE	Abcc4	Protein Abcc4	NA	0.0981856	1	0.0554538	0.180693
E9Q238	E9Q238;E9Q944	E9Q238_MOUSE	Kank1	Protein Kank1	NA	0.143123	1	0.0301409	0.167469
E9Q2E4	E9Q2E4	E9Q2E4_MOUSE	Gm15800	Protein Gm15800	NA	0.706623	1	0.301053	0.979898
E9Q2I4	E9Q2I4	E9Q2I4_MOUSE	Elmsan1	Protein Elmsan1	NA	0.549517	1	0.675893	1.00561
E9Q2S0	A0A0A6YY83;A0A0A6YY48;A2RS43;E9Q2S0	E9Q2S0_MOUSE	Pcdh7	Isoform of A0A0A6YY83, Protein Pcdh7	NA	0.238168	1	-0.0873823	-0.351544
E9Q394;E9Q474	E9Q474;E9PVD4;E9Q394	E9Q394_MOUSE;E9Q474_MOUSE	Akap13	Isoform of E9Q474, Protein Akap13	NA	0.640784	1	0.107563	0.596729
E9Q3C1	E9Q3C1	E9Q3C1_MOUSE	C2cd2	Protein C2cd2	NA	0.0415286	1	-0.0295424	-0.0850659
E9Q3E1	E9Q3E1	E9Q3E1_MOUSE	Aldh3b2	Aldehyde dehydrogenase	NA	0.357037	1	0.198884	0.584472
E9Q3H6	E9Q3H6	E9Q3H6_MOUSE	Coq10a	Protein Coq10a	NA	0.0702071	1	0.0884619	0.160761
E9Q3L2	E9Q3L2	E9Q3L2_MOUSE	Pi4ka	Protein Pi4ka	NA	0.147472	1	0.0292258	0.166519
E9Q3S4	E9Q3S4;A0A087WS76	M3K19_MOUSE	Map3k19	Mitogen-activated protein kinase kinase kinase 19	NA	0.342689	1	-0.0762568	-0.390393
E9Q3Z5	E9Q3Z5;E9Q983	E9Q3Z5_MOUSE	Svil	Isoform of Q8K4L3, Supervillin	NA	0.154887	1	-0.065228	-0.249586
E9Q401	E9Q401;F6U7V1	RYR2_MOUSE	Ryr2	Ryanodine receptor 2	NA	0.0456086	1	-0.0350156	-0.0951581
E9Q411	E9Q411	E9Q411_MOUSE	Nbas	Protein Nbas	NA	0.157526	1	0.0689707	0.257288
E9Q414	E9Q414;E9Q1Y3	APOB_MOUSE	Apob	Apolipoprotein B-100	NA	0.451035	1	0.652795	0.870451
E9Q448	B7ZNL3;E9Q448;F8WID5	E9Q448_MOUSE	Tpm1	Isoform of P58771, Tropomyosin alpha-1 chain	NA	0.0968918	1	-0.0415931	-0.16179
E9Q453	E9Q453;E9Q455;E9Q456;G5E8R0;G5E8R1;G5E8R2;S4R261	E9Q453_MOUSE	Tpm1	Isoform of P58771, Tropomyosin alpha-1 chain	NA	0.542032	1	-0.110366	-0.567496
E9Q4D0;F6XJP7	F6XJP7;E9Q4D0;H3BJL4	E9Q4D0_MOUSE;F6XJP7_MOUSE	Pcsk6	Isoform of F6XJP7, Protein Pcsk6	NA	0.0374138	1	0.0149164	0.0626697
E9Q4K7	E9Q4K7	E9Q4K7_MOUSE	Kif13b	Kinesin-like protein	NA	0.173459	1	0.0510859	0.238333
E9Q4N7;E9Q6R4	E9Q4N7;E9Q4N6;E9Q6R4	E9Q4N7_MOUSE;E9Q6R4_MOUSE	Arid1b	Protein Arid1b	NA	0.166078	1	0.102246	0.302695
E9Q4P1	E9Q4P1;D3Z057;Q9DAD3	E9Q4P1_MOUSE	Wdfy1	Protein Wdfy1	NA	0.099493	1	0.0448408	0.16903
E9Q4Z2	E9Q4Z2	ACACB_MOUSE	Acacb	Acetyl-CoA carboxylase 2	NA	0.150386	1	0.159192	0.315727
E9Q509;G3X925	E9Q509;G3X925	E9Q509_MOUSE;G3X925_MOUSE	Pklr	Isoform of P53657, Pyruvate kinase	NA	0.161828	1	0.375618	0.377977
E9Q512	E9Q512;H3BJH8;Q8BVJ9	E9Q512_MOUSE	Trip11	Protein Trip11	NA	0.0511741	1	-0.00934458	-0.0569492
E9Q555	E9Q555;F7A6H4	RN213_MOUSE	Rnf213	E3 ubiquitin-protein ligase RNF213	NA	0.0154058	1	0.0135889	0.0341136
E9Q557	E9Q557;E9PZW0	DESP_MOUSE	Dsp	Desmoplakin	NA	0.248689	1	0.138839	0.42395
E9Q5C9	E9Q5C9	E9Q5C9_MOUSE	Nolc1	Protein Nolc1	NA	0.478899	1	0.116936	0.554666
E9Q616	E9Q616	E9Q616_MOUSE	Ahnak	Protein Ahnak	NA	0.72475	1	-0.137482	-0.713542
E9Q634	E9Q634	MYO1E_MOUSE	Myo1e	Unconventional myosin-Ie	NA	0.349457	1	0.144451	0.520233
E9Q6D8;Q91X70	E9Q6D8;Q91X70	E9Q6D8_MOUSE;Q91X70_MOUSE	C6	Protein C6	NA	0.0231342	1	0.0516517	0.0599559
E9Q6E5;F6RDI8;Q3UIX4	E9Q6E5;D3Z4B0;D6RE22;F6RDI8;F6TN80;Q3UIX4	E9Q6E5_MOUSE;F6RDI8_MOUSE;Q3UIX4_MOUSE	Srsf11	Protein Srsf11	NA	0.0960444	1	0.00986814	0.0717321
E9Q6H8	E9Q6H8	E9Q6H8_MOUSE	Plekha5	Protein Plekha5	NA	0.0841569	1	0.0284805	0.128019
E9Q6P5	E9Q6P5	E9Q6P5_MOUSE	Ttc7b	Protein Ttc7b	NA	0.313712	1	0.262748	0.579139
E9Q6R7	E9Q6R7	E9Q6R7_MOUSE	Utrn	Protein Utrn	NA	0.0987537	1	-0.0307484	-0.143606
E9Q735	E9Q735;E9Q442;G3X9Y5	UBE4A_MOUSE	Ube4a	Ubiquitin conjugation factor E4 A	NA	0.0486766	1	0.0130472	0.0673091
E9Q7D5	E9Q7D5	E9Q7D5_MOUSE	Arhgef5	Protein Arhgef5	NA	0.00316476	1	-0.00244188	-0.00683168
E9Q7G0	E9Q7G0	E9Q7G0_MOUSE	Numa1	Protein Numa1	NA	0.0942893	1	-0.0273814	-0.132903
E9Q828;F7AAP4	Q6Q477;E9Q828;F7AAP4;Q32ME1	E9Q828_MOUSE;F7AAP4_MOUSE	Atp2b4	Isoform of Q6Q477, Calcium-transporting ATPase	NA	0.264305	1	0.0887289	0.372755
E9Q8I9;E9Q8I9-2	E9Q8I9;E9Q8I9-2;E9Q8I9-3	FRY_MOUSE	Fry	Protein furry homolog	NA	0.03274	1	0.0274329	0.0705807
E9Q8T1	E9Q8T1	E9Q8T1_MOUSE	Tacc2	Isoform of Q9JJG0, Transforming acidic coiled-coil-containing protein 2	NA	0.405197	1	-0.137172	-0.550437
E9Q912;Q3TU36	E9Q912;A0A0G2JGC8;E9Q6Q4;Q3TU36	E9Q912_MOUSE;Q3TU36_MOUSE	Rap1gds1	Protein Rap1gds1	NA	0.00522945	0.999894	-0.00195837	-0.00869463
E9Q987	E9PV98;E9Q987;D3YYU4	E9Q987_MOUSE	Trim12c	Protein Trim12c	NA	0.258362	1	0.1229	0.416712
E9Q9B7	E9Q9B7	E9Q9B7_MOUSE	Kidins220	Protein Kidins220	NA	0.26955	1	0.140675	0.446266
E9Q9D8	E9Q9D8	E9Q9D8_MOUSE	Ankrd35	Protein Ankrd35	NA	0.977411	1	1.06031	1.61534
E9Q9Q2	E9Q9Q2	E9Q9Q2_MOUSE	R3hdm1	Protein R3hdm1	NA	0.331479	1	0.441406	0.661403
E9QA15	E9QA15;D3Z6I7;E9Q0M9;E9Q9F3;E9QA16;Q8VCQ8;S4R1T7	E9QA15_MOUSE	Cald1	Protein Cald1	NA	0.383964	1	-0.159068	-0.56626
E9QAS7;Q3TZT4;Q7TNC9	E9QAS7;Q3TZT4;Q7TNC9	E9QAS7_MOUSE;Q3TZT4_MOUSE;Q7TNC9_MOUSE	Inpp5a	Protein Inpp5a	NA	0.0154155	1	-0.00365448	-0.0202819
E9QB01	E9QB01	E9QB01_MOUSE	Ncam1	Isoform of P13595, Neural cell adhesion molecule 1	NA	0.0281112	1	-0.014811	-0.0527748
E9QJX9;Q9QXJ2	E9QJX9;Q9QXJ2	E9QJX9_MOUSE;Q9QXJ2_MOUSE	Stat2	Isoform of Q9WVL2, Signal transducer and activator of transcription	NA	0.685144	1	-1.21101	-1.26794
E9QLA5	E9QLA5	E9QLA5_MOUSE	Inf2	Isoform of Q0GNC1, Inverted formin-2	NA	0.517596	1	-0.664418	-0.961906
E9QMH7	E9QMH7	E9QMH7_MOUSE	Ikbip	Isoform of Q9DBZ1, Inhibitor of nuclear factor kappa-B kinase-interacting protein	NA	0.253868	1	-0.0682821	-0.32526
E9QMK9	Q8BH86;E9QMK9;Q8BH86-2	E9QMK9_MOUSE	9030617O03Rik	Isoform of Q8BH86, Protein 9030617O03Rik	NA	0.19902	1	0.099318	0.334235
E9QN92	E9QN92	E9QN92_MOUSE	Steap3	Isoform of Q8CI59, Metalloreductase STEAP3	NA	1.06807	1	-0.227445	-1.07994
E9QP49	E9QP49	E9QP49_MOUSE	Ehbp1l1	Isoform of Q99MS7, EH domain-binding protein 1-like protein 1	NA	0.765479	1	-0.205441	-0.884168
E9QPE7	E9QPE7	E9QPE7_MOUSE	Myh11	Isoform of O08638, Myosin-11	NA	0.333569	1	0.290776	0.616311
E9QQ93	E9QQ93	E9QQ93_MOUSE	Xirp1	Isoform of O70373, Xin actin-binding repeat-containing protein 1	NA	0.0721806	1	-0.0462055	-0.14037
F2Z3U3	F2Z3U3	F2Z3U3_MOUSE	Raph1	Protein Raph1	NA	0.342957	1	0.114845	0.471679
F2Z4A3	F2Z4A3	F2Z4A3_MOUSE	Fat1	Protein Fat1	NA	0.414575	1	0.10364	0.492073
F6RPJ9	F6RPJ9	F6RPJ9_MOUSE	Ide	Isoform of Q9JHR7, Insulin-degrading enzyme (Fragment)	NA	0.28581	1	-0.641196	-0.620387
F6RUD1	F6RUD1	F6RUD1_MOUSE	Golim4	Isoform of Q8BXA1, Golgi integral membrane protein 4 (Fragment)	NA	0.752726	1	-0.391159	-1.10019
F6S1V7	F6S1V7	F6S1V7_MOUSE	Tln1	Isoform of P26039, Talin-1 (Fragment)	NA	0.296485	1	-0.250013	-0.552009
F6TFN2	E9PYF4;E9PYI7;F6TFN2;F6VG99	F6TFN2_MOUSE	Lmo7	Isoform of E9PYF4, Protein Lmo7 (Fragment)	NA	0.588392	1	-0.144757	-0.670649
F6UR10	F6UR10	F6UR10_MOUSE	Spcs1	Isoform of Q9D958, Signal peptidase complex subunit 1	NA	0.0983534	1	-0.0224948	-0.12239
F6V035	F6V035	F6V035_MOUSE	Ccdc149	Protein Ccdc149	NA	0.37084	1	-0.177349	-0.57654
F6VQ81;Q3TUJ9;Q8BKP1	F6VQ81;Q3TUJ9;Q8BKP1	F6VQ81_MOUSE;Q3TUJ9_MOUSE;Q8BKP1_MOUSE	Tpd52l2	Isoform of Q9CYZ2, Tumor protein D54 (Fragment)	NA	0.233602	1	-0.0441098	-0.250268
F6WHQ7	F6WHQ7	F6WHQ7_MOUSE	Gstm1	Isoform of P10649, Glutathione S-transferase Mu 1 (Fragment)	NA	0.160175	1	0.0951734	0.289702
F6XC15	F6XC15	F6XC15_MOUSE	Flna	Isoform of Q8BTM8, Filamin-A (Fragment)	NA	0.480954	1	-0.195654	-0.687054
F6ZDS4	F6ZDS4;Q7M739	TPR_MOUSE	Tpr	Nucleoprotein TPR	NA	0.514132	1	-0.0443764	-0.317716
F7AVL7	F7AVL7	F7AVL7_MOUSE	Flna	Isoform of Q8BTM8, Filamin-A (Fragment)	NA	0.0191034	1	-0.0113163	-0.0375751
F7BJK1	F7BJK1;Q8CFX3	F7BJK1_MOUSE	Pcdh1	Protein Pcdh1 (Fragment)	NA	0.234777	1	-0.136874	-0.40786
F7CK55;Q63ZW6	Q63ZW6;F7CK55	F7CK55_MOUSE;Q63ZW6_MOUSE	Col4a5	Isoform of Q63ZW6, Protein Col4a5 (Fragment)	NA	0.67469	1	0.577578	1.12582
F7DBB3	F7DBB3	F7DBB3_MOUSE	Ahnak2	Isoform of E9PYB0, Protein Ahnak2 (Fragment)	NA	1.0848	1	-0.155571	-0.890784
F8VPK0	F8VPK0	F8VPK0_MOUSE	Ttc37	Protein Ttc37	NA	0.299331	1	0.0810361	0.379609
F8VPK5	F8VPK5	F8VPK5_MOUSE	Rock2	Isoform of P70336, Rho-associated protein kinase	NA	0.739457	1	-2.2818	-1.41481
F8VPN4	F8VPN4;A0A0G2JGI9	F8VPN4_MOUSE	Agl	Protein Agl	NA	0.572461	1	0.199124	0.757163
F8VPU2	F8VPU2	FARP1_MOUSE	Farp1	FERM, RhoGEF and pleckstrin domain-containing protein 1	NA	0.382486	1	-0.100182	-0.467478
F8VQ05	F8VQ05	F8VQ05_MOUSE	Fryl	Protein Fryl	NA	0.304087	1	0.211725	0.539337
F8VQC1	F8VQC1;E9Q740	F8VQC1_MOUSE	Srp72	Signal recognition particle subunit SRP72	NA	0.280598	1	0.0452442	0.271076
F8VQJ3	F8VQJ3	F8VQJ3_MOUSE	Lamc1	Isoform of P02468, Laminin subunit gamma-1	NA	2.46196	1	-0.358652	-2.02751
F8VQK3	F8VQK3	F8VQK3_MOUSE	Gucy1a2	Protein Gucy1a2	NA	0.107357	1	-0.11379	-0.231618
F8WIE5	F8WIE5	F8WIE5_MOUSE	Hectd1	Isoform of Q69ZR2, E3 ubiquitin-protein ligase HECTD1	NA	0.0684511	1	-0.0269771	-0.112121
F8WIU1	Q9D1K7;F8WIU1;H7BXB9;Q6IR22	F8WIU1_MOUSE	1700037H04Rik	Isoform of Q9D1K7, Protein 1700037H04Rik	NA	0.479346	1	0.262882	0.753359
G3UVU2	G3UVU2	G3UVU2_MOUSE	Sf3a2	Isoform of Q62203, Splicing factor 3A subunit 2	NA	0.4615	1	0.169584	0.638288
G3UW60	G3UW60	G3UW60_MOUSE	Susd5	MCG14773	NA	0.340502	1	-0.147418	-0.516741
G3UX80;G3UZ16;Q3UFK1;Q8CEI3	Q8CEI3;G3UX80;G3UZ16;Q3UFK1	G3UX80_MOUSE;G3UZ16_MOUSE;Q3UFK1_MOUSE;Q8CEI3_MOUSE	Ccdc28a	Isoform of Q8CEI3, Protein Ccdc28a	NA	0.482427	1	0.606112	0.903344
G3UZC2	G3UZC2	G3UZC2_MOUSE	Hoxb3	Isoform of P09026, Homeobox protein Hox-B3 (Fragment)	NA	0.510826	1	0.530799	0.919831
G3X8R0	G3X8R0	G3X8R0_MOUSE	Reep5	Isoform of Q60870, Receptor expression-enhancing protein	NA	0.12773	1	-0.0384865	-0.18062
G3X8T9	G3X8T9	G3X8T9_MOUSE	Serpina3n	Isoform of Q91WP6, Serine (Or cysteine) peptidase inhibitor, clade A, member 3N, isoform CRA_a	NA	0.59837	1	-0.270489	-0.862807
G3X8U3	G3X8U3	G3X8U3_MOUSE	2210016F16Rik	MCG6895	NA	0.962467	1	0.0965424	0.637963
G3X8X0	G3X8X0;Q05BH3	G3X8X0_MOUSE	Dhx16	DEAH (Asp-Glu-Ala-His) box polypeptide 16, isoform CRA_a	NA	0.447143	1	0.186942	0.650321
G3X924	G3X924	G3X924_MOUSE	Plvap	Isoform of Q91VC4, Plasmalemma vesicle associated protein	NA	0.0459347	1	-0.0189042	-0.0775741
G3X960	G3X960	G3X960_MOUSE	Syde1	Isoform of Q9DBZ9, MCG5982	NA	0.722269	1	0.885273	1.26748
G3X972	G3X972	G3X972_MOUSE	Sec24c	Protein Sec24c	NA	0.186128	1	-0.020987	-0.145579
G3X9K3	G3X9K3;D3YYK9	BIG1_MOUSE	Arfgef1	Brefeldin A-inhibited guanine nucleotide-exchange protein 1	NA	0.0152931	1	0.0205927	0.0370782
G3X9Z4	G3X9Z4	G3X9Z4_MOUSE	Pcf11	Cleavage and polyadenylation factor subunit homolog (S. cerevisiae)	NA	0.0157136	1	-0.0206861	-0.0379274
G3XA59	G3XA59	G3XA59_MOUSE	Lrrc32	MCG51019, isoform CRA_b	NA	0.314209	1	-0.2968	-0.594796
G5E829	G5E829;Q6Q477;E9Q828;F7AAP4;Q32ME1	AT2B1_MOUSE	Atp2b1	Plasma membrane calcium-transporting ATPase 1	NA	0.299773	1	-0.038559	-0.250503
G5E870	G5E870;A0A087WNZ7;A0A087WRV6	TRIPC_MOUSE	Trip12	E3 ubiquitin-protein ligase TRIP12	NA	0.0248394	1	-0.00784254	-0.0377263
G5E895	G5E895;S4R2G9	G5E895_MOUSE	Akr1b10	MCG142264, isoform CRA_b	NA	0.121118	1	0.053226	0.201567
G5E897	G5E897	G5E897_MOUSE	Kdelc2	KDEL (Lys-Asp-Glu-Leu) containing 2, isoform CRA_b	NA	0.280069	1	-0.0506744	-0.289477
G5E8J0	G5E8J0	G5E8J0_MOUSE	Notch2	Isoform of O35516, Neurogenic locus notch homolog protein 2	NA	0.315273	1	-0.124155	-0.465993
G5E8J6	G5E8J6	G5E8J6_MOUSE	Hrc	Histidine rich calcium binding protein, isoform CRA_a	NA	0.2391	1	0.0922089	0.35984
G5E8K5;G5E8K5-2;G5E8K5-3	G5E8K5;G5E8K2;G5E8K3;G5E8K5-2;G5E8K5-3;S4R1S2;S4R2K9;S4R2S8	ANK3_MOUSE	Ank3	Ankyrin-3	NA	0.345822	1	0.157896	0.533608
G5E8R8	G5E8R8	G5E8R8_MOUSE	Ubxn7	Isoform of Q6P5G6, UBX domain-containing protein 7	NA	0.330364	1	-0.0538831	-0.317976
G5E8S8	G5E8S8	G5E8S8_MOUSE	Mpp7	Isoform of Q8BVD5, MAGUK p55 subfamily member 7	NA	0.296902	1	0.405725	0.603723
G5E8T3;Q9D104	G5E8T3;Q9D104	G5E8T3_MOUSE;Q9D104_MOUSE	Srp19	Isoform of Q9D7A6, Signal recognition particle 19 kDa protein	NA	0.384054	1	0.417425	0.726398
G5E8V9	E9QAY5;G5E8V9;A2RSX9;E9Q3G5	G5E8V9_MOUSE	Arfip1	MCG18094	NA	0.263322	1	-0.0398512	-0.245702
G5E924	G5E924	G5E924_MOUSE	Hnrnpl	Isoform of Q8R081, Heterogeneous nuclear ribonucleoprotein L (Fragment)	NA	0.523978	1	-0.0617876	-0.400218
H3BJW3	H3BJW3	H3BJW3_MOUSE	Cpsf6	Isoform of Q6NVF9, Cleavage and polyadenylation-specificity factor subunit 6	NA	0.316644	1	-0.18876	-0.536073
H3BLA9	H3BLA9	H3BLA9_MOUSE	Senp6	Isoform of Q6P7W0, Sentrin-specific protease 6 (Fragment)	NA	0.198546	1	-0.198165	-0.400996
I1E4X5	Q8BWQ6;D3YW19;D3YW20;F6RR19;I1E4X5;Q8BWQ6-3	I1E4X5_MOUSE	9030624J02Rik	Isoform of Q8BWQ6, Protein 9030624J02Rik	NA	0.405215	1	0.129266	0.537264
J3KMQ6	Q9CYI0;J3KMQ6	J3KMQ6_MOUSE	5730455P16Rik	Isoform of Q9CYI0, Protein 5730455P16Rik	NA	0.276836	1	0.02917	0.20309
J3QJU7	J3QJU7	J3QJU7_MOUSE	Gm11744	Isoform of Q00LT2, Progressive rod-cone degeneration protein homolog	NA	1.0287	1	0.100117	0.666167
J3QMX0	J3QMX0	J3QMX0_MOUSE	Rpp14	Isoform of Q9CQH8, Ribonuclease P 14 subunit (Human)	NA	0.0195945	1	0.0330453	0.0491005
J3QN89;Q3TJ22	J3QN89;Q3TJ22	J3QN89_MOUSE;Q3TJ22_MOUSE	Aamp	Protein Aamp	NA	0.470909	1	0.14673	0.608849
L7N1X8	A0A0A6YX51;L7N1X8;A9YVJ5;Q000W5	L7N1X8_MOUSE	Gbp6	Protein Gbp6	NA	0.00547361	1	0.00861883	0.0137519
M0QWP1	M0QWP1	M0QWP1_MOUSE	Agrn	Isoform of A2ASQ1, Agrin	NA	0.386237	1	-0.0813718	-0.423606
O08528	O08528	HXK2_MOUSE	Hk2	Hexokinase-2	NA	0.0860133	1	-0.0800376	-0.183027
O08529	O08529	CAN2_MOUSE	Capn2	Calpain-2 catalytic subunit	NA	0.0170049	1	-0.00374126	-0.0214344
O08532-4;O08532-5	O08532-4;O08532-5	CA2D1_MOUSE	Cacna2d1	Isoform of O08532, Isoform 2D of Voltage-dependent calcium channel subunit alpha-2/delta-1	NA	0.893898	1	-0.461925	-1.27803
O08532;O08532-2;O08532-3	O08532;E9Q1X8;O08532-2;O08532-3;O08532-4;O08532-5	CA2D1_MOUSE	Cacna2d1	Voltage-dependent calcium channel subunit alpha-2/delta-1	NA	0.466282	1	-0.161707	-0.630056
O08539;O08539-2	O08539;O08539-2;Q6P1B9	BIN1_MOUSE	Bin1	Myc box-dependent-interacting protein 1	NA	0.15049	1	-0.0221224	-0.141686
O08547	O08547;E9Q6R3	SC22B_MOUSE	Sec22b	Vesicle-trafficking protein SEC22b	NA	0.422482	1	-0.058352	-0.361722
O08553	O08553	DPYL2_MOUSE	Dpysl2	Dihydropyrimidinase-related protein 2	NA	0.214009	1	-0.0389619	-0.225701
O08573;O08573-2	O08573;B1AQR8;G3X9T7;O08573-2	LEG9_MOUSE	Lgals9	Galectin-9	NA	0.476896	1	-0.113773	-0.54647
O08579	O08579;B7FAU5;I7HJS1;Q3THM8	EMD_MOUSE	Emd	Emerin	NA	0.282721	1	-0.0442166	-0.268027
O08582	O08582	GTPB1_MOUSE	Gtpbp1	GTP-binding protein 1	NA	0.669914	1	0.129537	0.670562
O08583	O08583	THOC4_MOUSE	Alyref	THO complex subunit 4	NA	0.533709	1	-0.12022	-0.588648
O08585	O08585;B1AWD8;B1AWD9;B1AWE0;B1AWE1;Q6PFA2	CLCA_MOUSE	Clta	Clathrin light chain A	NA	0.955788	1	-0.0872293	-0.594801
O08586	O08586	PTEN_MOUSE	Pten	Phosphatidylinositol 3,4,5-trisphosphate 3-phosphatase and dual-specificity protein phosphatase PTEN	NA	0.558868	1	0.244565	0.804042
O08599	O08599;O08599-2	STXB1_MOUSE	Stxbp1	Syntaxin-binding protein 1	NA	0.414702	1	-0.0472207	-0.313993
O08600	O08600	NUCG_MOUSE	Endog	Endonuclease G, mitochondrial	NA	0.462009	1	-0.375386	-0.804816
O08601;O08601-2	O08601;O08601-2	MTP_MOUSE	Mttp	Microsomal triglyceride transfer protein large subunit	NA	0.0763954	1	-0.0249243	-0.114727
O08605	O08605;A2A8W8;F6VT22	MKNK1_MOUSE	Mknk1	MAP kinase-interacting serine/threonine-protein kinase 1	NA	0.461821	1	0.51493	0.854222
O08638	O08638;E9QPE7;O08638-2	MYH11_MOUSE	Myh11	Myosin-11	NA	0.291428	1	0.240507	0.541126
O08638-2	E9QPE7;O08638-2	MYH11_MOUSE	Myh11	Isoform of O08638, Isoform 2 of Myosin-11	NA	0.114051	1	0.136872	0.250921
O08663	O08663;M0QW48;M0QW69;M0QWM9;Q3TMN1;Q3UI33	MAP2_MOUSE	Metap2	Methionine aminopeptidase 2	NA	0.909547	1	0.155574	0.832963
O08677	O08677;D3YTY9;O08677-2;O08677-3	KNG1_MOUSE	Kng1	Kininogen-1	NA	0.491868	1	0.467803	0.876509
O08688	O08688	CAN5_MOUSE	Capn5	Calpain-5	NA	0.127119	1	0.0693765	0.227672
O08709	O08709;D3Z0Y2;Q6GT24	PRDX6_MOUSE	Prdx6	Peroxiredoxin-6	NA	0.786224	1	-0.104098	-0.628643
O08715;O08715-4;O08715-6	O08715;O08715-2;O08715-3;O08715-4;O08715-5;O08715-6	AKAP1_MOUSE	Akap1	A-kinase anchor protein 1, mitochondrial	NA	0.149675	1	0.0993385	0.281176
O08734	O08734	BAK_MOUSE	Bak1	Bcl-2 homologous antagonist/killer	NA	0.338428	1	0.106242	0.453609
O08736	O08736;E9Q575	CASPC_MOUSE	Casp12	Caspase-12	NA	0.282964	1	0.0748119	0.356508
O08738	O08738	CASP6_MOUSE	Casp6	Caspase-6	NA	0.0121519	1	-0.00789213	-0.0247493
O08739	O08739	AMPD3_MOUSE	Ampd3	AMP deaminase 3	NA	0.323241	1	0.140816	0.49434
O08742	O08742;Q9QZU3	GPV_MOUSE	Gp5	Platelet glycoprotein V	NA	1.30848	1	-1.10226	-2.01085
O08746;O08746-2	O08746;A0A0A0MQM7;O08746-2	MATN2_MOUSE	Matn2	Matrilin-2	NA	0.020427	1	0.00847483	0.0351517
O08749	O08749	DLDH_MOUSE	Dld	Dihydrolipoyl dehydrogenase, mitochondrial	NA	0.149056	1	-0.113289	-0.290533
O08756	O08756;A2AFQ2;Q99N15	HCD2_MOUSE	Hsd17b10	3-hydroxyacyl-CoA dehydrogenase type-2	NA	0.26661	1	0.133254	0.435785
O08759;O08759-2	O08759;O08759-2;O08759-3	UBE3A_MOUSE	Ube3a	Ubiquitin-protein ligase E3A	NA	1.45072	1	0.206831	1.17177
O08784	O08784;H3BIX0;H3BK88;H3BL37;Q05CS0	TCOF_MOUSE	Tcof1	Treacle protein	NA	0.731344	1	-0.145903	-0.738307
O08788;O08788-2	O08788;D3YX34;E9Q3M3;E9Q586;O08788-2	DCTN1_MOUSE	Dctn1	Dynactin subunit 1	NA	0.211361	1	0.0491734	0.255244
O08792	O08791;O08792;Q07802;O08791-2;Q07802-2;Q5SWK4;Q5SWK8;Q6NXL3	COE2_MOUSE	Ebf2	Transcription factor COE2	NA	0.0838144	1	0.0612435	0.168089
O08795;O08795-2	O08795;O08795-2	GLU2B_MOUSE	Prkcsh	Glucosidase 2 subunit beta	NA	0.612403	1	-0.0810108	-0.497804
O08796	O08796;Q3UWZ1	EF2K_MOUSE	Eef2k	Eukaryotic elongation factor 2 kinase	NA	0.118273	1	-0.0411263	-0.179185
O08797	O08797	O08797_MOUSE	Serpinb9	Protein Serpinb9	NA	0.0755677	1	0.0203362	0.103418
O08800	O08800	SPB8_MOUSE	Serpinb8	Serpin B8	NA	0.401485	1	0.193659	0.62019
O08804	O08804;F7B9A0	O08804_MOUSE	Serpinb6b	NK13	NA	0.145232	1	0.0360303	0.185371
O08807	O08807	PRDX4_MOUSE	Prdx4	Peroxiredoxin-4	NA	0.523072	1	-0.0706401	-0.435337
O08808	O08808;D3Z074;E9PV41;E9PXV7;Q6NS79	DIAP1_MOUSE	Diaph1	Protein diaphanous homolog 1	NA	0.346899	1	0.167641	0.545254
O08810	O08810;A2AH85;G3UZ34	U5S1_MOUSE	Eftud2	116 kDa U5 small nuclear ribonucleoprotein component	NA	0.484998	1	-0.0439696	-0.311313
O08811	O08811;D3Z700;E9Q6K1;F6YA33	ERCC2_MOUSE	Ercc2	TFIIH basal transcription factor complex helicase XPD subunit	NA	0.932384	1	-0.160814	-0.856148
O08848	O08848	RO60_MOUSE	Trove2	60 kDa SS-A/Ro ribonucleoprotein	NA	0.319588	1	0.26945	0.589469
O08912	O08912	GALT1_MOUSE	Galnt1	Polypeptide N-acetylgalactosaminyltransferase 1	NA	0.016016	1	0.00910711	0.0311402
O08915	O08915;D3YW40	AIP_MOUSE	Aip	AH receptor-interacting protein	NA	0.029781	1	-0.00376511	-0.0262518
O08917	O08917;G3UYU4	FLOT1_MOUSE	Flot1	Flotillin-1	NA	0.998999	1	0.224381	1.04087
O08919	O08919	NUMBL_MOUSE	Numbl	Numb-like protein	NA	0.239938	1	0.0553761	0.286099
O08967	O08967;G5E8Q4	CYH3_MOUSE	Cyth3	Cytohesin-3	NA	0.484956	1	-0.132136	-0.590052
O08989	O08989;D3Z2V6	RASM_MOUSE	Mras	Ras-related protein M-Ras	NA	0.5366	1	-0.120407	-0.590432
O08992	O08992;A2AKJ6;A2AKJ9;H3BLG5;Q3TMX0	SDCB1_MOUSE	Sdcbp	Syntenin-1	NA	0.0591887	1	0.0207987	0.0927344
O08997	O08997	ATOX1_MOUSE	Atox1	Copper transport protein ATOX1	NA	0.743826	1	-0.154434	-0.764947
O08999	O08999;E9Q1D6;E9QNQ3;Q0VD84	LTBP2_MOUSE	Ltbp2	Latent-transforming growth factor beta-binding protein 2	NA	1.47668	1	-0.226288	-1.24104
O09005	O09005	DEGS1_MOUSE	Degs1	Sphingolipid delta(4)-desaturase DES1	NA	0.433238	1	0.143281	0.578984
O09012;O09012-2	O09012;D3Z600;O09012-2	PEX5_MOUSE	Pex5	Peroxisomal targeting signal 1 receptor	NA	0.375534	1	-0.0755978	-0.403023
O09044	O09044;B0R029;B0R030;E9Q8A1;Q9D3L3	SNP23_MOUSE	Snap23	Synaptosomal-associated protein 23	NA	1.57168	1	-0.149994	-0.990326
O09061	O09061	PSB1_MOUSE	Psmb1	Proteasome subunit beta type-1	NA	0.710345	1	0.0783024	0.509563
O09106	O09106	HDAC1_MOUSE	Hdac1	Histone deacetylase 1	NA	0.0600205	1	-0.0144229	-0.0779377
O09110;O09110-2	O09110;O09110-2	MP2K3_MOUSE	Map2k3	Dual specificity mitogen-activated protein kinase kinase 3	NA	0.241942	1	0.123038	0.401569
O09111	O09111	NDUBB_MOUSE	Ndufb11	NADH dehydrogenase [ubiquinone] 1 beta subcomplex subunit 11, mitochondrial	NA	0.266096	1	-0.165895	-0.465206
O09117-2	D6RFU9;O09117-2	SYPL1_MOUSE	Sypl1	Isoform of O09117, Isoform 2 of Synaptophysin-like protein 1	NA	0.561946	1	-0.127539	-0.61914
O09118	O09118;B0QZL0	NET1_MOUSE	Ntn1	Netrin-1	NA	0.472541	1	0.189462	0.672947
O09131	O09131	GSTO1_MOUSE	Gsto1	Glutathione S-transferase omega-1	NA	0.241344	1	0.0375853	0.230327
O09159	O09159	MA2B1_MOUSE	Man2b1	Lysosomal alpha-mannosidase	NA	0.0287021	1	-0.0118308	-0.0490063
O09164	O09164	SODE_MOUSE	Sod3	Extracellular superoxide dismutase [Cu-Zn]	NA	0.22377	1	-0.0623617	-0.294355
O09167	O09167;Q9CQM8	RL21_MOUSE	Rpl21	60S ribosomal protein L21	NA	0.447337	1	0.142322	0.586493
O09172	O09172;H3BJA3	GSH0_MOUSE	Gclm	Glutamate--cysteine ligase regulatory subunit	NA	0.0147749	1	-0.0107145	-0.0310466
O09174	O09174	AMACR_MOUSE	Amacr	Alpha-methylacyl-CoA racemase	NA	0.679544	1	-0.330397	-0.986619
O35071	O35071;E9Q9B0;Q3V3Y9	KIF1C_MOUSE	Kif1c	Kinesin-like protein KIF1C	NA	0.0159023	1	-0.00298309	-0.0182471
O35074	O35074;Q8BXC0	PTGIS_MOUSE	Ptgis	Prostacyclin synthase	NA	0.0478869	1	0.0127397	0.0659856
O35075	O35075	DSCR3_MOUSE	Dscr3	Down syndrome critical region protein 3 homolog	NA	0.467858	1	0.374661	0.811042
O35083	O35083;G3UWV6	PLCA_MOUSE	Agpat1	1-acyl-sn-glycerol-3-phosphate acyltransferase alpha	NA	1.00701	1	0.508533	1.41203
O35099	A2AQW0;O35099;D3YVC4;E9PWG9	M3K5_MOUSE	Map3k5	Mitogen-activated protein kinase kinase kinase 5	NA	0.274183	1	0.106705	0.40897
O35114	O35114	SCRB2_MOUSE	Scarb2	Lysosome membrane protein 2	NA	0.587056	1	-0.110991	-0.587287
O35129	O35129;F6Q8V7;F6QPR1	PHB2_MOUSE	Phb2	Prohibitin-2	NA	0.191479	1	0.144847	0.364528
O35143	O35143;E9PV44	ATIF1_MOUSE	Atpif1	ATPase inhibitor, mitochondrial	NA	0.28281	1	0.09869	0.40286
O35144;O35144-2	O35144;D3YZ08;E9QM06;F6VIR4;O35144-2	TERF2_MOUSE	Terf2	Telomeric repeat-binding factor 2	NA	0.148492	1	-0.0881133	-0.270066
O35153	O35153	BET1L_MOUSE	Bet1l	BET1-like protein	NA	0.304604	1	0.142197	0.480055
O35166	O35166;A2A9I0	GOSR2_MOUSE	Gosr2	Golgi SNAP receptor complex member 2	NA	0.861448	1	-0.214601	-0.952556
O35206	O35206;A2AJY2;A2AJY5;A2AJY7	COFA1_MOUSE	Col15a1	Collagen alpha-1(XV) chain	NA	0.160693	1	0.0896916	0.284965
O35215	G3UYJ7;O35215;G3UZN1	DOPD_MOUSE	Ddt	D-dopachrome decarboxylase	NA	0.322029	1	0.102686	0.436542
O35218	O35218	CPSF2_MOUSE	Cpsf2	Cleavage and polyadenylation specificity factor subunit 2	NA	0.388071	1	0.21763	0.630192
O35226	O35226;O35226-2;O35226-3;O35226-4;O35226-5	PSMD4_MOUSE	Psmd4	26S proteasome non-ATPase regulatory subunit 4	NA	0.594807	1	-0.0720482	-0.458474
O35226-3	F7AI87;O35226-2;O35226-3	PSMD4_MOUSE	Psmd4	Isoform of O35226, Isoform Rpn10C of 26S proteasome non-ATPase regulatory subunit 4	NA	2.81561	1	-0.290346	-1.89911
O35239	O35239	PTN9_MOUSE	Ptpn9	Tyrosine-protein phosphatase non-receptor type 9	NA	0.191085	1	0.0439453	0.230833
O35245;O35245-3	O35245;O35245-3;O35245-5	PKD2_MOUSE	Pkd2	Polycystin-2	NA	0.419642	1	-0.125331	-0.539209
O35250;O35250-2	O35250;A2AAN0;O35250-2	EXOC7_MOUSE	Exoc7	Exocyst complex component 7	NA	0.768463	1	0.165263	0.801752
O35286	O35286;A0A0G2JG10;A0A0G2JGQ5;Q497W9	DHX15_MOUSE	Dhx15	Pre-mRNA-splicing factor ATP-dependent RNA helicase DHX15	NA	1.01728	1	0.191838	0.972382
O35295	O35295	PURB_MOUSE	Purb	Transcriptional activator protein Pur-beta	NA	2.44494	1	-0.318495	-1.8864
O35309	O35309	NMI_MOUSE	Nmi	N-myc-interactor	NA	0.0192846	1	-0.00814009	-0.0334471
O35326	O35326;Q9D8S5	SRSF5_MOUSE	Srsf5	Serine/arginine-rich splicing factor 5	NA	0.156419	1	-0.0162849	-0.116378
O35343	O35343;A0A0B4J1E7;D3YTN1	IMA3_MOUSE	Kpna4	Importin subunit alpha-3	NA	0.0564534	1	-0.0154295	-0.0785563
O35344	O35344	IMA4_MOUSE	Kpna3	Importin subunit alpha-4	NA	0.0438827	1	0.0100727	0.0559656
O35345	O35345;Q4FJZ2	IMA7_MOUSE	Kpna6	Importin subunit alpha-7	NA	0.197667	1	-0.0547643	-0.261585
O35350	O35350	CAN1_MOUSE	Capn1	Calpain-1 catalytic subunit	NA	0.615096	1	0.0819745	0.502128
O35367	O35367	KERA_MOUSE	Kera	Keratocan	NA	0.626752	1	-0.284151	-0.899487
O35379	O35379	MRP1_MOUSE	Abcc1	Multidrug resistance-associated protein 1	NA	0.751616	1	0.0623674	0.442971
O35381	O35381;D3YYE1;D3Z7M9;F6UFG6	AN32A_MOUSE	Anp32a	Acidic leucine-rich nuclear phosphoprotein 32 family member A	NA	1.42385	1	-0.0762448	-0.592433
O35382	O35382	EXOC4_MOUSE	Exoc4	Exocyst complex component 4	NA	0.453913	1	0.147062	0.59865
O35386	O35386	PAHX_MOUSE	Phyh	Phytanoyl-CoA dioxygenase, peroxisomal	NA	0.0903284	1	-0.0884023	-0.193824
O35405	O35405	PLD3_MOUSE	Pld3	Phospholipase D3	NA	0.629903	1	-0.143389	-0.687713
O35409	O35409;Q0VDM6	FOLH1_MOUSE	Folh1	Glutamate carboxypeptidase 2	NA	0.987482	1	-0.235032	-1.05746
O35435	O35435;E9Q1V3	PYRD_MOUSE	Dhodh	Dihydroorotate dehydrogenase (quinone), mitochondrial	NA	0.270989	1	0.177676	0.479414
O35448	O35448;E9Q0T0;G5E8W7	PPT2_MOUSE	Ppt2	Lysosomal thioesterase PPT2	NA	0.27582	1	0.0592074	0.313539
O35452	O35452;E9Q2T3	O35452_MOUSE	Tnxb	Protein Tnxb	NA	0.139216	1	0.0350108	0.179336
O35459	O35459;F7B227	ECH1_MOUSE	Ech1	Delta(3,5)-Delta(2,4)-dienoyl-CoA isomerase, mitochondrial	NA	0.324683	1	-0.219563	-0.567113
O35465;O35465-2	O35465;O35465-2	FKBP8_MOUSE	Fkbp8	Peptidyl-prolyl cis-trans isomerase FKBP8	NA	1.68135	1	-0.378659	-1.70779
O35492	O35492	CLK3_MOUSE	Clk3	Dual specificity protein kinase CLK3	NA	0.173434	1	-0.740605	-0.421296
O35495;O35495-2	O35495;Q04735;E9PVC7;O35495-2;O35495-3;Q04735-2	CDK14_MOUSE	Cdk14	Cyclin-dependent kinase 14	NA	0.363	1	0.619965	0.739151
O35516;O35516-2	O35516;G5E8J0;O35516-2	NOTC2_MOUSE	Notch2	Neurogenic locus notch homolog protein 2	NA	0.197075	1	0.0992169	0.332231
O35566	O35566	CD151_MOUSE	Cd151	CD151 antigen	NA	0.0767159	1	0.0246692	0.114422
O35593	O35593	PSDE_MOUSE	Psmd14	26S proteasome non-ATPase regulatory subunit 14	NA	1.16696	1	0.185002	1.00935
O35598	O35598;E9PYF2	ADA10_MOUSE	Adam10	Disintegrin and metalloproteinase domain-containing protein 10	NA	0.0178219	1	-0.0122881	-0.0368101
O35607	O35607	BMPR2_MOUSE	Bmpr2	Bone morphogenetic protein receptor type-2	NA	0.344904	1	-0.339144	-0.65006
O35608	O35608	ANGP2_MOUSE	Angpt2	Angiopoietin-2	NA	0.175966	1	-0.158851	-0.352135
O35609	O35609;E9Q855;Q3UXS0	SCAM3_MOUSE	Scamp3	Secretory carrier-associated membrane protein 3	NA	0.0679974	1	0.00982809	0.0648526
O35623	O35623	BET1_MOUSE	Bet1	BET1 homolog	NA	0.0945058	1	-0.0295749	-0.138021
O35625;O35625-2	O35625;E9QMJ8;O35625-2;Q14DJ8	AXIN1_MOUSE	Axin1	Axin-1	NA	0.700793	1	-0.429424	-1.07998
O35632	O35632;A0A0A6YX37;A0A0A6YXJ6;Q8C309	HYAL2_MOUSE	Hyal2	Hyaluronidase-2	NA	0.825978	1	-0.289432	-1.05237
O35638	O35638;A2AFF6	STAG2_MOUSE	Stag2	Cohesin subunit SA-2	NA	0.226049	1	0.0878329	0.342858
O35639	O35639;A0A0G2JGL7;Q3TET3	ANXA3_MOUSE	Anxa3	Annexin A3	NA	0.340479	1	-0.0824389	-0.404866
O35643	O35643;Q5SVG4;Q5SVG5	AP1B1_MOUSE	Ap1b1	AP-1 complex subunit beta-1	NA	0.104332	1	0.0105615	0.076936
O35648	O35648	CETN3_MOUSE	Cetn3	Centrin-3	NA	0.107133	1	-0.0364308	-0.161548
O35654	O35654	DPOD2_MOUSE	Pold2	DNA polymerase delta subunit 2	NA	0.322741	1	-0.327971	-0.617528
O35655	O35655	PPE1_MOUSE	Ppef1	Serine/threonine-protein phosphatase with EF-hands 1	NA	0.191781	1	-0.09377	-0.320871
O35658	O35658;Q8R5L1	C1QBP_MOUSE	C1qbp	Complement component 1 Q subcomponent-binding protein, mitochondrial	NA	0.154383	1	0.0484114	0.219958
O35660	O35660;A0A087WNU8;D3YVP9;G5E8M7	GSTM6_MOUSE	Gstm6	Glutathione S-transferase Mu 6	NA	0.022367	1	0.0187931	0.0486447
O35664;O35664-2;O35664-3	O35664;O35664-2;O35664-3	INAR2_MOUSE	Ifnar2	Interferon alpha/beta receptor 2	NA	0.160377	1	0.26896	0.360978
O35678	O35678;D3YYS6;E9Q3B9;O35678-2;Q3UFN1	MGLL_MOUSE	Mgll	Monoglyceride lipase	NA	0.025194	1	0.02635	0.0575962
O35682	O35682	MYADM_MOUSE	Myadm	Myeloid-associated differentiation marker	NA	0.259209	1	-0.110313	-0.401902
O35683	O35683	NDUA1_MOUSE	Ndufa1	NADH dehydrogenase [ubiquinone] 1 alpha subcomplex subunit 1	NA	0.0262534	1	-0.0248642	-0.0586299
O35684	O35684	NEUS_MOUSE	Serpini1	Neuroserpin	NA	0.080799	1	-0.0506921	-0.155323
O35685	O35685	NUDC_MOUSE	Nudc	Nuclear migration protein nudC	NA	1.06291	1	0.0590253	0.458182
O35691	O35691;Q3TUQ5	PININ_MOUSE	Pnn	Pinin	NA	0.256535	1	-0.0616183	-0.310696
O35698;Q60990	A0A087WPY7;A0A087WR82;J3QK27;O35698;Q60990;B2RWR6	RBY1A_MOUSE;RBY1B_MOUSE	Rbmy1a1;Rbmy1b	RNA-binding motif protein, Y chromosome, family 1 member A1	NA	0.589627	1	1.41838	1.15021
O35704	O35704	SPTC1_MOUSE	Sptlc1	Serine palmitoyltransferase 1	NA	0.32068	1	-0.0569324	-0.324886
O35730	O35730;O35730-3	RING1_MOUSE	Ring1	E3 ubiquitin-protein ligase RING1	NA	0.37138	1	-0.0957046	-0.451653
O35737	O35737;Q8C2Q7	HNRH1_MOUSE	Hnrnph1	Heterogeneous nuclear ribonucleoprotein H	NA	0.57983	1	-0.0799479	-0.485252
O35841	O35841	API5_MOUSE	Api5	Apoptosis inhibitor 5	NA	0.189409	1	-0.0559053	-0.258988
O35855	O35855;D3Z3D7;D3Z7C8;O88374	BCAT2_MOUSE	Bcat2	Branched-chain-amino-acid aminotransferase, mitochondrial	NA	0.0419705	1	0.0208063	0.0763801
O35857	O35857	TIM44_MOUSE	Timm44	Mitochondrial import inner membrane translocase subunit TIM44	NA	0.189306	1	-0.112246	-0.337345
O35864	O35864;A0A087WQ60;A0A087WQA8	CSN5_MOUSE	Cops5	COP9 signalosome complex subunit 5	NA	0.056984	1	-0.00750303	-0.0512255
O35887	O35887;G3UWV3;G3UXA3;G3V004;Q6XLQ8	CALU_MOUSE	Calu	Calumenin	NA	0.368097	1	-0.101704	-0.462724
O35892;O35892-2	O35892;D6RIJ4;E9Q4Y0;E9QA05;O35892-2;Q3U5P2;Q8C405	SP100_MOUSE	Sp100	Nuclear autoantigen Sp-100	NA	0.14257	1	-0.115586	-0.283461
O35900	O35900;O35901	LSM2_MOUSE	Lsm2	U6 snRNA-associated Sm-like protein LSm2	NA	0.248441	1	-0.0808663	-0.347643
O35912	O35912	EMP3_MOUSE	Emp3	Epithelial membrane protein 3	NA	0.457827	1	-0.156675	-0.616627
O35930	O35930	GP1BA_MOUSE	Gp1ba	Platelet glycoprotein Ib alpha chain	NA	0.414583	1	-0.602481	-0.810829
O35943	O35943	FRDA_MOUSE	Fxn	Frataxin, mitochondrial	NA	0.618494	1	-0.255684	-0.862623
O35945	O35945	AL1A7_MOUSE	Aldh1a7	Aldehyde dehydrogenase, cytosolic 1	NA	0.484256	1	0.467036	0.867151
O35954	O35954;D3YXW5	PITM1_MOUSE	Pitpnm1	Membrane-associated phosphatidylinositol transfer protein 1	NA	0.382837	1	-0.179986	-0.589731
O35955	O35955	PSB10_MOUSE	Psmb10	Proteasome subunit beta type-10	NA	0.0925487	1	-0.0878582	-0.196956
O35963	O35963	RB33B_MOUSE	Rab33b	Ras-related protein Rab-33B	NA	0.0571717	1	-0.0697203	-0.131429
O35969;O35969-2	O35969;O35969-2	GAMT_MOUSE	Gamt	Guanidinoacetate N-methyltransferase	NA	0.716162	1	-0.204695	-0.855215
O54692	O54692	ZW10_MOUSE	Zw10	Centromere/kinetochore protein zw10 homolog	NA	0.715439	1	0.244488	0.917135
O54724	O54724	PTRF_MOUSE	Ptrf	Polymerase I and transcript release factor	NA	0.226441	1	-0.0716925	-0.315424
O54734	O54734	OST48_MOUSE	Ddost	Dolichyl-diphosphooligosaccharide--protein glycosyltransferase 48 kDa subunit	NA	0.771039	1	0.211035	0.897468
O54754	O54754;G3X8P9	AOXA_MOUSE	Aox1	Aldehyde oxidase 1	NA	0.236383	1	0.101686	0.37111
O54774	O54774	AP3D1_MOUSE	Ap3d1	AP-3 complex subunit delta-1	NA	0.655958	1	0.201212	0.813755
O54781	O54781;A0A0G2JG74;Q6P5E1	SRPK2_MOUSE	Srpk2	SRSF protein kinase 2	NA	1.46944	1	0.31856	1.47178
O54782	O54782	MA2B2_MOUSE	Man2b2	Epididymis-specific alpha-mannosidase	NA	0.0977089	1	-0.0518837	-0.176211
O54784	O54784	DAPK3_MOUSE	Dapk3	Death-associated protein kinase 3	NA	1.16621	1	0.332073	1.3305
O54825	O54825	BYST_MOUSE	Bysl	Bystin	NA	0.0268954	1	-0.0471466	-0.0673271
O54829	O54829;A0A0A6YW36;Q80XD3	RGS7_MOUSE	Rgs7	Regulator of G-protein signaling 7	NA	0.605569	1	0.373111	0.952737
O54833	O54833	CSK22_MOUSE	Csnk2a2	Casein kinase II subunit alpha'	NA	0.803883	1	0.101618	0.623971
O54834;O54834-3;O54834-4	O54834;G3UZI7;O54834-2;O54834-3;O54834-4	RHG06_MOUSE	Arhgap6	Rho GTPase-activating protein 6	NA	0.174929	1	0.159882	0.351215
O54865	O54865;Q80YP4	GCYB1_MOUSE	Gucy1b3	Guanylate cyclase soluble subunit beta-1	NA	0.0473324	1	-0.0150366	-0.0712389
O54879	O54879;A2AP78	HMGB3_MOUSE	Hmgb3	High mobility group protein B3	NA	0.0113444	1	0.00408316	0.0184595
O54890	O54890	ITB3_MOUSE	Itgb3	Integrin beta-3	NA	0.444425	1	-0.179343	-0.638807
O54901	O54901;E9PZI9;E9QMY1;Q05D16;Q80VX2	OX2G_MOUSE	Cd200	OX-2 membrane glycoprotein	NA	0.817617	1	-0.216788	-0.933563
O54916;O54916-3;O54916-4	O54916;D3Z2E3;E9Q632;F6R6F1;F6YT69;F7AB82;O54916-2;O54916-3;O54916-4	REPS1_MOUSE	Reps1	RalBP1-associated Eps domain-containing protein 1	NA	0.13808	1	0.0773525	0.247976
O54931;O54931-2	O54931;A2API8;F7AA26;O54931-2;O54931-3;O54931-4;O54931-5	AKAP2_MOUSE	Akap2	A-kinase anchor protein 2	NA	1.42441	1	-0.17379	-1.05079
O54940	O54940;Q8BHE3;F6VF29;G5E8U9;Q91VL0	BNIP2_MOUSE	Bnip2	BCL2/adenovirus E1B 19 kDa protein-interacting protein 2	NA	0.201979	1	0.0515242	0.25637
O54941	O54941	SMCE1_MOUSE	Smarce1	SWI/SNF-related matrix-associated actin-dependent regulator of chromatin subfamily E member 1	NA	0.124109	1	-0.0178776	-0.116159
O54946	O54946;F6YRQ2	DNJB6_MOUSE	Dnajb6	DnaJ homolog subfamily B member 6	NA	0.420408	1	0.141665	0.567864
O54950	O54950	AAKG1_MOUSE	Prkag1	5'-AMP-activated protein kinase subunit gamma-1	NA	1.10762	1	0.313003	1.26469
O54962	O54962	BAF_MOUSE	Banf1	Barrier-to-autointegration factor	NA	0.0017348	0.999743	0.000254631	0.00171017
O54965;O54965-2	O54965;A0A0G2JEM4;O54965-2;Q3UTG4;Q8C4F9;Q8CB78	RNF13_MOUSE	Rnf13	E3 ubiquitin-protein ligase RNF13	NA	0.105043	1	0.0695729	0.202226
O54984	O54984	ASNA_MOUSE	Asna1	ATPase Asna1	NA	0.671455	1	0.0431533	0.329461
O54988;O54988-2	O54988;O54988-2	SLK_MOUSE	Slk	STE20-like serine/threonine-protein kinase	NA	0.0430998	1	-0.00835943	-0.0498984
O54998	O54998;H3BJI5	FKBP7_MOUSE	Fkbp7	Peptidyl-prolyl cis-trans isomerase FKBP7	NA	1.04217	1	-0.202325	-1.00912
O55013	O55013	TPPC3_MOUSE	Trappc3	Trafficking protein particle complex subunit 3	NA	0.650272	1	-0.0792327	-0.500188
O55022	O55022	PGRC1_MOUSE	Pgrmc1	Membrane-associated progesterone receptor component 1	NA	0.287333	1	-0.0565071	-0.310645
O55023	O55023;A0A0A6YW07;Q80ZJ2;Q924B0	IMPA1_MOUSE	Impa1	Inositol monophosphatase 1	NA	0.858247	1	-0.163939	-0.836376
O55026	O55026;O55026-2	ENTP2_MOUSE	Entpd2	Ectonucleoside triphosphate diphosphohydrolase 2	NA	0.723051	1	-0.274541	-0.961867
O55028	O55028	BCKD_MOUSE	Bckdk	[3-methyl-2-oxobutanoate dehydrogenase [lipoamide]] kinase, mitochondrial	NA	0.336796	1	-0.151497	-0.518542
O55029	O55029	COPB2_MOUSE	Copb2	Coatomer subunit beta'	NA	0.766829	1	0.114477	0.659262
O55033	O55033	NCK2_MOUSE	Nck2	Cytoplasmic protein NCK2	NA	0.0904418	1	-0.0339575	-0.143506
O55042;O55042-2	O55042;O55042-2	SYUA_MOUSE	Snca	Alpha-synuclein	NA	0.0456441	1	0.157456	0.120738
O55047;O55047-2;O55047-3;Q8C0V0	O55047;Q8C0V0;B1ASU9;B7ZC85;O55047-2;O55047-3	TLK1_MOUSE;TLK2_MOUSE	Tlk1;Tlk2	Serine/threonine-protein kinase tousled-like 2	NA	0.598269	1	-0.502383	-1.01167
O55057	O55057;M0QWG6;M0QWR1	PDE6D_MOUSE	Pde6d	Retinal rod rhodopsin-sensitive cGMP 3',5'-cyclic phosphodiesterase subunit delta	NA	0.156565	1	-0.0253506	-0.156379
O55060	O55060;D3YWK6;D3Z217;D3Z380	TPMT_MOUSE	Tpmt	Thiopurine S-methyltransferase	NA	0.279573	1	0.0755506	0.356256
O55091	O55091	IMPCT_MOUSE	Impact	Protein IMPACT	NA	0.0120481	1	0.00824499	0.0249385
O55098	O55098	STK10_MOUSE	Stk10	Serine/threonine-protein kinase 10	NA	0.301699	1	0.0988297	0.416172
O55101	H3BKF4;O55101;B0QZP8;H3BIZ8;H3BJ78;H3BJY1	SNG2_MOUSE	Syngr2	Synaptogyrin-2	NA	0.13643	1	-0.260493	-0.31712
O55106	O55106;F8WH41	STRN_MOUSE	Strn	Striatin	NA	0.082159	1	-0.0197878	-0.105814
O55125	O55125	NIPS1_MOUSE	Nipsnap1	Protein NipSnap homolog 1	NA	0.0349703	1	0.00790358	0.0443912
O55126	O55126;Q7TMG8	NIPS2_MOUSE	Gbas	Protein NipSnap homolog 2	NA	0.2689	1	-0.0853415	-0.369705
O55128	O55128;D3YY73;D3Z2N9;E9Q317	SAP18_MOUSE	Sap18	Histone deacetylase complex subunit SAP18	NA	0.0716037	1	0.0273752	0.115606
O55131	O55131;E9Q1G8;E9Q9F5	SEPT7_MOUSE	2023-09-07	Septin-7	NA	0.346084	1	-0.0629663	-0.353597
O55135	O55135	IF6_MOUSE	Eif6	Eukaryotic translation initiation factor 6	NA	0.782542	1	-0.130163	-0.713862
O55137	O55137	ACOT1_MOUSE	Acot1	Acyl-coenzyme A thioesterase 1	NA	0.704603	1	1.19557	1.29263
O55142	O55142	RL35A_MOUSE	Rpl35a	60S ribosomal protein L35a	NA	0.0367239	1	-0.0109367	-0.0538696
O55143	O55143;J3KMM5;O55143-2	AT2A2_MOUSE	Atp2a2	Sarcoplasmic/endoplasmic reticulum calcium ATPase 2	NA	0.37227	1	0.148123	0.542888
O55186	O55186	CD59A_MOUSE	Cd59a	CD59A glycoprotein	NA	0.208457	1	0.0721073	0.30361
O55201	O55201;O55201-2	SPT5H_MOUSE	Supt5h	Transcription elongation factor SPT5	NA	0.537134	1	0.0671802	0.425353
O55222	O55222;D3YZA5;F6Q5Z1	ILK_MOUSE	Ilk	Integrin-linked protein kinase	NA	0.138004	1	0.0620131	0.229685
O55229	O55229;F6RRT7;F6SKI6	CHKB_MOUSE	Chkb	Choline/ethanolamine kinase	NA	0.0800337	1	0.00889158	0.0634852
O55234	O55234	PSB5_MOUSE	Psmb5	Proteasome subunit beta type-5	NA	0.525785	1	0.170268	0.682586
O55236	O55236;Q9DCC1	MCE1_MOUSE	Rngtt	mRNA-capping enzyme	NA	0.30153	1	-1.37714	-0.682927
O55239	O55239	NNMT_MOUSE	Nnmt	Nicotinamide N-methyltransferase	NA	0.307646	1	0.0880551	0.399358
O55242	O55242	SGMR1_MOUSE	Sigmar1	Sigma non-opioid intracellular receptor 1	NA	0.329432	1	0.147228	0.507283
O70133-2	O70133;A0A087WPL5;A0A087WRT3;E9QNN1;O70133-2;Q3UR42	DHX9_MOUSE	Dhx9	Isoform of O70133, Isoform 2 of ATP-dependent RNA helicase A	NA	0.548485	1	0.0723119	0.448295
O70145	O70145	NCF2_MOUSE	Ncf2	Neutrophil cytosol factor 2	NA	0.279851	1	0.209078	0.510101
O70152	O70152;A2BDX2	DPM1_MOUSE	Dpm1	Dolichol-phosphate mannosyltransferase subunit 1	NA	0.323201	1	0.154345	0.509999
O70161;O70161-2;O70161-3	O70161;F7C0X9;F8WHW6;O70161-2;O70161-3	PI51C_MOUSE	Pip5k1c	Phosphatidylinositol 4-phosphate 5-kinase type-1 gamma	NA	0.843255	1	-0.158583	-0.816364
O70165	O70165	FCN1_MOUSE	Fcn1	Ficolin-1	NA	0.688194	1	-0.0964074	-0.574453
O70172	O70172;F6RJE8	PI42A_MOUSE	Pip4k2a	Phosphatidylinositol 5-phosphate 4-kinase type-2 alpha	NA	0.537836	1	0.0581026	0.387203
O70194	O70194	EIF3D_MOUSE	Eif3d	Eukaryotic translation initiation factor 3 subunit D	NA	0.106533	1	-0.0291243	-0.145002
O70209	O70209	PDLI3_MOUSE	Pdlim3	PDZ and LIM domain protein 3	NA	0.271719	1	-0.0692844	-0.337505
O70250	O70250	PGAM2_MOUSE	Pgam2	Phosphoglycerate mutase 2	NA	0.708565	1	0.956379	1.26366
O70251	O70251;A0A087WS46;G3UX43;G3UZ47;M0QWH8;M0QWK5	EF1B_MOUSE	Eef1b	Elongation factor 1-beta	NA	0.0720159	1	-0.0246744	-0.110826
O70252	O70252;D3YX62;D3Z4A2	HMOX2_MOUSE	Hmox2	Heme oxygenase 2	NA	0.215503	1	-0.0559669	-0.274753
O70258;O70258-2	O70258;D3Z572;E9PX46;F6R6P2;F6ULV5;F6WKE4;F8WGM3;O70258-2	SGCE_MOUSE	Sgce	Epsilon-sarcoglycan	NA	0.63555	1	-0.118718	-0.627553
O70274;Q63739	O70274;Q63739	TP4A1_MOUSE;TP4A2_MOUSE	Ptp4a1;Ptp4a2	Protein tyrosine phosphatase type IVA 2	NA	1.20529	1	-0.394237	-1.44675
O70293;O70293-2	O70293;O70293-2;Q9EP84	GRK6_MOUSE	Grk6	G protein-coupled receptor kinase 6	NA	0.0409631	1	-0.0231328	-0.0780992
O70305;O70305-2	O70305;E9QM77;F6U2C2;F7B6X4;O70305-2;O70305-3	ATX2_MOUSE	Atxn2	Ataxin-2	NA	0.101053	1	0.0249906	0.130969
O70309	O70309;G5E8F8;O70309-2;Q6PE70	ITB5_MOUSE	Itgb5	Integrin beta-5	NA	0.364187	1	-0.0748472	-0.39613
O70310	O70310	NMT1_MOUSE	Nmt1	Glycylpeptide N-tetradecanoyltransferase 1	NA	0.298037	1	0.030283	0.212424
O70311	O70311;A2AJH3;Q8CFK1	NMT2_MOUSE	Nmt2	Glycylpeptide N-tetradecanoyltransferase 2	NA	0.562883	1	0.199078	0.750609
O70318	O70318	E41L2_MOUSE	Epb41l2	Band 4.1-like protein 2	NA	0.886873	1	-0.191011	-0.914689
O70325;O70325-2	Q91XR9;O70325;O70325-2;Q76LV0;S4R1E5	GPX41_MOUSE	Gpx4	Isoform of Q91XR9, Phospholipid hydroperoxide glutathione peroxidase, mitochondrial	NA	0.00706338	1	0.00428057	0.0141231
O70362	O70362;Q8VCU2	PHLD_MOUSE	Gpld1	Phosphatidylinositol-glycan-specific phospholipase D	NA	0.0576897	1	0.0559282	0.126423
O70370	O70370;F6WR04	CATS_MOUSE	Ctss	Cathepsin S	NA	0.0587668	1	-0.0422988	-0.11933
O70373	O70373;E9QQ93	XIRP1_MOUSE	Xirp1	Xin actin-binding repeat-containing protein 1	NA	0.0063115	0.999992	0.00328493	0.0119769
O70378	M0QWE2;O70378;M0QWC9;M0QWI7;M0QWS0	EMC8_MOUSE	Emc8	ER membrane protein complex subunit 8	NA	0.305448	1	-0.0611277	-0.331944
O70400	O70400	PDLI1_MOUSE	Pdlim1	PDZ and LIM domain protein 1	NA	0.287153	1	-0.0911069	-0.392496
O70404	O70404	VAMP8_MOUSE	Vamp8	Vesicle-associated membrane protein 8	NA	0.611916	1	-0.0993299	-0.561271
O70421	O70421	FZD1_MOUSE	Fzd1	Frizzled-1	NA	0.289937	1	-0.260483	-0.54875
O70423	O70423;O70423-2	AOC3_MOUSE	Aoc3	Membrane primary amine oxidase	NA	0.0584862	1	-0.0119824	-0.0694988
O70433	O70433	FHL2_MOUSE	Fhl2	Four and a half LIM domains protein 2	NA	0.185689	1	0.51117	0.433978
O70435	O70435;E0CYL6;E0CZ34;F8WH02	PSA3_MOUSE	Psma3	Proteasome subunit alpha type-3	NA	0.0145878	1	0.00181913	0.0127981
O70439	O70439;Q8BH40	STX7_MOUSE	Stx7	Syntaxin-7	NA	0.612763	1	-0.0447912	-0.332599
O70451	O70451	MOT2_MOUSE	Slc16a7	Monocarboxylate transporter 2	NA	1.17474	1	-1.4456	-1.93516
O70458;O70458-2	O70458;G3X8V6;O70458-2	OSMR_MOUSE	Osmr	Oncostatin-M-specific receptor subunit beta	NA	0.266371	1	0.170872	0.469335
O70475	O70475;D3Z3F7	UGDH_MOUSE	Ugdh	UDP-glucose 6-dehydrogenase	NA	0.987484	1	0.185469	0.943967
O70480	O70480;A0A0A6YY66;Q8BSN6	VAMP4_MOUSE	Vamp4	Vesicle-associated membrane protein 4	NA	0.271002	1	0.128507	0.434562
O70481	O70481	UBR1_MOUSE	Ubr1	E3 ubiquitin-protein ligase UBR1	NA	0.577157	1	0.137288	0.648743
O70492	O70492;D3Z6Z0;Q78ZM0	SNX3_MOUSE	Snx3	Sorting nexin-3	NA	0.371878	1	-0.0302162	-0.223345
O70493	O70493;Q3TGS7;Q3V2H3;Q6ZWQ5	SNX12_MOUSE	Snx12	Sorting nexin-12	NA	0.023902	1	-0.00364447	-0.0239694
O70494;O70494-2;O70494-3	O70494;O70494-2;O70494-3	SP3_MOUSE	Sp3	Transcription factor Sp3	NA	0.393277	1	-0.0774302	-0.415553
O70496	O70496;E9PYL4	CLCN7_MOUSE	Clcn7	H(+)/Cl(-) exchange transporter 7	NA	0.956317	1	-0.221462	-1.01407
O70503	O70503;O70503-2	DHB12_MOUSE	Hsd17b12	Very-long-chain 3-oxoacyl-CoA reductase	NA	0.0325212	1	0.0228376	0.0667999
O70551	O70551	SRPK1_MOUSE	Srpk1	SRSF protein kinase 1	NA	1.58114	1	-1.14783	-2.33516
O70566	O70566;E9Q4U7;Q6W4W7	DIAP2_MOUSE	Diaph2	Protein diaphanous homolog 2	NA	0.465714	1	0.169073	0.640535
O70571	O70571	PDK4_MOUSE	Pdk4	[Pyruvate dehydrogenase (acetyl-transferring)] kinase isozyme 4, mitochondrial	NA	0.0323203	1	-0.0657134	-0.0821239
O70572	O70572	NSMA_MOUSE	Smpd2	Sphingomyelin phosphodiesterase 2	NA	0.406572	1	0.156714	0.580456
O70579	O70579	PM34_MOUSE	Slc25a17	Peroxisomal membrane protein PMP34	NA	0.236659	1	-0.384223	-0.50768
O70583;O70583-2;O70583-3	O70583;B1AV01;O70583-2;O70583-3	TRI18_MOUSE	Mid1	E3 ubiquitin-protein ligase Midline-1	NA	0.0654734	1	0.027782	0.110699
O70585;O70585-2	O70585;G3UXK0;G3UY34;G3UYK9;G3UYM7;G3UZ87;G3UZJ3;O70585-2;Q8C8Z9;Q8K0N0	DTNB_MOUSE	Dtnb	Dystrobrevin beta	NA	0.28433	1	0.094306	0.396398
O70589;O70589-3;O70589-4;O70589-5	O70589;A0A067XG53;F6ZQR2;O70589-2;O70589-3;O70589-4;O70589-5	CSKP_MOUSE	Cask	Peripheral plasma membrane protein CASK	NA	0.429988	1	-0.0880237	-0.460467
O70591	O70591;F8WJ30	PFD2_MOUSE	Pfdn2	Prefoldin subunit 2	NA	0.604648	1	-0.133656	-0.65327
O70622;O70622-2	O70622;O70622-2	RTN2_MOUSE	Rtn2	Reticulon-2	NA	0.383131	1	0.0836978	0.428424
O78196	O78196	O78196_MOUSE	H2-Eb1	Isoform of P04230, H-2 class II histocompatibility antigen, I-A beta chain	NA	0.454658	1	-1.15534	-0.929663
O88200	O88200	CLC11_MOUSE	Clec11a	C-type lectin domain family 11 member A	NA	0.097591	1	-0.0387559	-0.157927
O88207	O88207	CO5A1_MOUSE	Col5a1	Collagen alpha-1(V) chain	NA	0.198696	1	0.0630665	0.279839
O88271	O88271	CFDP1_MOUSE	Cfdp1	Craniofacial development protein 1	NA	0.9705	1	-0.237702	-1.05416
O88291	O88291	ZN326_MOUSE	Znf326	DBIRD complex subunit ZNF326	NA	0.0577924	1	-0.00958204	-0.0604307
O88307	O88307	SORL_MOUSE	Sorl1	Sortilin-related receptor	NA	0.591764	1	0.138326	0.658126
O88322	O88322	NID2_MOUSE	Nid2	Nidogen-2	NA	0.190834	1	0.0604596	0.269328
O88325	O88325	O88325_MOUSE	Naglu	Alpha-N-acetylglucosaminidase	NA	0.176645	1	-0.0432215	-0.22141
O88327	O88327	CTNL1_MOUSE	Ctnnal1	Alpha-catulin	NA	0.0621477	1	0.025146	0.103266
O88342	O88342	WDR1_MOUSE	Wdr1	WD repeat-containing protein 1	NA	0.0488977	1	0.0166001	0.0758411
O88343;O88343-2	O88343;A7E1Z5;D3Z7G8;E9Q8N8;O88343-2;O88343-3	S4A4_MOUSE	Slc4a4	Electrogenic sodium bicarbonate cotransporter 1	NA	0.0279148	1	-0.0301356	-0.0641093
O88351	O88351;Q3U141;Q5D0E0	IKKB_MOUSE	Ikbkb	Inhibitor of nuclear factor kappa-B kinase subunit beta	NA	0.366704	1	0.132296	0.516138
O88384	O88384;F6UHS3;Q91XH6	VTI1B_MOUSE	Vti1b	Vesicle transport through interaction with t-SNAREs homolog 1B	NA	0.799153	1	-0.579422	-1.25914
O88393	O88393	TGBR3_MOUSE	Tgfbr3	Transforming growth factor beta receptor type 3	NA	0.550232	1	-0.101402	-0.545929
O88413	O88413	TULP3_MOUSE	Tulp3	Tubby-related protein 3	NA	0.0200259	1	-0.013555	-0.0410646
O88428	O88428	PAPS2_MOUSE	Papss2	Bifunctional 3'-phosphoadenosine 5'-phosphosulfate synthase 2	NA	1.09265	1	0.122124	0.771805
O88441	O88441	MTX2_MOUSE	Mtx2	Metaxin-2	NA	0.0481987	1	-0.0355196	-0.0992494
O88447	O88447;E9Q7C9;Q5UE59;Q7TNF4;Q8CD76	KLC1_MOUSE	Klc1	Kinesin light chain 1	NA	0.210791	1	0.0352702	0.211692
O88448	O88448;D3YXZ3;D3Z5Y7;Q91YS4	KLC2_MOUSE	Klc2	Kinesin light chain 2	NA	0.15084	1	-0.0333757	-0.18088
O88455	O88455	DHCR7_MOUSE	Dhcr7	7-dehydrocholesterol reductase	NA	0.0692814	1	0.0430017	0.133706
O88456	O88456;Q9D7J7;D3YW48	CPNS1_MOUSE	Capns1	Calpain small subunit 1	NA	0.523438	1	-0.121121	-0.585974
O88487	O88487;A2BFF5;A2BFF8;A2BFF9;Q3TPJ8	DC1I2_MOUSE	Dync1i2	Cytoplasmic dynein 1 intermediate chain 2	NA	0.397676	1	-0.0387316	-0.271253
O88492;O88492-2	O88492;O88492-2	PLIN4_MOUSE	Plin4	Perilipin-4	NA	0.030059	1	-0.0164213	-0.0570799
O88520	O88520	SHOC2_MOUSE	Shoc2	Leucine-rich repeat protein SHOC-2	NA	0.460781	1	-0.214763	-0.69257
O88522	O88522;A3KG37;A3KG38;A3KG39;A3KG40;A3KG41;E9Q2Y3;Q7TSS3;Q8VC91	NEMO_MOUSE	Ikbkg	NF-kappa-B essential modulator	NA	0.213096	1	-0.131229	-0.379803
O88531	O88531	PPT1_MOUSE	Ppt1	Palmitoyl-protein thioesterase 1	NA	0.188962	1	0.0263362	0.170248
O88532	O88532;F6V459	ZFR_MOUSE	Zfr	Zinc finger RNA-binding protein	NA	0.901553	1	-0.285556	-1.09636
O88543	O88543	CSN3_MOUSE	Cops3	COP9 signalosome complex subunit 3	NA	0.261374	1	0.0540085	0.292221
O88544	O88544;D3YV99;D3Z1R9;F6QTS1	CSN4_MOUSE	Cops4	COP9 signalosome complex subunit 4	NA	0.190497	1	-0.0218959	-0.150848
O88545	O88545;D3Z0F5	CSN6_MOUSE	Cops6	COP9 signalosome complex subunit 6	NA	0.527496	1	0.0594649	0.391078
O88569	O88569;O88569-2;O88569-3	ROA2_MOUSE	Hnrnpa2b1	Heterogeneous nuclear ribonucleoproteins A2/B1	NA	0.358295	1	-0.0745873	-0.392878
O88587;O88587-2	O88587;O88587-2	COMT_MOUSE	Comt	Catechol O-methyltransferase	NA	0.0950509	1	-0.0186028	-0.108469
O88597	O88597	BECN1_MOUSE	Becn1	Beclin-1	NA	0.63962	1	0.204177	0.808408
O88630	O88630	GOSR1_MOUSE	Gosr1	Golgi SNAP receptor complex member 1	NA	0.811168	1	0.365603	1.12683
O88653	O88653	LTOR3_MOUSE	Lamtor3	Ragulator complex protein LAMTOR3	NA	0.235867	1	0.0748715	0.327866
O88667	O88667;Q6PGA2	RAD_MOUSE	Rrad	GTP-binding protein RAD	NA	0.605276	1	0.224692	0.815025
O88668	O88668;K4DI63	CREG1_MOUSE	Creg1	Protein CREG1	NA	0.396885	1	-0.12395	-0.522653
O88676;O88676-2	O88676;O88676-2	MMP23_MOUSE	Mmp23	Matrix metalloproteinase-23	NA	0.268997	1	0.156327	0.460339
O88685	O88685;A0A087WPH7;B7ZCF1;F6Q2E3	PRS6A_MOUSE	Psmc3	26S protease regulatory subunit 6A	NA	0.00851844	1	-0.00162363	-0.00990148
O88696	O88696	CLPP_MOUSE	Clpp	ATP-dependent Clp protease proteolytic subunit, mitochondrial	NA	0.0112815	1	0.00499249	0.0200499
O88697	O88697;A0A087WQT0;D3YXM1;Q05DP1	STK16_MOUSE	Stk16	Serine/threonine-protein kinase 16	NA	0.377825	1	0.749603	0.777589
O88712;O88712-2	O88712;O88712-2	CTBP1_MOUSE	Ctbp1	C-terminal-binding protein 1	NA	1.02492	1	-0.105254	-0.687773
O88738;O88738-2;O88738-3	O88738;O88738-2;O88738-3;S4R1L5;S4R2P8	BIRC6_MOUSE	Birc6	Baculoviral IAP repeat-containing protein 6	NA	0.140079	1	0.0649319	0.235573
O88746	O88746;Q3UDC3	TOM1_MOUSE	Tom1	Target of Myb protein 1	NA	0.490013	1	-0.078217	-0.452796
O88783	O88783	FA5_MOUSE	F5	Coagulation factor V	NA	0.130655	1	-0.245478	-0.304288
O88792	O88792	JAM1_MOUSE	F11r	Junctional adhesion molecule A	NA	0.231821	1	-0.0886188	-0.348618
O88796	O88796	RPP30_MOUSE	Rpp30	Ribonuclease P protein subunit p30	NA	0.505499	1	-0.162365	-0.656846
O88811	O88811;O88811-2	STAM2_MOUSE	Stam2	Signal transducing adapter molecule 2	NA	0.171594	1	0.0879664	0.294422
O88838;O88838-2	O88838;D3YX10;D3Z7N7;O88838-2	SPSB2_MOUSE	Spsb2	SPRY domain-containing SOCS box protein 2	NA	0.251547	1	-0.946264	-0.578607
O88843	O88843	CRADD_MOUSE	Cradd	Death domain-containing protein CRADD	NA	1.30493	1	0.335774	1.41764
O88844	O88844;A0A087WPT4;A0A087WRS9	IDHC_MOUSE	Idh1	Isocitrate dehydrogenase [NADP] cytoplasmic	NA	0.398694	1	0.0766153	0.41535
O88845	O88845;O88845-2;O88845-3	AKA10_MOUSE	Akap10	A-kinase anchor protein 10, mitochondrial	NA	0.385775	1	0.171637	0.582918
O88851	O88851	RBBP9_MOUSE	Rbbp9	Putative hydrolase RBBP9	NA	0.397959	1	-0.121468	-0.518852
O88874	O88874;Q3U3M5	CCNK_MOUSE	Ccnk	Cyclin-K	NA	0.0880768	1	-0.191834	-0.215319
O88876	O88876;B1ARS9;G5E8W9	DHRS3_MOUSE	Dhrs3	Short-chain dehydrogenase/reductase 3	NA	0.0595577	1	0.0582051	0.130572
O88892;P84102	O88892;P84102;B2KF73	SERF1_MOUSE;SERF2_MOUSE	Serf1;Serf2	Small EDRK-rich factor 1	NA	0.202797	1	0.100492	0.339212
O88907	O88907	PIAS1_MOUSE	Pias1	E3 SUMO-protein ligase PIAS1	NA	0.0534139	1	0.0721488	0.125457
O88947	O88947;Q3U3V1	FA10_MOUSE	F10	Coagulation factor X	NA	0.0488647	1	0.123267	0.125356
O88952	O88952	LIN7C_MOUSE	Lin7c	Protein lin-7 homolog C	NA	0.35312	1	-0.0453701	-0.292108
O88958	O88958	GNPI1_MOUSE	Gnpda1	Glucosamine-6-phosphate isomerase 1	NA	0.334334	1	0.135189	0.496054
O88967	O88967	YMEL1_MOUSE	Yme1l1	ATP-dependent zinc metalloprotease YME1L1	NA	0.247654	1	0.0932045	0.368017
O88968	O88968	TCO2_MOUSE	Tcn2	Transcobalamin-2	NA	0.174205	1	0.060534	0.257608
O88974;O88974-3;O88974-4	O88974;D3YYC3;G5E8N3;O88974-3;O88974-4	SETB1_MOUSE	Setdb1	Histone-lysine N-methyltransferase SETDB1	NA	0.0343472	1	0.050071	0.0830266
O88983	O88983	STX8_MOUSE	Stx8	Syntaxin-8	NA	0.25572	1	0.165065	0.453343
O88986	O88986	KBL_MOUSE	Gcat	2-amino-3-ketobutyrate coenzyme A ligase, mitochondrial	NA	0.0602367	1	0.00570679	0.0427344
O89001	O89001	CBPD_MOUSE	Cpd	Carboxypeptidase D	NA	0.336381	1	-0.10268	-0.44571
O89017	O89017	LGMN_MOUSE	Lgmn	Legumain	NA	0.511709	1	0.0820541	0.472547
O89020;O89020-3	O89020;O89020-2;O89020-3	AFAM_MOUSE	Afm	Afamin	NA	0.401292	1	0.879889	0.826361
O89023	O89023	TPP1_MOUSE	Tpp1	Tripeptidyl-peptidase 1	NA	0.353047	1	0.071022	0.380587
O89032;O89032-2;O89032-3	O89032;O89032-2;O89032-3	SPD2A_MOUSE	Sh3pxd2a	SH3 and PX domain-containing protein 2A	NA	0.293333	1	0.0825195	0.379335
O89051	O89051	ITM2B_MOUSE	Itm2b	Integral membrane protein 2B	NA	0.0543843	1	0.0771542	0.128707
O89053	O89053;G3UYK8	COR1A_MOUSE	Coro1a	Coronin-1A	NA	0.189643	1	0.165772	0.374048
O89079	O89079;D3Z315	COPE_MOUSE	Cope	Coatomer subunit epsilon	NA	0.016327	1	-0.00261164	-0.0169414
O89086	O89086;Q8BG13	RBM3_MOUSE	Rbm3	RNA-binding protein 3	NA	0.408598	1	0.107893	0.498238
O89090	O89090;G3X8Q0	SP1_MOUSE	Sp1	Transcription factor Sp1	NA	0.262163	1	-0.264083	-0.514096
O89103	O89103	C1QR1_MOUSE	Cd93	Complement component C1q receptor	NA	0.485499	1	-0.169973	-0.655549
O89106	O89106;E9PVU9;E9PZ91;F6SV10	FHIT_MOUSE	Fhit	Bis(5'-adenosyl)-triphosphatase	NA	0.0619686	1	0.0266762	0.105584
O89110	O89110;A0A087WQT6	CASP8_MOUSE	Casp8	Caspase-8	NA	0.384865	1	0.07796	0.413597
O89112	O89112;B2KGR2	LANC1_MOUSE	Lancl1	LanC-like protein 1	NA	0.41209	1	0.0966802	0.474609
O89114	O89114;A2AG30	DNJB5_MOUSE	Dnajb5	DnaJ homolog subfamily B member 5	NA	0.0399018	1	0.0181561	0.0703955
P00158	P00158	CYB_MOUSE	Mt-Cyb	Cytochrome b	NA	0.106841	1	-0.112814	-0.230405
P00329	P00329	ADH1_MOUSE	Adh1	Alcohol dehydrogenase 1	NA	0.161884	1	0.0718136	0.265167
P00397	P00397	COX1_MOUSE	Mtco1	Cytochrome c oxidase subunit 1	NA	0.0908341	1	0.118169	0.206028
P00405	P00405	COX2_MOUSE	Mtco2	Cytochrome c oxidase subunit 2	NA	0.253441	1	-0.206889	-0.477186
P00416	P00416	COX3_MOUSE	mt-Co3	Cytochrome c oxidase subunit 3	NA	0.124597	1	0.189821	0.283171
P00493	P00493	HPRT_MOUSE	Hprt1	Hypoxanthine-guanine phosphoribosyltransferase	NA	0.163373	1	0.0397539	0.205127
P00687	E9PV85;P00687;P00688;D3YYQ5	AMY1_MOUSE	Amy1	Alpha-amylase 1	NA	0.231824	1	0.168507	0.428548
P00848	P00848	ATP6_MOUSE	Mtatp6	ATP synthase subunit a	NA	0.205739	1	0.14378	0.381071
P00920	P00920	CAH2_MOUSE	Ca2	Carbonic anhydrase 2	NA	0.0601205	1	0.181606	0.15531
P01027	P01027;P01027-2	CO3_MOUSE	C3	Complement C3	NA	0.374165	1	0.389584	0.704891
P01029	P01029	CO4B_MOUSE	C4b	Complement C4-B	NA	0.177548	1	0.117306	0.328354
P01644;P01645;P01646	P01644;P01645;P01646	KV5AB_MOUSE;KV5AC_MOUSE;KV5AD_MOUSE	NA	Ig kappa chain V-V region HP R16.7	NA	0.0402749	1	0.0399647	0.0899076
P01751;P01754	A0A0G2JEU7;P01751;P01753;P01754;P01755;A0A075B5X9;A0A0B4J1J7	HVM07_MOUSE;HVM10_MOUSE	Ighv1-62-3;Ighv1-72	Ig heavy chain V region B1-8/186-2	NA	0.178931	1	0.211123	0.377101
P01831	P01831	THY1_MOUSE	Thy1	Thy-1 membrane glycoprotein	NA	0.0272858	1	-0.0164742	-0.0536916
P01844	P01844;P01845;A0A0G2JGQ8;Q99JC1	LAC2_MOUSE	Iglc2	Ig lambda-2 chain C region	NA	0.462321	1	0.677956	0.890402
P01845	P01845;A0A0G2JGQ8	LAC3_MOUSE	Iglc3	Ig lambda-3 chain C region	NA	0.603147	1	0.775437	1.09514
P01868;P01869	P01869;A0A075B5P4;A0A0A6YWR2;P01868	IGH1M_MOUSE;IGHG1_MOUSE	Ighg1	Isoform of P01869, Ig gamma-1 chain C region secreted form	NA	0.0805137	1	0.321297	0.208707
P01872;P01872-2	P01872;A0A075B5P6;A0A075B6A0;P01872-2	IGHM_MOUSE	Ighm	Ig mu chain C region	NA	0.0657566	1	-0.0525193	-0.136684
P01887	P01887	B2MG_MOUSE	B2m	Beta-2-microglobulin	NA	0.0453392	1	-0.032114	-0.0925045
P01898	P01898	HA10_MOUSE	H2-Q10	H-2 class I histocompatibility antigen, Q10 alpha chain	NA	0.0301816	1	0.0431848	0.0729911
P01899	P01897;P01899	HA11_MOUSE	H2-D1	Isoform of P14427, H-2 class I histocompatibility antigen, D-B alpha chain	NA	0.0874773	1	-0.0943532	-0.191979
P01901	P01901;G3UXW2;Q3TH01	HA1B_MOUSE	H2-K1	H-2 class I histocompatibility antigen, K-B alpha chain	NA	0.111753	1	-0.122472	-0.242019
P01942	P01942;Q91VB8	HBA_MOUSE	Hba	Hemoglobin subunit alpha	NA	0.0435345	1	0.114821	0.112715
P02104	P02104;Q9CR49	HBE_MOUSE	Hbb-y	Hemoglobin subunit epsilon-Y2	NA	0.0990535	1	0.257533	0.244541
P02301;P68433;P84228;P84244	P02301;P68433;P84228;P84244;F8WI35	H31_MOUSE;H32_MOUSE;H33_MOUSE;H3C_MOUSE	H3f3a;H3f3c;Hist1h3a;Hist1h3b	Histone H3.3C	NA	0.588406	1	0.154574	0.690988
P02463	P02463	CO4A1_MOUSE	Col4a1	Collagen alpha-1(IV) chain	NA	0.878551	1	0.295863	1.09617
P02468	P02468;F8VQJ3	LAMC1_MOUSE	Lamc1	Laminin subunit gamma-1	NA	0.0848828	1	0.0218744	0.113152
P02469	P02469;E9QN70	LAMB1_MOUSE	Lamb1	Laminin subunit beta-1	NA	0.0897152	1	0.0573921	0.172536
P02535;P02535-2;P02535-3	P02535;Q61414;Q61781;Q8VCW2;Q9Z2K1;Q9Z320;A2A513;B1AQ77;P02535-2;P02535-3	K1C10_MOUSE	Krt10	Keratin, type I cytoskeletal 10	NA	0.758437	1	0.736848	1.27402
P03888	P03888	NU1M_MOUSE	Mtnd1	NADH-ubiquinone oxidoreductase chain 1	NA	0.102812	1	0.117023	0.225653
P03893	P03893	NU2M_MOUSE	Mtnd2	NADH-ubiquinone oxidoreductase chain 2	NA	0.327928	1	0.285733	0.607164
P03899	P03899	NU3M_MOUSE	Mtnd3	NADH-ubiquinone oxidoreductase chain 3	NA	0.460038	1	-0.377724	-0.803656
P03911	P03911	NU4M_MOUSE	Mtnd4	NADH-ubiquinone oxidoreductase chain 4	NA	0.179882	1	-0.107641	-0.322884
P03921	P03921	NU5M_MOUSE	Mtnd5	NADH-ubiquinone oxidoreductase chain 5	NA	0.0665647	1	0.0739708	0.149203
P03930	P03930	ATP8_MOUSE	Mtatp8	ATP synthase protein 8	NA	0.732387	1	-0.204372	-0.863875
P03953;P03953-2	P03953;P03953-2	CFAD_MOUSE	Cfd	Complement factor D	NA	1.27058	1	0.735564	1.80694
P03958	P03958	ADA_MOUSE	Ada	Adenosine deaminase	NA	0.0108869	1	-0.00333595	-0.0164231
P04104	P04104	K2C1_MOUSE	Krt1	Keratin, type II cytoskeletal 1	NA	0.500546	1	0.501445	0.898215
P04117	P04117	FABP4_MOUSE	Fabp4	Fatty acid-binding protein, adipocyte	NA	0.695352	1	0.551749	1.13794
P04186	B8JJN0;P04186;B8JJM5;B8JJM6;F6VQX8;F6XQ00	CFAB_MOUSE	Cfb	Complement factor B	NA	0.277882	1	0.151772	0.465144
P04202	P04202	TGFB1_MOUSE	Tgfb1	Transforming growth factor beta-1	NA	0.193957	1	-0.101015	-0.331127
P04247	P04247	MYG_MOUSE	Mb	Myoglobin	NA	0.893651	1	1.41821	1.57082
P04441;P04441-2	P04441;P04441-2	HG2A_MOUSE	Cd74	H-2 class II histocompatibility antigen gamma chain	NA	0.548921	1	-1.02042	-1.05795
P04443;P04444	P04443;P04444	HBB0_MOUSE;HBBZ_MOUSE	Hbb-bh0;Hbb-bh1	Hemoglobin subunit beta-H0	NA	0.050649	1	0.249026	0.136477
P04627	P04627;B1AUN8;E9Q0P8;Q8CAD1	ARAF_MOUSE	Araf	Serine/threonine-protein kinase A-Raf	NA	0.0235814	1	-0.00840139	-0.0379176
P04919	P04919;P04919-2	B3AT_MOUSE	Slc4a1	Band 3 anion transport protein	NA	0.129151	1	-0.355115	-0.31341
P04925	P04925	PRIO_MOUSE	Prnp	Major prion protein	NA	0.0920805	1	-0.028791	-0.134575
P05064	P05064;A6ZI44	ALDOA_MOUSE	Aldoa	Fructose-bisphosphate aldolase A	NA	0.395904	1	0.123044	0.520419
P05132;P05132-2	P05132;P68181;P05132-2;P68181-2;P68181-3;P68181-4	KAPCA_MOUSE	Prkaca	cAMP-dependent protein kinase catalytic subunit alpha	NA	0.784983	1	0.221157	0.923281
P05201	P05201	AATC_MOUSE	Got1	Aspartate aminotransferase, cytoplasmic	NA	0.830806	1	0.272316	1.03198
P05202	P05202	AATM_MOUSE	Got2	Aspartate aminotransferase, mitochondrial	NA	0.454378	1	-0.103745	-0.511898
P05214	P05214;P68369	TBA3_MOUSE	Tuba3a	Tubulin alpha-3 chain	NA	0.194868	1	0.112135	0.343224
P05480	P05480;Q80XU2	SRC_MOUSE	Src	Neuronal proto-oncogene tyrosine-protein kinase Src	NA	1.61316	1	-0.136776	-0.93831
P05555;P05555-2	P05555;E9Q5K8;E9Q604;F6YBY4;G5E8F1;P05555-2;Q3U1U4	ITAM_MOUSE	Itgam	Integrin alpha-M	NA	0.355771	1	0.156776	0.540665
P05622	P05622;E9QN12;E9QPE2	PGFRB_MOUSE	Pdgfrb	Platelet-derived growth factor receptor beta	NA	0.996749	1	-0.135221	-0.79644
P05977	P05977;E0CZ30;E9PWG4;P05977-2	MYL1_MOUSE	Myl1	Myosin light chain 1/3, skeletal muscle isoform	NA	0.873858	1	0.746495	1.40682
P06151	P06151;G5E8N5	LDHA_MOUSE	Ldha	L-lactate dehydrogenase A chain	NA	0.437443	1	0.125058	0.549239
P06537;P06537-2	P06537;E9PUR6;E9PYV1;E9Q310;P06537-2;P06537-3;P06537-4	GCR_MOUSE	Nr3c1	Glucocorticoid receptor	NA	0.165393	1	-0.0422344	-0.212682
P06684	P06684	CO5_MOUSE	C5	Complement C5	NA	0.0115401	1	0.0112596	0.02627
P06728	P06728	APOA4_MOUSE	Apoa4	Apolipoprotein A-IV	NA	0.441849	1	0.443368	0.807615
P06745	P06745	G6PI_MOUSE	Gpi	Glucose-6-phosphate isomerase	NA	0.105144	1	-0.0190263	-0.11415
P06795	P06795	MDR1B_MOUSE	Abcb1b	Multidrug resistance protein 1B	NA	0.143441	1	-0.112226	-0.282542
P06797	P06797	CATL1_MOUSE	Ctsl	Cathepsin L1	NA	0.425129	1	0.0956831	0.478348
P06800;P06800-2;P06800-3	P06800;P06800-2;P06800-3;S4R1M0;S4R1S4;S4R2V1	PTPRC_MOUSE	Ptprc	Receptor-type tyrosine-protein phosphatase C	NA	0.172307	1	-0.109397	-0.315899
P06801	P06801;Q3TQP6	MAOX_MOUSE	Me1	NADP-dependent malic enzyme	NA	0.574802	1	0.453656	0.965052
P06802;P06802-2	P06802;G3X9S2;P06802-2	ENPP1_MOUSE	Enpp1	Ectonucleotide pyrophosphatase/phosphodiesterase family member 1	NA	0.803901	1	-0.183137	-0.858674
P06909	P06909;A0A0A6YWP4;D6RGQ0;E9Q8I0	CFAH_MOUSE	Cfh	Complement factor H	NA	0.126759	1	0.0523992	0.205472
P07091	P07091;A0A0G2JGD2	S10A4_MOUSE	S100a4	Protein S100-A4	NA	0.212054	1	-0.0770335	-0.314762
P07141;P07141-2	P07141;D3YTW1;D3Z090;F6RNW8;P07141-2	CSF1_MOUSE	Csf1	Macrophage colony-stimulating factor 1	NA	0.0605694	1	0.0504351	0.127719
P07214	P07214;Q5NCU4	SPRC_MOUSE	Sparc	SPARC	NA	0.327771	1	-0.102639	-0.440173
P07309	P07309	TTHY_MOUSE	Ttr	Transthyretin	NA	0.224247	1	0.235036	0.451286
P07310	P07310	KCRM_MOUSE	Ckm	Creatine kinase M-type	NA	0.751012	1	1.26865	1.36361
P07356	P07356;B0V2N5	ANXA2_MOUSE	Anxa2	Annexin A2	NA	0.85715	1	-0.0644999	-0.468018
P07724	P07724	ALBU_MOUSE	Alb	Serum albumin	NA	0.515352	1	0.607872	0.94627
P07742	P07742	RIR1_MOUSE	Rrm1	Ribonucleoside-diphosphate reductase large subunit	NA	0.515602	1	0.555732	0.932957
P07758	P07758;Q00896;A0A0A0MQA3	A1AT1_MOUSE	Serpina1a	Alpha-1-antitrypsin 1-1	NA	0.390628	1	0.45155	0.744788
P07759	P07759	SPA3K_MOUSE	Serpina3k	Serine protease inhibitor A3K	NA	0.335178	1	0.422264	0.662103
P07901	P07901	HS90A_MOUSE	Hsp90aa1	Heat shock protein HSP 90-alpha	NA	0.275825	1	0.0375314	0.240106
P07903	P07903	ERCC1_MOUSE	Ercc1	DNA excision repair protein ERCC-1	NA	0.236223	1	0.460605	0.518325
P07934	P07934;D3Z472	PHKG1_MOUSE	Phkg1	Phosphorylase b kinase gamma catalytic chain, skeletal muscle/heart isoform	NA	1.11343	1	0.479437	1.47567
P08003	P08003	PDIA4_MOUSE	Pdia4	Protein disulfide-isomerase A4	NA	0.596569	1	-0.115112	-0.602417
P08030	P08030	APT_MOUSE	Aprt	Adenine phosphoribosyltransferase	NA	0.0869878	1	-0.0408406	-0.151077
P08032	P08032	SPTA1_MOUSE	Spta1	Spectrin alpha chain, erythrocytic 1	NA	0.157268	1	-0.344321	-0.366198
P08074	P08074;F6YNX9	CBR2_MOUSE	Cbr2	Carbonyl reductase [NADPH] 2	NA	0.0260839	1	-0.0110083	-0.0450435
P08101;P08101-2;P08101-3	P08101;P08508;A0A0B4J1E6;A0A0B4J1G1;A0A0B4J1M6;E9PUV2;E9Q415;P08101-2;P08101-3	FCGR2_MOUSE	Fcgr2	Low affinity immunoglobulin gamma Fc region receptor II	NA	0.381896	1	-0.285314	-0.669833
P08113	P08113	ENPL_MOUSE	Hsp90b1	Endoplasmin	NA	0.781561	1	-0.129776	-0.712361
P08121	P08121	CO3A1_MOUSE	Col3a1	Collagen alpha-1(III) chain	NA	0.347556	1	0.097074	0.441368
P08122	P08122	CO4A2_MOUSE	Col4a2	Collagen alpha-2(IV) chain	NA	0.198423	1	0.0868726	0.318335
P08207	P08207	S10AA_MOUSE	S100a10	Protein S100-A10	NA	0.178427	1	-0.0545583	-0.248976
P08226	P08226;G3UWN5	APOE_MOUSE	Apoe	Apolipoprotein E	NA	0.212799	1	0.164239	0.402893
P08228	P08228	SODC_MOUSE	Sod1	Superoxide dismutase [Cu-Zn]	NA	0.223086	1	-0.0352178	-0.215614
P08249	P08249;A0A0G2JF23	MDHM_MOUSE	Mdh2	Malate dehydrogenase, mitochondrial	NA	0.64808	1	-0.248276	-0.875678
P08607	P08607	C4BPA_MOUSE	C4bpa	C4b-binding protein	NA	0.0475311	1	0.0406833	0.101881
P08752	P08752	GNAI2_MOUSE	Gnai2	Guanine nucleotide-binding protein G(i) subunit alpha-2	NA	0.06433	1	0.0205045	0.0961382
P08775	P08775	RPB1_MOUSE	Polr2a	DNA-directed RNA polymerase II subunit RPB1	NA	0.104458	1	0.0416532	0.168739
P08905	P08905	LYZ2_MOUSE	Lyz2	Lysozyme C-2	NA	0.020134	1	0.0276504	0.0487757
P09055	P09055	ITB1_MOUSE	Itgb1	Integrin beta-1	NA	0.343669	1	-0.113655	-0.470135
P09103	P09103	PDIA1_MOUSE	P4hb	Protein disulfide-isomerase	NA	0.483899	1	-0.104642	-0.527623
P09242	P09242	PPBT_MOUSE	Alpl	Alkaline phosphatase, tissue-nonspecific isozyme	NA	0.273363	1	0.208371	0.50207
P09405	P09405	NUCL_MOUSE	Ncl	Nucleolin	NA	0.237177	1	-0.0535617	-0.279854
P09411	P09411;S4R2M7	PGK1_MOUSE	Pgk1	Phosphoglycerate kinase 1	NA	0.614343	1	0.0956812	0.550192
P09470	P09470;F6QCP8;P09470-2	ACE_MOUSE	Ace	Angiotensin-converting enzyme	NA	0.597268	1	-0.216786	-0.798859
P09528	P09528	FRIH_MOUSE	Fth1	Ferritin heavy chain	NA	0.150896	1	0.0525136	0.22544
P09541	P09541;A2A6Q8;Q9CZ19	MYL4_MOUSE	Myl4	Myosin light chain 4	NA	0.0868383	1	0.357486	0.224367
P09581	P09581	CSF1R_MOUSE	Csf1r	Macrophage colony-stimulating factor 1 receptor	NA	0.162349	1	0.0823126	0.27874
P09602	E9Q2Z4;J3QM43;P09602;A3KGL9;B7ZCQ3;F6W687;Q5XK38	HMGN2_MOUSE	Hmgn2	Non-histone chromosomal protein HMG-17	NA	2.59193	1	-0.386164	-2.17072
P09671	P09671	SODM_MOUSE	Sod2	Superoxide dismutase [Mn], mitochondrial	NA	0.297921	1	-0.178637	-0.508738
P09813	P09813	APOA2_MOUSE	Apoa2	Apolipoprotein A-II	NA	0.124071	1	0.125225	0.262146
P09925	P09925;A0A0A6YVR9;V9GXE6	SURF1_MOUSE	Surf1	Surfeit locus protein 1	NA	0.335076	1	-0.149335	-0.514542
P0C0A3	P0C0A3;B1AZ42	CHMP6_MOUSE	Chmp6	Charged multivesicular body protein 6	NA	0.813115	1	-0.325539	-1.08709
P0C0S6;Q3THW5	P0C0S6;Q3THW5;G3UWL7	H2AV_MOUSE;H2AZ_MOUSE	H2afv;H2afz	Histone H2A.Z	NA	0.546308	1	-0.130283	-0.618005
P0C605-2	P0C605;P0C605-2	KGP1_MOUSE	Prkg1	Isoform of P0C605, Isoform Beta of cGMP-dependent protein kinase 1	NA	0.83451	1	0.1702	0.842385
P0C7N9	P0C7N9;D3Z016	PSMG4_MOUSE	Psmg4	Proteasome assembly chaperone 4	NA	0.32206	1	0.117108	0.460682
P0CL69;Q7TMA2	P0CL69;Q7TMA2	ZN503_MOUSE;ZN703_MOUSE	Znf503;Znf703	Zinc finger protein 703	NA	2.34702	0.506	-2.7002	-3.79419
P0DJE0	P0DJE0	PT100_MOUSE	Pet100	Protein PET100 homolog, mitochondrial	NA	0.523707	1	0.837219	0.99999
P10107	P10107	ANXA1_MOUSE	Anxa1	Annexin A1	NA	0.229921	1	-0.0615845	-0.296195
P10126	P10126;D3YZ68;D3Z3I8	EF1A1_MOUSE	Eef1a1	Elongation factor 1-alpha 1	NA	1.16784	1	0.132565	0.830392
P10287	P10287	CADH3_MOUSE	Cdh3	Cadherin-3	NA	0.0867361	1	0.0673389	0.176466
P10404	P10404	ENV1_MOUSE	NA	MLV-related proviral Env polyprotein	NA	0.45881	1	-0.406451	-0.814491
P10493	P10493	NID1_MOUSE	Nid1	Nidogen-1	NA	0.0941541	1	-0.0375628	-0.152917
P10518	P10518	HEM2_MOUSE	Alad	Delta-aminolevulinic acid dehydratase	NA	0.062685	1	0.0307288	0.112168
P10605	P10605	CATB_MOUSE	Ctsb	Cathepsin B	NA	0.0665248	1	-0.0210013	-0.098863
P10630;P10630-2	P10630;E9Q561;P10630-2;Q8BTU6	IF4A2_MOUSE	Eif4a2	Eukaryotic initiation factor 4A-II	NA	0.0265356	1	-0.00248146	-0.0187976
P10639	P10639	THIO_MOUSE	Txn	Thioredoxin	NA	0.483795	1	-0.177557	-0.665327
P10649	P10649;A2AE89	GSTM1_MOUSE	Gstm1	Glutathione S-transferase Mu 1	NA	0.375655	1	-0.116034	-0.495058
P10711	P10711;Q9QVN7;B7ZCS4;E9PYD5;F6XMY4;P10711-2	TCEA1_MOUSE	Tcea1	Transcription elongation factor A protein 1	NA	0.446318	1	-0.0504093	-0.334665
P10810	P10810	CD14_MOUSE	Cd14	Monocyte differentiation antigen CD14	NA	0.133342	1	-0.0590224	-0.221182
P10833	P10833	RRAS_MOUSE	Rras	Ras-related protein R-Ras	NA	0.0985291	1	-0.0174751	-0.105916
P10852;P10852-2	P10852;P10852-2	4F2_MOUSE	Slc3a2	4F2 cell-surface antigen heavy chain	NA	0.0895543	1	-0.01089	-0.0755119
P10854;Q64478;Q64525;Q6ZWY9	P10853;P10854;Q64475;Q64478;Q64524;Q64525;Q6ZWY9;Q8CGP0;Q8CGP1;Q8CGP2;Q9D2U9;G3X9D5;Q8CBB6;Q8CGP2-2	H2B1C_MOUSE;H2B1H_MOUSE;H2B1M_MOUSE;H2B2B_MOUSE	Hist1h2bc;Hist1h2bh;Hist1h2bm;Hist2h2bb	Histone H2B type 1-M	NA	0.167093	1	-0.0508761	-0.233715
P10922	P10922	H10_MOUSE	H1f0	Histone H1.0	NA	1.06637	1	-0.278998	-1.18287
P11031	P11031	TCP4_MOUSE	Sub1	Activated RNA polymerase II transcriptional coactivator p15	NA	1.08892	1	-0.123489	-0.776382
P11087	P11087;P11087-2	CO1A1_MOUSE	Col1a1	Collagen alpha-1(I) chain	NA	0.189913	1	-0.17548	-0.379146
P11103	P11103;Q921K2	PARP1_MOUSE	Parp1	Poly [ADP-ribose] polymerase 1	NA	0.102878	1	-0.0193329	-0.114319
P11152	P11152	LIPL_MOUSE	Lpl	Lipoprotein lipase	NA	0.0493636	1	-0.041842	-0.105407
P11214	P11214	TPA_MOUSE	Plat	Tissue-type plasminogen activator	NA	0.35021	1	0.0780993	0.3987
P11276	P11276;A0A087WR50;A0A087WS56;A0A087WSN6;B7ZNJ1;B9EHT6;Q3UHL6	FINC_MOUSE	Fn1	Fibronectin	NA	0.164353	1	-0.0490794	-0.228068
P11352	P11352;A0A0A6YVV2;A0A0A6YY34	GPX1_MOUSE	Gpx1	Glutathione peroxidase 1	NA	0.00491061	1	-0.00285482	-0.00969868
P11370	P10404;P11370	ENV2_MOUSE	Fv4	Retrovirus-related Env polyprotein from Fv-4 locus	NA	0.145701	1	-0.11853	-0.289411
P11404	P11404	FABPH_MOUSE	Fabp3	Fatty acid-binding protein, heart	NA	0.334458	1	0.140215	0.502765
P11438	P11438	LAMP1_MOUSE	Lamp1	Lysosome-associated membrane glycoprotein 1	NA	0.654016	1	-0.156773	-0.72911
P11499	P07901;P11499;E9Q3D6	HS90B_MOUSE	Hsp90ab1	Heat shock protein HSP 90-beta	NA	0.538355	1	0.0451431	0.325095
P11531	P11531	DMD_MOUSE	Dmd	Dystrophin	NA	0.0234343	1	0.0136118	0.045651
P11589	A2BIN1;A2CEK7;A9R9W0;B5X0G2;L7N222;P02762;P04938;P11588;P11589;A2AKN8;A2AKN9;A2BIM8;A2BIN0;A2CEK6;A2CEL0;A2CEL1;A9C496;A9C497;B8JI96;E9PVW0;E9QA79;L7MUC7;Q58EV3	MUP2_MOUSE	Mup2	Major urinary protein 2	NA	0.161768	1	-0.121134	-0.31194
P11609	P11609;E9Q395	CD1D1_MOUSE	Cd1d1	Antigen-presenting glycoprotein CD1d1	NA	0.00889128	1	0.00896931	0.0204427
P11627	P11627;A2AFG7;A2AFG8;B7ZCD3;Q6PGJ3	L1CAM_MOUSE	L1cam	Neural cell adhesion molecule L1	NA	0.237628	1	-0.0903058	-0.355763
P11688	P11688	ITA5_MOUSE	Itga5	Integrin alpha-5	NA	0.592782	1	-0.113876	-0.59753
P11835	P11835;M0QWA7;Q542I8	ITB2_MOUSE	Itgb2	Integrin beta-2	NA	0.119376	1	0.0597205	0.208445
P11859	P11859;Q3UTR7	ANGT_MOUSE	Agt	Angiotensinogen	NA	0.250276	1	0.251773	0.493383
P11881-2;P11881-4;P11881-6;P11881-8	P11881;P11881-2;P11881-3;P11881-4;P11881-5;P11881-6;P11881-7;P11881-8	ITPR1_MOUSE	Itpr1	Isoform of P11881, Isoform 2 of Inositol 1,4,5-trisphosphate receptor type 1	NA	0.368292	1	0.144978	0.535587
P11930	P11930	NUD19_MOUSE	Nudt19	Nucleoside diphosphate-linked moiety X motif 19, mitochondrial	NA	0.430966	1	-0.255025	-0.701347
P11983	P11983;P11983-2	TCPA_MOUSE	Tcp1	T-complex protein 1 subunit alpha	NA	0.655509	1	0.106116	0.597137
P12023	P12023;P12023-2	A4_MOUSE	App	Amyloid beta A4 protein	NA	0.748132	1	-0.160483	-0.781416
P12242	P12242	UCP1_MOUSE	Ucp1	Mitochondrial brown fat uncoupling protein 1	NA	0.234638	1	-0.393176	-0.505962
P12265	P12265	BGLR_MOUSE	Gusb	Beta-glucuronidase	NA	0.330612	1	0.104574	0.445539
P12367	P12367;A0A0A6YX73;A0A0A6YY28;Q8K1M3	KAP2_MOUSE	Prkar2a	cAMP-dependent protein kinase type II-alpha regulatory subunit	NA	0.0189572	1	-0.00257015	-0.0175997
P12382	P12382	PFKAL_MOUSE	Pfkl	ATP-dependent 6-phosphofructokinase, liver type	NA	0.220821	1	0.135619	0.391899
P12787	P12787	COX5A_MOUSE	Cox5a	Cytochrome c oxidase subunit 5A, mitochondrial	NA	0.192943	1	-0.167186	-0.379154
P12804	P12804	FGL2_MOUSE	Fgl2	Fibroleukin	NA	0.148733	1	-0.054863	-0.227951
P12815	P12815;P12815-2	PDCD6_MOUSE	Pdcd6	Programmed cell death protein 6	NA	0.0778338	1	-0.0141859	-0.0856712
P12970	F6VBB8;P12970	RL7A_MOUSE	Rpl7a	60S ribosomal protein L7a	NA	0.653477	1	0.171967	0.760065
P13011	P13011	ACOD2_MOUSE	Scd2	Acyl-CoA desaturase 2	NA	1.43933	1	0.722998	1.95712
P13020	P13020;P13020-2	GELS_MOUSE	Gsn	Gelsolin	NA	0.543468	1	0.146088	0.649893
P13020-2	A6PWS5;P13020-2	GELS_MOUSE	Gsn	Isoform of P13020, Isoform 2 of Gelsolin	NA	0.238663	1	0.0728669	0.325781
P13439	P13439	UMPS_MOUSE	Umps	Uridine 5'-monophosphate synthase	NA	0.619912	1	0.45323	1.01282
P13516	P13516	ACOD1_MOUSE	Scd1	Acyl-CoA desaturase 1	NA	0.044758	1	0.0522933	0.103049
P13542	G3UW82;P13542	MYH8_MOUSE	Myh8	Myosin-8	NA	0.313253	1	0.494558	0.645177
P13595-2	P13595;A0A0A6YY47;A0A0A6YY91;E9QB01;P13595-2	NCAM1_MOUSE	Ncam1	Isoform of P13595, Isoform 2 of Neural cell adhesion molecule 1	NA	0.274164	1	-0.113246	-0.418213
P13597;P13597-2	P13597;P13597-2	ICAM1_MOUSE	Icam1	Intercellular adhesion molecule 1	NA	0.751942	1	-0.30024	-1.01326
P13634	P13634;D3YYQ4	CAH1_MOUSE	Ca1	Carbonic anhydrase 1	NA	0.0707822	1	0.211271	0.181008
P13707	P13707;E0CXN5	GPDA_MOUSE	Gpd1	Glycerol-3-phosphate dehydrogenase [NAD(+)], cytoplasmic	NA	0.422467	1	0.472026	0.791956
P13808;P13808-2;P13808-3	P13808;P13808-2;P13808-3	B3A2_MOUSE	Slc4a2	Anion exchange protein 2	NA	0.00932541	1	0.00493908	0.0177702
P13864	P13864	DNMT1_MOUSE	Dnmt1	DNA (cytosine-5)-methyltransferase 1	NA	0.011358	1	-0.00646877	-0.0221701
P14069	P14069	S10A6_MOUSE	S100a6	Protein S100-A6	NA	0.301891	1	-0.0938272	-0.407157
P14094	P14094;A0A0A6YX05	AT1B1_MOUSE	Atp1b1	Sodium/potassium-transporting ATPase subunit beta-1	NA	1.2985	1	-0.312771	-1.37152
P14106	P14106	C1QB_MOUSE	C1qb	Complement C1q subcomponent subunit B	NA	0.75385	1	0.361784	1.07656
P14115	P14115	RL27A_MOUSE	Rpl27a	60S ribosomal protein L27a	NA	0.367913	1	0.103093	0.465473
P14131	P14131	RS16_MOUSE	Rps16	40S ribosomal protein S16	NA	0.791308	1	0.250405	0.974581
P14142	P14142	GTR4_MOUSE	Slc2a4	Solute carrier family 2, facilitated glucose transporter member 4	NA	0.0891134	1	0.0818796	0.188678
P14148	P14148	RL7_MOUSE	Rpl7	60S ribosomal protein L7	NA	0.0506316	1	0.0145478	0.0724543
P14152	P14152;B1ATQ3	MDHC_MOUSE	Mdh1	Malate dehydrogenase, cytoplasmic	NA	0.111052	1	-0.0187573	-0.115398
P14206	P14206	RSSA_MOUSE	Rpsa	40S ribosomal protein SA	NA	0.330341	1	-0.0453038	-0.286008
P14211	P14211	CALR_MOUSE	Calr	Calreticulin	NA	0.166206	1	-0.0655937	-0.259836
P14231	P14231;I7HIF3	AT1B2_MOUSE	Atp1b2	Sodium/potassium-transporting ATPase subunit beta-2	NA	0.195166	1	-0.0945787	-0.325056
P14434;P14438	P01910;G3UWR9;P04228;P14434;P14435;P14436;P14437;P14438;P23150	HA2B_MOUSE;HA2U_MOUSE	H2-Aa	Isoform of P01910, H-2 class II histocompatibility antigen, A-B alpha chain	NA	0.00899326	1	0.0214105	0.0238012
P14483	P01921;P06343;P14483;P18469	HB2A_MOUSE	H2-Ab1	Isoform of P01921, H-2 class II histocompatibility antigen, A beta chain	NA	0.00952924	1	0.0245395	0.0254196
P14576	P14576;E9PXC0	SRP54_MOUSE	Srp54	Signal recognition particle 54 kDa protein	NA	0.13335	1	0.0247402	0.145587
P14602;P14602-2	P14602;D3YZ06;P14602-2;P14602-3	HSPB1_MOUSE	Hspb1	Heat shock protein beta-1	NA	0.295987	1	-0.115431	-0.438615
P14685	P14685;F7B7L8	PSMD3_MOUSE	Psmd3	26S proteasome non-ATPase regulatory subunit 3	NA	0.656899	1	0.205433	0.821156
P14733	P14733	LMNB1_MOUSE	Lmnb1	Lamin-B1	NA	0.750602	1	-0.163726	-0.790142
P14824	P14824;F8WIT2	ANXA6_MOUSE	Anxa6	Annexin A6	NA	0.114362	1	-0.0320249	-0.157004
P14869	P14869	RLA0_MOUSE	Rplp0	60S acidic ribosomal protein P0	NA	0.281963	1	0.0537105	0.299891
P14873	P14873	MAP1B_MOUSE	Map1b	Microtubule-associated protein 1B	NA	0.0829824	1	-0.0389466	-0.144423
P14901	P14901;H3BKP1	HMOX1_MOUSE	Hmox1	Heme oxygenase 1	NA	0.448976	1	-0.204436	-0.671793
P15066	P15066	JUND_MOUSE	Jund	Transcription factor jun-D	NA	0.378209	1	-0.620986	-0.761797
P15089	P15089	CBPA3_MOUSE	Cpa3	Mast cell carboxypeptidase A	NA	0.0103883	1	-0.0156531	-0.0257944
P15092;P15092-2	P15092;Q08619;Q8CGE8;E9QKL6;P15092-2	IFI4_MOUSE	Ifi204	Interferon-activable protein 204	NA	0.400667	1	0.218614	0.642955
P15105	P15105;D3YVK1;D3Z121	GLNA_MOUSE	Glul	Glutamine synthetase	NA	0.458449	1	0.390675	0.807538
P15208	P15208	INSR_MOUSE	Insr	Insulin receptor	NA	0.564006	1	-0.120776	-0.603662
P15209-2	P15209;P15209-2	NTRK2_MOUSE	Ntrk2	Isoform of P15209, Isoform GP95-TRKB of BDNF/NT-3 growth factors receptor	NA	0.00750837	1	-0.0114851	-0.0187399
P15261	P15261	INGR1_MOUSE	Ifngr1	Interferon gamma receptor 1	NA	0.0514995	1	-0.0248036	-0.0921777
P15306	P15306	TRBM_MOUSE	Thbd	Thrombomodulin	NA	0.610795	1	-0.333971	-0.929782
P15327	P15327;D3Z223	PMGE_MOUSE	Bpgm	Bisphosphoglycerate mutase	NA	0.0490213	1	0.112284	0.124458
P15331;P15331-3	P15331;G3X981;G5E846;P15331-2;P15331-3	PERI_MOUSE	Prph	Peripherin	NA	0.0645164	1	0.0225182	0.100497
P15379;P15379-10;P15379-11;P15379-2;P15379-3;P15379-4;P15379-5;P15379-6;P15379-7;P15379-8;P15379-9	P15379;A2APM1;A2APM2;A2APM3;A2APM4;A2APM5;E9QKM8;P15379-10;P15379-11;P15379-12;P15379-13;P15379-2;P15379-3;P15379-4;P15379-5;P15379-6;P15379-7;P15379-8;P15379-9;Q3U8S1;Q80X37	CD44_MOUSE	Cd44	CD44 antigen	NA	0.0103172	1	0.00577497	0.0200336
P15508	P15508;E9Q397;Q3UGX2	SPTB1_MOUSE	Sptb	Spectrin beta chain, erythrocytic	NA	0.166901	1	-0.355906	-0.385135
P15532	E9PZF0;P15532;Q5NC80	NDKA_MOUSE	Nme1	Nucleoside diphosphate kinase A	NA	0.340413	1	0.0431967	0.279945
P15535;P15535-2	P15535;B1AXY5;P15535-2	B4GT1_MOUSE	B4galt1	Beta-1,4-galactosyltransferase 1	NA	0.260468	1	-0.114436	-0.408328
P15626	P15626;Q8R5I6	GSTM2_MOUSE	Gstm2	Glutathione S-transferase Mu 2	NA	0.414321	1	-0.120278	-0.526512
P15655	P15655	FGF2_MOUSE	Fgf2	Fibroblast growth factor 2	NA	0.231058	1	0.209477	0.449975
P15864	P15864	H12_MOUSE	Hist1h1c	Histone H1.2	NA	1.08944	1	-0.246035	-1.13059
P15920	P15920;A0A0G2JFS2	VPP2_MOUSE	Atp6v0a2	V-type proton ATPase 116 kDa subunit a isoform 2	NA	0.0136506	1	0.00960112	0.028453
P16015	P16015	CAH3_MOUSE	Ca3	Carbonic anhydrase 3	NA	0.794611	1	0.903004	1.35998
P16045	P16045	LEG1_MOUSE	Lgals1	Galectin-1	NA	0.167525	1	-0.0394959	-0.206619
P16110	P16110;Q8C253	LEG3_MOUSE	Lgals3	Galectin-3	NA	1.10394	1	0.2746	1.1951
P16125	P16125;D3Z7F0	LDHB_MOUSE	Ldhb	L-lactate dehydrogenase B chain	NA	0.212095	1	0.0369616	0.218147
P16294	P16294	FA9_MOUSE	F9	Coagulation factor IX	NA	0.0625257	1	0.0217485	0.0973473
P16301	P16301	LCAT_MOUSE	Lcat	Phosphatidylcholine-sterol acyltransferase	NA	0.241821	1	0.475898	0.529571
P16330;P16330-2	P16330;P16330-2	CN37_MOUSE	Cnp	2',3'-cyclic-nucleotide 3'-phosphodiesterase	NA	0.0395362	1	-0.0187273	-0.0708485
P16331	P16331;D3Z270	PH4H_MOUSE	Pah	Phenylalanine-4-hydroxylase	NA	0.594795	1	0.530973	1.01881
P16332	P16332	MUTA_MOUSE	Mut	Methylmalonyl-CoA mutase, mitochondrial	NA	0.128041	1	-0.0736008	-0.233076
P16406	P16406;F6YHW2;F7B9G4	AMPE_MOUSE	Enpep	Glutamyl aminopeptidase	NA	0.0405173	1	-0.00949717	-0.0523552
P16460	J3QNG0;P16460	ASSY_MOUSE	Ass1	Argininosuccinate synthase	NA	0.322254	1	0.243729	0.579235
P16546-2	P16546;A3KGU5;A3KGU7;A3KGU9;E9Q447;P16546-2	SPTN1_MOUSE	Sptan1	Isoform of P16546, Isoform 2 of Spectrin alpha chain, non-erythrocytic 1	NA	0.67612	1	-0.205503	-0.833006
P16675	P16675;G3X8T3	PPGB_MOUSE	Ctsa	Lysosomal protective protein	NA	0.0119716	1	-0.00252724	-0.0147677
P16858	P16858;S4R1W1;A0A0A0MQF6;S4R257	G3P_MOUSE	Gapdh	Glyceraldehyde-3-phosphate dehydrogenase	NA	1.56859	1	0.247182	1.3364
P17047	P17047;P17047-2;P17047-3	LAMP2_MOUSE	Lamp2	Lysosome-associated membrane glycoprotein 2	NA	0.309033	1	-0.0652151	-0.345233
P17125	P17125;Q91YU7	TGFB3_MOUSE	Tgfb3	Transforming growth factor beta-3	NA	0.845752	1	-0.238976	-0.988787
P17156	P17156	HSP72_MOUSE	Hspa2	Heat shock-related 70 kDa protein 2	NA	0.0107725	1	0.00610733	0.0210032
P17182	P17182;Q6PHC1	ENOA_MOUSE	Eno1	Alpha-enolase	NA	0.26626	1	0.0548606	0.296843
P17183	P17183	ENOG_MOUSE	Eno2	Gamma-enolase	NA	0.227421	1	-0.938634	-0.533206
P17225	P17225;Q8BGJ5;Q8CB58;Q922I7	PTBP1_MOUSE	Ptbp1	Polypyrimidine tract-binding protein 1	NA	0.121223	1	-0.026608	-0.146237
P17426;P17426-2	P17426;P17426-2	AP2A1_MOUSE	Ap2a1	AP-2 complex subunit alpha-1	NA	0.220057	1	0.0479608	0.256096
P17427	P17426;P17427;P17426-2	AP2A2_MOUSE	Ap2a2	AP-2 complex subunit alpha-2	NA	0.166832	1	0.0371718	0.199737
P17439	P17439;A0A0G2JDK2	GLCM_MOUSE	Gba	Glucosylceramidase	NA	0.0432708	1	0.0169921	0.0717733
P17563	P17563;Q63836;G3UYY2	SBP1_MOUSE	Selenbp1	Selenium-binding protein 1	NA	0.676812	1	-0.0975099	-0.57511
P17665	P17665	COX7C_MOUSE	Cox7c	Cytochrome c oxidase subunit 7C, mitochondrial	NA	0.651514	1	-0.403033	-1.01615
P17710;P17710-3;P17710-4	P17710;G3UVV4;P17710-2;P17710-3;P17710-4	HXK1_MOUSE	Hk1	Hexokinase-1	NA	0.297913	1	0.0691113	0.35053
P17742	P17742;V9GX31;V9GXC1	PPIA_MOUSE	Ppia	Peptidyl-prolyl cis-trans isomerase A	NA	0.328748	1	-0.10618	-0.447205
P17751	P17751;H7BXC3	TPIS_MOUSE	Tpi1	Triosephosphate isomerase	NA	0.702214	1	-0.132078	-0.69011
P17809	P17809	GTR1_MOUSE	Slc2a1	Solute carrier family 2, facilitated glucose transporter member 1	NA	0.0679776	1	0.0279245	0.113287
P17879	P17879	HS71B_MOUSE	Hspa1b	Heat shock 70 kDa protein 1B	NA	0.23948	1	-0.0702419	-0.320937
P17897	P17897	LYZ1_MOUSE	Lyz1	Lysozyme C-1	NA	0.686721	1	-1.38408	-1.28697
P17918	P17918	PCNA_MOUSE	Pcna	Proliferating cell nuclear antigen	NA	0.0388697	1	0.012958	0.0601089
P18052-2	P18052-2	PTPRA_MOUSE	Ptpra	Isoform of P18052, Isoform 2 of Receptor-type tyrosine-protein phosphatase alpha	NA	0.647141	1	0.063437	0.431696
P18181	P18181;F8WHM0	CD48_MOUSE	Cd48	CD48 antigen	NA	0.672453	1	-0.32122	-0.972403
P18242	P18242;F6Y6L6	CATD_MOUSE	Ctsd	Cathepsin D	NA	0.0733056	1	-0.0228009	-0.107822
P18293	P18293	ANPRA_MOUSE	Npr1	Atrial natriuretic peptide receptor 1	NA	0.075996	1	0.0288596	0.122066
P18572;P18572-2	P18572;J3QP71;K3W4Q8;P18572-2	BASI_MOUSE	Bsg	Basigin	NA	0.357377	1	-0.281301	-0.639927
P18654	P18654;B1AXN9	KS6A3_MOUSE	Rps6ka3	Ribosomal protein S6 kinase alpha-3	NA	0.820493	1	0.260599	1.00823
P18760	P18760;P45591;F8WGL3	COF1_MOUSE	Cfl1	Cofilin-1	NA	0.132721	1	0.0293765	0.160184
P18826;P18826-2	P18826;A2AI87;A2AI88;A2AI89;A2AI91;P18826-2	KPB1_MOUSE	Phka1	Phosphorylase b kinase regulatory subunit alpha, skeletal muscle isoform	NA	1.77464	1	1.08658	2.52004
P18872-2	P18872;D3Z2M7;P18872-2	GNAO_MOUSE	Gnao1	Isoform of P18872, Isoform Alpha-2 of Guanine nucleotide-binding protein G(o) subunit alpha	NA	0.428105	1	-0.0909719	-0.467585
P19096	P19096	FAS_MOUSE	Fasn	Fatty acid synthase	NA	0.417434	1	0.505057	0.794094
P19137	P19137;F8VQ40	LAMA1_MOUSE	Lama1	Laminin subunit alpha-1	NA	0.40019	1	-0.0327239	-0.240683
P19157	P19157	GSTP1_MOUSE	Gstp1	Glutathione S-transferase P 1	NA	0.569571	1	-0.191562	-0.744074
P19221	P19221;H7BX99	THRB_MOUSE	F2	Prothrombin	NA	0.0793605	1	0.0692129	0.167073
P19253	P19253;E9Q5A0	RL13A_MOUSE	Rpl13a	60S ribosomal protein L13a	NA	0.141843	1	0.046154	0.206547
P19258	P19258;D3YWI4;D6RI47;E9Q1I6;F8WHT5;G3UVW1	MPV17_MOUSE	Mpv17	Protein Mpv17	NA	0.066595	1	-0.0484409	-0.134907
P19324	P19324	SERPH_MOUSE	Serpinh1	Serpin H1	NA	0.0744064	1	0.026999	0.117301
P19426;P19426-2	P19426;G3UY39;P19426-2	NELFE_MOUSE	Nelfe	Negative elongation factor E	NA	0.450469	1	-0.107575	-0.519143
P19536	P19536;Q9D881	COX5B_MOUSE	Cox5b	Cytochrome c oxidase subunit 5B, mitochondrial	NA	0.313885	1	-0.220376	-0.555786
P19783	P19783;M0QWX7	COX41_MOUSE	Cox4i1	Cytochrome c oxidase subunit 4 isoform 1, mitochondrial	NA	0.194724	1	-0.153363	-0.373816
P19788	P19788	MGP_MOUSE	Mgp	Matrix Gla protein	NA	0.675059	1	-0.238594	-0.881906
P19973;P19973-2	P19973;A2A6J4;A2A6J7;P19973-2	LSP1_MOUSE	Lsp1	Lymphocyte-specific protein 1	NA	0.173293	1	0.134476	0.335139
P20029	P20029	GRP78_MOUSE	Hspa5	78 kDa glucose-regulated protein	NA	0.868962	1	-0.137524	-0.765265
P20060	P20060	HEXB_MOUSE	Hexb	Beta-hexosaminidase subunit beta	NA	0.0134953	1	-0.00401926	-0.0200438
P20065;P20065-2	P20065;P20065-2	TYB4_MOUSE	Tmsb4x	Thymosin beta-4	NA	0.0612761	1	-0.0783591	-0.141652
P20108	P20108	PRDX3_MOUSE	Prdx3	Thioredoxin-dependent peroxide reductase, mitochondrial	NA	0.165641	1	-0.10417	-0.303858
P20152	P20152;A0A0A6YWC8	VIME_MOUSE	Vim	Vimentin	NA	0.0608651	1	0.0259309	0.103342
P20352	P20352	TF_MOUSE	F3	Tissue factor	NA	0.986766	1	-0.386203	-1.28298
P20801	P20801	TNNC2_MOUSE	Tnnc2	Troponin C, skeletal muscle	NA	1.08647	1	2.60069	1.9319
P20918	P20918	PLMN_MOUSE	Plg	Plasminogen	NA	0.388599	1	0.286019	0.677653
P21107-2	D3Z2H9;E9Q5J9;P21107-2;Q8K0Z5	TPM3_MOUSE	Tpm3	Isoform of P21107, Isoform 2 of Tropomyosin alpha-3 chain	NA	0.450667	1	-0.073997	-0.425945
P21126	P21126	UBL4A_MOUSE	Ubl4a	Ubiquitin-like protein 4A	NA	0.060359	1	-0.0159597	-0.0824272
P21180	B8JJN0;P21180;B8JJM9;B8JJN2;F6VQX8;P21180-2	CO2_MOUSE	C2	Complement C2	NA	0.189219	1	0.193111	0.385789
P21278	P21278	GNA11_MOUSE	Gna11	Guanine nucleotide-binding protein subunit alpha-11	NA	0.283082	1	-0.0584865	-0.314705
P21279	P21279	GNAQ_MOUSE	Gnaq	Guanine nucleotide-binding protein G(q) subunit alpha	NA	0.303892	1	-0.0600123	-0.327989
P21447	P21447	MDR1A_MOUSE	Abcb1a	Multidrug resistance protein 1A	NA	0.569895	1	0.167502	0.704944
P21460	P21460	CYTC_MOUSE	Cst3	Cystatin-C	NA	0.751829	1	-0.0969791	-0.593443
P21550	P21550;J3QPZ9	ENOB_MOUSE	Eno3	Beta-enolase	NA	0.989141	1	0.76625	1.53859
P21570	P21570	ANGI_MOUSE	Ang	Angiogenin	NA	0.424312	1	-0.132713	-0.555378
P21614	P21614	VTDB_MOUSE	Gc	Vitamin D-binding protein	NA	0.303109	1	0.252538	0.56131
P21619	P21619	LMNB2_MOUSE	Lmnb2	Lamin-B2	NA	0.65756	1	-0.102704	-0.586825
P21812	P21812;Q3UN88	MCPT4_MOUSE	Mcpt4	Mast cell protease 4	NA	0.0202635	1	0.0329165	0.0504597
P21844	P21844;A4QPC5	CMA1_MOUSE	Cma1	Chymase	NA	0.231004	1	-0.265475	-0.471254
P21845	O35453;P21845;Q02844;Q14B25;Q924N9;Q99MS4;E9PY32;E9Q5P0;E9QJW9;E9QLD5;G3UWE8;O35453-2;P21845-2	TRYB2_MOUSE	Tpsb2	Tryptase beta-2	NA	0.366304	1	-0.155679	-0.547944
P21956;P21956-2	P21956;P21956-2	MFGM_MOUSE	Mfge8	Lactadherin	NA	0.226495	1	0.0921874	0.349666
P21958	P21958;Q3TBA3	TAP1_MOUSE	Tap1	Antigen peptide transporter 1	NA	0.00355715	0.999969	-0.00602436	-0.00905497
P21981	P21981	TGM2_MOUSE	Tgm2	Protein-glutamine gamma-glutamyltransferase 2	NA	0.0788063	1	0.0371304	0.137676
P21995	P21995	EMB_MOUSE	Emb	Embigin	NA	0.331902	1	0.611104	0.69077
P22315	P22315;Q544X6	HEMH_MOUSE	Fech	Ferrochelatase, mitochondrial	NA	0.0182246	1	-0.0039649	-0.0228116
P22366;P22366-2	P22366;F6SPW1;P22366-2	MYD88_MOUSE	Myd88	Myeloid differentiation primary response protein MyD88	NA	0.0387624	1	0.0345922	0.0845037
P22437	P22437	PGH1_MOUSE	Ptgs1	Prostaglandin G/H synthase 1	NA	0.157185	1	0.104122	0.293954
P22599	P22599	A1AT2_MOUSE	Serpina1b	Alpha-1-antitrypsin 1-2	NA	0.358186	1	0.412579	0.690945
P22682	P22682	CBL_MOUSE	Cbl	E3 ubiquitin-protein ligase CBL	NA	0.47257	1	0.79441	0.922491
P22752;Q8BFU2;Q8CGP5;Q8CGP6;Q8CGP7;Q8R1M2	F8WIX8;P22752;Q64523;Q6GSS7;Q8BFU2;Q8CGP4;Q8CGP5;Q8CGP6;Q8CGP7;Q8R1M2	H2A1F_MOUSE;H2A1H_MOUSE;H2A1K_MOUSE;H2A1_MOUSE;H2A3_MOUSE;H2AJ_MOUSE	H2afj;Hist1h2ab;Hist1h2af;Hist1h2ah;Hist1h2ak;Hist3h2a	Histone H2A type 1	NA	0.643743	1	-0.226431	-0.843935
P22777	P22777;G5E899	PAI1_MOUSE	Serpine1	Plasminogen activator inhibitor 1	NA	0.215087	1	0.175507	0.412246
P22892	P22892;Q8CBB7	AP1G1_MOUSE	Ap1g1	AP-1 complex subunit gamma-1	NA	1.14496	1	0.190389	1.01727
P22907;P22907-2	P22907;P22907-2	HEM3_MOUSE	Hmbs	Porphobilinogen deaminase	NA	0.022194	1	-0.0165253	-0.0467216
P23116	P23116	EIF3A_MOUSE	Eif3a	Eukaryotic translation initiation factor 3 subunit A	NA	0.771522	1	0.0916624	0.577695
P23198	P23198;Q9DCC5	CBX3_MOUSE	Cbx3	Chromobox protein homolog 3	NA	0.484028	1	-0.179037	-0.667559
P23242	P23242	CXA1_MOUSE	Gja1	Gap junction alpha-1 protein	NA	0.0476167	1	-0.0224042	-0.0846866
P23249	P23249;D3YVL0;E9PW39	MOV10_MOUSE	Mov10	Putative helicase MOV-10	NA	0.144083	1	-0.0631943	-0.236958
P23475	P23475	XRCC6_MOUSE	Xrcc6	X-ray repair cross-complementing protein 6	NA	0.0185269	1	0.00739861	0.0314126
P23492	P23492;Q9D8C9;Q543K9	PNPH_MOUSE	Pnp	Purine nucleoside phosphorylase	NA	0.269681	1	0.14415	0.449833
P23506-2	P23506;E0CYV0;E9PWE0;F6V9F1;F7D432;P23506-2	PIMT_MOUSE	Pcmt1	Isoform of P23506, Isoform 2 of Protein-L-isoaspartate(D-aspartate) O-methyltransferase	NA	1.00358	1	-0.0809393	-0.571904
P23591	P23591	FCL_MOUSE	Tsta3	GDP-L-fucose synthase	NA	0.913043	1	0.14552	0.804415
P23708;P23708-2	P23708;E0CYF3;F6TWX0;F7DFJ2;P23708-2;Q9DBV7	NFYA_MOUSE	Nfya	Nuclear transcription factor Y subunit alpha	NA	0.427068	1	-0.402065	-0.77507
P23780	P23780	BGAL_MOUSE	Glb1	Beta-galactosidase	NA	0.439369	1	-0.116757	-0.533658
P23813;P31311	P23813;P31311;A2ASM7	HXA11_MOUSE;HXD11_MOUSE	Hoxa11;Hoxd11	Homeobox protein Hox-D11	NA	0.356064	1	-1.58873	-0.785032
P23906	P23906	IRF2_MOUSE	Irf2	Interferon regulatory factor 2	NA	0.829823	1	0.836935	1.38529
P23927	P23927	CRYAB_MOUSE	Cryab	Alpha-crystallin B chain	NA	0.515322	1	0.227302	0.750605
P23953	D3Z5G7;P23953	EST1C_MOUSE	Ces1c	Carboxylesterase 1C	NA	0.331377	1	0.38136	0.64602
P24270	P24270	CATA_MOUSE	Cat	Catalase	NA	0.021516	1	0.0237699	0.0499218
P24369	P24369	PPIB_MOUSE	Ppib	Peptidyl-prolyl cis-trans isomerase B	NA	0.00774709	1	0.00272751	0.0125072
P24452	P24452;Q99LB4	CAPG_MOUSE	Capg	Macrophage-capping protein	NA	0.203143	1	-0.0422626	-0.231686
P24472	P24472	GSTA4_MOUSE	Gsta4	Glutathione S-transferase A4	NA	0.654231	1	0.211627	0.829187
P24527	P24527	LKHA4_MOUSE	Lta4h	Leukotriene A-4 hydrolase	NA	0.00997442	0.999975	0.00153446	0.0101136
P24529	P24529;Q3UTB3	TY3H_MOUSE	Th	Tyrosine 3-monooxygenase	NA	0.108217	1	0.197147	0.255038
P24547	P24547	IMDH2_MOUSE	Impdh2	Inosine-5'-monophosphate dehydrogenase 2	NA	0.499504	1	0.0893073	0.491354
P24549	P24549	AL1A1_MOUSE	Aldh1a1	Retinal dehydrogenase 1	NA	0.0614842	1	0.0491977	0.128245
P24638	P24638;B7ZCF5	PPAL_MOUSE	Acp2	Lysosomal acid phosphatase	NA	0.634454	1	-0.206533	-0.808792
P24668	P24668	MPRD_MOUSE	M6pr	Cation-dependent mannose-6-phosphate receptor	NA	0.281127	1	-0.0513787	-0.292163
P24788;P24788-2	P24788;A2A9P6;P24788-2	CD11B_MOUSE	Cdk11b	Cyclin-dependent kinase 11B	NA	0.0843743	1	0.0363517	0.142029
P25206	P25206	MCM3_MOUSE	Mcm3	DNA replication licensing factor MCM3	NA	0.530178	1	0.576296	0.956705
P25444	E9Q1N8;F6YTZ4;J3QMG5;P25444;D3YVC1;D3YWJ3	RS2_MOUSE	Rps2	40S ribosomal protein S2	NA	0.372806	1	0.0958204	0.452671
P25446	P25446	TNR6_MOUSE	Fas	Tumor necrosis factor receptor superfamily member 6	NA	0.540751	1	-0.150252	-0.656484
P25799	P25799;A0A0G2JGK6;P25799-2;P25799-3;P25799-4	NFKB1_MOUSE	Nfkb1	Nuclear factor NF-kappa-B p105 subunit	NA	0.57735	1	0.0892797	0.517357
P25911-2	P25911;P25911-2	LYN_MOUSE	Lyn	Isoform of P25911, Isoform 2 of Tyrosine-protein kinase Lyn	NA	0.0648654	1	-0.0369377	-0.122113
P25976;P25976-2	P25976;A2AWT5;A2AWT6;A2AWT7;P25976-2	UBF1_MOUSE	Ubtf	Nucleolar transcription factor 1	NA	0.714746	1	-0.0923343	-0.566604
P26039	P26039;F6S1V7;F6SX70	TLN1_MOUSE	Tln1	Talin-1	NA	0.117192	1	-0.0604215	-0.207013
P26040	P26040	EZRI_MOUSE	Ezr	Ezrin	NA	0.428883	1	0.156443	0.59628
P26041	P26040;P26041;P26043;Q7TSG6	MOES_MOUSE	Msn	Moesin	NA	0.0527042	1	0.0132136	0.0702401
P26043	P26043	RADI_MOUSE	Rdx	Radixin	NA	1.7327	1	-0.146822	-1.00684
P26187	P26187	MGMT_MOUSE	Mgmt	Methylated-DNA--protein-cysteine methyltransferase	NA	0.586098	1	0.236773	0.816196
P26231	P26231;Q61301;E0CXB9;Q61301-2;Q61301-3	CTNA1_MOUSE	Ctnna1	Catenin alpha-1	NA	1.25418	1	-0.0843139	-0.621738
P26262	P26262	KLKB1_MOUSE	Klkb1	Plasma kallikrein	NA	0.267713	1	0.505427	0.5758
P26323	P26323	FLI1_MOUSE	Fli1	Friend leukemia integration 1 transcription factor	NA	0.330979	1	0.747964	0.703873
P26350	P26350	PTMA_MOUSE	Ptma	Prothymosin alpha	NA	0.0252144	1	0.0072546	0.0365753
P26369	P26369	U2AF2_MOUSE	U2af2	Splicing factor U2AF 65 kDa subunit	NA	0.910743	1	-0.128654	-0.749395
P26443	P26443	DHE3_MOUSE	Glud1	Glutamate dehydrogenase 1, mitochondrial	NA	0.050972	1	0.0067625	0.0461438
P26450	P26450;A0A087WQM2;Q80UI5	P85A_MOUSE	Pik3r1	Phosphatidylinositol 3-kinase regulatory subunit alpha	NA	0.294575	1	0.0761681	0.366008
P26516	P26516	PSMD7_MOUSE	Psmd7	26S proteasome non-ATPase regulatory subunit 7	NA	0.235124	1	0.0574951	0.289157
P26618	P26618;P26618-2	PGFRA_MOUSE	Pdgfra	Platelet-derived growth factor receptor alpha	NA	1.64441	1	-0.363994	-1.65779
P26638	P26638;Q8C483	SYSC_MOUSE	Sars	Serine--tRNA ligase, cytoplasmic	NA	0.767023	1	0.050869	0.383288
P26645	P26645	MARCS_MOUSE	Marcks	Myristoylated alanine-rich C-kinase substrate	NA	1.53742	1	-0.408471	-1.68026
P26883	P26883	FKB1A_MOUSE	Fkbp1a	Peptidyl-prolyl cis-trans isomerase FKBP1A	NA	0.211564	1	-0.0718045	-0.305316
P27046	P27046	MA2A1_MOUSE	Man2a1	Alpha-mannosidase 2	NA	0.0197224	1	0.00814819	0.0338951
P27048;P63163	P27048;P63163	RSMB_MOUSE;RSMN_MOUSE	Snrpb;Snrpn	Small nuclear ribonucleoprotein-associated protein B	NA	0.472432	1	0.169602	0.646
P27090	P27090;A0A0A6YXU9	TGFB2_MOUSE	Tgfb2	Transforming growth factor beta-2	NA	0.0945061	1	-0.035171	-0.149092
P27546;P27546-2	P27546;A0A0B4J1F2;A0A0B4J1M9;A0A0G2JDY5;A0A0G2JFH2;A0A0G2JFK3;A0A0G2JG35;P27546-2;P27546-3	MAP4_MOUSE	Map4	Microtubule-associated protein 4	NA	0.5187	1	-0.135021	-0.614187
P27573	P27573;E9QK82	MYP0_MOUSE	Mpz	Myelin protein P0	NA	0.0941885	1	0.102236	0.206011
P27601	P27601	GNA13_MOUSE	Gna13	Guanine nucleotide-binding protein subunit alpha-13	NA	0.336575	1	-0.0451293	-0.286948
P27612	P27612	PLAP_MOUSE	Plaa	Phospholipase A-2-activating protein	NA	0.0902959	1	0.0237284	0.121303
P27641	P27641	XRCC5_MOUSE	Xrcc5	X-ray repair cross-complementing protein 5	NA	0.243851	1	0.106036	0.383243
P27659	P27659	RL3_MOUSE	Rpl3	60S ribosomal protein L3	NA	0.515708	1	0.0974369	0.521357
P27773	P27773;F6Q404	PDIA3_MOUSE	Pdia3	Protein disulfide-isomerase A3	NA	0.497149	1	-0.148062	-0.627189
P27808	P27808	MGAT1_MOUSE	Mgat1	Alpha-1,3-mannosyl-glycoprotein 2-beta-N-acetylglucosaminyltransferase	NA	0.273697	1	-0.0841336	-0.370527
P27870	P27870;Q9R0C8;E9PXI0;Q8VDU4;Q9R0C8-4	VAV_MOUSE	Vav1	Proto-oncogene vav	NA	0.28632	1	0.230189	0.529613
P28028	P28028;F6SZ47	BRAF_MOUSE	Braf	Serine/threonine-protein kinase B-raf	NA	0.248624	1	0.167676	0.447375
P28063	P28063;G3UZW8	PSB8_MOUSE	Psmb8	Proteasome subunit beta type-8	NA	0.00169629	0.999737	0.00116301	0.00354176
P28076	P28076;G3UYK5	PSB9_MOUSE	Psmb9	Proteasome subunit beta type-9	NA	0.121676	1	-0.113504	-0.253125
P28229	P28229	CXG1_MOUSE	Gjc1	Gap junction gamma-1 protein	NA	0.399534	1	-0.202859	-0.627581
P28235	P28235	CXA4_MOUSE	Gja4	Gap junction alpha-4 protein	NA	0.0120453	1	0.0237741	0.0310726
P28271	P28271	ACOC_MOUSE	Aco1	Cytoplasmic aconitate hydratase	NA	0.259598	1	0.0569501	0.299799
P28301	P28301	LYOX_MOUSE	Lox	Protein-lysine 6-oxidase	NA	0.563865	1	0.058424	0.393643
P28352	P28352;D3Z124	APEX1_MOUSE	Apex1	DNA-(apurinic or apyrimidinic site) lyase	NA	0.665348	1	0.0855055	0.528295
P28474	P28474	ADHX_MOUSE	Adh5	Alcohol dehydrogenase class-3	NA	0.00492431	0.999906	-0.000874996	-0.00548919
P28650	P28650;J3QN31;P28650-2	PURA1_MOUSE	Adssl1	Adenylosuccinate synthetase isozyme 1	NA	0.918324	1	0.209727	0.970818
P28651	P28651	CAH8_MOUSE	Ca8	Carbonic anhydrase-related protein	NA	0.0330751	1	-0.0129585	-0.0551364
P28653	P28653	PGS1_MOUSE	Bgn	Biglycan	NA	0.224759	1	-0.0638533	-0.29824
P28654	P28654	PGS2_MOUSE	Dcn	Decorin	NA	0.485686	1	-0.140407	-0.606417
P28656	P28656;E9PW66	NP1L1_MOUSE	Nap1l1	Nucleosome assembly protein 1-like 1	NA	0.853172	1	-0.0732675	-0.51192
P28658	P28658	ATX10_MOUSE	Atxn10	Ataxin-10	NA	0.0385818	1	0.0176773	0.0683053
P28659;P28659-2;P28659-3;P28659-4	P28659;P28659-2;P28659-3;P28659-4	CELF1_MOUSE	Celf1	CUGBP Elav-like family member 1	NA	0.0274838	1	0.0107327	0.0459046
P28660	P28660;A2AS98;P28660-2	NCKP1_MOUSE	Nckap1	Nck-associated protein 1	NA	0.575113	1	0.120696	0.608292
P28661;P28661-2;P28661-4	P28661;P28661-2;P28661-3;P28661-4;P28661-5;P28661-6;Q5ND09;Q5ND13;Q5ND18	SEPT4_MOUSE	2023-09-04	Septin-4	NA	0.343751	1	-0.154484	-0.527912
P28665	P28665;P28666	MUG1_MOUSE	Mug1	Murinoglobulin-1	NA	0.147963	1	0.238964	0.333942
P28700	P28700;Q6LC96	RXRA_MOUSE	Rxra	Retinoic acid receptor RXR-alpha	NA	0.706641	1	0.181054	0.806026
P28740;P28740-1;P28740-2	P28740;E0CZ72;F6SUU5;F8VQ42;P28740-1;P28740-2	KIF2A_MOUSE	Kif2a	Kinesin-like protein KIF2A	NA	0.493217	1	1.01627	0.977098
P28741	P28741;B1AQZ2;Q3TET1;Q3UI47	KIF3A_MOUSE	Kif3a	Kinesin-like protein KIF3A	NA	0.0763838	1	0.0271125	0.119144
P28828	P28828;P35822	PTPRM_MOUSE	Ptprm	Receptor-type tyrosine-protein phosphatase mu	NA	0.624712	1	-0.107194	-0.59006
P28843	P28843	DPP4_MOUSE	Dpp4	Dipeptidyl peptidase 4	NA	0.200901	1	0.134696	0.368826
P28862	P28862;Q922W6	MMP3_MOUSE	Mmp3	Stromelysin-1	NA	0.0968084	1	-0.0686903	-0.191008
P28867	P28867;P28867-2;Q1MX40;Q1MX41;Q1MX42;Q1MX43	KPCD_MOUSE	Prkcd	Protein kinase C delta type	NA	0.0562023	1	0.0116415	0.0672722
P29037	P29037;F6XYI9;F8WJ67;Q91YM5	TBP_MOUSE	Tbp	TATA-box-binding protein	NA	0.823737	1	0.167108	0.830208
P29319	P29319;Q8BRB1	EPHA3_MOUSE	Epha3	Ephrin type-A receptor 3	NA	0.987455	1	0.16091	0.875916
P29341	A2A5N3;P29341	PABP1_MOUSE	Pabpc1	Polyadenylate-binding protein 1	NA	0.202974	1	0.025991	0.172446
P29351;P29351-2;P29351-3	P29351;P29351-2;P29351-3	PTN6_MOUSE	Ptpn6	Tyrosine-protein phosphatase non-receptor type 6	NA	0.217031	1	0.20237	0.428129
P29387	P29387	GBB4_MOUSE	Gnb4	Guanine nucleotide-binding protein subunit beta-4	NA	0.650983	1	-0.0814476	-0.509096
P29391	P29391;Q9CPX4	FRIL1_MOUSE	Ftl1	Ferritin light chain 1	NA	0.0513635	1	0.0244141	0.0914905
P29416	P29416	HEXA_MOUSE	Hexa	Beta-hexosaminidase subunit alpha	NA	0.371475	1	-0.0953841	-0.450988
P29452	P29452	CASP1_MOUSE	Casp1	Caspase-1	NA	0.00840998	1	0.0124173	0.0208502
P29533	P29533;A0A0G2JFP9;P29533-2;Q3UPN1;Q544V4	VCAM1_MOUSE	Vcam1	Vascular cell adhesion protein 1	NA	0.767565	1	-0.243185	-0.948763
P29595	P29595	NEDD8_MOUSE	Nedd8	NEDD8	NA	0.419113	1	0.318517	0.729001
P29699	P29699	FETUA_MOUSE	Ahsg	Alpha-2-HS-glycoprotein	NA	0.370961	1	0.336366	0.681385
P29758	P29758	OAT_MOUSE	Oat	Ornithine aminotransferase, mitochondrial	NA	0.460887	1	-0.128319	-0.569025
P29788	P29788	VTNC_MOUSE	Vtn	Vitronectin	NA	0.179374	1	0.0963292	0.311376
P30115	P10648;P13745;P30115;A0A087WQI6;D3YZV3;D3Z6A6	GSTA3_MOUSE	Gsta3	Glutathione S-transferase A3	NA	0.695049	1	0.627253	1.16656
P30285	P30285;E9PZX7;E9Q9E4	CDK4_MOUSE	Cdk4	Cyclin-dependent kinase 4	NA	0.961507	1	0.161372	0.868196
P30412	P30412	PPIC_MOUSE	Ppic	Peptidyl-prolyl cis-trans isomerase C	NA	0.297385	1	-0.0790114	-0.374024
P30416	P30416;D6RDE2;F6S2D5;F7CAT1	FKBP4_MOUSE	Fkbp4	Peptidyl-prolyl cis-trans isomerase FKBP4	NA	0.0942236	1	0.0146327	0.0933823
P30681	P30681	HMGB2_MOUSE	Hmgb2	High mobility group protein B2	NA	0.242295	1	0.185556	0.451609
P30987	P30987	TA2R_MOUSE	Tbxa2r	Thromboxane A2 receptor	NA	0.483156	1	0.768228	0.933695
P30999	P30999;D3Z2H2;D3Z2H7;D3Z7H6;E9Q8Z4;E9Q8Z5;E9Q8Z6;E9Q8Z8;E9Q8Z9;E9Q901;E9Q903;E9Q904;E9Q905;E9Q906;E9Q907;E9Q986;G3X9V2;P30999-2;P30999-3	CTND1_MOUSE	Ctnnd1	Catenin delta-1	NA	0.514398	1	-0.062737	-0.401996
P31001	P31001	DESM_MOUSE	Des	Desmin	NA	0.399609	1	0.165929	0.587212
P31230	P31230;Q3UZG4	AIMP1_MOUSE	Aimp1	Aminoacyl tRNA synthase complex-interacting multifunctional protein 1	NA	0.0881307	1	0.0185719	0.105206
P31266;P31266-2	P31266;E9Q7W0;P31266-2	SUH_MOUSE	Rbpj	Recombining binding protein suppressor of hairless	NA	0.18186	1	-0.17491	-0.367765
P31324	P31324	KAP3_MOUSE	Prkar2b	cAMP-dependent protein kinase type II-beta regulatory subunit	NA	0.138946	1	0.144317	0.29261
P31428	P31428	DPEP1_MOUSE	Dpep1	Dipeptidase 1	NA	1.58846	1	-0.365005	-1.62978
P31532	P31532	SAA4_MOUSE	Saa4	Serum amyloid A-4 protein	NA	0.0175454	1	0.028933	0.0439006
P31725	P31725	S10A9_MOUSE	S100a9	Protein S100-A9	NA	0.0248228	1	0.0309191	0.0588273
P31750	P31750;D3Z783	AKT1_MOUSE	Akt1	RAC-alpha serine/threonine-protein kinase	NA	1.01514	1	0.282663	1.16033
P31786	P31786;M0QWU8;Q4VWZ5	ACBP_MOUSE	Dbi	Acyl-CoA-binding protein	NA	0.149108	1	0.0380807	0.192884
P31809;P31809-2;P31809-3	P31809;P31809-2;P31809-3;Q3LFS9;Q925P3	CEAM1_MOUSE	Ceacam1	Carcinoembryonic antigen-related cell adhesion molecule 1	NA	0.1148	1	-0.0566874	-0.20002
P31938	P31938	MP2K1_MOUSE	Map2k1	Dual specificity mitogen-activated protein kinase kinase 1	NA	0.310659	1	0.0591311	0.328045
P32020	P32020;A2APS4	NLTP_MOUSE	Scp2	Non-specific lipid-transfer protein	NA	0.143103	1	-0.0799689	-0.256127
P32067	P32067;A2AR07;D6RI87	LA_MOUSE	Ssb	Lupus La protein homolog	NA	0.570057	1	-0.0274191	-0.223791
P32233	P32233	DRG1_MOUSE	Drg1	Developmentally-regulated GTP-binding protein 1	NA	0.123163	1	0.0473895	0.194314
P32261	P32261	ANT3_MOUSE	Serpinc1	Antithrombin-III	NA	0.174596	1	-0.0513039	-0.239539
P32648	P32648	VIP_MOUSE	Vip	VIP peptides	NA	0.709983	1	-0.41522	-1.07934
P32848	P32848	PRVA_MOUSE	Pvalb	Parvalbumin alpha	NA	0.738168	1	1.35767	1.35576
P32883;P32883-2	P32883;P32883-2	RASK_MOUSE	Kras	GTPase KRas	NA	0.321913	1	-0.0496387	-0.300134
P32921-2	P32921;P32921-2	SYWC_MOUSE	Wars	Isoform of P32921, Isoform 2 of Tryptophan--tRNA ligase, cytoplasmic	NA	0.0479031	1	-0.0598831	-0.111447
P33434;P33434-2	P33434;P33434-2	MMP2_MOUSE	Mmp2	72 kDa type IV collagenase	NA	0.0534504	1	-0.0128999	-0.0697709
P33587	P33587	PROC_MOUSE	Proc	Vitamin K-dependent protein C	NA	0.00613116	1	0.00294018	0.0112851
P33622	P33622;E9QP56	APOC3_MOUSE	Apoc3	Apolipoprotein C-III	NA	0.323673	1	0.287565	0.602761
P34022	P34022	RANG_MOUSE	Ranbp1	Ran-specific GTPase-activating protein	NA	0.014133	1	0.00276136	0.0166354
P34152;P34152-2;P34152-3;P34152-4	P34152;P34152-2;P34152-3;P34152-4;P34152-5;P34152-6;P34152-7;P34152-8	FAK1_MOUSE	Ptk2	Focal adhesion kinase 1	NA	0.0551228	1	-0.00853777	-0.0552366
P34884	P34884	MIF_MOUSE	Mif	Macrophage migration inhibitory factor	NA	0.25727	1	-0.0583305	-0.302465
P34914	P34914;P34914-2	HYES_MOUSE	Ephx2	Bifunctional epoxide hydrolase 2	NA	0.0394006	1	0.0255842	0.078663
P34928	P34928	APOC1_MOUSE	Apoc1	Apolipoprotein C-I	NA	0.32888	1	-0.263765	-0.597726
P35123	P35123;A0A0A6YVY7;A0A0A6YW28;A0A0A6YWM7	UBP4_MOUSE	Usp4	Ubiquitin carboxyl-terminal hydrolase 4	NA	0.663259	1	-0.0792975	-0.503444
P35235	P35235;P35235-2	PTN11_MOUSE	Ptpn11	Tyrosine-protein phosphatase non-receptor type 11	NA	0.0940111	1	-0.0201449	-0.113036
P35276	P35276	RAB3D_MOUSE	Rab3d	Ras-related protein Rab-3D	NA	0.0191611	1	0.00496006	0.0263955
P35278	P35278;P61021;Q9CQD1;Q8C266	RAB5C_MOUSE	Rab5c	Ras-related protein Rab-5C	NA	0.290171	1	0.0564542	0.311644
P35279;P35279-2	P35279;D3YV69;P35279-2	RAB6A_MOUSE	Rab6a	Ras-related protein Rab-6A	NA	0.347538	1	-0.037313	-0.255387
P35282	P35282	RAB21_MOUSE	Rab21	Ras-related protein Rab-21	NA	0.643298	1	0.0754895	0.483466
P35283	P35283;A2CG35	RAB12_MOUSE	Rab12	Ras-related protein Rab-12	NA	0.0176721	1	0.00546312	0.026673
P35285	P35285;A2ARZ7	RB22A_MOUSE	Rab22a	Ras-related protein Rab-22A	NA	0.714826	1	0.340932	1.0255
P35288	P35288;Q9D4I9	RAB23_MOUSE	Rab23	Ras-related protein Rab-23	NA	1.83635	1	-0.188825	-1.21345
P35290	P35290	RAB24_MOUSE	Rab24	Ras-related protein Rab-24	NA	0.154022	1	-0.0582938	-0.238022
P35293	P35293	RAB18_MOUSE	Rab18	Ras-related protein Rab-18	NA	0.313896	1	-0.035182	-0.238788
P35330	P35330;G3UWJ5;G5E8M9	ICAM2_MOUSE	Icam2	Intercellular adhesion molecule 2	NA	0.539785	1	-0.158701	-0.67155
P35385	P35385	HSPB7_MOUSE	Hspb7	Heat shock protein beta-7	NA	0.352193	1	-0.0920968	-0.433317
P35441	P35441;Q80YQ1	TSP1_MOUSE	Thbs1	Thrombospondin-1	NA	0.625063	1	-0.37434	-0.972155
P35456;P35456-2	P35456;P35456-2	UPAR_MOUSE	Plaur	Urokinase plasminogen activator surface receptor	NA	0.351	1	0.0442677	0.286992
P35486	P35486	ODPA_MOUSE	Pdha1	Pyruvate dehydrogenase E1 component subunit alpha, somatic form, mitochondrial	NA	0.138344	1	-0.118024	-0.279136
P35505	P35505	FAAA_MOUSE	Fah	Fumarylacetoacetase	NA	0.958807	1	0.192238	0.949138
P35550	P35550	FBRL_MOUSE	Fbl	rRNA 2'-O-methyltransferase fibrillarin	NA	0.0465277	1	0.0127559	0.0651545
P35564	P35564	CALX_MOUSE	Canx	Calnexin	NA	1.41244	1	-0.180562	-1.07179
P35585	P35585	AP1M1_MOUSE	Ap1m1	AP-1 complex subunit mu-1	NA	0.197609	1	0.0858645	0.316258
P35700	P35700;B1AXW4;B1AXW5;B1AXW6	PRDX1_MOUSE	Prdx1	Peroxiredoxin-1	NA	0.626562	1	-0.0678706	-0.447748
P35762	P35762	CD81_MOUSE	Cd81	CD81 antigen	NA	0.71219	1	-0.142971	-0.722885
P35802	P35802	GPM6A_MOUSE	Gpm6a	Neuronal membrane glycoprotein M6-a	NA	0.468565	1	-0.157317	-0.624791
P35821	P35821	PTN1_MOUSE	Ptpn1	Tyrosine-protein phosphatase non-receptor type 1	NA	0.217171	1	-0.0527949	-0.267759
P35831	P35831	PTN12_MOUSE	Ptpn12	Tyrosine-protein phosphatase non-receptor type 12	NA	0.0127893	1	-0.00527334	-0.0220586
P35922-3;P35922-9	P35922;D3Z6U8;E9QAT0;E9QNF5;P35922-2;P35922-3;P35922-7;P35922-8;P35922-9;Q6AXB7	FMR1_MOUSE	Fmr1	Isoform of P35922, Isoform ISO3 of Fragile X mental retardation protein 1 homolog	NA	0.22459	1	0.0975838	0.355514
P35979	P35979	RL12_MOUSE	Rpl12	60S ribosomal protein L12	NA	1.1371	1	-0.114191	-0.748348
P35980	P35980;G3UZJ6	RL18_MOUSE	Rpl18	60S ribosomal protein L18	NA	0.186196	1	0.1005	0.322722
P36371	P36371	TAP2_MOUSE	Tap2	Antigen peptide transporter 2	NA	0.185269	1	-0.313478	-0.411215
P36423	P36423;F6SG79;Q3TRY5	THAS_MOUSE	Tbxas1	Thromboxane-A synthase	NA	0.0427817	1	0.0296187	0.0868664
P36536	P36536;Q99JZ4	SAR1A_MOUSE	Sar1a	GTP-binding protein SAR1a	NA	0.66721	1	0.149231	0.718491
P36552	P36552	HEM6_MOUSE	Cpox	Oxygen-dependent coproporphyrinogen-III oxidase, mitochondrial	NA	0.0180382	1	0.00402641	0.0229144
P36916	P36916	GNL1_MOUSE	Gnl1	Guanine nucleotide-binding protein-like 1	NA	0.176854	1	0.0565686	0.251995
P36993;P36993-2;P36993-3;P36993-4;P36993-5	P36993;P36993-2;P36993-3;P36993-4;P36993-5;Q99NF7	PPM1B_MOUSE	Ppm1b	Protein phosphatase 1B	NA	0.2097	1	-0.0556607	-0.270732
P37040	P37040;Q05DV1	NCPR_MOUSE	Por	NADPH--cytochrome P450 reductase	NA	0.270685	1	-0.0613227	-0.316934
P37804	P37804	TAGL_MOUSE	Tagln	Transgelin	NA	0.184742	1	-0.0730319	-0.286751
P37889;P37889-2	P37889;P37889-2	FBLN2_MOUSE	Fbln2	Fibulin-2	NA	0.0568543	1	-0.0205512	-0.0903109
P37913	P37913;Q3U4X8	DNLI1_MOUSE	Lig1	DNA ligase 1	NA	0.629419	1	-0.588714	-1.07871
P38060	P38060	HMGCL_MOUSE	Hmgcl	Hydroxymethylglutaryl-CoA lyase, mitochondrial	NA	0.854133	1	-0.161374	-0.828026
P38585	P38585;F6ZXS5	TTL_MOUSE	Ttl	Tubulin--tyrosine ligase	NA	0.485211	1	0.423666	0.852077
P38647	P38647	GRP75_MOUSE	Hspa9	Stress-70 protein, mitochondrial	NA	0.375848	1	-0.183641	-0.587478
P39039;P39039-2	P39039;P39039-2	MBL1_MOUSE	Mbl1	Mannose-binding protein A	NA	0.458373	1	-0.782882	-0.900713
P39053;P39053-3;P39053-4;P39053-5;P39053-6	P39053;P39053-3;P39053-4;P39053-5;P39053-6	DYN1_MOUSE	Dnm1	Dynamin-1	NA	0.323214	1	0.156851	0.512717
P39054;P39054-2	P39054;Q8BZ98;E9QLL2;F8WIV5;G3UZZ3;G3X9G4;P39054-2;Q3T9X3;Q3TCR7;Q8BZ98-2	DYN2_MOUSE	Dnm2	Dynamin-2	NA	0.673819	1	0.158122	0.741679
P39061;P39061-1;P39061-2	P39061;E9QPX1;P39061-1;P39061-2	COIA1_MOUSE	Col18a1	Collagen alpha-1(XVIII) chain	NA	0.0451417	1	0.0240541	0.0841338
P39098;P39098-2	P39098;P39098-2	MA1A2_MOUSE	Man1a2	Mannosyl-oligosaccharide 1,2-alpha-mannosidase IB	NA	0.0387537	1	-0.0155454	-0.0650293
P39447	P39447;B9EHJ3	ZO1_MOUSE	Tjp1	Tight junction protein ZO-1	NA	0.827617	1	-0.0799465	-0.53921
P39655	P39655;Q8C587	LOX12_MOUSE	Alox12	Arachidonate 12-lipoxygenase, 12S-type	NA	0.847634	1	-1.08947	-1.4629
P40124	P40124	CAP1_MOUSE	Cap1	Adenylyl cyclase-associated protein 1	NA	0.252216	1	0.0543122	0.289005
P40142	P40142	TKT_MOUSE	Tkt	Transketolase	NA	0.37672	1	0.156183	0.556885
P40201	E9PZM4;P40201;G3V014;Q8C7Q2	CHD1_MOUSE	Chd1	Chromodomain-helicase-DNA-binding protein 1	NA	0.674886	1	0.794809	1.18941
P40237	P40237	CD82_MOUSE	Cd82	CD82 antigen	NA	0.823326	1	-0.565599	-1.27688
P40240	P40240	CD9_MOUSE	Cd9	CD9 antigen	NA	1.43159	1	-0.199314	-1.14126
P40336;P40336-2	P40336;P40336-2	VP26A_MOUSE	Vps26a	Vacuolar protein sorting-associated protein 26A	NA	0.842995	1	0.0916877	0.593412
P40630;P40630-2	P40630;P40630-2	TFAM_MOUSE	Tfam	Transcription factor A, mitochondrial	NA	0.562588	1	-0.112224	-0.580933
P40936	P40936	INMT_MOUSE	Inmt	Indolethylamine N-methyltransferase	NA	0.147507	1	0.0721803	0.251981
P41105	P41105	RL28_MOUSE	Rpl28	60S ribosomal protein L28	NA	0.933621	1	0.239759	1.03879
P41216	P41216;Q8JZR0;D3Z041;F6WNZ2	ACSL1_MOUSE	Acsl1	Long-chain-fatty-acid--CoA ligase 1	NA	0.0349951	1	0.0350342	0.0786035
P41233	P41233	ABCA1_MOUSE	Abca1	ATP-binding cassette sub-family A member 1	NA	0.201229	1	-0.189593	-0.401035
P41241	P41241	CSK_MOUSE	Csk	Tyrosine-protein kinase CSK	NA	0.26055	1	0.043344	0.257609
P41317	P41317	MBL2_MOUSE	Mbl2	Mannose-binding protein C	NA	0.00161668	0.999513	-0.00111103	-0.00337817
P41588	P41588	VIPR2_MOUSE	Vipr2	Vasoactive intestinal polypeptide receptor 2	NA	0.955535	1	-0.228285	-1.02775
P41731	P41731	CD63_MOUSE	Cd63	CD63 antigen	NA	0.596046	1	-0.18413	-0.749104
P41778;P41778-2	O35317;P41778;D9J2V6;O35317-2;P41778-2	PBX1_MOUSE	Pbx1	Pre-B-cell leukemia transcription factor 1	NA	0.283621	1	-0.139425	-0.458157
P42125	P42125	ECI1_MOUSE	Eci1	Enoyl-CoA delta isomerase 1, mitochondrial	NA	0.142551	1	-0.125815	-0.289201
P42128	P42128	FOXK1_MOUSE	Foxk1	Forkhead box protein K1	NA	0.226072	1	-0.108698	-0.37065
P42208	P42208;D3YYB1;D3Z1S1;D3Z3C0;E9Q3V6;F6UKN5;F6WYM0	SEPT2_MOUSE	2023-09-02	Septin-2	NA	0.33291	1	-0.0439405	-0.28117
P42225	P42225;A0A087WSP5;Q8C3V4;Q99K94	STAT1_MOUSE	Stat1	Signal transducer and activator of transcription 1	NA	0.206468	1	0.219433	0.420434
P42227;P42227-2	P42227;B7ZC18;P42227-2;P42227-3	STAT3_MOUSE	Stat3	Signal transducer and activator of transcription 3	NA	0.105061	1	0.0314369	0.14952
P42230	P42230;A2A5D3;B2C3G8	STA5A_MOUSE	Stat5a	Signal transducer and activator of transcription 5A	NA	0.104726	1	-0.0554414	-0.187934
P42232	P42230;P42232;B2C3G8	STA5B_MOUSE	Stat5b	Signal transducer and activator of transcription 5B	NA	0.595193	1	0.168244	0.720908
P42337	P42337;D3YY41	PK3CA_MOUSE	Pik3ca	Phosphatidylinositol 4,5-bisphosphate 3-kinase catalytic subunit alpha isoform	NA	0.250645	1	-0.118038	-0.404077
P42567	P42567;F6W2Q5;H3BK65;Q5JC28	EPS15_MOUSE	Eps15	Epidermal growth factor receptor substrate 15	NA	0.748078	1	-0.106706	-0.627431
P42669	P42669	PURA_MOUSE	Pura	Transcriptional activator protein Pur-alpha	NA	0.439058	1	0.044004	0.303906
P42703;P42703-2	P42703;P42703-2	LIFR_MOUSE	Lifr	Leukemia inhibitory factor receptor	NA	0.201612	1	0.347212	0.444273
P42859	P42859;G3X9H5;P42859-2	HD_MOUSE	Htt	Huntingtin	NA	0.739248	1	0.218024	0.891424
P42932	P42932;H3BJB6;H3BL49	TCPQ_MOUSE	Cct8	T-complex protein 1 subunit theta	NA	0.509636	1	0.077199	0.455407
P43024	P43024;Q9DCW5	CX6A1_MOUSE	Cox6a1	Cytochrome c oxidase subunit 6A1, mitochondrial	NA	0.14008	1	-0.146196	-0.295082
P43025	P43025;Q8CFZ6	TETN_MOUSE	Clec3b	Tetranectin	NA	0.0990696	1	-0.0558066	-0.182072
P43135	P43135;Q60632;B8JJI9;D3YYP4;F7CII1;Q32NY6	COT2_MOUSE	Nr2f2	COUP transcription factor 2	NA	0.229887	1	0.084815	0.341107
P43247	P43247	MSH2_MOUSE	Msh2	DNA mismatch repair protein Msh2	NA	0.423342	1	-0.326554	-0.737855
P43274	P43274	H14_MOUSE	Hist1h1e	Histone H1.4	NA	0.717316	1	-0.232819	-0.901405
P43275	P43275	H11_MOUSE	Hist1h1a	Histone H1.1	NA	0.295982	1	0.241442	0.54711
P43276	P43276	H15_MOUSE	Hist1h1b	Histone H1.5	NA	0.890586	1	-0.323823	-1.14084
P43406	P43406;A2AKI5	ITAV_MOUSE	Itgav	Integrin alpha-V	NA	0.385216	1	-0.108478	-0.486358
P43883	P43883	PLIN2_MOUSE	Plin2	Perilipin-2	NA	0.0431847	1	-0.0960655	-0.109842
P45376	P45376	ALDR_MOUSE	Akr1b1	Aldose reductase	NA	0.00168162	0.999368	-0.000805855	-0.00310402
P45377	G5E895;P45377;D3Z494	ALD2_MOUSE	Akr1b8	Aldose reductase-related protein 2	NA	0.390409	1	0.0935841	0.456562
P45591	P45591	COF2_MOUSE	Cfl2	Cofilin-2	NA	0.0826814	1	-0.0181408	-0.101178
P45700	P45700;D3Z799	MA1A1_MOUSE	Man1a1	Mannosyl-oligosaccharide 1,2-alpha-mannosidase IA	NA	0.0622009	1	0.0387201	0.1207
P45878	P45878	FKBP2_MOUSE	Fkbp2	Peptidyl-prolyl cis-trans isomerase FKBP2	NA	0.109974	1	-0.0241933	-0.133378
P45952	P45952	ACADM_MOUSE	Acadm	Medium-chain specific acyl-CoA dehydrogenase, mitochondrial	NA	0.135911	1	-0.130919	-0.282263
P46061	P46061	RAGP1_MOUSE	Rangap1	Ran GTPase-activating protein 1	NA	0.707992	1	-0.108692	-0.62217
P46062	P46062;E9Q0Y4	SIPA1_MOUSE	Sipa1	Signal-induced proliferation-associated protein 1	NA	0.672399	1	0.179051	0.783936
P46412	P46412;D3Z2Y7;D3Z7Y0	GPX3_MOUSE	Gpx3	Glutathione peroxidase 3	NA	0.0318227	1	0.00823021	0.043542
P46414	P46414	CDN1B_MOUSE	Cdkn1b	Cyclin-dependent kinase inhibitor 1B	NA	0.379403	1	-0.0861382	-0.432981
P46460	P46460	NSF_MOUSE	Nsf	Vesicle-fusing ATPase	NA	0.413627	1	0.0765443	0.420912
P46467	P46467	VPS4B_MOUSE	Vps4b	Vacuolar protein sorting-associated protein 4B	NA	0.270682	1	0.0654988	0.327732
P46471	P46471;Q8BVQ9	PRS7_MOUSE	Psmc2	26S protease regulatory subunit 7	NA	0.110149	1	0.0273514	0.142544
P46638	P46638;P62492;E9Q3P9;F8WGS1;G3UY29	RB11B_MOUSE	Rab11b	Ras-related protein Rab-11B	NA	0.458662	1	-0.058115	-0.369998
P46662;P46662-2	P46662;F6X089;F8WJ43;P46662-2	MERL_MOUSE	Nf2	Merlin	NA	0.0541687	1	-0.0667305	-0.125056
P46664	P46664	PURA2_MOUSE	Adss	Adenylosuccinate synthetase isozyme 2	NA	0.615375	1	-0.0832367	-0.50691
P46735;P46735-2	P46735;E9Q580;E9QNH6;P46735-2;Q7TQD7	MYO1B_MOUSE	Myo1b	Unconventional myosin-Ib	NA	1.15251	1	0.232208	1.12892
P46737	P46737;Q7M757;A3KGA8;E9Q0P6;P46737-2	BRCC3_MOUSE	Brcc3	Lys-63-specific deubiquitinase BRCC36	NA	0.806676	1	0.231487	0.953504
P46935	P46935;Q3V335;V9GWV8;V9GXK3	NEDD4_MOUSE	Nedd4	E3 ubiquitin-protein ligase NEDD4	NA	0.901576	1	0.11122	0.684452
P46938;P46938-2	P46938;G3UY62;G3UYA6;G3UYV4;G3UYW7;P46938-2	YAP1_MOUSE	Yap1	Transcriptional coactivator YAP1	NA	0.95166	1	-0.184008	-0.92571
P46978	P46978	STT3A_MOUSE	Stt3a	Dolichyl-diphosphooligosaccharide--protein glycosyltransferase subunit STT3A	NA	0.544202	1	0.131389	0.619445
P47199	P47199	QOR_MOUSE	Cryz	Quinone oxidoreductase	NA	0.637568	1	-0.0701494	-0.459826
P47226;P47226-2	P47226;P47226-2;Q3ULB1;Q921W7	TES_MOUSE	Tes	Testin	NA	0.45249	1	-0.165197	-0.625648
P47713	P47713;Q9DBX5	PA24A_MOUSE	Pla2g4a	Cytosolic phospholipase A2	NA	0.381577	1	0.117686	0.501774
P47738	P47738;Q62148;A0A0G2JEU1;A0A0G2JFQ0;D3YYF3	ALDH2_MOUSE	Aldh2	Aldehyde dehydrogenase, mitochondrial	NA	0.879249	1	-0.108307	-0.667917
P47739	P47739	AL3A1_MOUSE	Aldh3a1	Aldehyde dehydrogenase, dimeric NADP-preferring	NA	0.411104	1	-0.104248	-0.491633
P47740	P47740;B1ATI0;B1AV77	AL3A2_MOUSE	Aldh3a2	Fatty aldehyde dehydrogenase	NA	0.82707	1	-0.0877099	-0.573334
P47753	P47753;Q5RKN9	CAZA1_MOUSE	Capza1	F-actin-capping protein subunit alpha-1	NA	0.0811107	1	0.00876045	0.0630338
P47754	P47754;D6RCW7	CAZA2_MOUSE	Capza2	F-actin-capping protein subunit alpha-2	NA	0.307262	1	0.0364876	0.243282
P47757-2;P47757-4	P47757;A0A0A0MQI9;A2AMW0;F6YHZ8;F7CAZ6;P47757-2;P47757-4	CAPZB_MOUSE	Capzb	Isoform of P47757, Isoform 2 of F-actin-capping protein subunit beta	NA	0.49458	1	-0.056356	-0.37073
P47758	E9Q035;P47758	SRPRB_MOUSE	Srprb	Signal recognition particle receptor subunit beta	NA	0.00203913	0.99957	0.000826359	0.00351588
P47791;P47791-2	P47791;P47791-2	GSHR_MOUSE	Gsr	Glutathione reductase, mitochondrial	NA	0.795425	1	0.0826755	0.545382
P47802	P47802;D3Z3F4;F7C846;G3UXX9	MTX1_MOUSE	Mtx1	Metaxin-1	NA	0.353351	1	-0.134113	-0.509095
P47809	P47809	MP2K4_MOUSE	Map2k4	Dual specificity mitogen-activated protein kinase kinase 4	NA	0.0861594	1	0.0469832	0.157827
P47811	P47811;B2KF34;B2KF35;P47811-2;P47811-3;P47811-4	MK14_MOUSE	Mapk14	Mitogen-activated protein kinase 14	NA	0.25003	1	-0.0386238	-0.236962
P47856;P47856-2	P47856;D3YYD9;P47856-2	GFPT1_MOUSE	Gfpt1	Glutamine--fructose-6-phosphate aminotransferase [isomerizing] 1	NA	0.640673	1	0.189945	0.785739
P47857;P47857-2;P47857-3	P47857;P47857-2;P47857-3	PFKAM_MOUSE	Pfkm	ATP-dependent 6-phosphofructokinase, muscle type	NA	0.685046	1	0.245206	0.89766
P47911	E9PUX4;P47911	RL6_MOUSE	Rpl6	60S ribosomal protein L6	NA	0.227581	1	0.0597363	0.29054
P47915	D3Z1N9;F6QL70;F6YH22;P47915	RL29_MOUSE	Rpl29	60S ribosomal protein L29	NA	0.0705202	1	-0.0334401	-0.124081
P47934	P47934;F7BF80;H7BX88	CACP_MOUSE	Crat	Carnitine O-acetyltransferase	NA	0.19361	1	-0.155221	-0.37349
P47941	P47941	CRKL_MOUSE	Crkl	Crk-like protein	NA	0.219424	1	-0.0219536	-0.156756
P47955	E9Q3T0;P47955	RLA1_MOUSE	Rplp1	60S acidic ribosomal protein P1	NA	2.56849	1	-0.256258	-1.68304
P47962	P47962	RL5_MOUSE	Rpl5	60S ribosomal protein L5	NA	0.382127	1	0.0744195	0.402321
P47963	P47963	RL13_MOUSE	Rpl13	60S ribosomal protein L13	NA	0.472706	1	-0.107364	-0.52929
P47968	P47968	RPIA_MOUSE	Rpia	Ribose-5-phosphate isomerase	NA	0.577853	1	0.49922	0.987599
P48024	P48024;Q9CXU9;J3QN87;J3QPZ8	EIF1_MOUSE	Eif1	Eukaryotic translation initiation factor 1	NA	0.547506	1	-0.0932326	-0.520398
P48036	P48036;A0A0G2JGQ0	ANXA5_MOUSE	Anxa5	Annexin A5	NA	0.490868	1	-0.0879326	-0.484048
P48193	P48193;A2A838;A2A839;A2A841;A2A842;F6S4K9;F7BUB8;F7CR30;P48193-2	41_MOUSE	Epb41	Protein 4.1	NA	0.0927135	1	-0.149527	-0.217325
P48377	P48377	RFX1_MOUSE	Rfx1	MHC class II regulatory factor RFX1	NA	0.364843	1	0.863037	0.767776
P48428	P48428	TBCA_MOUSE	Tbca	Tubulin-specific chaperone A	NA	1.57746	1	-0.142993	-0.960423
P48441	P48441;Q8BLF6;Q8BMG0	IDUA_MOUSE	Idua	Alpha-L-iduronidase	NA	1.21616	1	-0.17352	-0.989722
P48678	P48678;D3YUF7;P48678-2	LMNA_MOUSE	Lmna	Prelamin-A/C	NA	0.0478524	1	-0.0131483	-0.0670427
P48722;P48722-2	P48722;E0CY23;F6SMW7;P48722-2	HS74L_MOUSE	Hspa4l	Heat shock 70 kDa protein 4L	NA	0.177078	1	0.0786452	0.288213
P48725;P48725-2	P48725;F8VPV0;P48725-2;P48725-3	PCNT_MOUSE	Pcnt	Pericentrin	NA	1.4809	1	-1.66508	-2.36434
P48758	P48758	CBR1_MOUSE	Cbr1	Carbonyl reductase [NADPH] 1	NA	0.130069	1	0.0198398	0.126087
P48771	P48771	CX7A2_MOUSE	Cox7a2	Cytochrome c oxidase subunit 7A2, mitochondrial	NA	0.0149434	1	0.0109763	0.0315126
P48774	P48774;E9PVM7;E9Q024;E9Q5L9	GSTM5_MOUSE	Gstm5	Glutathione S-transferase Mu 5	NA	0.340303	1	0.0903459	0.422952
P48962	P48962;P51881;Q3V132	ADT1_MOUSE	Slc25a4	ADP/ATP translocase 1	NA	0.503797	1	0.166425	0.662288
P48999	P48999;E9Q6H6;E9QA93	LOX5_MOUSE	Alox5	Arachidonate 5-lipoxygenase	NA	0.194595	1	0.144077	0.367876
P49070	P49070	CAMLG_MOUSE	Camlg	Calcium signal-modulating cyclophilin ligand	NA	0.0662323	1	0.0178738	0.0911545
P49135	P49135	ERCC3_MOUSE	Ercc3	TFIIH basal transcription factor complex helicase XPB subunit	NA	0.0146251	1	-0.00672197	-0.0263271
P49138	P49138	MAPK2_MOUSE	Mapkapk2	MAP kinase-activated protein kinase 2	NA	0.0849154	1	0.0247736	0.120465
P49182	P49182	HEP2_MOUSE	Serpind1	Heparin cofactor 2	NA	0.662359	1	0.192213	0.802368
P49222	P49222;Q3UV95	EPB42_MOUSE	Epb42	Erythrocyte membrane protein band 4.2	NA	0.0997905	1	-0.250924	-0.24543
P49300	P49300;A2CF65;B1AU03;F8WHB7;J3QPR7	CLC10_MOUSE	Clec10a	C-type lectin domain family 10 member A	NA	0.00916668	1	-0.00906801	-0.0209765
P49312	P49312;V9GXF8;P49312-2;Q5EBP8	ROA1_MOUSE	Hnrnpa1	Heterogeneous nuclear ribonucleoprotein A1	NA	0.0807918	1	-0.0168719	-0.0962199
P49442	P49442	INPP_MOUSE	Inpp1	Inositol polyphosphate 1-phosphatase	NA	0.650685	1	-0.102063	-0.582566
P49443	P36993;P49443;P36993-2;P36993-3;P36993-4;P36993-5;Q99NF7	PPM1A_MOUSE	Ppm1a	Protein phosphatase 1A	NA	0.123856	1	-0.016706	-0.111029
P49586	P49586;Q811Q9;D3Z3T5;Q811Q9-2	PCY1A_MOUSE	Pcyt1a	Choline-phosphate cytidylyltransferase A	NA	0.0701329	1	0.0192914	0.0972888
P49615	P49615	CDK5_MOUSE	Cdk5	Cyclin-dependent-like kinase 5	NA	0.279167	1	0.0863929	0.378403
P49710	P49710;E9Q4E5	HCLS1_MOUSE	Hcls1	Hematopoietic lineage cell-specific protein	NA	0.258923	1	0.198346	0.479084
P49717	P49717	MCM4_MOUSE	Mcm4	DNA replication licensing factor MCM4	NA	0.0986484	1	0.165221	0.231473
P49722	P49722	PSA2_MOUSE	Psma2	Proteasome subunit alpha type-2	NA	0.944332	1	0.102027	0.657695
P49813	P49813	TMOD1_MOUSE	Tmod1	Tropomodulin-1	NA	0.0437115	1	-0.0409036	-0.0960172
P49817	P49817;H3BKG0;H3BLK5	CAV1_MOUSE	Cav1	Caveolin-1	NA	0.244945	1	-0.0487494	-0.269456
P49935	P49935;A0A087WR20	CATH_MOUSE	Ctsh	Pro-cathepsin H	NA	0.281994	1	-0.0929751	-0.392445
P49962	P49962;D3YZX8	SRP09_MOUSE	Srp9	Signal recognition particle 9 kDa protein	NA	0.112878	1	-0.0102234	-0.0765294
P50114	P50114	S100B_MOUSE	S100b	Protein S100-B	NA	0.206581	1	0.0646701	0.288336
P50136	P50136;Q3U3J1	ODBA_MOUSE	Bckdha	2-oxoisovalerate dehydrogenase subunit alpha, mitochondrial	NA	0.129024	1	-0.0810814	-0.241255
P50171;P50171-2	P50171;G3UX44;P50171-2	DHB8_MOUSE	Hsd17b8	Estradiol 17-beta-dehydrogenase 8	NA	0.194986	1	-0.13773	-0.364065
P50172	P50172;Q3TJI8	DHI1_MOUSE	Hsd11b1	Corticosteroid 11-beta-dehydrogenase isozyme 1	NA	0.0329269	1	-0.0180192	-0.062442
P50247	P50247	SAHH_MOUSE	Ahcy	Adenosylhomocysteinase	NA	0.0893868	1	0.0112319	0.0770984
P50285	P50285	FMO1_MOUSE	Fmo1	Dimethylaniline monooxygenase [N-oxide-forming] 1	NA	0.619682	1	-0.164387	-0.727136
P50295	P50295	ARY2_MOUSE	Nat2	Arylamine N-acetyltransferase 2	NA	0.423199	1	0.181468	0.624841
P50396	P50396	GDIA_MOUSE	Gdi1	Rab GDP dissociation inhibitor alpha	NA	0.575804	1	-0.0753794	-0.467019
P50427	P50427	STS_MOUSE	Sts	Steryl-sulfatase	NA	0.5171	1	-0.0830154	-0.477466
P50428	P50428	ARSA_MOUSE	Arsa	Arylsulfatase A	NA	0.0552574	1	-0.0250816	-0.0964923
P50429	P50429	ARSB_MOUSE	Arsb	Arylsulfatase B	NA	0.693009	1	-0.109957	-0.621529
P50516	P50516;P50516-2	VATA_MOUSE	Atp6v1a	V-type proton ATPase catalytic subunit A	NA	0.261986	1	0.0296688	0.202514
P50518	P50518	VATE1_MOUSE	Atp6v1e1	V-type proton ATPase subunit E 1	NA	0.0978571	1	-0.0245495	-0.127946
P50543	P50543	S10AB_MOUSE	S100a11	Protein S100-A11	NA	0.664833	1	-0.253686	-0.894441
P50544	P50544;B1AR28	ACADV_MOUSE	Acadvl	Very long-chain specific acyl-CoA dehydrogenase, mitochondrial	NA	0.0798366	1	-0.102928	-0.18225
P50580	P50580;D3YVH7;P50580-2	PA2G4_MOUSE	Pa2g4	Proliferation-associated protein 2G4	NA	0.649143	1	0.0839324	0.518233
P50608	P50608	FMOD_MOUSE	Fmod	Fibromodulin	NA	0.765629	1	-0.319881	-1.0452
P50637	P50637	TSPO_MOUSE	Tspo	Translocator protein	NA	0.126479	1	0.102225	0.253642
P51125;P51125-2;P51125-6	P51125;P51125-2;P51125-3;P51125-6;Q8CE80	ICAL_MOUSE	Cast	Calpastatin	NA	1.70807	1	-0.218027	-1.28999
P51150	P51150	RAB7A_MOUSE	Rab7a	Ras-related protein Rab-7a	NA	1.07348	1	-0.136409	-0.821505
P51163	P51163;Q3TPL3	HEM4_MOUSE	Uros	Uroporphyrinogen-III synthase	NA	0.87858	1	1.73703	1.58271
P51174	P51174	ACADL_MOUSE	Acadl	Long-chain specific acyl-CoA dehydrogenase, mitochondrial	NA	0.0469947	1	-0.0586572	-0.109382
P51175	P51175;A0A0A6YX50	PPOX_MOUSE	Ppox	Protoporphyrinogen oxidase	NA	0.0845171	1	0.0376482	0.144106
P51410	P51410;A0A0G2JDK9;A0A0G2JES3;A0A0G2JFQ3;D3YZT0;D3Z629	RL9_MOUSE	Rpl9	60S ribosomal protein L9	NA	0.755139	1	0.351095	1.06794
P51432	P51432	PLCB3_MOUSE	Plcb3	1-phosphatidylinositol 4,5-bisphosphate phosphodiesterase beta-3	NA	0.0993384	1	-0.0204124	-0.116411
P51569	P51569;Q8BGZ6	AGAL_MOUSE	Gla	Alpha-galactosidase A	NA	0.0541934	1	-0.0517969	-0.118685
P51576	P51576;B1AUD1	P2RX1_MOUSE	P2rx1	P2X purinoceptor 1	NA	0.109546	1	0.0459504	0.180105
P51655	P51655	GPC4_MOUSE	Gpc4	Glypican-4	NA	0.857503	1	-0.143558	-0.77963
P51660	P51660	DHB4_MOUSE	Hsd17b4	Peroxisomal multifunctional enzyme type 2	NA	0.110444	1	0.0591526	0.198349
P51791;P51791-2;Q61418;Q9WVD4	P51791;Q61418;Q9WVD4;B1ATV0;E9Q2I1;P51791-2;Q3TF45;Q8K4W8	CLCN3_MOUSE;CLCN4_MOUSE;CLCN5_MOUSE	Clcn3;Clcn4;Clcn5	H(+)/Cl(-) exchange transporter 3	NA	0.0085381	1	-0.00621557	-0.0180494
P51807	P51807	DYLT1_MOUSE	Dynlt1	Dynein light chain Tctex-type 1	NA	1.07225	1	0.137817	0.826261
P51829	P51829	ADCY7_MOUSE	Adcy7	Adenylate cyclase type 7	NA	0.0582756	1	-0.0207829	-0.0919502
P51830	P51830;E9Q706	ADCY9_MOUSE	Adcy9	Adenylate cyclase type 9	NA	0.338226	1	-0.0875859	-0.415687
P51855	P51855;Q3UEE2	GSHB_MOUSE	Gss	Glutathione synthetase	NA	0.304286	1	-0.0871353	-0.39546
P51859	P51859;E0CXA0;E0CYW7	HDGF_MOUSE	Hdgf	Hepatoma-derived growth factor	NA	0.761006	1	-0.0575686	-0.419384
P51863	P51863	VA0D1_MOUSE	Atp6v0d1	V-type proton ATPase subunit d 1	NA	0.0885881	1	-0.0317163	-0.137855
P51881	P51881	ADT2_MOUSE	Slc25a5	ADP/ATP translocase 2	NA	0.000572274	0.999509	0.000315189	0.00111289
P51885	P51885	LUM_MOUSE	Lum	Lumican	NA	0.304539	1	-0.154253	-0.493005
P51912	P51912;Q9ESU7	AAAT_MOUSE	Slc1a5	Neutral amino acid transporter B(0)	NA	0.688255	1	-0.304981	-0.969594
P51949	P51949;A0A087WSG5	MAT1_MOUSE	Mnat1	CDK-activating kinase assembly factor MAT1	NA	0.020153	1	0.037189	0.0511279
P52019	P52019;Q3TSS7	ERG1_MOUSE	Sqle	Squalene monooxygenase	NA	0.349348	1	-0.237027	-0.605272
P52196	P52196	THTR_MOUSE	Tst	Thiosulfate sulfurtransferase	NA	0.232984	1	0.178432	0.436107
P52332	P52332;B1ASP2	JAK1_MOUSE	Jak1	Tyrosine-protein kinase JAK1	NA	0.185699	1	0.0566463	0.25814
P52430	P52430;H3BK03	PON1_MOUSE	Pon1	Serum paraoxonase/arylesterase 1	NA	0.0285148	1	0.05235	0.0717391
P52479;P52479-2	P52479;P52479-2	UBP10_MOUSE	Usp10	Ubiquitin carboxyl-terminal hydrolase 10	NA	0.406413	1	0.167921	0.595043
P52480	P52480	KPYM_MOUSE	Pkm	Pyruvate kinase PKM	NA	0.98608	1	0.187229	0.947938
P52480-2	P52480;P52480-2	KPYM_MOUSE	Pkm	Isoform of P52480, Isoform M1 of Pyruvate kinase PKM	NA	0.516639	1	0.100595	0.530634
P52503	P52503	NDUS6_MOUSE	Ndufs6	NADH dehydrogenase [ubiquinone] iron-sulfur protein 6, mitochondrial	NA	0.177257	1	-0.127783	-0.335712
P52623	P52623;A2AN37;F7CBX2	UCK1_MOUSE	Uck1	Uridine-cytidine kinase 1	NA	0.532339	1	0.219978	0.755619
P52633	P52633	STAT6_MOUSE	Stat6	Signal transducer and transcription activator 6	NA	0.892867	1	0.179352	0.889615
P52760	P52760	UK114_MOUSE	Hrsp12	Ribonuclease UK114	NA	0.0106301	1	-0.00699568	-0.0217647
P52825	P52825;A2A8E8	CPT2_MOUSE	Cpt2	Carnitine O-palmitoyltransferase 2, mitochondrial	NA	0.0837635	1	-0.0831647	-0.181117
P52840	P52840;D3Z3G5;E9QNL5;Q91W19	ST1A1_MOUSE	Sult1a1	Sulfotransferase 1A1	NA	0.374663	1	0.148018	0.544577
P53026	P53026;Q5XJF6	RL10A_MOUSE	Rpl10a	60S ribosomal protein L10a	NA	0.651298	1	0.144117	0.699267
P53395	P53395	ODB2_MOUSE	Dbt	Lipoamide acyltransferase component of branched-chain alpha-keto acid dehydrogenase complex, mitochondrial	NA	0.103598	1	-0.0759563	-0.20539
P53564;P53564-2;P53564-3	P53564;E9QKE9;H3BJQ9;H3BK24;H3BKF6;H3BLS0;P53564-2;P53564-3;P53564-4;P53564-5	CUX1_MOUSE	Cux1	Homeobox protein cut-like 1	NA	0.15062	1	-0.0251446	-0.153548
P53612	P53612;A0A0G2JDK3;A0A0G2JF29;A0A0G2JG79;A0A0G2JGU4;Q3TVF4;Q6PFA1;Q9JIF6	PGTB2_MOUSE	Rabggtb	Geranylgeranyl transferase type-2 subunit beta	NA	1.79238	1	0.235894	1.37799
P53657	P53657;D3Z2C4;E9Q509;G3X925	KPYR_MOUSE	Pklr	Pyruvate kinase PKLR	NA	0.14419	1	0.653794	0.358561
P53702	P53702	CCHL_MOUSE	Hccs	Cytochrome c-type heme lyase	NA	0.50636	1	-0.148267	-0.633021
P53810	P53810;J3QPW1;J3QQ30	PIPNA_MOUSE	Pitpna	Phosphatidylinositol transfer protein alpha isoform	NA	0.0309951	1	0.00205374	0.0167261
P53811	P53811;Q8JZZ5	PIPNB_MOUSE	Pitpnb	Phosphatidylinositol transfer protein beta isoform	NA	0.671096	1	0.0940223	0.561218
P53986	P53986	MOT1_MOUSE	Slc16a1	Monocarboxylate transporter 1	NA	0.102967	1	-0.141597	-0.233735
P53994	P53994;P59279;G3UXQ7;G3V022;Q3TEG7	RAB2A_MOUSE	Rab2a	Ras-related protein Rab-2A	NA	0.438962	1	0.047998	0.322417
P53995	P53995;A2ATQ5	APC1_MOUSE	Anapc1	Anaphase-promoting complex subunit 1	NA	0.410458	1	0.0657687	0.38511
P53996;P53996-2;P53996-3	P53996;P53996-2;P53996-3	CNBP_MOUSE	Cnbp	Cellular nucleic acid-binding protein	NA	1.45531	1	-0.241607	-1.27757
P54071	P54071;D6RIL6	IDHP_MOUSE	Idh2	Isocitrate dehydrogenase [NADP], mitochondrial	NA	1.51203	1	-0.147768	-0.968414
P54103	P54103;E9Q9H3;Q3TRX6	DNJC2_MOUSE	Dnajc2	DnaJ homolog subfamily C member 2	NA	0.0506664	1	0.0227814	0.0883943
P54116	P54116	STOM_MOUSE	Stom	Erythrocyte band 7 integral membrane protein	NA	0.33118	1	-0.152997	-0.515472
P54254	P54254;J3QPR1	ATX1_MOUSE	Atxn1	Ataxin-1	NA	0.664287	1	1.04918	1.22006
P54265;P54265-10;P54265-3;P54265-5;P54265-6;P54265-7;P54265-8;P54265-9	P54265;D3YYG5;D6RI32;E9Q6J9;P54265-10;P54265-2;P54265-3;P54265-4;P54265-5;P54265-6;P54265-7;P54265-8;P54265-9	DMPK_MOUSE	Dmpk	Myotonin-protein kinase	NA	0.121789	1	0.0711317	0.22357
P54310-2	P54310;E9Q4M2;P54310-2	LIPS_MOUSE	Lipe	Isoform of P54310, Isoform 2 of Hormone-sensitive lipase	NA	0.368882	1	0.439086	0.71249
P54320	P54320	ELN_MOUSE	Eln	Elastin	NA	0.465957	1	-0.200971	-0.68171
P54726	P54726;Q3TN85;Q8CAP3	RD23A_MOUSE	Rad23a	UV excision repair protein RAD23 homolog A	NA	0.645668	1	-0.245345	-0.870279
P54728	P54728	RD23B_MOUSE	Rad23b	UV excision repair protein RAD23 homolog B	NA	0.831794	1	-0.0953722	-0.606164
P54729	P54729;A0A0G2JGQ4	NUB1_MOUSE	Nub1	NEDD8 ultimate buster 1	NA	0.381782	1	0.0817509	0.422667
P54731	P54731	FAF1_MOUSE	Faf1	FAS-associated factor 1	NA	0.672062	1	0.195553	0.813816
P54751	P54751	SIA4A_MOUSE	St3gal1	CMP-N-acetylneuraminate-beta-galactosamide-alpha-2,3-sialyltransferase 1	NA	0.752876	1	0.65471	1.24082
P54754	P54754	EPHB3_MOUSE	Ephb3	Ephrin type-B receptor 3	NA	0.170219	1	-0.120606	-0.322074
P54763;P54763-2	P54763;A3KG00;A3KG01;A3KG02;P54763-2	EPHB2_MOUSE	Ephb2	Ephrin type-B receptor 2	NA	0.161315	1	-0.101283	-0.296433
P54775	P54775	PRS6B_MOUSE	Psmc4	26S protease regulatory subunit 6B	NA	0.346222	1	0.0814228	0.405241
P54822	P54822;E9Q242;E9Q3T7	PUR8_MOUSE	Adsl	Adenylosuccinate lyase	NA	0.422958	1	0.153862	0.588314
P54823	P54823	DDX6_MOUSE	Ddx6	Probable ATP-dependent RNA helicase DDX6	NA	0.585798	1	0.103063	0.563866
P54869	P54869	HMCS2_MOUSE	Hmgcs2	Hydroxymethylglutaryl-CoA synthase, mitochondrial	NA	0.0210918	1	0.0107427	0.0393021
P54923	P54923	ADPRH_MOUSE	Adprh	[Protein ADP-ribosylarginine] hydrolase	NA	0.516634	1	0.0893512	0.497603
P55014;P55014-2;P55014-3;P55014-4	P55014;A2AQ50;A2AQ51;A2AQ52;P55014-2;P55014-3;P55014-4	S12A1_MOUSE	Slc12a1	Solute carrier family 12 member 1	NA	0.169552	1	-0.0775447	-0.279862
P55065	P55065;A2A5K3;A2A5K4	PLTP_MOUSE	Pltp	Phospholipid transfer protein	NA	0.0281266	1	0.0168667	0.0551905
P55096	P55096;A0A0G2JDI9	ABCD3_MOUSE	Abcd3	ATP-binding cassette sub-family D member 3	NA	0.110018	1	0.0890174	0.222903
P55194	P55194;A2A5V2;A2A5V3;A2A5V4;S4R2D3	3BP1_MOUSE	Sh3bp1	SH3 domain-binding protein 1	NA	0.962162	1	0.331148	1.19933
P55258	P55258;P61028	RAB8A_MOUSE	Rab8a	Ras-related protein Rab-8A	NA	0.608888	1	0.136582	0.662142
P55264;P55264-2	P55264;P55264-2	ADK_MOUSE	Adk	Adenosine kinase	NA	0.209608	1	-0.0316663	-0.197795
P55271	P55271	CDN2B_MOUSE	Cdkn2b	Cyclin-dependent kinase 4 inhibitor B	NA	0.309383	1	-0.217729	-0.549091
P55284	P55284	CADH5_MOUSE	Cdh5	Cadherin-5	NA	0.332446	1	-0.137274	-0.497331
P55302	P55302;F6WMD1	AMRP_MOUSE	Lrpap1	Alpha-2-macroglobulin receptor-associated protein	NA	0.417183	1	-0.0605416	-0.368516
P55772	P55772;D6RHQ2;Q8CDV7	ENTP1_MOUSE	Entpd1	Ectonucleoside triphosphate diphosphohydrolase 1	NA	0.233509	1	-0.061852	-0.298864
P55937;P55937-1	P55937;E9QP99;P55937-1	GOGA3_MOUSE	Golga3	Golgin subfamily A member 3	NA	0.154629	1	0.0319667	0.178397
P56135	P56135;F8WHP8	ATPK_MOUSE	Atp5j2	ATP synthase subunit f, mitochondrial	NA	0.00234116	0.999406	0.000631809	0.00332608
P56183;P56183-2;P56183-3	P56183;P56183-2;P56183-3	RRP1_MOUSE	Rrp1	Ribosomal RNA processing protein 1 homolog A	NA	0.895992	1	0.384285	1.21201
P56212;P56212-2	P56212;E9Q827;P56212-2	ARP19_MOUSE	Arpp19	cAMP-regulated phosphoprotein 19	NA	0.684744	1	-0.134532	-0.689769
P56213	P56213	ALR_MOUSE	Gfer	FAD-linked sulfhydryl oxidase ALR	NA	0.0533679	1	-0.0256152	-0.0952909
P56371	P56371	RAB4A_MOUSE	Rab4a	Ras-related protein Rab-4A	NA	0.941701	1	-0.42485	-1.28703
P56375	P56375	ACYP2_MOUSE	Acyp2	Acylphosphatase-2	NA	0.886371	1	-0.152377	-0.815476
P56376	P56376;E9QJT5;Q8BMV3	ACYP1_MOUSE	Acyp1	Acylphosphatase-1	NA	0.479954	1	-0.156291	-0.630584
P56379	P56379	68MP_MOUSE	Mp68	6.8 kDa mitochondrial proteolipid	NA	0.000619188	0.99934	0.000195026	0.000952357
P56380	P56380	AP4A_MOUSE	Nudt2	Bis(5'-nucleosyl)-tetraphosphatase [asymmetrical]	NA	0.0334855	1	-0.0108948	-0.0513471
P56382	P56382	ATP5E_MOUSE	Atp5e	ATP synthase subunit epsilon, mitochondrial	NA	0.182812	1	0.0617003	0.266073
P56391	P56391	CX6B1_MOUSE	Cox6b1	Cytochrome c oxidase subunit 6B1	NA	0.0179625	1	-0.0155196	-0.0394854
P56392	P56392	CX7A1_MOUSE	Cox7a1	Cytochrome c oxidase subunit 7A1, mitochondrial	NA	0.396925	1	-0.44366	-0.750836
P56394	P56394	COX17_MOUSE	Cox17	Cytochrome c oxidase copper chaperone	NA	0.472555	1	-0.466262	-0.852778
P56395	P56395;G5E850	CYB5_MOUSE	Cyb5a	Cytochrome b5	NA	0.0857551	1	0.0239067	0.118922
P56399	P56399;D3YYA5;D3Z4K7;Q3U4W8	UBP5_MOUSE	Usp5	Ubiquitin carboxyl-terminal hydrolase 5	NA	0.000334611	0.999799	-4.43459e-05	-0.000307797
P56480	P56480	ATPB_MOUSE	Atp5b	ATP synthase subunit beta, mitochondrial	NA	0.668439	1	-0.0641508	-0.438705
P56501	P56501	UCP3_MOUSE	Ucp3	Mitochondrial uncoupling protein 3	NA	0.185706	1	-0.323328	-0.413608
P56528	P56528	CD38_MOUSE	Cd38	ADP-ribosyl cyclase/cyclic ADP-ribose hydrolase 1	NA	0.0126351	1	0.0104613	0.0275886
P56542	P56542;D3Z512	DNS2A_MOUSE	Dnase2	Deoxyribonuclease-2-alpha	NA	0.466171	1	-0.175338	-0.649656
P56546;P56546-2	P56546;E9PWQ9;E9Q0T4;P56546-2;Q91YZ2	CTBP2_MOUSE	Ctbp2	C-terminal-binding protein 2	NA	0.0744608	1	0.0226502	0.108308
P56564	P56564	EAA1_MOUSE	Slc1a3	Excitatory amino acid transporter 1	NA	0.533086	1	0.580626	0.961487
P56565	P56565;Q91V77	S10A1_MOUSE	S100a1	Protein S100-A1	NA	0.0175448	1	0.00760603	0.030797
P56695	P56695	WFS1_MOUSE	Wfs1	Wolframin	NA	0.095104	1	0.0525007	0.174021
P56812	P56812;D3Z7Q5	PDCD5_MOUSE	Pdcd5	Programmed cell death protein 5	NA	0.802571	1	-0.103673	-0.631324
P56959	P56959;G3UXT7;Q8CFQ9	FUS_MOUSE	Fus	RNA-binding protein FUS	NA	0.228867	1	0.0789399	0.330459
P56960	P56960;F6VYQ6;Q8K366	EXOSX_MOUSE	Exosc10	Exosome component 10	NA	0.0228667	1	-0.00944614	-0.0392196
P57080	P57080	UBP25_MOUSE	Usp25	Ubiquitin carboxyl-terminal hydrolase 25	NA	1.14286	1	-0.868315	-1.74312
P57680;P57680-2	P57680;D3YUJ0;P57680-2	EVC_MOUSE	Evc	Ellis-van Creveld syndrome protein homolog	NA	0.376076	1	-0.179799	-0.583687
P57716	P57716	NICA_MOUSE	Ncstn	Nicastrin	NA	0.174319	1	0.0586553	0.254226
P57722;P57722-2	P57722;P57722-2	PCBP3_MOUSE	Pcbp3	Poly(rC)-binding protein 3	NA	0.157604	1	-0.0583262	-0.240951
P57746	P57746	VATD_MOUSE	Atp6v1d	V-type proton ATPase subunit D	NA	0.361704	1	0.110018	0.475263
P57759	P57759	ERP29_MOUSE	Erp29	Endoplasmic reticulum resident protein 29	NA	0.222856	1	-0.0425005	-0.240793
P57776-2	P57776;P57776-2;P57776-3	EF1D_MOUSE	Eef1d	Isoform of P57776, Isoform 2 of Elongation factor 1-delta	NA	1.45292	1	-0.0827107	-0.633538
P57776;P57776-3	P57776;D3YUQ9;E9QN08;P57776-3;Q80T06	EF1D_MOUSE	Eef1d	Elongation factor 1-delta	NA	0.200043	1	-0.0645471	-0.283649
P57780	P57780;E9Q2W9	ACTN4_MOUSE	Actn4	Alpha-actinin-4	NA	0.133486	1	-0.0311518	-0.165721
P57784	P57784;G5E883	RU2A_MOUSE	Snrpa1	U2 small nuclear ribonucleoprotein A'	NA	1.06387	1	-0.157435	-0.890355
P58006	P58006;E9PXR3	SESN1_MOUSE	Sesn1	Sestrin-1	NA	0.401592	1	0.231645	0.654668
P58021	P58021;E9PZ69	TM9S2_MOUSE	Tm9sf2	Transmembrane 9 superfamily member 2	NA	0.926094	1	0.130122	0.758822
P58022;P58022-2	P58022;P58022-2	LOXL2_MOUSE	Loxl2	Lysyl oxidase homolog 2	NA	0.0975229	1	0.0799098	0.199777
P58044	P58044;G3XA48	IDI1_MOUSE	Idi1	Isopentenyl-diphosphate Delta-isomerase 1	NA	0.100861	1	-0.0391135	-0.161371
P58196	P58196	PLS4_MOUSE	Plscr4	Phospholipid scramblase 4	NA	0.0174432	1	-0.0143766	-0.0378941
P58242	P58242	ASM3B_MOUSE	Smpdl3b	Acid sphingomyelinase-like phosphodiesterase 3b	NA	0.224716	1	-0.0686355	-0.308244
P58252	P58252	EF2_MOUSE	Eef2	Elongation factor 2	NA	0.699745	1	0.0625138	0.436001
P58281-2	P58281;H7BX01;P58281-2	OPA1_MOUSE	Opa1	Isoform of P58281, Isoform 2 of Dynamin-like 120 kDa protein, mitochondrial	NA	0.0920498	1	-0.0585785	-0.176497
P58389	P58389	PTPA_MOUSE	Ppp2r4	Serine/threonine-protein phosphatase 2A activator	NA	0.288462	1	-0.0664392	-0.33901
P58404;P58404-2	P58404;P58404-2	STRN4_MOUSE	Strn4	Striatin-4	NA	0.555442	1	-0.079143	-0.475605
P58462;P58462-2;P58462-3;P58462-4;P58462-5	P58462;Q9DBY0;D3Z6Q3;D3Z6Q4;D3Z726;E2S038;H3BJ24;H3BJM1;H3BJR8;H3BL33;H3BLF2;P58462-2;P58462-3;P58462-4;P58462-5;Q9DBY0-2;Q9DBY0-3	FOXP1_MOUSE	Foxp1	Forkhead box protein P1	NA	0.406814	1	-0.273101	-0.689506
P58466	P58465;P58466;G3UXN0	CTDS1_MOUSE	Ctdsp1	Carboxy-terminal domain RNA polymerase II polypeptide A small phosphatase 1	NA	0.0757537	1	0.0230169	0.11006
P58468	P58468	F207A_MOUSE	Fam207a	Protein FAM207A	NA	0.258394	1	0.116947	0.40967
P58501	P58501	PAXB1_MOUSE	Paxbp1	PAX3- and PAX7-binding protein 1	NA	0.345534	1	-0.28142	-0.626209
P58742	P58742	AAAS_MOUSE	Aaas	Aladin	NA	0.593842	1	-0.11582	-0.603262
P58771-2	P21107;P58771;B7ZNL3;D3Z6I8;E9Q452;E9Q454;E9Q455;E9Q7Q3;F8WID5;G5E8R0;G5E8R1;P58771-2;Q8BSH3	TPM1_MOUSE	Tpm1	Isoform of P58771, Isoform 2 of Tropomyosin alpha-1 chain	NA	0.281533	1	-0.136181	-0.452708
P58774-2	A2AIM4;P58774-2	TPM2_MOUSE	Tpm2	Isoform of P58774, Isoform 2 of Tropomyosin beta chain	NA	0.131947	1	-0.0715103	-0.235179
P58801	P58801;V9GXY4	RIPK2_MOUSE	Ripk2	Receptor-interacting serine/threonine-protein kinase 2	NA	0.104163	1	0.249516	0.254102
P58854	P58854;E9Q0R3	GCP3_MOUSE	Tubgcp3	Gamma-tubulin complex component 3	NA	0.224154	1	0.089756	0.344211
P58871	P58871	TB182_MOUSE	Tnks1bp1	182 kDa tankyrase-1-binding protein	NA	0.806237	1	-0.10807	-0.64835
P59016	P59016	VP33B_MOUSE	Vps33b	Vacuolar protein sorting-associated protein 33B	NA	0.82421	1	0.348773	1.12041
P59017	P59017	B2L13_MOUSE	Bcl2l13	Bcl-2-like protein 13	NA	0.0618206	1	-0.0469136	-0.127114
P59024	P59024;D3YWB6	FKB14_MOUSE	Fkbp14	Peptidyl-prolyl cis-trans isomerase FKBP14	NA	0.283268	1	-0.103102	-0.41036
P59108	P59108	CPNE2_MOUSE	Cpne2	Copine-2	NA	0.354249	1	-0.0588689	-0.343083
P59114	P59114	PCIF1_MOUSE	Pcif1	Phosphorylated CTD-interacting factor 1	NA	0.552625	1	0.1104	0.571965
P59235	P59235	NUP43_MOUSE	Nup43	Nucleoporin Nup43	NA	0.200217	1	-0.0484505	-0.247605
P59266	P59266	FITM2_MOUSE	Fitm2	Fat storage-inducing transmembrane protein 2	NA	0.323548	1	0.221914	0.567429
P59279	P59279	RAB2B_MOUSE	Rab2b	Ras-related protein Rab-2B	NA	0.169821	1	-0.0423999	-0.215567
P59325	P59325	IF5_MOUSE	Eif5	Eukaryotic translation initiation factor 5	NA	0.42808	1	0.1447	0.577853
P59326;Q91YT7	P59326;Q91YT7;A2AWN8	YTHD1_MOUSE;YTHD2_MOUSE	Ythdf1;Ythdf2	YTH domain-containing family protein 1	NA	1.01989	1	0.144406	0.834371
P59383	P59383	LRRN4_MOUSE	Lrrn4	Leucine-rich repeat neuronal protein 4	NA	0.36887	1	-0.219792	-0.613199
P59384	P59384	ATS15_MOUSE	Adamts15	A disintegrin and metalloproteinase with thrombospondin motifs 15	NA	0.391669	1	0.315116	0.696341
P59481	P59481;A0A0A6YX25;D3Z4P2;J3QNZ7	LMA2L_MOUSE	Lman2l	VIP36-like protein	NA	0.772868	1	0.200534	0.878889
P59672;P59672-2	P59672;P59672-2;Q3UHP6	ANS1A_MOUSE	Anks1a	Ankyrin repeat and SAM domain-containing protein 1A	NA	0.892661	1	0.145511	0.797536
P59708	P59708	SF3B6_MOUSE	Sf3b6	Splicing factor 3B subunit 6	NA	0.0963814	1	-0.0870609	-0.202284
P59729	P59729;Q3U332	RIN3_MOUSE	Rin3	Ras and Rab interactor 3	NA	1.42719	1	0.927291	2.06862
P59759	P59759;G3X8R8;Q5DTZ3	MKL2_MOUSE	Mkl2	MKL/myocardin-like protein 2	NA	0.198385	1	0.246681	0.417372
P59764	P59764	DOCK4_MOUSE	Dock4	Dedicator of cytokinesis protein 4	NA	0.220266	1	-0.242183	-0.448196
P59808	P57725;P59808;D3Z0Y1;F8VQK5	SASH1_MOUSE	Sash1	SAM and SH3 domain-containing protein 1	NA	0.161808	1	0.0930872	0.289523
P59999	P59999	ARPC4_MOUSE	Arpc4	Actin-related protein 2/3 complex subunit 4	NA	1.18592	1	0.283014	1.25439
P60060	P60060;G3UWH0	SC61G_MOUSE	Sec61g	Protein transport protein Sec61 subunit gamma	NA	0.345357	1	-0.123543	-0.48744
P60122	P60122;D3YW60	RUVB1_MOUSE	Ruvbl1	RuvB-like 1	NA	0.739562	1	-0.0745459	-0.498913
P60229	P60229	EIF3E_MOUSE	Eif3e	Eukaryotic translation initiation factor 3 subunit E	NA	0.159878	1	0.0327349	0.183153
P60335	P60335	PCBP1_MOUSE	Pcbp1	Poly(rC)-binding protein 1	NA	0.242861	1	0.0478449	0.265807
P60521	P60521	GBRL2_MOUSE	Gabarapl2	Gamma-aminobutyric acid receptor-associated protein-like 2	NA	0.0327622	1	0.014205	0.0569612
P60603	P60603	ROMO1_MOUSE	Romo1	Reactive oxygen species modulator 1	NA	0.455009	1	-0.588789	-0.863322
P60605	P60605;G3UZX2	UB2G2_MOUSE	Ube2g2	Ubiquitin-conjugating enzyme E2 G2	NA	0.0985296	1	-0.215349	-0.239042
P60670	P60670;P60670-2	NPL4_MOUSE	Nploc4	Nuclear protein localization protein 4 homolog	NA	0.236548	1	0.0377135	0.229266
P60710;P63260	P60710;P63260;E9Q5F4;E9Q606;G3UYG0;G3UZ07	ACTB_MOUSE;ACTG_MOUSE	Actb;Actg1	Actin, cytoplasmic 1	NA	0.0807467	1	-0.0350871	-0.136645
P60762;P60762-2	P60762;A0A087WQ34;A0A087WQB0;P60762-2	MO4L1_MOUSE	Morf4l1	Mortality factor 4-like protein 1	NA	0.154003	1	-0.064425	-0.247628
P60766	P60766	CDC42_MOUSE	Cdc42	Cell division control protein 42 homolog	NA	1.34753	1	-0.0819783	-0.618919
P60824	P60824;D3YU80;K4DI65	CIRBP_MOUSE	Cirbp	Cold-inducible RNA-binding protein	NA	0.0177288	1	0.00853682	0.032425
P60840;P60840-2	P56212;P60840;E9Q4B9;E9Q827;P56212-2;P60840-2	ENSA_MOUSE	Ensa	Alpha-endosulfine	NA	0.191852	1	-0.0347247	-0.202872
P60843	P60843	IF4A1_MOUSE	Eif4a1	Eukaryotic initiation factor 4A-I	NA	1.02663	1	0.208086	1.01653
P60867	P60867	RS20_MOUSE	Rps20	40S ribosomal protein S20	NA	0.15364	1	-0.0263267	-0.158988
P60898	P60898;D3YYI3;D3Z3Z8	RPB9_MOUSE	Polr2i	DNA-directed RNA polymerase II subunit RPB9	NA	0.403327	1	-0.183132	-0.61052
P60904	P60904;A2AUE1;G5E8T0	DNJC5_MOUSE	Dnajc5	DnaJ homolog subfamily C member 5	NA	0.0372557	1	-0.145804	-0.100238
P61021	P61021	RAB5B_MOUSE	Rab5b	Ras-related protein Rab-5B	NA	0.0191259	1	0.00427437	0.0243005
P61022	P61022;B0R091;B0R092	CHP1_MOUSE	Chp1	Calcineurin B homologous protein 1	NA	0.399592	1	-0.100119	-0.476384
P61027	P61027	RAB10_MOUSE	Rab10	Ras-related protein Rab-10	NA	0.622361	1	0.138003	0.671662
P61028	P61028	RAB8B_MOUSE	Rab8b	Ras-related protein Rab-8B	NA	0.192079	1	0.101768	0.33004
P61079	P61079;P62838;Q6ZWY6;A0A0G2JE32;A0A0G2JGL0	UB2D3_MOUSE	Ube2d3	Ubiquitin-conjugating enzyme E2 D3	NA	0.151511	1	-0.0433903	-0.207166
P61082	P61082;F6WMC0;F7CDT0	UBC12_MOUSE	Ube2m	NEDD8-conjugating enzyme Ubc12	NA	0.347131	1	0.0562344	0.331667
P61087	P61087;D3Z4U3	UBE2K_MOUSE	Ube2k	Ubiquitin-conjugating enzyme E2 K	NA	0.243531	1	-0.0480137	-0.266606
P61089	P61089	UBE2N_MOUSE	Ube2n	Ubiquitin-conjugating enzyme E2 N	NA	0.204917	1	-0.0487404	-0.250811
P61148	P61148	FGF1_MOUSE	Fgf1	Fibroblast growth factor 1	NA	0.222552	1	0.0808067	0.328983
P61161	P61161	ARP2_MOUSE	Actr2	Actin-related protein 2	NA	0.0992578	1	0.0140753	0.092604
P61164	P61164	ACTZ_MOUSE	Actr1a	Alpha-centractin	NA	0.112615	1	0.0230494	0.131047
P61202;P61202-2	P61202;A2AQE4;P61202-2	CSN2_MOUSE	Cops2	COP9 signalosome complex subunit 2	NA	0.149115	1	0.026783	0.158931
P61211	P61211;F8WIB1	ARL1_MOUSE	Arl1	ADP-ribosylation factor-like protein 1	NA	0.150937	1	0.060936	0.239696
P61222	P61222	ABCE1_MOUSE	Abce1	ATP-binding cassette sub-family E member 1	NA	0.395298	1	0.110912	0.497058
P61226	P61226	RAP2B_MOUSE	Rap2b	Ras-related protein Rap-2b	NA	0.48287	1	-0.251189	-0.746598
P61255	P61255;B1ARA5	RL26_MOUSE	Rpl26	60S ribosomal protein L26	NA	1.21058	1	0.225486	1.13721
P61290	P61290	PSME3_MOUSE	Psme3	Proteasome activator complex subunit 3	NA	0.0471817	1	-0.0181422	-0.0773914
P61294	P61294	RAB6B_MOUSE	Rab6b	Ras-related protein Rab-6B	NA	0.0133586	1	0.012383	0.0299956
P61327;Q9CQL1	P61327;Q9CQL1;A0A023T778;G3UYI5;G3UZW7	MGN2_MOUSE;MGN_MOUSE	Magoh;Magohb	Protein mago nashi homolog	NA	0.0495428	1	-0.0126143	-0.0666659
P61358	P61358;A2A4Q0	RL27_MOUSE	Rpl27	60S ribosomal protein L27	NA	1.05513	1	0.337796	1.26986
P61588	P61588;E9Q8D7	RND3_MOUSE	Rnd3	Rho-related GTP-binding protein RhoE	NA	0.206947	1	-0.180745	-0.404501
P61600	P61600;Q9DB82	NAA20_MOUSE	Naa20	N-alpha-acetyltransferase 20	NA	0.226828	1	0.0534191	0.274358
P61620	P61620;Q9JLR1;Q9CYJ6	S61A1_MOUSE	Sec61a1	Protein transport protein Sec61 subunit alpha isoform 1	NA	0.178241	1	0.0539937	0.247671
P61622	P61622;A0A0B4J1F0	ITA11_MOUSE	Itga11	Integrin alpha-11	NA	0.425267	1	1.20657	0.886517
P61750	P61750;P84084;E9Q798	ARF4_MOUSE	Arf4	ADP-ribosylation factor 4	NA	0.230336	1	0.0502868	0.267505
P61759	P61759;Q3TIR6	PFD3_MOUSE	Vbp1	Prefoldin subunit 3	NA	0.0544996	1	-0.0199075	-0.0870799
P61793;P61793-2	P61793;P61793-2	LPAR1_MOUSE	Lpar1	Lysophosphatidic acid receptor 1	NA	0.141082	1	-0.0830388	-0.256939
P61804	P61804	DAD1_MOUSE	Dad1	Dolichyl-diphosphooligosaccharide--protein glycosyltransferase subunit DAD1	NA	0.509126	1	0.0588326	0.384473
P61922	P61922;P61922-2	GABT_MOUSE	Abat	4-aminobutyrate aminotransferase, mitochondrial	NA	0.274718	1	-0.0605764	-0.316824
P61924	P61924	COPZ1_MOUSE	Copz1	Coatomer subunit zeta-1	NA	0.580735	1	0.0662899	0.431507
P61953	P61953	GBG11_MOUSE	Gng11	Guanine nucleotide-binding protein G(I)/G(S)/G(O) subunit gamma-11	NA	0.937125	1	-0.249178	-1.05801
P61957	P61957;Q9Z172;D3Z794;G3UWI9;G3UWX9;G3UZ60;G3UZA7;G3UZX6;H7BWX9;Q9Z172-2	SUMO2_MOUSE	Sumo2	Small ubiquitin-related modifier 2	NA	0.161758	1	-0.0545635	-0.237357
P61961	P61961	UFM1_MOUSE	Ufm1	Ubiquitin-fold modifier 1	NA	0.517799	1	-1.5485	-1.04889
P61963	P61963	DCAF7_MOUSE	Dcaf7	DDB1- and CUL4-associated factor 7	NA	0.134607	1	0.0389557	0.186217
P61965	P61965;F6Q3W0	WDR5_MOUSE	Wdr5	WD repeat-containing protein 5	NA	0.0505812	1	0.0521364	0.112962
P61967	P61967;D3YXN0;D3Z0D6;D3Z268	AP1S1_MOUSE	Ap1s1	AP-1 complex subunit sigma-1A	NA	0.277743	1	0.119401	0.429344
P61969	P61969;A0A0G2JDX9;A0A0G2JF61	LMO4_MOUSE	Lmo4	LIM domain transcription factor LMO4	NA	0.0524929	1	-0.02878	-0.0983376
P61971	P61971	NTF2_MOUSE	Nutf2	Nuclear transport factor 2	NA	0.728552	1	-0.142791	-0.729127
P61979-3	P61979;B2M1R6;H3BK96;H3BKD0;H3BKI8;H3BLL4;P61979-2;P61979-3	HNRPK_MOUSE	Hnrnpk	Isoform of P61979, Isoform 3 of Heterogeneous nuclear ribonucleoprotein K	NA	0.352997	1	-0.0381718	-0.260458
P61982	P61982	1433G_MOUSE	Ywhag	14-3-3 protein gamma	NA	0.0694612	1	-0.0135965	-0.0800262
P62046	P62046	LRCH1_MOUSE	Lrch1	Leucine-rich repeat and calponin homology domain-containing protein 1	NA	0.0400814	1	0.0187035	0.0713937
P62069	P62069;Q9D9M2;D3YVU0;Q9D9M2-2	UBP46_MOUSE	Usp46	Ubiquitin carboxyl-terminal hydrolase 46	NA	0.200604	1	-0.169173	-0.390238
P62071	P62071	RRAS2_MOUSE	Rras2	Ras-related protein R-Ras2	NA	0.676342	1	-0.138176	-0.69571
P62073	P62073	TIM10_MOUSE	Timm10	Mitochondrial import inner membrane translocase subunit Tim10	NA	0.391785	1	-0.15069	-0.561144
P62075	P62075	TIM13_MOUSE	Timm13	Mitochondrial import inner membrane translocase subunit Tim13	NA	0.648321	1	-0.209259	-0.821796
P62077	P62077	TIM8B_MOUSE	Timm8b	Mitochondrial import inner membrane translocase subunit Tim8 B	NA	0.152607	1	0.250328	0.344143
P62082	F6SVV1;P62082	RS7_MOUSE	Rps7	40S ribosomal protein S7	NA	0.854773	1	0.192606	0.903473
P62137	P62137	PP1A_MOUSE	Ppp1ca	Serine/threonine-protein phosphatase PP1-alpha catalytic subunit	NA	0.435494	1	-0.0515151	-0.337153
P62141	P62137;P62141;P63087;A0A0G2JFF1;A0A0G2JGC1;P63087-2	PP1B_MOUSE	Ppp1cb	Serine/threonine-protein phosphatase PP1-beta catalytic subunit	NA	0.242988	1	-0.0769753	-0.336654
P62192	P62192	PRS4_MOUSE	Psmc1	26S protease regulatory subunit 4	NA	0.555507	1	0.0754733	0.46212
P62196	P62196;Q8K1K2	PRS8_MOUSE	Psmc5	26S protease regulatory subunit 8	NA	0.763993	1	0.163589	0.795813
P62204	P20801;P62204;Q3UKW2	CALM_MOUSE	Calm1	Calmodulin	NA	0.231786	1	-0.0553818	-0.282015
P62242	P62242	RS8_MOUSE	Rps8	40S ribosomal protein S8	NA	0.627508	1	0.14134	0.681859
P62245	P62245;F8WJ41	RS15A_MOUSE	Rps15a	40S ribosomal protein S15a	NA	0.507313	1	0.0962653	0.514757
P62254	P62254;D6RES1	UB2G1_MOUSE	Ube2g1	Ubiquitin-conjugating enzyme E2 G1	NA	0.391834	1	-0.0835257	-0.431857
P62257	P62257;E9Q3U1	UBE2H_MOUSE	Ube2h	Ubiquitin-conjugating enzyme E2 H	NA	0.350289	1	-0.0367365	-0.253191
P62259	P62259;F6WA09	1433E_MOUSE	Ywhae	14-3-3 protein epsilon	NA	0.0720401	1	-0.013073	-0.0792505
P62264	P62264;D3YVF4;D3Z7I1	RS14_MOUSE	Rps14	40S ribosomal protein S14	NA	0.219965	1	0.0187593	0.139839
P62267	P62267	RS23_MOUSE	Rps23	40S ribosomal protein S23	NA	0.218678	1	0.0904121	0.340637
P62270	F6YVP7;P62270	RS18_MOUSE	Rps18	40S ribosomal protein S18	NA	0.53693	1	0.0675125	0.426634
P62274	P62274	RS29_MOUSE	Rps29	40S ribosomal protein S29	NA	1.01789	1	0.128063	0.776557
P62281	P62281	RS11_MOUSE	Rps11	40S ribosomal protein S11	NA	1.38773	1	0.258939	1.29603
P62301	P62301	RS13_MOUSE	Rps13	40S ribosomal protein S13	NA	0.0235837	1	-0.00519371	-0.0296534
P62305	P62305;E9Q0W8;E9Q4F4	RUXE_MOUSE	Snrpe	Small nuclear ribonucleoprotein E	NA	0.38177	1	-0.190751	-0.599889
P62307	P62307	RUXF_MOUSE	Snrpf	Small nuclear ribonucleoprotein F	NA	0.00103269	0.999919	-0.000385761	-0.00171962
P62309	P62309	RUXG_MOUSE	Snrpg	Small nuclear ribonucleoprotein G	NA	0.0558756	1	-0.00799894	-0.0531593
P62311	P62311	LSM3_MOUSE	Lsm3	U6 snRNA-associated Sm-like protein LSm3	NA	0.312189	1	0.64067	0.66326
P62313	P62313	LSM6_MOUSE	Lsm6	U6 snRNA-associated Sm-like protein LSm6	NA	0.397986	1	0.0543184	0.339558
P62315	P62315	SMD1_MOUSE	Snrpd1	Small nuclear ribonucleoprotein Sm D1	NA	0.752453	1	0.294665	1.0072
P62317	P62317	SMD2_MOUSE	Snrpd2	Small nuclear ribonucleoprotein Sm D2	NA	0.639774	1	0.12117	0.635984
P62320	P62320	SMD3_MOUSE	Snrpd3	Small nuclear ribonucleoprotein Sm D3	NA	0.216364	1	0.0813212	0.325077
P62331	P62331	ARF6_MOUSE	Arf6	ADP-ribosylation factor 6	NA	1.08354	1	0.139577	0.8356
P62334	P62334	PRS10_MOUSE	Psmc6	26S protease regulatory subunit 10B	NA	0.334263	1	0.0729709	0.377809
P62342	P62342	SELT_MOUSE	Selt	Selenoprotein T	NA	0.0567968	1	0.0138845	0.0745426
P62484	P62484;A0A087WNT3;A0A087WPP8;A0A087WR90;A0A087WRS3;Q6AXD2;Q6AXH6	ABI2_MOUSE	Abi2	Abl interactor 2	NA	0.911908	1	-1.31097	-1.58025
P62488	P62488	RPB7_MOUSE	Polr2g	DNA-directed RNA polymerase II subunit RPB7	NA	0.516115	1	-0.13119	-0.604799
P62500-2	E9Q7M2;P62500;A0A0G2JFZ4;D3YW86;D3Z0V7;E9QLZ1;H3BLI9;P62500-2;P62500-3	T22D1_MOUSE	Tsc22d1	Isoform of P62500, Isoform 2 of TSC22 domain family protein 1	NA	3.23938	1	-0.290884	-2.02008
P62627	P62627;A2AVR9	DLRB1_MOUSE	Dynlrb1	Dynein light chain roadblock-type 1	NA	1.12627	1	-0.207808	-1.0575
P62631	P62631	EF1A2_MOUSE	Eef1a2	Elongation factor 1-alpha 2	NA	0.897639	1	0.897814	1.48068
P62700	P62700	YPEL5_MOUSE	Ypel5	Protein yippee-like 5	NA	0.316602	1	0.0645685	0.346677
P62702	P62702;Q3V1Z5;V9GWY0	RS4X_MOUSE	Rps4x	40S ribosomal protein S4, X isoform	NA	0.713557	1	0.161698	0.768488
P62715	P62715	PP2AB_MOUSE	Ppp2cb	Serine/threonine-protein phosphatase 2A catalytic subunit beta isoform	NA	0.237424	1	0.207452	0.457289
P62717	P62717	RL18A_MOUSE	Rpl18a	60S ribosomal protein L18a	NA	0.353453	1	0.107743	0.465882
P62743	P62743	AP2S1_MOUSE	Ap2s1	AP-2 complex subunit sigma	NA	0.596604	1	0.169272	0.723595
P62746	P62746	RHOB_MOUSE	Rhob	Rho-related GTP-binding protein RhoB	NA	0.62134	1	-0.256249	-0.865427
P62748	P62748	HPCL1_MOUSE	Hpcal1	Hippocalcin-like protein 1	NA	0.849255	1	-0.10996	-0.666549
P62751	P62751	RL23A_MOUSE	Rpl23a	60S ribosomal protein L23a	NA	0.1072	1	0.0255957	0.136052
P62754	P62754	RS6_MOUSE	Rps6	40S ribosomal protein S6	NA	0.125159	1	0.0228047	0.135547
P62774	P62774	MTPN_MOUSE	Mtpn	Myotrophin	NA	0.989633	1	-0.212401	-1.01007
P62806	P62806	H4_MOUSE	Hist1h4a	Histone H4	NA	0.372403	1	0.117424	0.495503
P62814	P62814	VATB2_MOUSE	Atp6v1b2	V-type proton ATPase subunit B, brain isoform	NA	0.0808611	1	0.0161977	0.09402
P62821	P62821;Q5SW87;Q5SW88	RAB1A_MOUSE	Rab1A	Ras-related protein Rab-1A	NA	1.41914	1	-0.139676	-0.914505
P62827	P62827	RAN_MOUSE	Ran	GTP-binding nuclear protein Ran	NA	0.894604	1	0.250643	1.03674
P62830	P62830	RL23_MOUSE	Rpl23	60S ribosomal protein L23	NA	0.54014	1	0.152495	0.660384
P62835	P62835;A0A0G2JDL9;A0A0G2JE52	RAP1A_MOUSE	Rap1a	Ras-related protein Rap-1A	NA	0.454681	1	-0.207898	-0.68024
P62843	P62843;D3YTQ9	RS15_MOUSE	Rps15	40S ribosomal protein S15	NA	0.03882	1	0.0123982	0.0588378
P62849;P62849-2;P62849-3	P62849;P62849-2;P62849-3	RS24_MOUSE	Rps24	40S ribosomal protein S24	NA	0.667748	1	0.248855	0.890419
P62852	P62852	RS25_MOUSE	Rps25	40S ribosomal protein S25	NA	0.0763483	1	-0.0158515	-0.0907815
P62855	P62855	RS26_MOUSE	Rps26	40S ribosomal protein S26	NA	0.213061	1	0.048223	0.253493
P62858	J3QNN8;P62858;G3UYV7	RS28_MOUSE	Rps28	40S ribosomal protein S28	NA	0.345029	1	-0.0500264	-0.308449
P62869	P62869	ELOB_MOUSE	Tceb2	Transcription elongation factor B polypeptide 2	NA	0.466612	1	-0.0638256	-0.394483
P62874	P62874;P62880;D3YZX3;E9PWM7;E9QKR0	GBB1_MOUSE	Gnb1	Guanine nucleotide-binding protein G(I)/G(S)/G(T) subunit beta-1	NA	0.0903131	1	-0.0254388	-0.125632
P62876	P62876;E9Q3B5	RPAB5_MOUSE	Polr2l	DNA-directed RNA polymerases I, II, and III subunit RPABC5	NA	0.30719	1	0.134359	0.472959
P62878	P62878	RBX1_MOUSE	Rbx1	E3 ubiquitin-protein ligase RBX1	NA	0.285986	1	-0.0810628	-0.371914
P62880	P62880;D3YZX3;D3Z1M1;E9PWM7;E9QKR0	GBB2_MOUSE	Gnb2	Guanine nucleotide-binding protein G(I)/G(S)/G(T) subunit beta-2	NA	0.448914	1	-0.144372	-0.590957
P62881;P62881-2	P62881;P62881-2	GBB5_MOUSE	Gnb5	Guanine nucleotide-binding protein subunit beta-5	NA	0.316121	1	0.884971	0.689422
P62889	P62889	RL30_MOUSE	Rpl30	60S ribosomal protein L30	NA	0.679461	1	0.302624	0.960236
P62897	G3UWG1;P62897	CYC_MOUSE	Cycs	Cytochrome c, somatic	NA	0.272776	1	-0.18936	-0.489551
P62900	P62900;A0A0A6YX26;A0A0A6YXL3	RL31_MOUSE	Rpl31	60S ribosomal protein L31	NA	1.23654	1	0.123292	0.807233
P62908	P62908;D3YV43	RS3_MOUSE	Rps3	40S ribosomal protein S3	NA	0.617565	1	0.22429	0.823081
P62911	P62911	RL32_MOUSE	Rpl32	60S ribosomal protein L32	NA	0.797606	1	0.180703	0.850338
P62918	P62918	RL8_MOUSE	Rpl8	60S ribosomal protein L8	NA	0.799842	1	0.143671	0.759189
P62960	P62960;Q9JKB3;Q9Z2C8;A0A0A0MQD2;B2RUF0;Q9JKB3-2;Q9Z2C8-2	YBOX1_MOUSE	Ybx1	Nuclease-sensitive element-binding protein 1	NA	0.617576	1	-0.0804734	-0.497084
P62962	P62962	PROF1_MOUSE	Pfn1	Profilin-1	NA	0.0182666	1	0.00713253	0.0306801
P62983	A0A0A6YW67;J3QK04;P0CG49;P0CG50;P62983;P62984;E9Q4P0;E9Q5F6;E9Q9J0;E9QNP0;Q5SX22	RS27A_MOUSE	Rps27a	Ubiquitin-40S ribosomal protein S27a	NA	0.944194	1	-0.16652	-0.876481
P62996	P62996;F8WJG3	TRA2B_MOUSE	Tra2b	Transformer-2 protein homolog beta	NA	0.121309	1	-0.0316901	-0.160423
P63001	P60764;P63001;Q05144;A2AC13;Q3TLP8	RAC1_MOUSE	Rac1	Ras-related C3 botulinum toxin substrate 1	NA	0.132747	1	0.020442	0.129364
P63002	P63002;P63002-2	AES_MOUSE	Aes	Amino-terminal enhancer of split	NA	0.193011	1	0.228534	0.403833
P63005	P63005;P63005-2	LIS1_MOUSE	Pafah1b1	Platelet-activating factor acetylhydrolase IB subunit alpha	NA	0.540005	1	0.121437	0.594472
P63013;P63013-2	O08934;O09113;O35085;O35137;O35602;O35690;O70137;O88933;P63013;P70390;Q06348;Q62066;Q8BYH0;Q8C8B0;A0A0A6YWN6;A2AG22;A2AIK5;A2APZ7;F6UTR6;G3UYF8;G3UZ44;P63013-2;P70390-2;Q8BYH0-2;Q9CY80	PRRX1_MOUSE	Prrx1	Paired mesoderm homeobox protein 1	NA	0.384129	1	0.116986	0.502082
P63017	P16627;P17156;P17879;P20029;P63017;Q61696;D3YW43;D3Z5E2;Q504P4	HSP7C_MOUSE	Hspa8	Heat shock cognate 71 kDa protein	NA	1.13125	1	-0.0873065	-0.621883
P63024	P63024	VAMP3_MOUSE	Vamp3	Vesicle-associated membrane protein 3	NA	0.505893	1	-0.120806	-0.576792
P63028	P63028;D3YU75	TCTP_MOUSE	Tpt1	Translationally-controlled tumor protein	NA	0.090554	1	-0.0202894	-0.111762
P63030	P63030;D3YWY6;D3Z5S0;D3Z786;E9Q0V4	MPC1_MOUSE	Mpc1	Mitochondrial pyruvate carrier 1	NA	0.0799315	1	0.0547428	0.157799
P63034;P63034-2;P63034-3	P63034;D3YU95;D3YU96;D3Z5C3;D6RCZ5;P63034-2;P63034-3;Q99KH2	CYH2_MOUSE	Cyth2	Cytohesin-2	NA	1.07283	1	0.726308	1.60739
P63037	P63037	DNJA1_MOUSE	Dnaja1	DnaJ homolog subfamily A member 1	NA	0.369241	1	-0.0746336	-0.39766
P63038	P63038;P63038-2	CH60_MOUSE	Hspd1	60 kDa heat shock protein, mitochondrial	NA	0.443088	1	-0.163348	-0.616324
P63044	P63044;B0QZN5	VAMP2_MOUSE	Vamp2	Vesicle-associated membrane protein 2	NA	0.820067	1	-0.109818	-0.658342
P63073	P63073;A0A0G2JFB4;A0A0G2JGT5;A0A0G2JH04	IF4E_MOUSE	Eif4e	Eukaryotic translation initiation factor 4E	NA	0.663096	1	-0.101154	-0.583436
P63082	P63082;D3Z3B2;E9Q9C5	VATL_MOUSE	Atp6v0c	V-type proton ATPase 16 kDa proteolipid subunit	NA	0.0373743	1	-0.013639	-0.0602628
P63085	P63085;Q61532;Q63844;Q6P5G0;D3Z3G6;D3Z6D8;E9PXX5;E9Q3I6	MK01_MOUSE	Mapk1	Mitogen-activated protein kinase 1	NA	0.0602972	1	-0.0132041	-0.0743759
P63087;P63087-2	P63087;A0A0G2JFF1;A0A0G2JGC1;P63087-2	PP1G_MOUSE	Ppp1cc	Serine/threonine-protein phosphatase PP1-gamma catalytic subunit	NA	2.38915	1	-0.370783	-2.03388
P63094;Q6R0H7	Q6R0H7;P63094;P63094-2;P63094-3;Q6R0H7-4;Z4YKV1	GNAS1_MOUSE;GNAS2_MOUSE	Gnas	Isoform of Q6R0H7, Guanine nucleotide-binding protein G(s) subunit alpha isoforms short	NA	0.323997	1	-0.0427299	-0.273937
P63101	P63101	1433Z_MOUSE	Ywhaz	14-3-3 protein zeta/delta	NA	0.579275	1	-0.163843	-0.703756
P63143	P63143	KCAB1_MOUSE	Kcnab1	Voltage-gated potassium channel subunit beta-1	NA	0.605576	1	0.7891	1.10095
P63147	P63147	UBE2B_MOUSE	Ube2b	Ubiquitin-conjugating enzyme E2 B	NA	0.870315	1	0.106803	0.660007
P63154	E9PZS1;P63154	CRNL1_MOUSE	Crnkl1	Crooked neck-like protein 1	NA	0.0749546	1	-0.194393	-0.18858
P63158	P30681;P63158;D3YVC6;D3YZ18	HMGB1_MOUSE	Hmgb1	High mobility group protein B1	NA	0.44848	1	0.107202	0.517296
P63166	P63166	SUMO1_MOUSE	Sumo1	Small ubiquitin-related modifier 1	NA	0.405219	1	-0.0585179	-0.357583
P63168	P63168	DYL1_MOUSE	Dynll1	Dynein light chain 1, cytoplasmic	NA	0.415849	1	-0.117643	-0.522283
P63213	P63213	GBG2_MOUSE	Gng2	Guanine nucleotide-binding protein G(I)/G(S)/G(O) subunit gamma-2	NA	0.0766136	1	0.0824866	0.169375
P63242	P63242;Q8BGY2;A0A0A0MQM0	IF5A1_MOUSE	Eif5a	Eukaryotic translation initiation factor 5A-1	NA	0.566475	1	-0.0919938	-0.522837
P63248	P63248;A0A0A6YXS7	IPKA_MOUSE	Pkia	cAMP-dependent protein kinase inhibitor alpha	NA	0.0120755	1	0.00586939	0.0222494
P63254	P63254;A0A0G2JEK2	CRIP1_MOUSE	Crip1	Cysteine-rich protein 1	NA	0.299931	1	0.125489	0.455623
P63268	P60710;P62737;P63260;P63268;P68033;Q8BFZ3;B1ATY1;E9Q1F2	ACTH_MOUSE	Actg2	Actin, gamma-enteric smooth muscle	NA	0.303038	1	0.119085	0.449322
P63271;Q9Z199	P63271;Q9Z199	SPT4A_MOUSE;SPT4B_MOUSE	Supt4h1a;Supt4h1b	Transcription elongation factor SPT4-A	NA	0.0608471	1	0.0702972	0.138039
P63276	P63276	RS17_MOUSE	Rps17	40S ribosomal protein S17	NA	0.183689	1	0.0438466	0.22679
P63280	P63280;G3UYP0;Q8CFZ0	UBC9_MOUSE	Ube2i	SUMO-conjugating enzyme UBC9	NA	0.487002	1	0.0831361	0.467819
P63300	P63300	SELW_MOUSE	Sepw1	Selenoprotein W	NA	0.00286751	0.999899	-0.00124073	-0.00507842
P63321	P63321	RALA_MOUSE	Rala	Ras-related protein Ral-A	NA	0.448845	1	-0.218807	-0.686499
P63323	P63323;Q6ZWZ6	RS12_MOUSE	Rps12	40S ribosomal protein S12	NA	0.380421	1	-0.0646162	-0.371238
P63325	P63325;Q3UW83	RS10_MOUSE	Rps10	40S ribosomal protein S10	NA	0.162848	1	0.0288162	0.171334
P63328;P63328-2	P48453;P48455;P63328;E0CZ78;E9Q6P2;G3X8U7;P48453-2;P63328-2	PP2BA_MOUSE	Ppp3ca	Serine/threonine-protein phosphatase 2B catalytic subunit alpha isoform	NA	0.114791	1	-0.0277057	-0.146091
P63330	P62715;P63330	PP2AA_MOUSE	Ppp2ca	Serine/threonine-protein phosphatase 2A catalytic subunit alpha isoform	NA	0.275761	1	-0.0293655	-0.20383
P67778	P67778;Q5SQG5	PHB_MOUSE	Phb	Prohibitin	NA	0.191532	1	-0.0977368	-0.325145
P67871	P67871;G3UXG7	CSK2B_MOUSE	Csnk2b	Casein kinase II subunit beta	NA	0.0044492	0.99988	0.000859261	0.00522252
P67984	P67984	RL22_MOUSE	Rpl22	60S ribosomal protein L22	NA	0.163569	1	0.0231724	0.149868
P68037	P68037	UB2L3_MOUSE	Ube2l3	Ubiquitin-conjugating enzyme E2 L3	NA	0.538828	1	-0.101139	-0.540841
P68040	P68040	GBLP_MOUSE	Gnb2l1	Guanine nucleotide-binding protein subunit beta-2-like 1	NA	0.711235	1	0.104617	0.609559
P68134	P62737;P68033;P68134	ACTS_MOUSE	Acta1	Actin, alpha skeletal muscle	NA	0.343169	1	0.174126	0.548546
P68181;P68181-2;P68181-3;P68181-4	P68181;H6TMF5;P68181-2;P68181-3;P68181-4	KAPCB_MOUSE	Prkacb	cAMP-dependent protein kinase catalytic subunit beta	NA	0.895258	1	0.255404	1.04517
P68254;P68254-2	P68254;F6VW30;F6YY69;P68254-2	1433T_MOUSE	Ywhaq	14-3-3 protein theta	NA	0.670264	1	-0.148863	-0.719035
P68368	P68368;A0A087WQS4;A0A087WRB4;A0A087WS35;A0A087WSB0;A0A087WSL5;A0A0A0MQA5	TBA4A_MOUSE	Tuba4a	Tubulin alpha-4A chain	NA	0.202127	1	0.0469046	0.244468
P68372	P68372;P99024;Q9D6F9	TBB4B_MOUSE	Tubb4b	Tubulin beta-4B chain	NA	0.195152	1	0.0503883	0.249763
P68373	P05213;P05214;P68368;P68369;P68373;Q9JJZ2;A0A0A0MQA5	TBA1C_MOUSE	Tuba1c	Tubulin alpha-1C chain	NA	0.828462	1	0.15213	0.793305
P68510	P68510	1433F_MOUSE	Ywhah	14-3-3 protein eta	NA	0.732116	1	-0.107845	-0.626672
P69566	P69566;E9Q5D6	RANB9_MOUSE	Ranbp9	Ran-binding protein 9	NA	1.18044	1	1.9261	2.00967
P70122	P70122;F6TN03	SBDS_MOUSE	Sbds	Ribosome maturation protein SBDS	NA	0.908114	1	0.179543	0.896489
P70158	P70158	ASM3A_MOUSE	Smpdl3a	Acid sphingomyelinase-like phosphodiesterase 3a	NA	0.507692	1	-0.124983	-0.587053
P70168	P70168	IMB1_MOUSE	Kpnb1	Importin subunit beta-1	NA	0.0765717	1	0.0261912	0.117478
P70170;P70170-2	P70170;E9PUE8;P70170-2	ABCC9_MOUSE	Abcc9	ATP-binding cassette sub-family C member 9	NA	0.0787058	1	-0.0284581	-0.123616
P70175	P70175;A2BEE9;A2BEF2;Q52KF7	DLG3_MOUSE	Dlg3	Disks large homolog 3	NA	0.55691	1	-0.0693693	-0.438829
P70182;P70182-3	P70182;D3YUY3;F8WI18;P70182-3	PI51A_MOUSE	Pip5k1a	Phosphatidylinositol 4-phosphate 5-kinase type-1 alpha	NA	0.432774	1	-0.368283	-0.76824
P70188;P70188-2	P70188;P70188-2	KIFA3_MOUSE	Kifap3	Kinesin-associated protein 3	NA	0.366199	1	0.923986	0.774493
P70191	P70191;A0A0A6YWK3;E9QMA6	TRAF5_MOUSE	Traf5	TNF receptor-associated factor 5	NA	0.045785	1	0.0241809	0.0850318
P70195	P70195	PSB7_MOUSE	Psmb7	Proteasome subunit beta type-7	NA	0.146964	1	0.0466828	0.21125
P70196	P70196	TRAF6_MOUSE	Traf6	TNF receptor-associated factor 6	NA	1.00289	1	-0.518825	-1.41624
P70202	P70202	LXN_MOUSE	Lxn	Latexin	NA	0.84253	1	-0.201296	-0.916116
P70206	P70206	PLXA1_MOUSE	Plxna1	Plexin-A1	NA	1.24701	1	-0.143656	-0.892361
P70207	P70207;Q80UG2	PLXA2_MOUSE	Plxna2	Plexin-A2	NA	0.177307	1	-0.0560398	-0.251251
P70210	P30051;P70210;B8JJC8;E9PVS2;E9PZ73;E9Q387;E9QAK6;F6TTJ9;F8VPU0;Q3UFP5;Q3USK5;Q6PAQ8	TEAD3_MOUSE	Tead3	Transcriptional enhancer factor TEF-5	NA	0.763178	1	0.229509	0.924581
P70224	P70224;Q3TFI6	GIMA1_MOUSE	Gimap1	GTPase IMAP family member 1	NA	0.226168	1	0.273191	0.466553
P70227	P70227	ITPR3_MOUSE	Itpr3	Inositol 1,4,5-trisphosphate receptor type 3	NA	0.184794	1	-0.0605612	-0.265337
P70245	P70245;A2AC29	EBP_MOUSE	Ebp	3-beta-hydroxysteroid-Delta(8),Delta(7)-isomerase	NA	0.479739	1	0.0622988	0.391924
P70257-1;P70257-2	P70257-1;P70257-2;Q3TYK3	NFIX_MOUSE	Nfix	Isoform of P70257, Isoform NFIX1 of Nuclear factor 1 X-type	NA	1.02078	1	-0.102221	-0.673895
P70261	P70261	PALD_MOUSE	Pald1	Paladin	NA	0.103049	1	0.054347	0.184858
P70268;P70268-2	P70268;D6RH37;P70268-2	PKN1_MOUSE	Pkn1	Serine/threonine-protein kinase N1	NA	0.145264	1	-0.0527411	-0.2215
P70271	P70271	PDLI4_MOUSE	Pdlim4	PDZ and LIM domain protein 4	NA	0.0134347	1	0.00358534	0.0188633
P70274	P70274;E0CX80;E0CZ76;E0CZC5	SEPP1_MOUSE	Sepp1	Selenoprotein P	NA	0.315909	1	0.217229	0.555991
P70288	P70288;Q8BQ10	HDAC2_MOUSE	Hdac2	Histone deacetylase 2	NA	0.303615	1	0.0527763	0.305026
P70290	P70290;A2AN84;B7ZCL8;B7ZCL9;B7ZCM0	EM55_MOUSE	Mpp1	55 kDa erythrocyte membrane protein	NA	0.0900791	1	-0.117642	-0.204565
P70295	P70295;Q3U3K9	AUP1_MOUSE	Aup1	Ancient ubiquitous protein 1	NA	0.191024	1	-0.0927005	-0.318888
P70296	P70296;D3Z1V4	PEBP1_MOUSE	Pebp1	Phosphatidylethanolamine-binding protein 1	NA	0.570807	1	-0.106183	-0.567459
P70297	O88811;P70297;A2ARJ0;B0R0N7;Q3UGN9	STAM1_MOUSE	Stam	Signal transducing adapter molecule 1	NA	0.482249	1	-0.0639248	-0.398941
P70302	P70302	STIM1_MOUSE	Stim1	Stromal interaction molecule 1	NA	0.47484	1	-0.0583539	-0.374805
P70303	P70303;P70303-2;P70303-3	PYRG2_MOUSE	Ctps2	CTP synthase 2	NA	0.663609	1	0.1062	0.600042
P70313	P70313;E9Q9X4	NOS3_MOUSE	Nos3	Nitric oxide synthase, endothelial	NA	0.0197031	1	0.0149903	0.0418101
P70315	P70315	WASP_MOUSE	Was	Wiskott-Aldrich syndrome protein homolog	NA	0.490829	1	0.804874	0.949686
P70318	P52912;P70318;D3YY02;D3Z4H6;D6RGU1;G5E8L2;Q80ZW7;Q8CII5;Q921W2	TIAR_MOUSE	Tial1	Nucleolysin TIAR	NA	0.257376	1	0.0624614	0.31326
P70333	P70333	HNRH2_MOUSE	Hnrnph2	Heterogeneous nuclear ribonucleoprotein H2	NA	0.504627	1	0.0926185	0.50314
P70335;P70335-2	P70335;P70335-2	ROCK1_MOUSE	Rock1	Rho-associated protein kinase 1	NA	0.218608	1	0.0937347	0.345188
P70336;P70336-2	P70336;F8VPK5;P70336-2	ROCK2_MOUSE	Rock2	Rho-associated protein kinase 2	NA	0.181124	1	0.0506735	0.242221
P70340	P70340;P97454;Q8C3Y6	SMAD1_MOUSE	Smad1	Mothers against decapentaplegic homolog 1	NA	0.0640867	1	0.0279369	0.109602
P70349	P70349	HINT1_MOUSE	Hint1	Histidine triad nucleotide-binding protein 1	NA	0.947449	1	0.0938454	0.623285
P70351	P70351	EZH1_MOUSE	Ezh1	Histone-lysine N-methyltransferase EZH1	NA	0.135781	1	0.125905	0.279673
P70353	P70353	NFYC_MOUSE	Nfyc	Nuclear transcription factor Y subunit gamma	NA	0.529199	1	0.503755	0.933214
P70362	P70362	UFD1_MOUSE	Ufd1l	Ubiquitin fusion degradation protein 1 homolog	NA	0.637039	1	0.238207	0.855053
P70372	P70372	ELAV1_MOUSE	Elavl1	ELAV-like protein 1	NA	0.326526	1	-0.043457	-0.277561
P70387	P70387;Q5SZ87;Q5SZ91	HFE_MOUSE	Hfe	Hereditary hemochromatosis protein homolog	NA	0.0512142	1	-0.0260773	-0.0935649
P70388	P70388;E9PUJ2;Q5SV02	RAD50_MOUSE	Rad50	DNA repair protein RAD50	NA	0.28868	1	0.0944681	0.399639
P70389	P70389	ALS_MOUSE	Igfals	Insulin-like growth factor-binding protein complex acid labile subunit	NA	0.438765	1	0.324646	0.753829
P70392	P70392;D3Z6K8;F6TYF8;F7B9R2	RGRF2_MOUSE	Rasgrf2	Ras-specific guanine nucleotide-releasing factor 2	NA	0.761628	1	0.446965	1.14853
P70398	F8VPU6;P70398;E9PWA9;G3UY52;Q4FE56	USP9X_MOUSE	Usp9x	Probable ubiquitin carboxyl-terminal hydrolase FAF-X	NA	0.492971	1	0.122177	0.573426
P70399;P70399-3	P70399;A2AU89;A2AU90;A2AU91;P70399-3	TP53B_MOUSE	Tp53bp1	Tumor suppressor p53-binding protein 1	NA	0.304632	1	-0.104364	-0.427731
P70404	P70404	IDHG1_MOUSE	Idh3g	Isocitrate dehydrogenase [NAD] subunit gamma 1, mitochondrial	NA	0.10382	1	-0.106685	-0.223082
P70414	P70414;G3X9J1;G5E8Y0;Q68FL0	NAC1_MOUSE	Slc8a1	Sodium/calcium exchanger 1	NA	0.0690563	1	0.0164671	0.088952
P70426	P70426;E9Q672	RIT1_MOUSE	Rit1	GTP-binding protein Rit1	NA	0.726256	1	0.204651	0.860903
P70428	P70428;V9GX32	EXT2_MOUSE	Ext2	Exostosin-2	NA	2.20427	1	-0.223515	-1.44847
P70429;P70429-2	P70429;E9PVP4;F8WJB9;P70429-2	EVL_MOUSE	Evl	Ena/VASP-like protein	NA	0.0633233	1	-0.0849862	-0.147408
P70441	P70441	NHRF1_MOUSE	Slc9a3r1	Na(+)/H(+) exchange regulatory cofactor NHE-RF1	NA	1.12983	1	-0.165656	-0.937386
P70444	P70444	BID_MOUSE	Bid	BH3-interacting domain death agonist	NA	0.0601501	1	-0.120948	-0.148983
P70445	P70445	4EBP2_MOUSE	Eif4ebp2	Eukaryotic translation initiation factor 4E-binding protein 2	NA	0.112488	1	-0.023334	-0.131904
P70451;P70451-2;P70451-5	P70451;P70451-2;P70451-4;P70451-5	FER_MOUSE	Fer	Tyrosine-protein kinase Fer	NA	0.977028	1	0.229401	1.04075
P70452	P70452;D6RJ29	STX4_MOUSE	Stx4	Syntaxin-4	NA	0.252325	1	-0.0309606	-0.20626
P70460	P70460	VASP_MOUSE	Vasp	Vasodilator-stimulated phosphoprotein	NA	0.130173	1	-0.0554509	-0.21313
P70663	P70663	SPRL1_MOUSE	Sparcl1	SPARC-like protein 1	NA	0.118031	1	-0.0311165	-0.157014
P70665;P70665-2;P70665-3	P70665;P70665-2;P70665-3	SIAE_MOUSE	Siae	Sialate O-acetylesterase	NA	0.250517	1	0.287599	0.506071
P70669	P70669;A2AC80	PHEX_MOUSE	Phex	Metalloendopeptidase homolog PEX	NA	0.602693	1	-0.325338	-0.915729
P70670;Q60817	P70670;Q60817	NACAM_MOUSE;NACA_MOUSE	Naca	Nascent polypeptide-associated complex subunit alpha, muscle-specific form	NA	0.436014	1	-0.0574489	-0.361728
P70671	P70671	IRF3_MOUSE	Irf3	Interferon regulatory factor 3	NA	0.154399	1	0.0341344	0.18484
P70677	P70677	CASP3_MOUSE	Casp3	Caspase-3	NA	0.466439	1	0.0842485	0.463939
P70694	P70694	DHB5_MOUSE	Akr1c6	Estradiol 17 beta-dehydrogenase 5	NA	1.58463	1	1.94122	2.5516
P70697	P70697	DCUP_MOUSE	Urod	Uroporphyrinogen decarboxylase	NA	0.293474	1	0.0949483	0.403716
P70698	P70698	PYRG1_MOUSE	Ctps1	CTP synthase 1	NA	0.505814	1	0.172033	0.672336
P70699	P70699;A2AFL5	LYAG_MOUSE	Gaa	Lysosomal alpha-glucosidase	NA	0.389347	1	-0.0862913	-0.437996
P70704;P70704-2;P70704-3	P70704;F6WYQ5;P70704-2;P70704-3	AT8A1_MOUSE	Atp8a1	Phospholipid-transporting ATPase IA	NA	1.76742	1	-0.315225	-1.60447
P80313	P80313	TCPH_MOUSE	Cct7	T-complex protein 1 subunit eta	NA	0.952158	1	0.165986	0.877946
P80314	P80314	TCPB_MOUSE	Cct2	T-complex protein 1 subunit beta	NA	0.211507	1	-0.0200629	-0.145616
P80315	P80315;G5E839	TCPD_MOUSE	Cct4	T-complex protein 1 subunit delta	NA	0.40211	1	0.094799	0.465226
P80316	P80316	TCPE_MOUSE	Cct5	T-complex protein 1 subunit epsilon	NA	0.284407	1	-0.023797	-0.176547
P80317	P80317	TCPZ_MOUSE	Cct6a	T-complex protein 1 subunit zeta	NA	0.875124	1	0.187863	0.902149
P80318	P80318;E9Q133;F6Q609;Q3U0I3	TCPG_MOUSE	Cct3	T-complex protein 1 subunit gamma	NA	0.573635	1	0.0714717	0.451203
P81069	P81069	GABP2_MOUSE	Gabpb2	GA-binding protein subunit beta-2	NA	0.529159	1	-0.512907	-0.936261
P81117	P81117;Q3UKN6	NUCB2_MOUSE	Nucb2	Nucleobindin-2	NA	0.241853	1	-0.0582824	-0.294656
P81270;P81270-2;P81270-3;P81270-4	P81270;D3YU51;E9PY05;H3BJC4;H3BKX4;I1E4Y2;P81270-2;P81270-3;P81270-4	ERG_MOUSE	Erg	Transcriptional regulator ERG	NA	0.206993	1	0.0807056	0.316694
P82198	P82198	BGH3_MOUSE	Tgfbi	Transforming growth factor-beta-induced protein ig-h3	NA	0.459175	1	-0.190053	-0.663458
P82343;P82343-2	P82343;D6RHA2;P82343-2	RENBP_MOUSE	Renbp	N-acylglucosamine 2-epimerase	NA	0.478406	1	0.249342	0.740975
P82347	P82347;A2ACH6	SGCD_MOUSE	Sgcd	Delta-sarcoglycan	NA	0.271514	1	-0.0728087	-0.34554
P82348	P82348;F6YKG7	SGCG_MOUSE	Sgcg	Gamma-sarcoglycan	NA	0.0599702	1	-0.0293574	-0.107431
P82349	P82349	SGCB_MOUSE	Sgcb	Beta-sarcoglycan	NA	0.204719	1	-0.0585556	-0.274365
P82350	P82350;Q5SWB4	SGCA_MOUSE	Sgca	Alpha-sarcoglycan	NA	0.140478	1	0.0833383	0.256544
P83093	P83093;I1E4X8	STIM2_MOUSE	Stim2	Stromal interaction molecule 2	NA	0.346953	1	0.103281	0.453398
P83510	P83510;B2RQ80;B9EKN8;E0CXD6;E0CY98;E0CZD7;E0CZF8;E9PUL9	TNIK_MOUSE	Tnik	Traf2 and NCK-interacting protein kinase	NA	0.00819547	1	-0.00331354	-0.0140604
P83741;P83741-2;P83741-3;P83741-4;P83741-5	P83741;F6U2S8;P83741-2;P83741-3;P83741-4;P83741-5	WNK1_MOUSE	Wnk1	Serine/threonine-protein kinase WNK1	NA	0.0417938	1	-0.014782	-0.0662922
P83870	P83870	PHF5A_MOUSE	Phf5a	PHD finger-like domain-containing protein 5A	NA	0.0215173	1	-0.00987577	-0.0385368
P83877	P83877	TXN4A_MOUSE	Txnl4a	Thioredoxin-like protein 4A	NA	0.207166	1	0.105672	0.349225
P83882	P83882	RL36A_MOUSE	Rpl36a	60S ribosomal protein L36a	NA	0.371097	1	0.115563	0.491333
P83887	P83887	TBG1_MOUSE	Tubg1	Tubulin gamma-1 chain	NA	0.192716	1	0.0547209	0.258474
P83917	P83917	CBX1_MOUSE	Cbx1	Chromobox protein homolog 1	NA	0.0154718	1	-0.00324011	-0.018966
P83940	P83940;A0A087WNT1;A0A087WPE4;A0A087WQE6	ELOC_MOUSE	Tceb1	Transcription elongation factor B polypeptide 1	NA	0.238648	1	-0.0332589	-0.212586
P84078	P61205;P84078	ARF1_MOUSE	Arf1	ADP-ribosylation factor 1	NA	1.36297	1	0.0930977	0.682156
P84084	P84084	ARF5_MOUSE	Arf5	ADP-ribosylation factor 5	NA	0.00683327	1	0.00344801	0.0128153
P84089	P84089;G3UW85	ERH_MOUSE	Erh	Enhancer of rudimentary homolog	NA	1.16791	1	-0.33459	-1.33555
P84091	P84091;Q3TWV4	AP2M1_MOUSE	Ap2m1	AP-2 complex subunit mu	NA	0.948479	1	0.0782018	0.550337
P84096	P84096	RHOG_MOUSE	Rhog	Rho-related GTP-binding protein RhoG	NA	0.826243	1	-0.185555	-0.874514
P84099	P84099;A2A547	RL19_MOUSE	Rpl19	60S ribosomal protein L19	NA	0.0591033	1	0.0295591	0.106761
P84104;P84104-2	A2A4X6;P84104;P84104-2	SRSF3_MOUSE	Srsf3	Serine/arginine-rich splicing factor 3	NA	0.228747	1	-0.0768547	-0.326664
P84309;P84309-2	P84309;P84309-2	ADCY5_MOUSE	Adcy5	Adenylate cyclase type 5	NA	0.010292	1	0.00452757	0.0182596
P85094	P85094	ISC2A_MOUSE	Isoc2a	Isochorismatase domain-containing protein 2A, mitochondrial	NA	0.0276421	1	-0.031621	-0.0642671
P86048;Q6ZWV3	P86048;Q6ZWV3;I7HLV2	RL10L_MOUSE;RL10_MOUSE	Rpl10;Rpl10l	60S ribosomal protein L10-like	NA	0.494425	1	0.162677	0.650239
P97287	P97287	MCL1_MOUSE	Mcl1	Induced myeloid leukemia cell differentiation protein Mcl-1 homolog	NA	0.60301	1	-0.316235	-0.908649
P97290	P97290;A2ATR8	IC1_MOUSE	Serping1	Plasma protease C1 inhibitor	NA	0.429004	1	0.214795	0.665261
P97298	P97298;Q5ND37	PEDF_MOUSE	Serpinf1	Pigment epithelium-derived factor	NA	0.222552	1	-0.0454764	-0.249932
P97299	P97299	SFRP2_MOUSE	Sfrp2	Secreted frizzled-related protein 2	NA	0.0143867	1	0.0203276	0.0352072
P97300;P97300-1	P97300;H3BIX4;H3BKA7;P97300-1;P97300-3;P97300-4;Z4YLB7	NPTN_MOUSE	Nptn	Neuroplastin	NA	0.666042	1	-0.163124	-0.748628
P97310	P97310	MCM2_MOUSE	Mcm2	DNA replication licensing factor MCM2	NA	0.0332518	1	0.0940628	0.0874924
P97311	P97311;Q3ULG5	MCM6_MOUSE	Mcm6	DNA replication licensing factor MCM6	NA	0.0777368	1	0.107712	0.179952
P97314	P97314	CSRP2_MOUSE	Csrp2	Cysteine and glycine-rich protein 2	NA	0.652663	1	-0.34369	-0.974772
P97315	P97315	CSRP1_MOUSE	Csrp1	Cysteine and glycine-rich protein 1	NA	0.527369	1	-0.251962	-0.785899
P97321;P97321-2;P97321-3	P97321;G3UXR2;P97321-2;P97321-3	SEPR_MOUSE	Fap	Prolyl endopeptidase FAP	NA	0.308935	1	-0.331836	-0.60063
P97326	P97326	CADH6_MOUSE	Cdh6	Cadherin-6	NA	0.899564	1	1.59457	1.59827
P97333	P97333	NRP1_MOUSE	Nrp1	Neuropilin-1	NA	0.663357	1	-0.183427	-0.787197
P97346	P97346;P97346-2	NXN_MOUSE	Nxn	Nucleoredoxin	NA	0.223989	1	-0.0293941	-0.192521
P97351	P97351	RS3A_MOUSE	Rps3a	40S ribosomal protein S3a	NA	1.11706	1	0.130693	0.811092
P97352	P97352;A0A0A0MQ90	S10AD_MOUSE	S100a13	Protein S100-A13	NA	0.379137	1	-0.177136	-0.583482
P97360	P97360;E9Q8J8;E9QAJ7	ETV6_MOUSE	Etv6	Transcription factor ETV6	NA	0.0215063	1	-0.024488	-0.0502136
P97364	P97364	SPS2_MOUSE	Sephs2	Selenide, water dikinase 2	NA	0.106217	1	0.0377173	0.163304
P97367;P97367-2;P97367-3;P97367-4	P97367;B1AWK4;P97367-2;P97367-3;P97367-4;Q3TYM2	MEIS2_MOUSE	Meis2	Homeobox protein Meis2	NA	0.830996	1	-0.0966883	-0.611273
P97370	P97370	AT1B3_MOUSE	Atp1b3	Sodium/potassium-transporting ATPase subunit beta-3	NA	0.398508	1	0.0432029	0.292614
P97371	P97371;G3UWN9;G3UXR1;G3UXY0;G3UXZ5	PSME1_MOUSE	Psme1	Proteasome activator complex subunit 1	NA	0.216697	1	-0.0797968	-0.322869
P97372	P97372;E0CZ90;G3X9V0	PSME2_MOUSE	Psme2	Proteasome activator complex subunit 2	NA	0.0406709	1	0.0192204	0.0727664
P97376	P97376	FRG1_MOUSE	Frg1	Protein FRG1	NA	0.216085	1	0.0956531	0.345542
P97377;P97377-2	P97377;P97377-2	CDK2_MOUSE	Cdk2	Cyclin-dependent kinase 2	NA	0.387324	1	0.134029	0.533267
P97379;P97379-2	P97379;P97379-2	G3BP2_MOUSE	G3bp2	Ras GTPase-activating protein-binding protein 2	NA	0.0821473	1	0.0182891	0.101366
P97384	P97384;D3Z7U0	ANX11_MOUSE	Anxa11	Annexin A11	NA	0.109088	1	0.0429831	0.174965
P97390	P97390	VPS45_MOUSE	Vps45	Vacuolar protein sorting-associated protein 45	NA	0.321905	1	0.147267	0.500913
P97393	P97393;E9PYT0	RHG05_MOUSE	Arhgap5	Rho GTPase-activating protein 5	NA	0.0888224	1	0.0607004	0.174262
P97429	P97429;D3Z0S1;S4R1F2	ANXA4_MOUSE	Anxa4	Annexin A4	NA	0.477727	1	0.0467024	0.323536
P97434;P97434-2;P97434-3;P97434-4	P97434;F6RND9;F6S5I0;P97434-2;P97434-3;P97434-4;P97434-5;Q5SWZ5	MPRIP_MOUSE	Mprip	Myosin phosphatase Rho-interacting protein	NA	0.0235265	1	0.0090785	0.0391878
P97447	P97447;A2AEX6;A2AEX7;A2AEX8;A2AEX9;A2AEY0;A2AEY1;A2AEY2;P97447-2	FHL1_MOUSE	Fhl1	Four and a half LIM domains protein 1	NA	0.472789	1	-0.223528	-0.711669
P97447-2	A2AEX7;A2AEY2;P97447-2	FHL1_MOUSE	Fhl1	Isoform of P97447, Isoform 2 of Four and a half LIM domains protein 1	NA	0.66637	1	-0.45194	-1.05963
P97449	P97449	AMPN_MOUSE	Anpep	Aminopeptidase N	NA	0.98064	1	-0.281558	-1.13837
P97450	P97450;E9QAD6	ATP5J_MOUSE	Atp5j	ATP synthase-coupling factor 6, mitochondrial	NA	1.13287	1	-0.141272	-0.85477
P97452	P97452	BOP1_MOUSE	Bop1	Ribosome biogenesis protein BOP1	NA	0.413215	1	0.111044	0.507411
P97454	P97454	SMAD5_MOUSE	Smad5	Mothers against decapentaplegic homolog 5	NA	0.139264	1	0.22747	0.31659
P97457	P97457	MLRS_MOUSE	Mylpf	Myosin regulatory light chain 2, skeletal muscle isoform	NA	0.721815	1	1.8328	1.36814
P97459	P97459	NPAS1_MOUSE	Npas1	Neuronal PAS domain-containing protein 1	NA	0.0777173	1	0.0641003	0.161557
P97461	P97461;D3YYM6;Q91V55	RS5_MOUSE	Rps5	40S ribosomal protein S5	NA	0.153815	1	0.0451961	0.212703
P97465	P97465	DOK1_MOUSE	Dok1	Docking protein 1	NA	0.367825	1	-0.137575	-0.524805
P97467	P97467;E9Q704;F8VQA4	AMD_MOUSE	Pam	Peptidyl-glycine alpha-amidating monooxygenase	NA	0.733226	1	-0.0835953	-0.536515
P97468	P97468	CML1_MOUSE	Cmklr1	Chemokine-like receptor 1	NA	0.237707	1	-0.182383	-0.444184
P97471	P97471	SMAD4_MOUSE	Smad4	Mothers against decapentaplegic homolog 4	NA	0.0874036	1	0.0381522	0.147637
P97478	P97478;Q3TYT1	COQ7_MOUSE	Coq7	5-demethoxyubiquinone hydroxylase, mitochondrial	NA	0.0777539	1	-0.034513	-0.132888
P97493	P97493;A2A439;G3UX99;G3UZY2	THIOM_MOUSE	Txn2	Thioredoxin, mitochondrial	NA	0.861872	1	-0.128347	-0.733824
P97494	P97494	GSH1_MOUSE	Gclc	Glutamate--cysteine ligase catalytic subunit	NA	0.151893	1	0.066421	0.248615
P97496;P97496-2	P97496;P97496-2;Q3UNN4	SMRC1_MOUSE	Smarcc1	SWI/SNF complex subunit SMARCC1	NA	0.635214	1	0.456455	1.03033
P97499	P97499	TEP1_MOUSE	Tep1	Telomerase protein component 1	NA	0.648504	1	-0.454944	-1.04318
P97501	P97501	FMO3_MOUSE	Fmo3	Dimethylaniline monooxygenase [N-oxide-forming] 3	NA	0.0193649	1	0.0111055	0.0376704
P97504	P97504;B1AUL6	BMX_MOUSE	Bmx	Cytoplasmic tyrosine-protein kinase BMX	NA	0.0104408	1	0.0105448	0.0239797
P97737	P97737	GDF10_MOUSE	Gdf10	Growth/differentiation factor 10	NA	0.0140521	1	0.00893641	0.0283894
P97742	P97742	CPT1A_MOUSE	Cpt1a	Carnitine O-palmitoyltransferase 1, liver isoform	NA	0.0460271	1	0.0112228	0.0606173
P97760	P97760;Q99M46	RPB3_MOUSE	Polr2c	DNA-directed RNA polymerase II subunit RPB3	NA	0.432844	1	-0.135063	-0.564843
P97765	P97765;A2A860	WBP2_MOUSE	Wbp2	WW domain-binding protein 2	NA	0.150927	1	-0.0860734	-0.270795
P97770;P97770-2;P97770-3	P97770;D3YYB2;P97770-2;P97770-3	THUM3_MOUSE	Thumpd3	THUMP domain-containing protein 3	NA	0.987385	1	-2.02759	-1.75578
P97797;P97797-2	P97797;E0CX65;E0CYM8;E9QPT7;P97797-2;P97797-3;Q6P6I8	SHPS1_MOUSE	Sirpa	Tyrosine-protein phosphatase non-receptor type substrate 1	NA	0.330778	1	-0.10934	-0.454082
P97798;P97798-2;P97798-3;P97798-4;P97798-5	P97798;E9QK04;P97798-2;P97798-3;P97798-4;P97798-5	NEO1_MOUSE	Neo1	Neogenin	NA	0.416037	1	0.302459	0.716915
P97807;P97807-2	P97807;P97807-2	FUMH_MOUSE	Fh	Fumarate hydratase, mitochondrial	NA	0.265899	1	-0.18616	-0.479629
P97808	P97808;E0CXN1;F6TWM7;F8WJA1	FXYD5_MOUSE	Fxyd5	FXYD domain-containing ion transport regulator 5	NA	0.550832	1	-0.222826	-0.773042
P97813	P97813;Q6NV49	PLD2_MOUSE	Pld2	Phospholipase D2	NA	0.553007	1	-0.188035	-0.727856
P97821	P97821	CATC_MOUSE	Ctsc	Dipeptidyl peptidase 1	NA	0.376322	1	-0.174072	-0.577728
P97822;P97822-2	P97822;E9Q0X5;E9Q2G1;P97822-2	AN32E_MOUSE	Anp32e	Acidic leucine-rich nuclear phosphoprotein 32 family member E	NA	0.366798	1	-0.103748	-0.466155
P97823	P97823;D3YUG4;D3Z269;J3QP56;P97823-2	LYPA1_MOUSE	Lypla1	Acyl-protein thioesterase 1	NA	1.3945	1	-0.197402	-1.12327
P97825	P97825	HN1_MOUSE	Hn1	Hematological and neurological expressed 1 protein	NA	0.367898	1	-0.056294	-0.338434
P97855	P97855	G3BP1_MOUSE	G3bp1	Ras GTPase-activating protein-binding protein 1	NA	0.185862	1	-0.0125074	-0.0989887
P97863;P97863-2;P97863-3	P70255;P70257;P97863;Q02780;A2ADI3;A2BG75;A2BG76;A2BG77;B1AUB6;B1AUB8;B1AUB9;B1AUC0;D3YZ00;E9PUH7;I7HIP8;P70255-2;P70255-3;P70255-4;P70255-5;P70255-6;P70255-7;P70257-1;P70257-2;P97863-2;P97863-3;Q02780-2;Q02780-3;Q02780-4;Q02780-5;Q02780-6;Q02780-7;Q3TYK3	NFIB_MOUSE	Nfib	Nuclear factor 1 B-type	NA	0.851369	1	-0.0981846	-0.621851
P97864	P97864	CASP7_MOUSE	Casp7	Caspase-7	NA	0.229437	1	0.23981	0.460289
P97872	P97872	FMO5_MOUSE	Fmo5	Dimethylaniline monooxygenase [N-oxide-forming] 5	NA	0.00966023	1	-0.00272322	-0.0139835
P97873	P97873	LOXL1_MOUSE	Loxl1	Lysyl oxidase homolog 1	NA	0.0613731	1	-0.0188556	-0.0902671
P97927	P97927	LAMA4_MOUSE	Lama4	Laminin subunit alpha-4	NA	0.249623	1	0.0538821	0.286601
P97930;P97930-2	P97930;P97930-2	KTHY_MOUSE	Dtymk	Thymidylate kinase	NA	0.347818	1	-0.30301	-0.639064
P98078;P98078-2	P98078;E9PX84;E9QL31;F6TQN9;P98078-2;P98078-3;Q3TRE6	DAB2_MOUSE	Dab2	Disabled homolog 2	NA	0.116397	1	0.0366173	0.168743
P98083;P98083-2	P98083;D3YXZ9;D3Z2I8;D3Z5U6;P98083-2	SHC1_MOUSE	Shc1	SHC-transforming protein 1	NA	0.551048	1	0.0922894	0.518649
P98086	P98086	C1QA_MOUSE	C1qa	Complement C1q subcomponent subunit A	NA	1.02305	1	0.675885	1.53226
P98156	P98156;F8WGI9;Q91YY0	VLDLR_MOUSE	Vldlr	Very low-density lipoprotein receptor	NA	0.38453	1	0.186853	0.598407
P98192	P98192;Q05DV2	GNPAT_MOUSE	Gnpat	Dihydroxyacetone phosphate acyltransferase	NA	0.903216	1	-0.982079	-1.50859
P98203;P98203-2;P98203-3;P98203-4;P98203-5	P98203;P98203-2;P98203-3;P98203-4;P98203-5	ARVC_MOUSE	Arvcf	Armadillo repeat protein deleted in velo-cardio-facial syndrome homolog	NA	1.25757	1	-0.917521	-1.88565
P99024	P99024	TBB5_MOUSE	Tubb5	Tubulin beta-5 chain	NA	0.280996	1	0.0564346	0.307791
P99026	P99026	PSB4_MOUSE	Psmb4	Proteasome subunit beta type-4	NA	0.0570907	1	-0.00805902	-0.0537891
P99027	P99027	RLA2_MOUSE	Rplp2	60S acidic ribosomal protein P2	NA	1.84524	1	-0.162684	-1.10161
P99028	P99028	QCR6_MOUSE	Uqcrh	Cytochrome b-c1 complex subunit 6, mitochondrial	NA	0.21181	1	-0.147296	-0.39068
P99029;P99029-2	P99029;G3UZJ4;H3BJQ7;P99029-2	PRDX5_MOUSE	Prdx5	Peroxiredoxin-5, mitochondrial	NA	1.44078	1	-0.165788	-1.02514
Q00262	Q00262;Q3TJ55;Q80W45	STX2_MOUSE	Stx2	Syntaxin-2	NA	0.677701	1	-0.0953374	-0.567732
Q00422	Q00422	GABPA_MOUSE	Gabpa	GA-binding protein alpha chain	NA	0.0161848	1	-0.00414562	-0.0222036
Q00493	Q00493	CBPE_MOUSE	Cpe	Carboxypeptidase E	NA	0.418613	1	-0.0687461	-0.397858
Q00519	Q00519	XDH_MOUSE	Xdh	Xanthine dehydrogenase/oxidase	NA	0.148711	1	0.0877371	0.269957
Q00558	Q00558;Q9JJQ6	F8I2_MOUSE	F8a1	Factor VIII intron 22 protein	NA	0.0857458	1	-0.0519562	-0.162572
Q00560	Q00560;V9GX00	IL6RB_MOUSE	Il6st	Interleukin-6 receptor subunit beta	NA	1.63283	1	-0.250893	-1.37115
Q00612	P97324;Q00612;A3KG36;G3UWD6	G6PD1_MOUSE	G6pdx	Glucose-6-phosphate 1-dehydrogenase X	NA	0.507204	1	0.191129	0.700655
Q00623	Q00623	APOA1_MOUSE	Apoa1	Apolipoprotein A-I	NA	0.105403	1	0.177755	0.24635
Q00724	Q00724;H7BWY6	RET4_MOUSE	Rbp4	Retinol-binding protein 4	NA	0.123639	1	-0.076829	-0.231097
Q00896	Q00896	A1AT3_MOUSE	Serpina1c	Alpha-1-antitrypsin 1-3	NA	0.0954437	1	0.646129	0.25101
Q00897	P07758;P22599;Q00896;Q00897;Q00898;A0A0A0MQA3	A1AT4_MOUSE	Serpina1d	Alpha-1-antitrypsin 1-4	NA	0.441251	1	0.459609	0.812099
Q00898	Q00898	A1AT5_MOUSE	Serpina1e	Alpha-1-antitrypsin 1-5	NA	0.712831	1	1.54154	1.33643
Q00915	Q00915	RET1_MOUSE	Rbp1	Retinol-binding protein 1	NA	0.277541	1	-0.065567	-0.331379
Q00993	Q00993;F6YPR4;Q6PE80	UFO_MOUSE	Axl	Tyrosine-protein kinase receptor UFO	NA	0.597197	1	-0.252939	-0.843219
Q00PI9	Q00PI9	HNRL2_MOUSE	Hnrnpul2	Heterogeneous nuclear ribonucleoprotein U-like protein 2	NA	0.230564	1	0.0372996	0.225776
Q01102	Q01102	LYAM3_MOUSE	Selp	P-selectin	NA	0.0831808	1	-0.0393243	-0.145142
Q01149	Q01149	CO1A2_MOUSE	Col1a2	Collagen alpha-2(I) chain	NA	0.142432	1	-0.120938	-0.286381
Q01231	Q01231;Q8CAG8	CXA5_MOUSE	Gja5	Gap junction alpha-5 protein	NA	0.291568	1	-0.0766773	-0.365525
Q01279	Q01279	EGFR_MOUSE	Egfr	Epidermal growth factor receptor	NA	0.00434815	1	-0.00167227	-0.00731878
Q01339	Q01339;I7HJR3	APOH_MOUSE	Apoh	Beta-2-glycoprotein 1	NA	0.365001	1	-0.0945301	-0.445626
Q01341	Q01341;F8VQ52	ADCY6_MOUSE	Adcy6	Adenylate cyclase type 6	NA	0.913395	1	-0.738505	-1.44681
Q01405	Q01405;E9Q1S3	SC23A_MOUSE	Sec23a	Protein transport protein Sec23A	NA	0.0759757	1	-0.00786448	-0.0573269
Q01721	Q01721	GAS1_MOUSE	Gas1	Growth arrest-specific protein 1	NA	1.16083	1	-0.40484	-1.43
Q01730	Q01730;A0A0A6YWZ2;A2AUR7;B1AYQ0;E0CXG5;Q9D031	RSU1_MOUSE	Rsu1	Ras suppressor protein 1	NA	0.526788	1	-0.177687	-0.694867
Q01768	E9PZF0;Q01768	NDKB_MOUSE	Nme2	Nucleoside diphosphate kinase B	NA	0.143666	1	0.019556	0.128898
Q01815;Q01815-2;Q01815-3	Q01815;A0A087WPP1;A0A087WPZ8;A0A087WQJ4;A0A087WQT9;A0A087WR02;A0A087WRM3;A0A087WRZ6;A0A087WS40;A0A087WS67;A0A087WSE7;C7TQ57;C7TQ59;F7C376;F8WJL1;Q01815-2;Q01815-3;Q0PCR6	CAC1C_MOUSE	Cacna1c	Voltage-dependent L-type calcium channel subunit alpha-1C	NA	0.275565	1	-0.146018	-0.457364
Q01853	Q01853	TERA_MOUSE	Vcp	Transitional endoplasmic reticulum ATPase	NA	0.362478	1	-0.0368733	-0.256081
Q02013	Q02013	AQP1_MOUSE	Aqp1	Aquaporin-1	NA	0.0494788	1	0.0523758	0.111227
Q02053	P31254;Q02053	UBA1_MOUSE	Uba1	Ubiquitin-like modifier-activating enzyme 1	NA	0.179381	1	0.01476	0.111752
Q02105	Q02105	C1QC_MOUSE	C1qc	Complement C1q subcomponent subunit C	NA	0.769826	1	0.424336	1.14039
Q02248	Q02248;Q02257;F7CRC6	CTNB1_MOUSE	Ctnnb1	Catenin beta-1	NA	0.838929	1	-0.112852	-0.674291
Q02257	Q02257	PLAK_MOUSE	Jup	Junction plakoglobin	NA	0.0334579	1	0.00989962	0.0490048
Q02357;Q02357-3;Q02357-4;Q02357-6	Q02357;B7ZW98;D3YTV8;D3Z5M4;E9QNT8;F7D1P5;G5E8J2;G8JL84;Q02357-2;Q02357-3;Q02357-4;Q02357-5;Q02357-6;Q0VGY9	ANK1_MOUSE	Ank1	Ankyrin-1	NA	0.075491	1	-0.20173	-0.19039
Q02384	Q02384;A0A0A0MQ87;S4R2C4	SOS2_MOUSE	Sos2	Son of sevenless homolog 2	NA	0.0330605	1	0.0114312	0.0521585
Q02566	B1AR69;G3UW82;P13541;P13542;Q02566;Q5SX39;Q5SX40;Q91Z83	MYH6_MOUSE	Myh6	Myosin-6	NA	0.681084	1	1.66958	1.2996
Q02780;Q02780-2;Q02780-3;Q02780-4;Q02780-5;Q02780-7	Q02780;B1AUB8;B1AUB9;B1AUC0;F7CDR2;Q02780-2;Q02780-3;Q02780-4;Q02780-5;Q02780-7	NFIA_MOUSE	Nfia	Nuclear factor 1 A-type	NA	1.13678	1	-0.248635	-1.15894
Q02788	Q02788;D3Z7D5	CO6A2_MOUSE	Col6a2	Collagen alpha-2(VI) chain	NA	0.565192	1	0.286356	0.850075
Q02819	Q02819;D3Z1N1;D3Z7D7	NUCB1_MOUSE	Nucb1	Nucleobindin-1	NA	0.99071	1	-0.0815644	-0.573143
Q02858	Q02858;B1AWS8	TIE2_MOUSE	Tek	Angiopoietin-1 receptor	NA	0.658281	1	-0.128893	-0.66419
Q03141;Q03141-2;Q03141-3	Q03141;Q03141-2;Q03141-3	MARK3_MOUSE	Mark3	MAP/microtubule affinity-regulating kinase 3	NA	0.51848	1	-0.397688	-0.877729
Q03147	Q03147	CDK7_MOUSE	Cdk7	Cyclin-dependent kinase 7	NA	0.778592	1	0.453974	1.1689
Q03173-3;Q03173-4;Q03173-6	Q03173;A0A0A6YW06;A0A0A6YXC8;E9QKQ9;E9QKR1;E9QLZ9;J3QNM3;Q03173-3;Q03173-4;Q03173-5;Q03173-6	ENAH_MOUSE	Enah	Isoform of Q03173, Isoform 2 of Protein enabled homolog	NA	0.219464	1	-0.0684204	-0.304365
Q03249	Q03249;A2AMS2;A2AMS3	GALT_MOUSE	Galt	Galactose-1-phosphate uridylyltransferase	NA	0.658628	1	-0.165119	-0.749028
Q03265	Q03265;D3Z6F5	ATPA_MOUSE	Atp5a1	ATP synthase subunit alpha, mitochondrial	NA	0.658109	1	0.130424	0.668163
Q03350	Q03350	TSP2_MOUSE	Thbs2	Thrombospondin-2	NA	0.175416	1	0.0773997	0.285032
Q03401	Q03401	CRIS1_MOUSE	Crisp1	Cysteine-rich secretory protein 1	NA	0.0685215	1	-0.176198	-0.173172
Q03734	Q03734	SPA3M_MOUSE	Serpina3m	Serine protease inhibitor A3M	NA	0.249887	1	-0.481523	-0.543633
Q03958	Q03958;G3UYF9	PFD6_MOUSE	Pfdn6	Prefoldin subunit 6	NA	0.998541	1	-0.0987954	-0.654684
Q03963	Q03963	E2AK2_MOUSE	Eif2ak2	Interferon-induced, double-stranded RNA-activated protein kinase	NA	0.114708	1	0.309918	0.280861
Q04207;Q04207-2	Q04207;Q04207-2	TF65_MOUSE	Rela	Transcription factor p65	NA	0.315284	1	0.0484567	0.293757
Q04447	Q04447	KCRB_MOUSE	Ckb	Creatine kinase B-type	NA	0.227642	1	-0.073102	-0.31894
Q04519	Q04519	ASM_MOUSE	Smpd1	Sphingomyelin phosphodiesterase	NA	0.396813	1	-0.153741	-0.569102
Q04690;Q04690-2	Q04690;Q04690-2	NF1_MOUSE	Nf1	Neurofibromin	NA	0.248961	1	0.114999	0.398954
Q04692;Q04692-2	Q04692;Q04692-2	SMRCD_MOUSE	Smarcad1	SWI/SNF-related matrix-associated actin-dependent regulator of chromatin subfamily A containing DEAD/H box 1	NA	0.53634	1	0.713665	0.996389
Q04750	Q04750	TOP1_MOUSE	Top1	DNA topoisomerase 1	NA	0.0232341	1	0.00441885	0.0268014
Q04857	Q04857	CO6A1_MOUSE	Col6a1	Collagen alpha-1(VI) chain	NA	0.334967	1	0.20416	0.566893
Q05117	Q05117	PPA5_MOUSE	Acp5	Tartrate-resistant acid phosphatase type 5	NA	0.164593	1	0.119618	0.314454
Q05144	Q05144	RAC2_MOUSE	Rac2	Ras-related C3 botulinum toxin substrate 2	NA	0.708952	1	3.47688	1.39813
Q05186	Q05186	RCN1_MOUSE	Rcn1	Reticulocalbin-1	NA	0.623307	1	-0.160943	-0.722227
Q05421	Q05421	CP2E1_MOUSE	Cyp2e1	Cytochrome P450 2E1	NA	0.647794	1	0.777607	1.15199
Q05512;Q05512-2;Q05512-3;Q05512-4	Q05512;E9PYX3;E9Q9N6;E9QMP6;F6UY70;F6ZEX4;F6ZS70;F7A3Q3;F7CRG8;F7CVZ7;Q05512-2;Q05512-3;Q05512-4;Q3T9A3	MARK2_MOUSE	Mark2	Serine/threonine-protein kinase MARK2	NA	0.379171	1	0.085001	0.429981
Q05685	Q05685	FOLR2_MOUSE	Folr2	Folate receptor beta	NA	0.556147	1	-0.145283	-0.655098
Q05793	Q05793;B1B0C7;E9PZ16	PGBM_MOUSE	Hspg2	Basement membrane-specific heparan sulfate proteoglycan core protein	NA	0.0428972	1	0.0199413	0.0761648
Q05816	Q05816	FABP5_MOUSE	Fabp5	Fatty acid-binding protein, epidermal	NA	0.256014	1	0.28073	0.511597
Q05895	Q05895;D3Z6N1;E9PWF0	TSP3_MOUSE	Thbs3	Thrombospondin-3	NA	0.653138	1	0.0917082	0.547976
Q05909	Q05909;E9Q6E7;F8VQD7	PTPRG_MOUSE	Ptprg	Receptor-type tyrosine-protein phosphatase gamma	NA	0.429529	1	-0.718547	-0.850533
Q05920	Q05920;E9QPD7;G5E8R3	PYC_MOUSE	Pc	Pyruvate carboxylase, mitochondrial	NA	0.0886063	1	0.0801353	0.186981
Q05BC3;Q05BC3-2;Q05BC3-3	Q05BC3;D3Z4J9;D6RII3;Q05BC3-2;Q05BC3-3	EMAL1_MOUSE	Eml1	Echinoderm microtubule-associated protein-like 1	NA	0.19283	1	0.0584588	0.266598
Q05D44	Q05D44	IF2P_MOUSE	Eif5b	Eukaryotic translation initiation factor 5B	NA	0.11344	1	0.0241818	0.135027
Q06138	Q06138;Q9DB16;Q9DB16-2	CAB39_MOUSE	Cab39	Calcium-binding protein 39	NA	0.381149	1	-0.0307112	-0.227251
Q06185	Q06185;Q8BTB6	ATP5I_MOUSE	Atp5i	ATP synthase subunit e, mitochondrial	NA	0.414253	1	-0.0548363	-0.345825
Q06318	Q06318	UTER_MOUSE	Scgb1a1	Uteroglobin	NA	0.40607	1	-0.722498	-0.816861
Q06335;Q06335-2	Q06335;Q06335-2;Q60709	APLP2_MOUSE	Aplp2	Amyloid-like protein 2	NA	1.38095	1	-0.0856171	-0.643036
Q06770	Q06770	CBG_MOUSE	Serpina6	Corticosteroid-binding globulin	NA	0.437841	1	0.803745	0.873575
Q06890	Q06890	CLUS_MOUSE	Clu	Clusterin	NA	0.0186489	1	-0.00846529	-0.0333179
Q07076	Q07076	ANXA7_MOUSE	Anxa7	Annexin A7	NA	0.0777265	1	0.0170398	0.0952577
Q07079	Q07079	IBP5_MOUSE	Igfbp5	Insulin-like growth factor-binding protein 5	NA	0.0436977	1	-0.0227051	-0.0807967
Q07113	Q07113	MPRI_MOUSE	Igf2r	Cation-independent mannose-6-phosphate receptor	NA	0.129079	1	-0.0419831	-0.188948
Q07235	Q07235;A0A087WQ70	GDN_MOUSE	Serpine2	Glia-derived nexin	NA	0.275301	1	0.116438	0.423434
Q07417	Q07417	ACADS_MOUSE	Acads	Short-chain specific acyl-CoA dehydrogenase, mitochondrial	NA	0.0886964	1	-0.0920424	-0.192944
Q07456	Q07456	AMBP_MOUSE	Ambp	Protein AMBP	NA	0.225749	1	0.159889	0.415696
Q07797	Q07797	LG3BP_MOUSE	Lgals3bp	Galectin-3-binding protein	NA	0.0592049	1	-0.0540423	-0.127806
Q07813	Q07813	BAX_MOUSE	Bax	Apoptosis regulator BAX	NA	0.0340432	1	-0.0138006	-0.0575382
Q07968	Q07968	F13B_MOUSE	F13b	Coagulation factor XIII B chain	NA	0.110215	1	0.130453	0.242484
Q08024;Q08024-3;Q08024-4	Q08024;Q08024-3;Q08024-4	PEBB_MOUSE	Cbfb	Core-binding factor subunit beta	NA	0.0143511	1	-0.00735807	-0.0269311
Q08091	Q08091;Q08091-2	CNN1_MOUSE	Cnn1	Calponin-1	NA	0.100838	1	-0.0408649	-0.164255
Q08093	Q08093;D3Z7R6	CNN2_MOUSE	Cnn2	Calponin-2	NA	0.386804	1	-0.155855	-0.564332
Q08288	Q08288	LYAR_MOUSE	Lyar	Cell growth-regulating nucleolar protein	NA	0.426421	1	-0.135595	-0.561708
Q08460;Q08460-2;Q08460-3;Q08460-4;Q08460-5	Q08460;A0A087WQ41;A0A087WQE1;A0A087WQN5;A0A087WRS4;A0A087WSJ2;E9Q9P4;F6V0P5;F6WSZ3;F6XW53;F6ZSN2;F7BHL0;J3QMT8;J3QN27;J3QP84;Q08460-2;Q08460-3;Q08460-4;Q08460-5	KCMA1_MOUSE	Kcnma1	Calcium-activated potassium channel subunit alpha-1	NA	0.198225	1	0.0654345	0.284074
Q08481;Q08481-3	Q08481;B1ARB3;Q08481-2;Q08481-3;Q08481-4	PECA1_MOUSE	Pecam1	Platelet endothelial cell adhesion molecule	NA	0.604031	1	-0.236109	-0.828666
Q08509	Q08509;D3Z5I5;D3Z7F4;Q3UGL1	EPS8_MOUSE	Eps8	Epidermal growth factor receptor kinase substrate 8	NA	0.331846	1	0.163782	0.527769
Q08642	Q08642	PADI2_MOUSE	Padi2	Protein-arginine deiminase type-2	NA	0.381866	1	0.310545	0.682824
Q08775;Q08775-2;Q08775-3;Q08775-4;Q08775-5;Q08775-7;Q08775-8	Q08775;E0CY45;E9PUK7;F8WHN7;Q08775-2;Q08775-3;Q08775-4;Q08775-5;Q08775-7;Q08775-8	RUNX2_MOUSE	Runx2	Runt-related transcription factor 2	NA	0.228413	1	-0.570806	-0.51613
Q08857	Q08857	CD36_MOUSE	Cd36	Platelet glycoprotein 4	NA	0.191559	1	-0.177397	-0.382284
Q08879	Q08879	FBLN1_MOUSE	Fbln1	Fibulin-1	NA	0.079976	1	0.0140834	0.0861424
Q08879-2	Q08879-2	FBLN1_MOUSE	Fbln1	Isoform of Q08879, Isoform C of Fibulin-1	NA	0.323212	1	0.0830135	0.397223
Q08943;Q08943-2	Q08943;A2AW05;Q08943-2	SSRP1_MOUSE	Ssrp1	FACT complex subunit SSRP1	NA	0.187688	1	0.0626111	0.271284
Q08AT1	Q08AT1;E9PUV1	RASLC_MOUSE	Rasl12	Ras-like protein family member 12	NA	0.432268	1	0.210561	0.663983
Q09014	Q09014;F8WH69;S4R293	NCF1_MOUSE	Ncf1	Neutrophil cytosol factor 1	NA	0.900328	1	0.989368	1.50685
Q0GNC1;Q0GNC1-3	Q0GNC1;E9QLA5;Q0GNC1-3	INF2_MOUSE	Inf2	Inverted formin-2	NA	0.0556012	1	0.0141296	0.0745349
Q0HA38	Q0HA38;E9PVK4	TT21B_MOUSE	Ttc21b	Tetratricopeptide repeat protein 21B	NA	0.14397	1	-0.231163	-0.325502
Q0KL01	Q0KL01	UBX2B_MOUSE	Ubxn2b	UBX domain-containing protein 2B	NA	0.418907	1	-0.102636	-0.491997
Q0KL02;Q0KL02-4	Q0KL02;Q0KL02-2;Q0KL02-3;Q0KL02-4	TRIO_MOUSE	Trio	Triple functional domain protein	NA	0.300393	1	0.188694	0.519194
Q0P5W1;Q0P5W1-3	Q0P5W1;D3YUP0;F6ZLN8;F8WI64;Q0P5W1-2;Q0P5W1-3	VPS8_MOUSE	Vps8	Vacuolar protein sorting-associated protein 8 homolog	NA	0.141537	1	0.147628	0.297851
Q0P678	Q0P678;G3X8T2;H3BIW0;H3BKL4;Q0P678-2	ZCH18_MOUSE	Zc3h18	Zinc finger CCCH domain-containing protein 18	NA	2.58249	1	-0.429509	-2.29658
Q0PHV7	Q0PHV7	DACT3_MOUSE	Dact3	Dapper homolog 3	NA	0.0587974	1	0.106617	0.143865
Q0VAW6	Q8BH50;Q0VAW6;Q8BH50-2	Q0VAW6_MOUSE	8030462N17Rik	Isoform of Q8BH50, Protein 8030462N17Rik	NA	0.148229	1	0.0632477	0.240788
Q0VBL3	Q0VBL3	Q0VBL3_MOUSE	Rbm15	Protein Rbm15	NA	0.316598	1	-0.0809822	-0.389008
Q0VGB7	Q0VGB7	PP4R2_MOUSE	Ppp4r2	Serine/threonine-protein phosphatase 4 regulatory subunit 2	NA	0.369386	1	-0.196774	-0.594301
Q11011	Q11011;E9Q039;E9Q6F4	PSA_MOUSE	Npepps	Puromycin-sensitive aminopeptidase	NA	0.894232	1	0.0784712	0.543436
Q11136	Q11136	PEPD_MOUSE	Pepd	Xaa-Pro dipeptidase	NA	0.523255	1	0.107324	0.551588
Q148V7	Q148V7;A0A087WSS1;E9QM90;G3X9J4;Q148V7-2;Q148V7-3	K1468_MOUSE	Kiaa1468	LisH domain and HEAT repeat-containing protein KIAA1468	NA	0.443332	1	-0.160307	-0.612116
Q14AI0	Q14AI0;D3YVY9	DCC1_MOUSE	DSCC1	Sister chromatid cohesion protein DCC1	NA	0.766056	1	1.86623	1.43384
Q14AX6;Q14AX6-2;Q14AX6-3;Q69ZA1;Q69ZA1-2	Q14AX6;Q69ZA1;Q14AX6-2;Q14AX6-3;Q69ZA1-2	CDK12_MOUSE;CDK13_MOUSE	Cdk12;Cdk13	Cyclin-dependent kinase 12	NA	0.153969	1	0.106507	0.291927
Q14BV6;Q14BV6-2	Q14BV6;D3YZR5;Q14BV6-2	YDJC_MOUSE	Ydjc	Carbohydrate deacetylase	NA	0.623875	1	1.73703	1.21912
Q14C51	Q14C51	PTCD3_MOUSE	Ptcd3	Pentatricopeptide repeat domain-containing protein 3, mitochondrial	NA	0.00572824	1	-0.00597334	-0.0133056
Q14C59	Q14C59	TM11B_MOUSE	Tmprss11b	Transmembrane protease serine 11B-like protein	NA	0.262062	1	-1.01807	-0.600518
Q14DH7	Q14DH7	ACSS3_MOUSE	Acss3	Acyl-CoA synthetase short-chain family member 3, mitochondrial	NA	0.0459591	1	-0.0595489	-0.107799
Q18PI6;Q18PI6-2;Q18PI6-3	Q18PI6;E9Q9E8;Q18PI6-2;Q18PI6-3	SLAF5_MOUSE	Cd84	SLAM family member 5	NA	0.387796	1	0.289973	0.678957
Q19LI2	Q19LI2	A1BG_MOUSE	A1bg	Alpha-1B-glycoprotein	NA	0.327623	1	0.442331	0.65612
Q1HFZ0	Q1HFZ0;H3BKN0;Q1HFZ0-2	NSUN2_MOUSE	Nsun2	tRNA (cytosine(34)-C(5))-methyltransferase	NA	0.0515367	1	0.0144486	0.0728155
Q1W617;Q1W617-2	Q1W617;Q1W617-2	SHRM4_MOUSE	Shroom4	Protein Shroom4	NA	0.904415	1	-0.568436	-1.35807
Q1XH17	Q1XH17	TRI72_MOUSE	Trim72	Tripartite motif-containing protein 72	NA	0.60717	1	0.930807	1.12698
Q2HXL6	Q2HXL6;A0A087WQK5;A0A087WR24;B7ZNP0	EDEM3_MOUSE	Edem3	ER degradation-enhancing alpha-mannosidase-like protein 3	NA	0.69908	1	-0.0777917	-0.505062
Q2KN98	Q2KN98	CYTSA_MOUSE	Specc1l	Cytospin-A	NA	0.174948	1	-0.0775371	-0.284796
Q2NL51	Q2NL51;D3Z7E5	GSK3A_MOUSE	Gsk3a	Glycogen synthase kinase-3 alpha	NA	0.311544	1	-0.132035	-0.473633
Q2PZL6	Q2PZL6	FAT4_MOUSE	Fat4	Protocadherin Fat 4	NA	0.25698	1	0.265005	0.507439
Q2TBE6	Q2TBE6	P4K2A_MOUSE	Pi4k2a	Phosphatidylinositol 4-kinase type 2-alpha	NA	0.13492	1	0.058732	0.222228
Q2TPA8	Q2TPA8;B1AX77;B1AX78	HSDL2_MOUSE	Hsdl2	Hydroxysteroid dehydrogenase-like protein 2	NA	0.165644	1	-0.144094	-0.33058
Q2VLH6;Q2VLH6-2	Q2VLH6;Q2VLH6-2	C163A_MOUSE	Cd163	Scavenger receptor cysteine-rich type 1 protein M130	NA	0.223111	1	-0.0855222	-0.336978
Q30D77	Q30D77	COOA1_MOUSE	Col24a1	Collagen alpha-1(XXIV) chain	NA	0.0408905	1	-0.101985	-0.105526
Q32NY4;Q32NY4-2	Q32NY4;Q32NY4-2	CNNM3_MOUSE	Cnnm3	Metal transporter CNNM3	NA	0.488721	1	0.124211	0.575669
Q3B7Z2	Q3B7Z2	OSBP1_MOUSE	Osbp	Oxysterol-binding protein 1	NA	0.903281	1	0.144654	0.798519
Q3KNJ2;Q3KNJ2-2	Q3KNJ2;Q3KNJ2-2	NHEJ1_MOUSE	Nhej1	Non-homologous end-joining factor 1	NA	0.2147	1	-0.0663714	-0.297131
Q3KNM2	Q3KNM2;F6W8T3	MARH5_MOUSE	2023-03-05	E3 ubiquitin-protein ligase MARCH5	NA	0.0876976	1	-0.0665865	-0.177266
Q3LFS9;Q925P3	Q925P2;Q3LFS9;Q925P2-2;Q925P3	Q3LFS9_MOUSE;Q925P3_MOUSE	Ceacam1	Isoform of P31809, CEA-related cell adhesion molecule 1, isoform 1/2L	NA	0.554137	1	-0.472859	-0.950433
Q3SXD3	Q3SXD3;E0CYK6	HDDC2_MOUSE	Hddc2	HD domain-containing protein 2	NA	0.135307	1	0.0117579	0.0885345
Q3TA38	Q3TA38;E0CYA8	T120B_MOUSE	Tmem120b	Transmembrane protein 120B	NA	0.156581	1	0.126608	0.308675
Q3TAS6-2	Q3TAS6-2	EMC10_MOUSE	Emc10	Isoform of Q3TAS6, Isoform 2 of ER membrane protein complex subunit 10	NA	0.322091	1	-0.0851612	-0.401458
Q3TBT3;Q3TBT3-3	Q3TBT3;Q3TBT3-3	STING_MOUSE	Tmem173	Stimulator of interferon genes protein	NA	0.0228181	1	-0.0439029	-0.0580726
Q3TBW2	Q3TBW2	RM10_MOUSE	Mrpl10	39S ribosomal protein L10, mitochondrial	NA	0.196521	1	0.184323	0.392235
[truncated: 3,704 more rows]
