# Supplementary material for: Mustn1 is a smooth muscle cell-secreted microprotein that modulates skeletal muscle extracellular matrix composition
Source: Mol Metab. 2024 Mar 6;82:101912. doi: 10.1016/j.molmet.2024.101912 (PMC10950823; doi:10.1016/j.molmet.2024.101912)
Supplement: Multimedia component 5 [file mmc5.xlsx]

## Sheet: Raw Protein Quant
				Summed S/N, Column Normalized, Scaled to 100 per Protein												Summed S/N, Column Normalized
ProteinID	GeneSymbol	Description	Peptides	Control_1	Control_2	Control_3	Control_4	Unloading_1	Unloading_2	Unloading_3	Unloading_4	Reloading_1	Reloading_2	Reloading_3	Reloading_4	Control_1	Control_2	Control_3	Control_4	Unloading_1	Unloading_2	Unloading_3	Unloading_4	Reloading_1	Reloading_2	Reloading_3	Reloading_4
P07310	Ckm	Creatine kinase M-type	969	6.4355	8.32084	7.57137	6.96851	10.4022	12.0154	13.6721	7.53763	5.92048	7.31593	8.23895	5.60109	109087	141045	128341	118122	176326	203671	231753	127769	100357	124011	139657	94943.1
P05064	Aldoa	Fructose-bisphosphate aldolase A	694	7.61733	8.31218	8.49935	7.89142	10.5528	9.64654	9.86777	6.68447	7.61756	7.85267	8.59872	6.85917	96818.3	105650	108029	100302	134129	122610	125422	84961.4	96821.2	99809.5	109292	87181.8
P52480	Pkm	Pyruvate kinase PKM	396	7.66926	8.06749	8.83551	8.57105	10.1399	8.80226	9.83532	6.20898	8.40371	8.47625	8.30514	6.68508	56236.2	59156.3	64787.9	62848.7	74352.9	64544.1	72119.2	45528.4	61621.7	62153.6	60898.9	49019.5
Q9WUB3	Pygm	Glycogen phosphorylase, muscle form	353	6.53765	7.28612	6.14705	8.58809	9.71311	6.50324	8.90143	5.51291	10.4124	11.2341	12.0915	7.0725	52866.7	58919.2	49708.1	69447.5	78545	52588.4	71981.4	44580.1	84199.6	90844.1	97777.6	57191.7
P21550	Eno3	Beta-enolase	353	7.00262	8.60012	8.07059	6.99753	10.0765	11.7819	12.6021	7.3979	6.49287	7.10825	8.00272	5.86695	51633.4	63412.5	59508	51595.9	74298.3	86873.2	92920.7	54548	47874.8	52412.3	59007.6	43259.6
A2ASS6	Ttn	Titin	320	2.88911	2.93562	2.98322	3.18004	3.27439	2.70182	3.60647	65.2856	3.82887	1.94068	3.70622	3.66798	8915.65	9059.16	9206.08	9813.44	10104.6	8337.68	11129.4	201468	11815.7	5988.85	11437.2	11319.2
Q91VB8	Hba-a1	Isoform of P01942, Alpha globin 1	295	10.2295	10.2481	9.36772	8.31708	5.73566	13.9571	7.09141	3.88944	7.94478	5.25082	7.50916	10.4592	72837.4	72969.9	66701	59220.1	40839.6	99378.5	50493	27694	56569.2	37387.4	53467.5	74472.4
Q9D0F9	Pgm1	Phosphoglucomutase-1	258	7.10177	8.67857	7.63521	7.61591	9.43492	11.3011	12.8863	7.65446	7.01505	7.78759	6.85701	6.03214	39423.1	48176.2	42384.3	42277.2	52374.8	62734.1	71534.1	42491.2	38941.7	43230.2	38064.4	33485.4
P16015	Ca3	Carbonic anhydrase 3	250	9.94569	7.05969	6.72581	9.77777	8.81705	7.76691	12.633	6.12163	9.96167	8.74616	7.00678	5.43786	49663.2	35252.1	33584.9	48824.7	44027.4	38783.6	63082	30568	49743	43673.4	34987.9	27153.6
P19096	Fasn	Fatty acid synthase	242	5.22893	4.70639	9.01386	8.64095	11.5729	8.42526	4.87031	4.34116	10.9143	10.7209	10.7868	10.7783	26996.2	24298.4	46537.3	44612	59749	43498.4	25144.7	22412.8	56349.1	55350.7	55690.5	55646.7
P09411	Pgk1	Phosphoglycerate kinase 1	227	7.63034	7.73029	7.30776	7.44562	9.69501	10.7836	13.2821	7.16907	7.2995	7.9064	8.05816	5.69214	32339.3	32762.9	30972.1	31556.4	41089.9	45703.8	56292.8	30384.3	30937.1	33509.3	34152.5	24124.7
P16858	Gapdh	Glyceraldehyde-3-phosphate dehydrogenase	223	3.65417	8.36779	8.57425	6.11051	9.2573	11.9321	10.0805	8.89164	5.28861	8.70224	11.2446	7.89633	12727.6	29145.3	29864.4	21283.1	32243.5	41560	35110.6	30969.9	18420.4	30310.2	39165.2	27503.2
P32848	Pvalb	Parvalbumin alpha	212	3.94418	8.53576	5.11341	11.2738	11.7749	1.79068	4.95641	4.61492	2.76226	16.3227	26.5225	2.38839	21210.7	45903	27498.5	60627.6	63322.3	9629.79	26654.2	24817.8	14854.7	87779	142631	12844.1
Q5SX40	Myh1	Myosin-1	196	1.37145	2.38537	2.23236	3.28516	4.37931	1.46128	2.61219	50.6008	4.45224	8.14385	13.6148	5.46125	5617.03	9769.75	9143.05	13455	17936.3	5984.96	10698.7	207245	18235	33354.7	55761.9	22367.6
Q61838	Pzp	Pregnancy zone protein	181	6.11701	8.86184	11.2378	8.22316	5.65408	6.6549	3.71745	3.35204	11.4187	9.06419	9.02474	16.6741	18917.8	27406.6	34754.6	25431.4	17486.1	20581.3	11496.8	10366.7	35314	28032.4	27910.4	51567.3
P06151	Ldha	L-lactate dehydrogenase A chain	179	7.23788	8.16743	8.68722	8.34371	9.18259	10.5078	10.3568	6.41069	7.11758	7.63313	10.1081	6.24712	22344.8	25214.5	26819.2	25758.7	28348.5	32439.7	31973.5	19791.1	21973.4	23565	31205.6	19286.1
P17751	Tpi1	Triosephosphate isomerase	172	7.52168	8.08245	7.25629	7.33602	9.93818	11.0738	14.092	8.01703	6.70189	7.54154	7.12525	5.31384	25526.8	27429.9	24626.1	24896.7	33727.8	37582	47824.8	27207.9	22744.6	25594.2	24181.4	18033.9
P01027	C3	Complement C3	165	4.438	9.59862	9.6649	4.64762	2.23253	4.2826	2.5424	2.88297	7.87831	7.81454	9.14773	34.8698	17106.7	36998.8	37254.3	17914.7	8605.49	16507.7	9799.94	11112.7	30367.7	30121.9	35260.8	134409
O70250	Pgam2	Phosphoglycerate mutase 2	157	7.51114	9.51468	8.60816	7.386	9.79631	11.5942	7.58703	8.18843	6.99211	7.06474	8.8435	6.91371	18192.1	23044.7	20849.1	17889	23726.8	28081.3	18375.9	19832.5	16935	17110.9	21419.1	16745.1
P14824	Anxa6	Annexin A6	149	7.79675	8.89196	7.73933	8.93574	9.90584	11.3745	11.4659	7.07702	7.22303	7.8657	7.24519	4.47904	30294.1	34549.5	30071	34719.6	38488.9	44195.3	44550.5	27497.6	28064.9	30562	28151	17403.2
Q9R0Y5	Ak1	Adenylate kinase isoenzyme 1	149	8.31814	6.42397	6.79941	9.34818	9.40819	8.26068	8.78231	5.2862	11.0758	10.3988	10.1425	5.75584	27054.8	20894	22115.1	30405	30600.2	26867.9	28564.5	17193.4	36024.1	33822.1	32988.5	18720.9
P02089	Hbb-b2	Hemoglobin subunit beta-2	135	9.7355	9.54571	9.92884	9.2938	5.60042	13.3226	7.66666	4.79699	8.51963	5.60733	5.74739	10.2352	14527.2	14244	14815.7	13868.1	8356.88	19879.8	11440.1	7158.01	12712.9	8367.2	8576.19	15272.8
P11404	Fabp3	Fatty acid-binding protein, heart	131	12.5829	6.16903	6.8368	9.56065	7.95863	6.8084	9.64105	3.81106	12.8517	8.85164	7.82356	7.10453	42050.3	20616	22847.6	31950.3	26596.6	22752.7	32219	12736	42948.6	29580.9	26145.2	23742.3
A0A0R4J0I1	Serpina3k	Isoform of P07759, Serine protease inhibitor A3K	130	6.1287	7.41401	7.66534	6.13773	9.393	11.5254	8.86222	6.73497	10.1598	8.65267	6.41514	10.911	11748.6	14212.5	14694.3	11765.9	18006.2	22093.9	16988.7	12910.8	19476.2	16587	12297.7	20916.2
P06745	Gpi	Glucose-6-phosphate isomerase	127	7.552	7.84483	8.05847	7.43261	9.80792	10.7875	11.3001	6.29824	7.23841	7.13073	10.4247	6.12446	21368.9	22197.5	22802	21031.1	27752.2	30523.9	31974.5	17821.3	20481.6	20176.9	29497.5	17329.6
Q99LX0	Park7	Parkinson disease protein 7 homolog	122	8.13712	7.3899	6.95458	7.82767	9.66149	9.91304	12.7958	7.08434	7.98473	8.53079	8.36191	5.35859	17972.6	16322.2	15360.7	17289.1	21339.5	21895.1	28262.4	15647.3	17636	18842.1	18469.1	11835.6
P68134	Acta1	Actin, alpha skeletal muscle	116	6.74457	8.07915	7.84491	6.84682	5.56766	5.78	4.82871	27.7492	6.96691	5.29958	6.27533	8.01716	10771.4	12902.8	12528.7	10934.7	8891.83	9230.94	7711.69	44316.8	11126.5	8463.68	10022	12803.8
Q61147	Cp	Ceruloplasmin	115	7.53993	7.83259	8.18045	7.1953	8.79899	9.60849	8.39734	4.84368	11.2602	9.20679	7.33294	9.80325	14479.1	15041.1	15709.1	13817.3	16896.9	18451.4	16125.6	9301.43	21623.3	17680	14081.6	18825.4
Q91V92	Acly	ATP-citrate synthase	113	4.8823	4.70077	8.28606	7.98455	12.7179	8.20957	4.90366	4.57536	9.98439	10.0498	12.592	11.1137	12503.8	12038.9	21221	20448.8	32571.1	21025.1	12558.5	11717.7	25570.5	25737.9	32248.8	28462.6
Q9ET01	Pygl	Glycogen phosphorylase, liver form	108	7.26059	7.43591	7.46842	9.504	9.20691	6.7945	8.19704	4.79813	10.9347	10.8671	9.92213	7.61051	19832	20310.9	20399.7	25959.8	25148.3	18558.9	22389.9	13105.9	29867.8	29683.1	27101.9	20787.8
Q921I1	Tf	Serotransferrin	108	1.60502	6.58522	6.82067	1.47816	1.48164	2.60753	2.14192	4.04507	1.74245	3.74969	3.33958	64.403	3125.48	12823.5	13282	2878.45	2885.21	5077.69	4170.99	7877.02	3393.09	7301.83	6503.22	125413
P13707	Gpd1	Glycerol-3-phosphate dehydrogenase [NAD(+)], cytoplasmic	108	6.46489	8.12956	8.16006	6.97219	10.284	11.4309	11.6917	7.8313	6.69176	7.96909	7.94892	6.42568	19072.4	23983.4	24073.4	20569	30339.2	33722.9	34492.2	23103.5	19741.7	23510	23450.5	18956.7
P14152	Mdh1	Malate dehydrogenase, cytoplasmic	106	8.13219	9.33368	8.69026	6.60438	8.72808	11.7343	14.4988	7.13697	6.05572	5.9978	5.693	7.39484	16597.5	19049.7	17736.5	13479.3	17813.7	23949.3	29591.5	14566.3	12359.5	12241.3	11619.2	15092.6
A8DUK4	Hbb-bs	Beta-globin	106	10.0921	9.60184	9.48486	9.60113	6.22073	13.4694	7.44009	4.24565	7.79192	4.96167	6.92277	10.1678	14279.1	13585.4	13419.9	13584.4	8801.55	19057.5	10526.8	6007.06	11024.6	7020.15	9794.86	14386.2
Q00623	Apoa1	Apolipoprotein A-I	105	5.57214	8.53897	8.85858	5.61671	6.82687	13.1725	7.96149	5.80343	7.02596	7.84306	8.43189	14.3484	10901.5	16705.9	17331.2	10988.7	13356.3	25771.1	15576.1	11354	13745.8	15344.4	16496.4	28071.6
F8VPN4	Agl	4-alpha-glucanotransferase	100	8.72116	8.68539	7.79895	8.16802	8.75463	7.41933	8.20088	6.28215	8.91548	8.4269	9.57792	9.04917	15631.2	15567.1	13978.3	14639.8	15691.2	13297.9	14698.7	11259.7	15979.5	15103.8	17166.8	16219.1
P05201	Got1	Aspartate aminotransferase, cytoplasmic	100	8.35135	9.00165	8.88613	6.55876	8.74849	11.574	14.5007	7.04096	6.24978	5.9705	6.04099	7.07667	18803.5	20267.7	20007.6	14767.4	19697.7	26059.5	32649.1	15853.1	14071.7	13442.9	13601.6	15933.5
P13020	Gsn	Gelsolin	99	9.25778	10.3958	9.70208	8.39214	8.05248	8.42755	7.11414	6.19364	9.10114	7.28965	7.78726	8.28637	19711.5	22134.5	20657.5	17868.4	17145.2	17943.8	15147.3	13187.4	19378	15521	16580.5	17643.2
P20918	Plg	Plasminogen	89	7.12486	10.2583	9.28965	6.74444	5.1089	5.43217	3.43554	3.85176	13.5605	10.5719	8.68515	15.9368	8988.32	12941.3	11719.3	8508.41	6445.1	6852.92	4334.09	4859.17	17107.2	13336.9	10956.7	20105
Q5SX39	Myh4	Myosin-4	83	1.85171	2.06094	2.02216	2.82383	4.96038	1.30786	2.47231	53.2691	3.79152	6.89711	14.1831	4.36001	3612.86	4021.09	3945.43	5509.56	9678.17	2551.76	4823.71	103933	7397.61	13456.9	27672.5	8506.79
P04117	Fabp4	Fatty acid-binding protein, adipocyte	83	7.75657	5.09055	8.74663	7.19355	7.57074	6.67505	4.75513	3.7663	17.0964	13.7717	9.58884	7.98853	13315.4	8738.75	15015	12348.9	12996.4	11458.8	8162.95	6465.47	29348.8	23641.3	16460.8	13713.6
P06684	C5	Complement C5	82	7.52131	9.28282	8.03969	7.71637	7.31348	8.06522	5.51425	4.65876	12.6644	10.7306	6.3707	12.1224	12373.5	15271.4	13226.3	12694.4	12031.6	13268.3	9071.63	7664.24	20834.6	17653.2	10480.6	19942.8
P06801	Me1	NADP-dependent malic enzyme	81	6.03195	5.24584	8.4091	7.46837	12.1701	8.98636	9.4082	4.81566	9.9073	10.3592	8.5358	8.66208	11344.8	9866.3	15815.7	14046.4	22889.4	16901.4	17694.8	9057.21	18633.5	19483.4	16054	16291.5
Q9DBJ1	Pgam1	Phosphoglycerate mutase 1	81	7.43175	9.73908	8.71958	7.16117	9.96972	11	6.98139	8.34576	6.70138	6.75673	9.52572	7.66772	11574.4	15167.9	13580.1	11153	15527.1	17131.7	10873	12997.9	10436.9	10523.1	14835.6	11941.9
P01029	C4b	Complement C4-B	80	7.90952	9.594	8.2917	10.023	6.2987	7.62268	5.07887	3.7155	12.7984	8.67787	10.3064	9.68349	12461	15114.8	13063.1	15790.6	9923.24	12009.1	8001.48	5853.56	20163.1	13671.5	16237.1	15255.8
P09041	Pgk2	Phosphoglycerate kinase 2	79	7.85377	8.02727	7.30872	7.70101	10.0401	10.6534	13.8372	6.8267	7.32969	7.98368	6.8767	5.56176	13856	14162.1	12894.4	13586.5	17713.2	18795.3	24412.2	12044	12931.4	14085.2	12132.2	9812.32
P47857	Pfkm	ATP-dependent 6-phosphofructokinase, muscle type	77	3.78034	9.14848	6.44201	6.59868	15.6394	4.00049	10.8656	6.01789	6.26786	12.5206	10.0368	8.68187	3954.39	9569.67	6738.6	6902.48	16359.4	4184.67	11365.9	6294.95	6556.43	13097	10498.9	9081.58
P06909	Cfh	Complement factor H	77	7.21751	11.3377	11.0733	8.87598	6.19064	7.61642	3.80536	3.5792	10.2021	7.80192	9.11535	13.1845	11684.4	18354.5	17926.5	14369.3	10022	12330.2	6160.49	5794.35	16516.2	12630.5	14756.8	21344.4
Q01853	Vcp	Transitional endoplasmic reticulum ATPase	75	9.34748	8.31564	8.66107	11.3642	8.76369	5.7709	4.10917	4.35812	11.1351	8.80972	11.7858	7.57915	14317.8	12737.3	13266.4	17406.8	13423.6	8839.45	6294.13	6675.46	17056	13494.1	18052.6	11609.2
P06728	Apoa4	Apolipoprotein A-IV	75	5.62221	7.07031	8.34458	5.26994	7.15707	10.6026	8.51222	4.18461	12.1213	9.93016	8.88564	12.2994	7445.21	9362.85	11050.3	6978.71	9477.74	14040.5	11272.3	5541.47	16051.6	13150	11766.8	16287.4
P21614	Gc	Vitamin D-binding protein	75	5.96332	9.53314	9.43175	5.63894	7.57129	10.286	7.41036	5.52424	8.48354	8.27078	8.15573	13.7309	8293.36	13258	13117	7842.23	10529.6	14305	10305.8	7682.72	11798.3	11502.4	11342.4	19096
P62259	Ywhae	14-3-3 protein epsilon	74	9.04533	9.78707	8.95299	8.29002	8.39622	9.38791	10.7477	7.24247	7.58885	7.33589	5.90741	7.31815	12597.2	13630.2	12468.6	11545.3	11693.2	13074.3	14968	10086.4	10568.8	10216.5	8227.09	10191.8
P58252	Eef2	Elongation factor 2	74	5.44682	8.77514	9.56422	7.14414	10.167	8.40493	10.2645	6.9992	5.64868	8.81776	9.00345	9.76414	7042.89	11346.5	12366.8	9237.57	13146.2	10867.8	13272.3	9050.16	7303.9	11401.6	11641.7	12625.3
P17742	Ppia	Peptidyl-prolyl cis-trans isomerase A	73	11.1207	6.54085	7.04694	10.7458	9.43924	6.28499	8.16977	4.73524	11.973	10.182	8.61682	5.14466	12998.6	7645.37	8236.93	12560.4	11033.2	7346.31	9549.36	5534.86	13994.8	11901.4	10071.9	6013.41
Q00519	Xdh	Xanthine dehydrogenase/oxidase	72	10.2369	8.56571	8.53644	11.6796	8.45449	5.7606	7.34702	4.61382	11.6801	9.97329	6.95511	6.19698	14514.1	12144.7	12103.2	16559.6	11987	8167.53	10416.8	6541.6	16560.4	14140.4	9861.15	8786.25
Q04447	Ckb	Creatine kinase B-type	70	7.05677	9.32319	8.04811	7.40709	9.18045	10.6798	14.1692	8.14642	6.2088	7.52889	6.24313	6.00812	12497.1	16510.8	14252.7	13117.5	16258	18913.3	25092.8	14426.8	10995.4	13333.2	11056.2	10640
Q8VCM7	Fgg	Fibrinogen gamma chain	70	5.09823	10.0018	6.69427	9.98139	6.55476	5.07967	5.56431	4.68472	11.5506	12.9146	9.38561	12.4902	7282.26	14286.4	9562.02	14257.3	9362.74	7255.74	7948	6691.6	16498.7	18447	13406.3	17840.8
A0A571BF58	Neb	Nebulin	69	2.3962	2.18306	2.375	2.43771	2.60645	1.87107	3.09334	74.0593	3.27406	1.38603	2.22605	2.09175	1691.35	1540.91	1676.39	1720.65	1839.76	1320.69	2183.43	52274.6	2310.99	978.325	1571.25	1476.46
P45376	Akr1b1	Aldo-keto reductase family 1 member B1	69	8.31235	7.51759	7.29573	7.98106	9.27053	9.88646	10.9618	6.67721	8.79532	9.05017	8.23398	6.01785	13810	12489.6	12121	13259.6	15401.9	16425.2	18211.7	11093.4	14612.4	15035.8	13679.8	9997.96
Q60854	Serpinb6	Serpin B6	69	9.37035	9.29257	8.46918	8.87266	8.46563	9.14309	9.42716	7.21625	8.60526	8.01364	6.51758	6.60663	12650.3	12545.3	11433.7	11978.4	11428.9	12343.5	12727	9742.2	11617.4	10818.7	8798.96	8919.19
Q6P8J7	Ckmt2	Creatine kinase S-type, mitochondrial	69	13.023	12.4274	11.3402	12.2208	6.5876	7.55099	8.58114	6.59544	5.84068	5.08704	4.6531	6.09265	11746.2	11209	10228.4	11022.7	5941.75	6810.69	7739.85	5948.82	5268.06	4588.31	4196.91	5495.33
P04247	Mb	Myoglobin	69	11.9457	6.37158	6.91623	9.51025	6.65784	6.45845	12.1672	3.22412	11.2121	8.18344	9.59947	7.7537	22412.9	11954.6	12976.5	17843.5	12491.7	12117.6	22828.6	6049.23	21036.5	15354.1	18010.9	14547.8
P28665	Mug1	Murinoglobulin-1	68	4.13124	8.37322	11.1516	4.41691	4.17214	8.63223	2.95927	4.88142	10.6943	8.19945	8.78953	23.5988	4587.67	9298.31	12383.6	4904.9	4633.09	9585.94	3286.22	5420.73	11875.8	9105.34	9760.62	26206
P63017	Hspa8	Heat shock cognate 71 kDa protein	67	6.83464	9.88148	9.66258	7.4546	8.39968	8.8495	8.40075	6.79654	7.73267	7.88049	9.50835	8.59873	7546.72	10911	10669.3	8231.27	9274.82	9771.5	9276	7504.65	8538.31	8701.54	10499	9494.61
O88844	Idh1	Isocitrate dehydrogenase [NADP] cytoplasmic	67	9.12774	8.52586	9.36436	7.97516	9.38163	9.31915	10.2523	5.56421	9.26173	7.65312	6.59609	6.97868	15484	14463	15885.4	13528.8	15914.7	15808.7	17391.6	9438.95	15711.3	12982.5	11189.4	11838.4
Q3U2G2	Hspa4	Isoform of Q61316, Heat shock 70 kDa protein 4	65	7.35185	10.7491	9.80929	7.32412	8.33338	11.6018	9.58178	7.26823	6.03327	6.43089	6.81033	8.70599	6481.22	9476.12	8647.64	6456.77	7346.51	10227.9	8447.07	6407.5	5318.79	5669.32	6003.83	7675
Q03734	Serpina3m	Serine protease inhibitor A3M	63	6.27296	7.87679	7.79243	5.86227	8.73041	11.477	8.81523	6.48759	10.4434	8.65543	5.68573	11.9007	4418.83	5548.61	5489.18	4129.53	6149.92	8084.72	6209.67	4570.02	7356.6	6097.1	4005.17	8383.16
P17182	Eno1	Alpha-enolase	62	7.35305	7.80726	8.31112	7.16259	10.1027	10.6781	11.1381	6.63371	7.75313	7.81129	8.02884	7.22015	9862.29	10471.5	11147.3	9606.84	13550.2	14322	14939	8897.48	10398.9	10476.9	10768.7	9684.04
Q9DBD0	Ica	Inhibitor of carbonic anhydrase	61	5.57804	8.44275	8.12573	4.99805	6.70969	8.69731	6.74196	5.10823	7.68057	7.19987	6.17182	24.546	5489.98	8309.47	7997.46	4919.15	6603.77	8560.01	6635.53	5027.59	7559.32	7086.21	6074.39	24158.5
P23953	Ces1c	Carboxylesterase 1C	61	7.11954	8.50817	7.24766	6.3141	8.38133	12.2015	11.6526	6.28181	8.29281	7.91016	6.75126	9.33905	8194.02	9792.22	8341.48	7267.02	9646.24	14043	13411.2	7229.86	9544.36	9103.96	7770.16	10748.5
Q11011	Npepps	Puromycin-sensitive aminopeptidase	60	8.12816	9.44302	9.05884	7.15391	8.38239	11.4607	12.9936	7.52606	6.76878	6.62122	5.39947	7.06387	8120.15	9433.72	9049.92	7146.86	8374.13	11449.4	12980.8	7518.65	6762.11	6614.7	5394.15	7056.91
P28650	Adss1	Adenylosuccinate synthetase isozyme 1	60	7.3636	9.2056	8.19754	8.08429	10.2149	10.636	10.6835	7.77696	7.27461	7.18046	6.7817	6.60081	5665.83	7083.14	6307.5	6220.36	7859.7	8183.76	8220.32	5983.89	5597.36	5524.92	5218.1	5078.91
P16125	Ldhb	L-lactate dehydrogenase B chain	60	8.37899	10.3151	9.4406	7.90941	8.11066	9.11426	12.2418	6.00621	7.48922	6.05011	6.29581	8.64782	11990.7	14761.4	13509.9	11318.7	11606.7	13042.9	17518.5	8595.15	10717.4	8657.97	9009.58	12375.4
P02088	Hbb-b1	Hemoglobin subunit beta-1	60	7.93632	8.91261	9.76462	9.23556	5.90719	14.038	7.26096	5.20819	8.26866	4.60303	7.27126	11.5936	6774.59	7607.97	8335.26	7883.65	5042.49	11983.1	6198.09	4445.81	7058.28	3929.23	6206.88	9896.53
Q64727	Vcl	Vinculin	59	8.35406	10.4554	12.3575	8.44398	5.71658	9.08296	5.44813	7.03039	7.33904	6.35399	8.69492	10.723	7997.22	10008.8	11829.7	8083.3	5472.4	8694.99	5215.42	6730.09	7025.56	6082.58	8323.52	10265
Q8CI94	Pygb	Glycogen phosphorylase, brain form	58	8.10815	8.47557	8.28678	10.8399	8.78604	6.58048	7.37667	4.89367	11.7678	9.90916	8.11909	6.85671	6942.29	7256.88	7095.23	9281.25	7522.7	5634.28	6315.99	4190.01	10075.7	8484.33	6951.65	5870.79
Q8BH61	F13a1	Coagulation factor XIII A chain	58	9.57409	9.75588	9.66898	11.9735	7.57885	5.27643	5.87934	4.45722	11.8369	9.9869	6.47735	7.53449	10675.6	10878.3	10781.4	13351.1	8450.8	5883.49	6555.76	4970.03	13198.8	11135.9	7222.57	8401.34
P40142	Tkt	Transketolase	58	7.47279	6.29494	8.893	8.13085	11.2347	8.63748	9.07621	4.47554	8.42993	9.11577	10.4445	7.79425	10654	8974.73	12678.8	11592.2	16017.4	12314.5	12940	6380.8	12018.6	12996.4	14890.8	11112.3
Q6P6L5	Mybpc1	Isoform of A0A571BEN1, Myosin-binding protein C, slow-type	57	6.48475	10.1859	8.09155	6.20725	4.48092	6.25522	5.64507	18.9954	5.2105	6.03776	8.46381	13.9418	7458.94	11716.1	9307.13	7139.75	5154.08	7194.93	6493.12	21849.1	5993.27	6944.8	9735.31	16036.3
P05213	Tuba1b	Tubulin alpha-1B chain	57	7.47839	7.83098	8.99129	10.7764	8.10926	6.46508	6.68183	5.74895	11.2278	10.5509	7.7183	8.42084	7010.68	7341.22	8428.96	10102.4	7602.09	6060.74	6263.94	5389.4	10525.6	9891.02	7235.58	7894.19
Q99KI0	Aco2	Aconitate hydratase, mitochondrial	57	8.74139	9.46873	9.45188	8.79258	8.37014	9.5892	10.8437	12.9699	5.70331	5.03073	4.83758	6.20083	11356.1	12301	12279.1	11422.6	10873.8	12457.5	14087.3	16849.4	7409.27	6535.51	6284.58	8055.61
E9PV24	Fga	Fibrinogen alpha chain	56	5.24143	9.80422	6.62118	10.1367	7.45687	4.70168	5.4975	4.21441	11.5251	12.5773	10.3951	11.8285	5449.92	10194.2	6884.55	10539.9	7753.48	4888.7	5716.17	4382.05	11983.5	13077.6	10808.6	12299
P17183	Eno2	Gamma-enolase	55	5.83474	7.35197	8.39471	6.37909	10.9043	12.5133	10.9924	6.27745	6.25238	6.04627	12.8363	6.21702	4224.33	5322.8	6077.74	4618.44	7894.69	9059.59	7958.49	4544.85	4526.7	4377.48	9293.45	4501.1
A2AEX8	Fhl1	Isoform of P97447, Four and a half LIM domains protein 1	55	11.8514	9.28844	7.46927	8.3556	8.0198	9.67765	12.2813	4.53183	6.84206	5.77732	7.20306	8.70232	16485.5	12920.4	10389.9	11622.8	11155.7	13461.8	17083.5	6303.87	9517.44	8036.37	10019.6	12105.1
P62631	Eef1a2	Elongation factor 1-alpha 2	55	6.63423	9.77328	8.45199	6.88122	7.59711	10.2481	6.46329	9.54814	5.71767	7.44757	10.6788	10.5586	8884.17	13087.8	11318.4	9214.92	10173.6	13723.6	8655.26	12786.3	7656.77	9973.35	14300.4	14139.5
Q91ZJ5	Ugp2	UTP--glucose-1-phosphate uridylyltransferase	52	6.46681	9.41916	15.2805	9.077	3.60806	5.10958	4.76883	6.04314	6.32335	7.9242	12.069	13.9103	6342.37	9237.91	14986.5	8902.33	3538.63	5011.26	4677.06	5926.85	6201.67	7771.71	11836.8	13642.6
O08677	Kng1	Kininogen-1	52	3.36734	10.9152	9.1065	3.51734	3.16915	7.71275	4.21913	5.62487	4.75515	9.01498	9.55991	29.0377	2904.56	9415.1	7854.98	3033.95	2733.61	6652.78	3639.29	4851.84	4101.64	7776.04	8246.08	25047
O08553	Dpysl2	Dihydropyrimidinase-related protein 2	52	9.14202	11.486	11.7508	11.8886	7.21552	5.85976	5.13265	5.27294	9.294	8.02845	7.2813	7.64793	6532.99	8208.05	8397.23	8495.74	5156.29	4187.45	3667.85	3768.1	6641.6	5737.22	5203.3	5465.3
P48036	Anxa5	Annexin A5	51	8.82118	8.11717	8.24294	10.2073	8.05881	8.16396	10.8168	6.00902	9.67457	9.55468	7.41065	4.92288	17232.3	15857	16102.7	19940.1	15743	15948.4	21130.8	11738.7	18899.4	18665.2	14476.8	9616.92
P26041	Msn	Moesin	51	10.0327	11.4706	7.23992	9.74087	9.08784	8.73877	8.75633	6.14988	7.29555	7.1952	7.0605	7.23193	11717.7	13397.1	8455.9	11376.9	10614.2	10206.5	10227	7182.79	8520.88	8403.68	8246.35	8446.57
P19157	Gstp1	Glutathione S-transferase P 1	51	7.78601	8.71449	8.33239	8.0571	7.72127	10.2432	9.39053	8.04938	8.03864	8.54396	7.47795	7.64506	6281.75	7030.85	6722.57	6500.47	6229.52	8264.23	7576.28	6494.24	6485.57	6893.27	6033.21	6168.03
P17563	Selenbp1	Methanethiol oxidase	51	8.51015	9.0143	8.65437	7.87424	8.58615	10.9254	12.6904	6.30807	8.3245	6.86328	5.34669	6.90241	5844.89	6191.15	5943.94	5408.14	5897.09	7503.75	8715.94	4332.47	5717.38	4713.8	3672.18	4740.67
Q9QUR6	Prep	Prolyl endopeptidase	50	7.7397	9.05738	8.58574	7.53769	8.30282	11.2769	13.2966	7.4469	6.79031	6.86017	6.04932	7.0564	6333.37	7411.62	7025.68	6168.07	6794.17	9227.87	10880.6	6093.77	5556.49	5613.65	4950.14	5774.23
P54822	Adsl	Adenylosuccinate lyase	49	7.7913	8.36077	9.66568	9.19954	9.94127	8.48921	8.99087	5.65033	8.74068	8.49619	7.52103	7.15314	6613.41	7096.79	8204.42	7808.75	8438.35	7205.81	7631.63	4796.11	7419.26	7211.74	6384	6071.73
Q9CPX4	Ftl1	Isoform of P29391, Ferritin	49	8.98461	8.31499	5.10795	8.26078	8.56009	6.57627	8.07243	4.04238	13.0715	13.0072	9.60258	6.39926	8848.61	8189.13	5030.63	8135.74	8430.52	6476.73	7950.24	3981.19	12873.6	12810.3	9457.23	6302.4
Q8R0Y6	Aldh1l1	Cytosolic 10-formyltetrahydrofolate dehydrogenase	49	7.45949	5.81652	8.60003	8.88649	13.2341	7.29863	7.5413	3.87214	11.6569	10.5135	8.77384	6.34712	6737.29	5253.38	7767.4	8026.13	11952.8	6592	6811.18	3497.25	10528.3	9495.61	7924.39	5732.61
Q02053	Uba1	Ubiquitin-like modifier-activating enzyme 1	49	7.92796	10.1945	11.0505	8.13048	7.01733	10.396	5.51477	7.3959	7.83284	7.04975	7.68773	9.80218	8527.05	10964.9	11885.6	8744.88	7547.61	11181.6	5931.51	7954.79	8424.75	7582.48	8268.67	10542.9
Q91WQ3	Yars1	Tyrosine--tRNA ligase, cytoplasmic	49	7.46435	9.38389	7.78729	8.87297	9.57803	9.56748	10.4343	8.434	7.16236	7.65201	7.38042	6.28293	5438.77	6837.41	5674.08	6465.14	6978.87	6971.18	7602.76	6145.29	5218.73	5575.51	5377.62	4577.95
Q8VDD5	Myh9	Myosin-9	48	9.17061	12.7014	12.1024	8.16808	3.7864	3.99092	3.60521	4.54996	6.72958	7.09645	13.0101	15.0889	6574.09	9105.2	8675.79	5855.41	2714.34	2860.95	2584.45	3261.71	4824.2	5087.2	9326.48	10816.7
Q8R429	Atp2a1	Sarcoplasmic/endoplasmic reticulum calcium ATPase 1	48	3.06853	6.70444	6.53136	5.24428	6.927	6.06393	5.63153	29.1214	4.96765	10.7606	9.53306	5.44627	2930.12	6402.03	6236.75	5007.73	6614.55	5790.41	5377.51	27807.8	4743.58	10275.2	9103.06	5200.61
P70296	Pebp1	Phosphatidylethanolamine-binding protein 1	48	8.50975	5.71348	6.16745	8.35698	9.41427	7.99489	9.84605	5.1564	10.5014	9.26333	14.0431	5.03284	5100.77	3424.68	3696.79	5009.2	5642.94	4792.16	5901.75	3090.76	6294.59	5552.47	8417.49	3016.7
E9Q414	Apob	Apolipoprotein B-100	47	7.47107	9.05017	7.57684	7.5667	4.10737	8.80675	4.46197	3.91017	11.9737	8.0451	7.86529	19.1649	2608.51	3159.85	2645.44	2641.9	1434.08	3074.86	1557.89	1365.23	4180.59	2808.93	2746.15	6691.38
Q8R146	Apeh	Acylamino-acid-releasing enzyme	47	11.7592	8.09791	9.23044	11.3346	8.79527	7.11998	7.12161	4.11986	10.305	7.42486	8.25054	6.44078	7041.34	4848.97	5527.12	6787.06	5266.54	4263.39	4264.37	2466.94	6170.53	4445.95	4940.36	3856.69
A0A087WSN6	Fn1	Isoform of P11276, Fibronectin	46	5.55651	6.21454	6.55874	7.77548	7.97419	10.0594	3.18464	2.99322	13.5132	10.7553	12.0979	13.3168	3143	3515.21	3709.9	4398.14	4510.54	5690.05	1801.37	1693.09	7643.64	6083.66	6843.07	7532.57
P11589	Mup2	Major urinary protein 2	46	5.77252	8.52638	3.25617	6.39567	4.31372	2.95194	3.55588	2.2705	9.28533	45.1443	4.96164	3.56598	5570.79	8228.41	3142.38	6172.16	4162.97	2848.78	3431.61	2191.15	8960.84	43566.6	4788.25	3441.36
P00920	Ca2	Carbonic anhydrase 2	46	11.2493	8.07565	9.38798	9.73111	5.61481	12.306	6.05024	3.61001	8.95318	5.09253	8.62505	11.3041	8663.63	6219.44	7230.13	7494.39	4324.23	9477.44	4659.58	2780.24	6895.27	3922	6642.56	8705.86
E9Q616	Ahnak	AHNAK nucleoprotein (desmoyokin)	45	9.66033	9.10128	10.0679	12.9574	4.99831	4.76759	5.50354	7.32023	9.172	8.76139	9.4715	8.2185	3836.97	3614.92	3998.87	5146.52	1985.27	1893.63	2185.94	2907.51	3643.01	3479.92	3761.97	3264.29
P97457	Mylpf	Myosin regulatory light chain 2, skeletal muscle isoform	45	1.55523	2.20708	2.15357	3.28502	4.26601	1.17851	2.49431	45.8341	3.86761	8.06172	20.2445	4.85235	1948.2	2764.75	2697.72	4115.06	5343.92	1476.29	3124.55	57415.1	4844.85	10098.7	25359.8	6078.41
P50247	Ahcy	Adenosylhomocysteinase	45	9.59348	8.1197	8.76611	9.60409	8.31024	8.06732	8.68368	5.63868	9.86107	8.23052	8.45018	6.67493	8353.1	7069.87	7632.7	8362.34	7235.77	7024.26	7560.93	4909.63	8586.09	7166.36	7357.62	5811.9
P15105	Glul	Glutamine synthetase	44	7.01178	4.89557	7.13928	8.24098	13.8219	6.73609	7.87981	3.90118	13.7053	11.8574	9.0111	5.79958	9052.89	6320.66	9217.5	10639.9	17845.4	8696.94	10173.6	5036.8	17694.9	15309.1	11634.2	7487.82
Q9CZD3	Gars1	Glycine--tRNA ligase	44	7.25626	9.559	9.78338	7.75952	8.63119	11.2241	6.6573	8.53193	6.8642	6.98097	7.6622	9.08993	6694.97	8819.58	9026.61	7159.3	7963.54	10355.9	6142.34	7871.96	6333.23	6440.97	7069.51	8386.8
Q8K0E8	Fgb	Fibrinogen beta chain	44	4.96031	9.67492	6.4741	9.91122	6.97769	4.84695	5.35722	4.92597	11.6339	12.8965	10.0526	12.2886	4135.78	8066.7	5397.94	8263.72	5817.82	4041.26	4466.71	4107.15	9700.01	10752.8	8381.62	10245.9
P18760	Cfl1	Cofilin-1	44	10.4867	7.16117	7.49097	10.0279	8.72251	6.58232	7.50602	4.79309	11.6625	9.37545	10.3267	5.86458	10418.1	7114.3	7441.94	9962.27	8665.42	6539.23	7456.89	4761.72	11586.2	9314.08	10259.1	5826.19
Q8BGQ7	Aars1	Alanine--tRNA ligase, cytoplasmic	43	8.45171	9.55175	9.62167	9.03425	8.6566	9.74942	6.50443	6.87209	7.17343	7.38005	8.69322	8.31139	6348.88	7175.22	7227.75	6786.48	6502.79	7323.71	4886.09	5162.28	5388.64	5543.85	6530.3	6243.47
P28271	Aco1	Cytoplasmic aconitate hydratase	43	8.30466	8.71566	9.23353	8.17366	9.51439	9.74591	10.0671	5.30257	7.96041	7.65777	8.42565	6.89868	6513.9	6836.28	7242.48	6411.15	7462.77	7644.37	7896.31	4159.16	6243.88	6006.5	6608.8	5411.1
P09528	Fth1	Ferritin heavy chain	43	8.08957	7.25566	4.94071	7.50052	8.70787	6.3617	9.84771	4.66551	13.427	13.4165	9.70563	6.08166	7140.47	6404.4	4361.05	6620.53	7686.23	5615.32	8692.34	4118.14	11851.7	11842.4	8566.93	5368.14
P56375	Acyp2	Acylphosphatase-2	42	10.2814	5.37756	5.37336	9.48064	9.76436	5.40756	9.22893	4.48858	13.198	12.7448	10.4595	4.1953	13777.5	7206.13	7200.5	12704.4	13084.6	7246.33	12367.1	6014.86	17685.8	17078.5	14016.1	5621.86
P10649	Gstm1	Glutathione S-transferase Mu 1	42	7.86351	8.67936	8.12046	7.71834	8.40478	10.2999	11.9544	7.69774	7.82639	8.29573	6.56924	6.57018	5026.11	5547.57	5190.34	4933.32	5372.07	6583.37	7640.86	4920.15	5002.38	5302.37	4198.85	4199.45
P26443	Glud1	Glutamate dehydrogenase 1, mitochondrial	42	10.2716	8.69174	9.17717	12.0581	9.45733	5.47073	6.9281	5.26055	10.6881	8.78833	7.80151	5.40685	7355.88	6224.5	6572.14	8635.25	6772.77	3917.81	4961.49	3767.29	7654.15	6293.67	5586.97	3872.06
P15532	Nme1	Nucleoside diphosphate kinase A	42	8.35974	9.34521	9.11908	7.68034	8.42696	10.6906	11.3462	6.82085	7.53003	6.97787	6.40495	7.29811	8471.48	9470.12	9240.97	7783	8539.6	10833.5	11497.9	6912.02	7630.68	7071.14	6490.56	7395.66
P24270	Cat	Catalase	42	10.9693	7.29406	9.05522	12.1492	8.97441	8.14634	5.39058	2.95674	11.1323	6.74535	10.1288	7.05772	8712.82	5793.63	7192.51	9650	7128.32	6470.59	4281.71	2348.52	8842.36	5357.79	8045.26	5605.91
Q8VCT3	Rnpep	Aminopeptidase B	41	8.70844	9.49078	9.3222	8.46927	7.91155	10.2366	11.8934	6.53465	7.54621	7.93779	5.20908	6.74011	5665.95	6174.96	6065.28	5510.34	5147.47	6660.19	7738.14	4251.62	4909.77	5164.54	3389.17	4385.3
Q9DCD0	Pgd	6-phosphogluconate dehydrogenase, decarboxylating	41	7.98074	7.69916	9.86771	7.9899	9.52637	9.76735	9.81793	5.08191	8.59681	8.40475	7.01174	8.25563	7192.97	6939.18	8893.68	7201.22	8586.03	8803.22	8848.81	4580.28	7748.23	7575.12	6319.62	7440.72
P09103	P4hb	Protein disulfide-isomerase	41	11.2914	10.2862	10.19	11.2545	6.75659	7.94511	7.6646	5.86797	8.33982	7.06493	7.01932	6.31952	11192.7	10196.3	10101	11156.2	6697.55	7875.69	7597.63	5816.7	8266.95	7003.2	6957.99	6264.3
P08228	Sod1	Superoxide dismutase [Cu-Zn]	41	9.44955	7.1486	7.39664	8.16775	11.1844	8.60873	12.0697	5.80156	8.67277	8.10457	8.19183	5.20397	8989.38	6800.48	7036.44	7770	10639.7	8189.5	11481.9	5519.04	8250.43	7709.9	7792.91	4950.55
Q5XKE0	Mybpc2	Myosin-binding protein C, fast-type	40	4.11703	3.9932	4.22229	4.70636	4.20209	2.914	4.15806	50.5973	4.83431	3.85426	7.05656	5.34451	2964.02	2874.87	3039.8	3388.3	3025.26	2097.91	2993.56	36427.1	3480.42	2774.84	5080.31	3847.73
P27546	Map4	Microtubule-associated protein 4	40	10.7794	10.0015	9.23226	11.2631	7.50515	5.57032	7.12563	5.41584	9.00706	8.46651	9.20379	6.42945	6423.36	5959.82	5501.43	6711.58	4472.26	3319.31	4246.11	3227.26	5367.24	5045.13	5484.47	3831.26
B8JJN0	Gm20547	Gm20547 readthrough, C3/C5 convertase	40	6.62832	11.3944	9.27551	6.50393	6.50068	9.72171	7.2496	5.93425	8.22693	8.74369	6.5696	13.2514	6166.44	10600.4	8629.17	6050.72	6047.69	9044.27	6744.43	5520.73	7653.65	8134.4	6111.81	12328
A3KGU9	Sptan1	Isoform of P16546, Spectrin alpha chain, non-erythrocytic 1	40	8.40938	11.9626	10.7416	11.8889	6.49144	4.84145	5.50165	6.22405	6.47131	8.27821	9.05066	10.1388	3065.66	4361	3915.86	4334.12	2366.47	1764.96	2005.64	2268.99	2359.13	3017.84	3299.44	3696.12
P24549	Aldh1a1	Aldehyde dehydrogenase 1A1	40	7.3692	7.71818	9.49946	9.49966	8.1394	9.39572	6.36579	5.67579	9.56694	8.22347	9.22173	9.32465	4508.13	4721.62	5811.32	5811.44	4979.3	5747.86	3894.29	3472.18	5852.6	5030.73	5641.42	5704.38
O88342	Wdr1	WD repeat-containing protein 1	40	10.4885	9.18662	9.22318	11.5799	7.96678	8.26314	9.86184	5.68001	8.08434	7.45521	6.41483	5.7957	10192.5	8927.38	8962.91	11253.1	7741.97	8029.96	9583.55	5519.73	7856.21	7244.83	6233.81	5632.15
P08249	Mdh2	Malate dehydrogenase, mitochondrial	39	9.15513	10.2701	9.54081	8.47519	8.10425	10.0447	10.6042	10.7266	5.97235	5.43929	5.50745	6.1599	6640.49	7449.23	6920.23	6147.31	5878.25	7285.72	7691.51	7780.35	4331.92	3945.28	3994.72	4467.96
Q3U1J4	Ddb1	DNA damage-binding protein 1	39	10.216	9.86187	9.49102	10.3381	7.88333	7.44363	8.85409	5.73978	9.14743	8.0175	5.58259	7.42459	5901.91	5697.3	5483.06	5972.44	4554.28	4300.26	5115.1	3315.93	5284.56	4631.79	3225.12	4289.26
Q61598	Gdi2	Rab GDP dissociation inhibitor beta	39	9.07222	9.67325	9.06488	8.7884	8.88947	9.78602	9.98908	6.68754	7.68765	6.94788	6.30532	7.10829	4601.4	4906.24	4597.68	4457.45	4508.71	4963.44	5066.43	3391.9	3899.15	3523.94	3198.04	3605.3
P52480-2	Pkm	Isoform of P52480, Isoform M1 of Pyruvate kinase PKM	38	7.7683	8.85944	9.23803	8.86916	8.3916	9.33865	9.73129	7.19089	8.61733	8.67914	6.22579	7.09039	7204.3	8216.22	8567.33	8225.24	7782.35	8660.64	9024.77	6668.81	7991.69	8049.01	5773.78	6575.61
Q05920	Pc	Pyruvate carboxylase, mitochondrial	38	4.6657	4.52383	8.76996	7.9511	13.0972	7.67833	5.37382	5.19516	11.6792	10.8387	11.0192	9.20782	2890.21	2802.33	5432.63	4925.38	8113.17	4756.41	3328.86	3218.19	7234.76	6714.15	6825.94	5703.87
Q9CWJ9	Atic	Bifunctional purine biosynthesis protein ATIC	38	8.19472	9.42975	9.29801	8.5218	8.50779	10.4828	10.2312	6.07113	7.53759	6.91409	7.53964	7.27149	5139.15	5913.67	5831.05	5344.27	5335.48	6574.08	6416.27	3807.38	4727.04	4336.03	4728.33	4560.16
Q91VI7	Rnh1	Ribonuclease inhibitor	37	9.12267	8.3618	8.42892	8.53152	9.07549	9.71844	8.77028	7.15373	8.14413	7.62065	8.23789	6.83445	5870.32	5380.71	5423.9	5489.92	5839.96	6253.69	5643.56	4603.33	5240.64	4903.79	5300.97	4397.88
Q9CVB6	Arpc2	Actin-related protein 2/3 complex subunit 2	37	10.9223	10.5637	10.3561	12.6138	6.19095	5.38753	4.23917	4.65163	10.9466	9.22156	6.64085	8.26579	9543.49	9230.2	9048.74	11021.5	5409.42	4707.42	3704.03	4064.42	9564.74	8057.46	5802.53	7222.34
E9PZF0	Gm20390	Gm20390 readthrough, Nucleoside diphosphate kinase	37	8.12495	8.99398	9.02714	7.48639	8.88667	10.6103	12.2312	6.56467	7.65977	7.27168	6.08747	7.05579	6860.71	7594.52	7622.52	6321.51	7503.91	8959.35	10328	5543.21	6467.91	6140.21	5140.26	5957.91
P54071	Idh2	Isocitrate dehydrogenase [NADP], mitochondrial	37	11.0189	10.8425	10.1904	11.1858	6.30347	8.4821	10.2194	8.80839	6.7738	5.44534	4.40016	6.32973	6450.46	6347.21	5965.44	6548.19	3690.05	4965.42	5982.43	5156.43	3965.38	3187.7	2575.85	3705.42
P48758	Cbr1	Carbonyl reductase [NADPH] 1	37	8.35586	8.17949	7.69833	8.86621	9.02771	9.08357	9.20087	6.08538	9.25852	8.63613	8.70072	6.9072	7789.63	7625.21	7176.66	8265.4	8415.95	8468.03	8577.38	5673.01	8631.12	8050.91	8111.12	6439.14
Q922D8	Mthfd1	C-1-tetrahydrofolate synthase, cytoplasmic	36	6.89355	8.49982	8.0412	9.21856	8.83222	8.36392	8.02341	5.3151	9.35156	8.78895	9.96411	8.70758	3630.92	4476.96	4235.4	4855.53	4652.04	4405.38	4226.03	2799.53	4925.58	4629.25	5248.22	4586.39
P15626	Gstm2	Glutathione S-transferase Mu 2	36	7.92932	8.46863	7.80649	7.58333	8.52739	10.9065	13.8748	7.32391	7.60563	8.10096	5.88642	5.98671	4715.04	5035.73	4642	4509.3	5070.67	6485.35	8250.39	4355.04	4522.56	4817.1	3500.26	3559.9
Q9CZU6	Cs	Citrate synthase, mitochondrial	36	10.1623	9.59868	10.1145	9.99649	8.25668	8.45497	9.3964	9.12507	7.11496	6.20045	5.54731	6.03223	9986.9	9433.04	9939.96	9823.99	8114.2	8309.07	9234.25	8967.6	6992.18	6093.45	5451.58	5928.13
O35639	Anxa3	Annexin A3	36	9.94342	9.56711	9.49327	12.1945	7.0688	6.29152	9.57698	5.35637	9.18899	9.38688	6.48737	5.44484	8259.56	7946.98	7885.64	10129.4	5871.74	5226.09	7955.18	4449.3	7632.89	7797.27	5388.77	4522.79
P47738	Aldh2	Aldehyde dehydrogenase, mitochondrial	36	10.3945	7.69239	9.78992	11.734	8.8404	6.30741	7.39792	4.9129	10.9223	8.83616	7.12939	6.0426	8368.77	6193.23	7881.98	9447.21	7117.51	5078.17	5956.15	3955.43	8793.7	7114.1	5739.96	4864.97
P27773	Pdia3	Protein disulfide-isomerase A3	36	12.3067	11.7695	10.7842	11.5971	7.20358	6.28643	7.47521	5.40132	7.76166	6.576	6.70898	6.12937	7215.79	6900.83	6323.12	6799.77	4223.69	3685.94	4382.96	3166.97	4550.91	3855.72	3933.69	3593.85
Q61879	Myh10	Myosin-10	35	6.82274	10.0061	8.91425	9.44948	5.54149	4.33648	4.33394	5.28113	8.38607	10.8482	14.6335	11.4466	2795.6	4099.99	3652.59	3871.9	2270.61	1776.86	1775.82	2163.93	3436.17	4445.03	5996.02	4690.21
P35700	Prdx1	Peroxiredoxin-1	35	6.77621	9.0753	11.9559	9.21726	6.60408	8.75639	5.15506	7.79227	7.82845	7.83889	9.70975	9.2905	5800.37	7768.37	10234.1	7889.89	5653.03	7495.39	4412.68	6670.11	6701.08	6710.02	8311.46	7952.58
P21107	Tpm3	Tropomyosin alpha-3 chain	35	4.50263	6.94373	5.8121	5.12121	5.84708	4.72046	5.43974	42.1583	4.534	3.69111	6.03946	5.19014	2835.04	4372.05	3659.53	3224.52	3681.56	2972.19	3425.08	26544.6	2854.79	2324.07	3802.69	3267.92
P26043	Rdx	Radixin	35	7.38918	10.5757	6.48604	7.95925	9.63669	11.0037	10.4042	7.80332	5.97867	7.54863	7.92163	7.29304	6953.93	9952.77	6103.99	7490.42	9069.05	10355.5	9791.32	7343.67	5626.5	7103.99	7455.01	6863.45
Q08642	Padi2	Protein-arginine deiminase type-2	35	8.18128	9.56113	9.5139	10.1205	9.03944	8.6493	7.34033	6.9174	8.48162	7.40124	7.16024	7.63367	5782.2	6757.42	6724.04	7152.73	6388.71	6112.98	5187.85	4888.94	5994.47	5230.9	5060.57	5395.17
Q68FD5	Cltc	Clathrin heavy chain 1	35	8.38127	11.5146	12.8543	10.7728	4.02391	4.53694	3.99326	5.22458	7.0655	8.93151	10.6267	12.0747	3576.93	4914.16	5485.91	4597.56	1717.31	1936.26	1704.23	2229.73	3015.39	3811.76	4535.24	5153.19
P20029	Hspa5	Endoplasmic reticulum chaperone BiP	35	9.41157	10.5704	10.2246	10.0932	8.11393	7.33634	7.89995	6.56027	7.98173	6.97688	8.03784	6.79329	6008.66	6748.47	6527.74	6443.84	5180.2	4683.76	5043.59	4188.29	5095.8	4454.27	5131.62	4337.06
Q8R016	Blmh	Bleomycin hydrolase	35	10.6282	8.44226	9.20803	11.0647	8.7292	6.57118	8.05177	4.63068	10.9084	8.83366	6.58379	6.3481	6541.24	5195.86	5667.16	6809.87	5372.46	4044.29	4955.53	2849.99	6713.66	5436.75	4052.05	3906.99
P55264	Adk	Adenosine kinase	34	9.67533	9.05528	8.83612	8.83907	9.12056	9.59047	9.09718	6.29945	8.82523	7.611	6.59108	6.45923	7222.47	6759.61	6596.01	6598.21	6808.34	7159.12	6790.89	4702.43	6587.88	5681.48	4920.13	4821.7
P05202	Got2	Aspartate aminotransferase, mitochondrial	34	9.71582	10.2995	10.137	9.37056	7.48615	10.1914	10.8114	10.1266	5.43362	5.3989	4.96842	6.06061	9114.22	9661.72	9509.32	8790.34	7022.61	9560.39	10142	9499.54	5097.17	5064.6	4660.78	5685.34
Q9CZ30	Ola1	Obg-like ATPase 1	34	7.91416	10.2892	10.2345	8.63936	6.91502	9.22685	4.99176	7.59118	7.67059	7.49749	9.71693	9.31293	3140.43	4082.89	4061.16	3428.2	2743.96	3661.32	1980.79	3012.27	3043.78	2975.09	3855.79	3695.48
Q60710	Samhd1	Deoxynucleoside triphosphate triphosphohydrolase SAMHD1	34	10.7445	11.0639	11.0501	11.7564	5.41737	5.61533	3.94337	5.10019	8.39239	8.3798	8.4219	10.1147	7148.23	7360.7	7351.5	7821.43	3604.12	3735.82	2623.48	3393.1	5583.37	5574.99	5603	6729.2
Q19LI2	A1bg	Alpha-1B-glycoprotein	34	7.37606	8.6584	9.28865	6.42729	4.28892	18.6296	3.16486	2.58983	4.16886	7.98572	11.6859	15.7359	3656.68	4292.4	4604.85	3186.33	2126.23	9235.62	1568.98	1283.91	2066.71	3958.92	5793.3	7801.07
P19221	F2	Prothrombin	34	5.7005	9.37524	9.51038	6.77192	6.43835	10.0031	5.48197	5.81779	9.18975	8.2265	9.32792	14.1566	2819.92	4637.74	4704.59	3349.93	3184.92	4948.33	2711.82	2877.94	4545.98	4069.48	4614.33	7002.97
P70670	Naca	Nascent polypeptide-associated complex subunit alpha, muscle-specific form	33	8.3075	9.85299	7.37699	8.90575	6.20632	5.86569	8.04021	8.77906	8.10349	8.59517	10.6988	9.26803	1708.17	2025.95	1516.84	1831.18	1276.13	1206.09	1653.21	1805.13	1666.22	1767.32	2199.86	1905.67
Q93092	Taldo1	Transaldolase	33	7.86074	8.96697	9.14399	7.52176	9.42702	10.5468	12.3111	6.5664	6.89703	7.02363	6.61734	7.11726	7856.08	8961.65	9138.57	7517.3	9421.43	10540.5	12303.8	6562.5	6892.94	7019.46	6613.41	7113.04
P28474	Adh5	Alcohol dehydrogenase class-3	33	7.77606	9.05905	8.00694	7.27487	9.0541	11.5658	13.9652	7.56008	6.78479	7.07039	5.50647	6.37619	9109.07	10612	9379.53	8521.96	10606.2	13548.5	16359.2	8856.07	7947.87	8282.43	6450.42	7469.23
P11352	Gpx1	Glutathione peroxidase 1	33	8.66831	9.64638	9.48789	8.00636	8.11557	12.616	10.1096	4.83663	7.54467	6.57863	6.52994	7.85996	3985.99	4435.74	4362.86	3681.6	3731.82	5801.29	4648.75	2224.05	3469.3	3025.08	3002.69	3614.28
P45591	Cfl2	Cofilin-2	33	8.85654	6.40298	6.67302	8.86081	9.70022	7.33469	9.32769	4.85513	10.9343	11.0641	10.879	5.11158	5755.23	4160.84	4336.32	5758.01	6303.48	4766.29	6061.4	3155	7105.42	7189.74	7069.48	3321.65
Q9R111	Gda	Guanine deaminase	33	10.9536	9.32249	9.56876	9.87408	7.31111	10.7777	8.30767	4.60018	8.39001	6.49642	6.68015	7.7178	8704.75	7408.49	7604.2	7846.83	5810.07	8564.92	6602.02	3655.72	6667.46	5162.64	5308.65	6133.26
Q99KQ4	Nampt	Nicotinamide phosphoribosyltransferase	33	6.88809	8.85051	8.5582	7.13575	9.49429	10.4584	11.4684	6.75336	8.44222	7.55894	6.92052	7.47129	4370.95	5616.24	5430.75	4528.11	6024.76	6636.55	7277.49	4285.46	5357.15	4796.65	4391.53	4741.03
Q60864	Stip1	Stress-induced-phosphoprotein 1	32	8.50028	11.5798	12.707	9.0051	6.00184	9.03173	7.23587	5.7936	6.28751	5.74285	8.48629	9.6281	6408.18	8729.76	9579.55	6788.75	4524.66	6808.83	5454.97	4367.67	4740.02	4329.41	6397.63	7258.42
P07724	Alb	Albumin	32	5.72613	8.85209	11.2674	5.45557	6.81572	8.48255	7.43066	19.4873	4.43193	6.31515	6.3885	9.34705	5222.87	8074.1	10277.1	4976.09	6216.7	7737.04	6777.6	17774.6	4042.42	5760.13	5827.03	8525.56
P09405	Ncl	Nucleolin	32	9.96149	9.78967	8.4117	10.3061	7.16387	6.70619	7.2523	5.85764	9.39123	8.54554	8.86421	7.75009	6504.33	6392.14	5492.4	6729.32	4677.63	4378.79	4735.37	3824.73	6131.98	5579.79	5787.86	5060.4
P48774	Gstm5	Glutathione S-transferase Mu 5	32	7.55169	8.67655	8.37212	7.45704	8.54497	11.1053	11.5329	7.44254	7.48499	7.90599	7.06067	6.86526	4098.49	4708.98	4543.76	4047.12	4637.57	6027.12	6259.18	4039.25	4062.29	4290.78	3832	3725.95
Q9D154	Serpinb1a	Leukocyte elastase inhibitor A	32	11.3199	9.28577	8.88759	8.94642	7.23045	8.60871	6.97917	6.63653	9.45418	7.96476	6.84834	7.83817	5443.28	4465.15	4273.68	4301.97	3476.83	4139.58	3356	3191.24	4546.13	3829.93	3293.09	3769.06
Q9DBB8	Dhdh	Trans-1,2-dihydrobenzene-1,2-diol dehydrogenase	32	6.51227	8.5911	8.47672	7.29761	9.51011	10.7598	12.2483	7.15992	7.43756	8.23393	7.12588	6.64684	3483.93	4596.06	4534.87	3904.07	5087.71	5756.27	6552.57	3830.41	3978.94	4404.98	3812.2	3555.92
P24527	Lta4h	Leukotriene A-4 hydrolase	32	8.24447	9.52855	8.5181	7.78631	8.36559	10.9185	12.8187	7.25071	6.99077	7.26329	5.77341	6.54154	6213.83	7181.64	6420.07	5868.52	6305.12	8229.26	9661.44	5464.84	5268.92	5474.32	4351.4	4930.34
Q03265	Atp5f1a	ATP synthase subunit alpha, mitochondrial	32	4.79853	11.5611	10.7557	6.84038	5.09569	5.74808	6.20951	22.5747	4.94789	9.1612	7.04572	5.26155	2278.5	5489.58	5107.17	3248.04	2419.6	2729.38	2948.48	10719.2	2349.42	4350.04	3345.54	2498.36
Q9D1A2	Cndp2	Cytosolic non-specific dipeptidase	32	9.20007	9.68535	8.90134	9.116	8.68954	9.31731	10.3594	6.23464	7.38307	7.10734	7.02755	6.9784	5234.22	5510.31	5064.26	5186.39	4943.76	5300.92	5893.8	3547.09	4200.47	4043.6	3998.2	3970.24
Q00612	G6pdx	Glucose-6-phosphate 1-dehydrogenase X	32	9.19462	8.36767	11.0013	10.4735	7.43519	7.39849	3.99223	4.38548	10.2621	8.88792	8.76572	9.83579	7904.5	7193.58	9457.66	9003.92	6391.94	6360.39	3432.07	3770.14	8822.23	7640.83	7535.78	8455.71
E9PWE8	Dpysl3	Isoform of Q62188, Dihydropyrimidinase-related protein 3	32	8.03704	12.9064	12.0563	11.854	5.81286	7.88468	5.00811	5.39948	8.56467	7.04832	6.83991	8.58827	4507.72	7238.77	6762	6648.53	3260.25	4422.27	2808.89	3028.4	4803.65	3953.18	3836.29	4816.89
Q99K51	Pls3	Plastin-3	31	8.70681	11.4759	11.12	8.46455	6.02974	8.65412	6.06221	7.67467	7.15787	6.5729	7.69284	10.3884	3904.43	5146.19	4986.57	3795.79	2703.94	3880.8	2718.5	3441.58	3209.83	2947.51	3449.73	4658.52
Q9JHU4	Dync1h1	Cytoplasmic dynein 1 heavy chain 1	31	6.3566	8.946	9.27268	8.29453	5.146	5.56396	6.24426	7.1397	7.42827	10.406	11.0016	14.2003	1267.49	1783.81	1848.95	1653.91	1026.1	1109.44	1245.09	1423.64	1481.18	2074.94	2193.7	2831.51
Q9CPY7	Lap3	Cytosol aminopeptidase	31	9.63842	7.8696	9.08805	11.238	9.11628	6.11512	6.15612	4.75253	10.9503	9.18096	9.20026	6.69435	4014.77	3277.99	3785.52	4681.07	3797.28	2547.18	2564.26	1979.61	4561.2	3824.22	3832.26	2788.45
Q8K010	Oplah	5-oxoprolinase	31	7.16656	8.03824	8.64002	9.28456	10.92	6.56348	8.89023	5.65914	9.34219	9.50661	8.62005	7.36887	3139.95	3521.87	3785.53	4067.93	4784.5	2875.72	3895.16	2479.49	4093.18	4165.22	3776.78	3228.59
P70695	Fbp2	Fructose-1,6-bisphosphatase isozyme 2	31	6.62762	7.35659	8.11497	8.34555	9.99616	10.6236	11.4536	7.24093	8.223	8.87719	7.43372	5.70707	3994.17	4433.49	4890.53	5029.49	6024.24	6402.36	6902.59	4363.79	4955.64	5349.89	4479.97	3439.4
P51125	Cast	Calpastatin	31	9.24421	8.91489	8.23572	10.0536	8.6773	7.46323	8.84786	5.25217	9.04078	8.89925	9.22603	6.14494	4921.92	4746.58	4384.97	5352.87	4620.08	3973.67	4710.89	2796.43	4813.61	4738.25	4912.24	3271.77
Q9DBF1	Aldh7a1	Alpha-aminoadipic semialdehyde dehydrogenase	31	10.5601	8.24241	8.88842	10.8602	9.1012	6.35563	7.68337	4.90986	10.494	8.65362	8.04411	6.20701	4580.71	3575.36	3855.58	4710.91	3947.88	2756.92	3332.86	2129.78	4552.06	3753.73	3489.34	2692.45
P50396	Gdi1	Rab GDP dissociation inhibitor alpha	31	8.45459	9.33496	8.97951	8.39588	8.44615	10.4234	11.5699	6.95972	7.73136	7.32284	5.49193	6.88979	3382.36	3734.56	3592.36	3358.87	3378.98	4170	4628.67	2784.32	3093.02	2929.59	2197.11	2756.34
Q61730	Il1rap	Interleukin-1 receptor accessory protein	31	6.62064	8.53072	8.24145	6.98709	8.89868	10.5808	7.95563	6.81394	10.209	8.144	5.76999	11.248	3841.24	4949.45	4781.62	4053.85	5162.94	6138.87	4615.79	3953.39	5923.2	4725.08	3347.7	6526.02
Q9CPU0	Glo1	Lactoylglutathione lyase	31	7.63732	8.64666	8.01793	8.63182	7.97327	10.7058	11.7468	6.61157	8.52705	8.11057	6.83796	6.5532	7705.5	8723.85	8089.51	8708.88	8044.45	10801.4	11851.7	6670.59	8603.17	8182.97	6899	6611.7
Q8VCR8	Mylk2	Myosin light chain kinase 2, skeletal/cardiac muscle	30	5.58743	7.56366	7.61065	7.00581	6.67325	9.36865	8.85759	10.3856	5.22709	7.37093	12.7402	11.6091	2946.6	3988.79	4013.57	3694.6	3519.22	4940.67	4671.16	5476.98	2756.57	3887.15	6718.71	6122.2
Q9ERD7	Tubb3	Tubulin beta-3 chain	30	6.78204	7.22857	8.48056	9.66578	8.96347	7.08379	6.6218	5.82664	10.8366	9.64888	9.86326	8.99864	1893.99	2018.69	2368.33	2699.32	2503.19	1978.26	1849.24	1627.18	3026.28	2694.6	2754.47	2513.01
P26039	Tln1	Talin-1	30	7.72048	8.72924	12.7885	8.73106	4.39133	5.90941	5.68763	5.85306	6.00924	6.8345	11.8899	15.4556	2029.24	2294.38	3361.32	2294.86	1154.21	1553.22	1494.93	1538.41	1579.46	1796.37	3125.13	4062.33
Q8C1A5	Thop1	Thimet oligopeptidase	30	7.77308	9.68673	8.8526	7.8616	8.59099	11.4065	9.58755	7.40272	7.18492	7.14279	7.42068	7.08988	3896.2	4855.4	4437.3	3940.57	4306.17	5717.4	4805.69	3710.56	3601.39	3580.27	3719.56	3553.75
P07356	Anxa2	Annexin A2	30	7.43834	8.00711	7.59957	12.5242	8.935	8.46285	6.89816	8.61562	8.24991	9.12312	10.2905	3.85556	4171.76	4490.75	4262.18	7024.16	5011.15	4746.35	3868.8	4832.03	4626.92	5116.66	5771.39	2162.37
O55143	Atp2a2	Sarcoplasmic/endoplasmic reticulum calcium ATPase 2	30	2.65111	6.88891	6.28896	4.98317	5.73483	5.37441	5.06493	34.8812	4.83416	11.1981	6.9998	5.10041	1948.51	5063.21	4622.26	3662.53	4214.98	3950.08	3722.62	25637	3553.01	8230.36	5144.71	3748.7
Q9JMH6	Txnrd1	Thioredoxin reductase 1, cytoplasmic	30	9.20926	9.0155	8.77188	8.92688	8.85745	9.60853	10.8293	6.26268	8.18707	7.71438	6.19039	6.42669	6425.46	6290.27	6120.29	6228.44	6180	6704.04	7555.79	4369.58	5712.26	5382.46	4319.14	4484.01
P23492	Pnp	Purine nucleoside phosphorylase	30	10.1917	10.1271	10.4695	9.49048	6.24491	9.82893	8.23039	6.07292	8.69592	7.06998	5.49028	8.08788	4525.44	4496.78	4648.78	4214.08	2772.94	4364.36	3654.56	2696.57	3861.27	3139.3	2437.86	3591.28
P13634	Ca1	Carbonic anhydrase 1	30	12.2564	7.69702	8.47555	9.30386	7.46336	11.2081	7.19034	3.87439	11.0533	6.02051	7.4858	7.97139	4380.47	2750.94	3029.19	3325.23	2667.43	4005.8	2569.85	1384.72	3950.5	2151.75	2675.45	2849
P10107	Anxa1	Annexin A1	29	8.32212	10.5108	9.6782	11.7773	6.28413	6.44647	5.52381	6.63663	9.60875	9.38999	9.25667	6.56515	6052.46	7644.21	7038.7	8565.33	4570.28	4688.35	4017.32	4826.65	6988.19	6829.09	6732.13	4774.66
O08749	Dld	Dihydrolipoyl dehydrogenase, mitochondrial	29	9.92122	10.3829	10.7226	8.99841	8.03762	8.36215	9.75553	9.96402	6.39972	5.93469	5.11599	6.40519	5044.71	5279.46	5452.17	4575.48	4086.94	4251.96	4960.46	5066.47	3254.11	3017.65	2601.36	3256.89
P07901	Hsp90aa1	Heat shock protein HSP 90-alpha	29	7.83453	10.7048	13.2355	8.27212	4.3079	7.96219	4.93964	6.29738	6.22894	6.11921	8.37757	15.7203	3365.56	4598.55	5685.69	3553.54	1850.59	3420.4	2121.97	2705.23	2675.83	2628.69	3598.84	6753.13
Q8CGB9	Ide	Isoform of Q9JHR7, Insulin-degrading enzyme	29	8.36748	8.58834	10.7114	10.0263	8.57058	8.24677	7.1485	5.22606	8.07248	8.3911	6.5395	10.1115	3575.34	3669.71	4576.86	4284.15	3662.12	3523.76	3054.48	2233.04	3449.29	3585.43	2794.26	4320.54
Q99JY9	Actr3	Actin-related protein 3	29	10.786	10.1386	9.89825	11.9895	7.27031	5.27396	3.97277	4.43189	10.3191	8.89305	8.98575	8.04085	4404.34	4140	4041.85	4895.78	2968.76	2153.57	1622.24	1809.72	4213.71	3631.39	3669.24	3283.4
A0A0R4J083	Acadl	Isoform of P51174, Long-chain specific acyl-CoA dehydrogenase, mitochondrial	29	10.9814	9.12554	9.6121	11.3311	8.88785	6.91486	8.56758	6.70921	8.58995	6.94566	6.16486	6.16988	6975.37	5796.53	6105.59	7197.49	5645.55	4392.31	5442.11	4261.68	5456.32	4411.87	3915.91	3919.1
Q8R1G2	Cmbl	Carboxymethylenebutenolidase homolog	29	9.11178	6.8803	6.39184	9.59581	9.40336	8.09418	11.9127	6.19281	9.61333	10.4742	7.21846	5.11126	8730.34	6592.28	6124.26	9194.11	9009.72	7755.34	11414	5933.57	9210.9	10035.7	6916.28	4897.29
P50516	Atp6v1a	V-type proton ATPase catalytic subunit A	29	9.0568	9.34685	10.1607	10.8494	7.54004	6.31365	5.36837	4.79958	10.0193	9.39349	8.3082	8.84348	4238.86	4374.61	4755.54	5077.87	3528.97	2954.98	2512.56	2246.35	4689.36	4396.44	3888.49	4139.02
P29699	Ahsg	Alpha-2-HS-glycoprotein	29	5.77051	11.7493	10.2457	6.27458	2.59284	5.5419	2.67225	4.5363	9.68216	8.51012	9.46124	22.9631	3199.66	6514.8	5681.06	3479.16	1437.69	3072.9	1481.72	2515.31	5368.61	4718.73	5246.11	12732.7
Q9D020	Nt5c3a	Cytosolic 5'-nucleotidase 3A	29	9.51825	7.84645	8.28211	8.67381	8.1551	9.43454	7.24354	6.40028	10.2923	9.30807	7.19182	7.65374	3873.86	3193.45	3370.76	3530.18	3319.07	3839.79	2948.07	2604.87	4188.89	3788.32	2927.02	3115.02
P04939	Mup3	Major urinary protein 3	29	5.92435	9.87743	3.60599	7.04068	3.78132	2.42206	2.98978	2.40676	7.39607	48.1997	3.42735	2.92855	1962.89	3272.65	1194.76	2332.76	1252.85	802.493	990.593	797.422	2450.51	15969.8	1135.57	970.306
P97807	Fh	Fumarate hydratase, mitochondrial	28	9.97905	8.84064	9.95139	10.2227	9.01637	7.84035	8.10282	6.33925	8.35726	7.4201	7.2717	6.65838	5667.9	5021.31	5652.19	5806.28	5121.12	4453.16	4602.24	3600.57	4746.76	4214.47	4130.18	3781.83
Q91Z53	Grhpr	Glyoxylate reductase/hydroxypyruvate reductase	28	7.13051	8.70247	8.01629	7.11431	9.21717	11.2124	13.5346	7.52746	6.49227	7.3402	7.50397	6.20843	4441.8	5421.02	4993.58	4431.71	5741.64	6984.5	8431.06	4689.07	4044.22	4572.42	4674.44	3867.41
Q9D0I9	Rars1	Arginine--tRNA ligase, cytoplasmic	28	7.38879	10.2108	8.98788	8.33949	7.46534	9.83569	7.47733	7.23303	6.74652	7.85025	9.58751	8.87737	2810.72	3884.23	3419.02	3172.37	2839.84	3741.53	2844.4	2751.47	2566.4	2986.26	3647.12	3376.98
P00329	Adh1	Alcohol dehydrogenase 1	28	6.69276	9.17272	8.51697	7.06117	8.27072	12.2643	13.3589	7.5624	7.06056	8.03567	4.87807	7.12574	4915.48	6736.88	6255.27	5186.06	6074.41	9007.5	9811.42	5554.19	5185.61	5901.78	3582.69	5233.48
P26040	Ezr	Ezrin	28	9.17693	11.2386	7.20748	9.11684	8.36884	10.0019	9.23399	6.88693	6.9493	7.31771	6.72076	7.78069	3022.01	3700.93	2373.46	3002.22	2755.9	3293.68	3040.8	2267.9	2288.44	2409.76	2213.18	2562.22
P51859	Hdgf	Hepatoma-derived growth factor	28	10.5134	7.4042	6.13545	9.56227	9.82646	6.7752	9.1489	5.07309	10.8667	10.261	8.72754	5.70578	8098.3	5703.33	4726.03	7365.65	7569.15	5218.82	7047.24	3907.71	8370.43	7903.87	6722.67	4395.06
O88990	Actn3	Alpha-actinin-3	28	1.9405	1.61973	1.91673	1.98064	1.94962	1.25461	2.23394	79.0542	3.38502	0.845979	1.89186	1.92716	570.563	476.247	563.572	582.365	573.243	368.892	656.842	23244.2	995.292	248.742	556.26	566.641
Q07968	F13b	Coagulation factor XIII B chain	28	6.50946	9.81831	10.3294	10.1504	7.70442	6.58258	6.05921	4.82961	11.0146	9.38485	8.48043	9.13668	3151.44	4753.36	5000.82	4914.12	3729.96	3186.84	2933.46	2338.17	5332.54	4543.51	4105.65	4423.36
Q922B2	Dars1	Aspartate--tRNA ligase, cytoplasmic	27	7.03878	9.02191	9.91453	8.9724	8.64171	7.03318	6.50226	5.91213	7.45683	10.1964	9.33731	9.97254	2567.61	3291.02	3616.63	3272.96	3152.33	2565.57	2371.9	2156.63	2720.11	3719.46	3406.07	3637.79
Q61171	Prdx2	Peroxiredoxin-2	27	7.99627	9.56876	12.7138	9.69015	6.16687	11.5127	4.25244	5.04084	7.81281	6.16113	8.37825	10.706	6061.9	7253.99	9638.19	7346.02	4675.05	8727.66	3223.74	3821.42	5922.82	4670.7	6351.48	8116.15
Q64737	Gart	Trifunctional purine biosynthetic protein adenosine-3	27	7.96866	9.35625	9.19825	7.98423	7.80821	9.98701	6.64632	7.63328	7.82066	7.93181	8.64023	9.0251	5424.05	6368.55	6261	5434.65	5314.84	6797.89	4523.97	5195.77	5323.31	5398.97	5881.17	6143.14
P99029	Prdx5	Peroxiredoxin-5, mitochondrial	27	8.00292	8.61246	9.28675	7.96622	8.05084	9.21776	9.91572	6.50636	9.60818	8.50288	6.50561	7.8243	3231.72	3477.86	3750.15	3216.9	3251.07	3722.29	4004.14	2627.38	3879.95	3433.61	2627.08	3159.59
Q8VCT4	Ces1d	Carboxylesterase 1D	27	7.25261	8.54285	7.74869	6.96691	9.12343	11.1003	11.2989	6.47403	8.73086	8.31101	5.99001	8.46045	5319.78	6266.17	5683.65	5110.22	6692.02	8142.04	8287.7	4748.69	6404.07	6096.11	4393.66	6205.73
P57780	Actn4	Alpha-actinin-4	27	8.78905	9.53226	9.71633	10.6658	6.32426	5.54639	4.26626	17.8037	6.91734	5.91438	6.78759	7.73656	2860.55	3102.44	3162.35	3471.38	2058.34	1805.17	1388.53	5794.54	2251.37	1924.94	2209.14	2518
Q9CRB6	Tppp3	Tubulin polymerization-promoting protein family member 3	27	11.9292	7.75154	7.90023	12.1582	8.62997	5.55178	7.22663	3.69084	13.2546	9.03579	8.71862	4.15257	10917.1	7093.89	7229.96	11126.7	7897.79	5080.76	6613.51	3377.7	12130.1	8269.18	7978.92	3800.26
P26262	Klkb1	Plasma kallikrein	27	6.98965	10.1096	8.57279	6.88102	7.25818	10.7876	5.38353	5.75076	9.09876	8.13711	8.51971	12.5113	3913.34	5660.12	4799.7	3852.52	4063.68	6039.73	3014.11	3219.71	5094.18	4555.77	4769.98	7004.76
Q62446	Fkbp3	Peptidyl-prolyl cis-trans isomerase FKBP3	27	10.7945	6.09488	5.97298	10.5973	9.54817	5.57558	9.08601	4.55969	10.9822	11.1474	11.0086	4.63269	7388.84	4171.96	4088.52	7253.9	6535.75	3816.5	6219.4	3121.12	7517.34	7630.42	7535.44	3171.09
Q61233	Lcp1	Plastin-2	26	10.78	11.4526	11.6947	9.77144	4.4083	8.5228	3.93466	6.86383	7.45837	6.02251	7.21476	11.8761	4030.51	4281.98	4372.49	3653.42	1648.21	3186.57	1471.12	2566.3	2788.59	2251.74	2697.51	4440.31
Q9CPV4	Glod4	Glyoxalase domain-containing protein 4	26	9.34864	8.05491	8.73992	9.63553	8.76273	8.83408	6.50508	6.10623	9.96197	8.35881	9.02747	6.66463	3524.47	3036.73	3294.98	3632.63	3303.58	3330.48	2452.44	2302.07	3755.7	3151.3	3403.39	2512.59
P97298	Serpinf1	Pigment epithelium-derived factor	26	8.56161	10.2437	8.71092	8.48902	8.89908	9.08447	9.11272	6.70435	8.0917	7.91829	6.30941	7.87475	4375.81	5235.51	4452.12	4338.71	4548.29	4643.04	4657.48	3426.57	4135.64	4047.01	3224.72	4024.76
Q8BVI4	Qdpr	Dihydropteridine reductase	26	7.89934	8.91478	8.03776	7.57772	9.17524	10.3662	12.0475	7.1035	7.85783	8.17242	6.33897	6.5087	3441.06	3883.4	3501.36	3300.96	3996.86	4515.67	5248.06	3094.38	3422.98	3560.02	2761.34	2835.28
Q8K182	C8a	Complement component C8 alpha chain	26	7.16532	8.48989	11.4502	8.72294	6.42656	5.86018	2.97504	3.69896	13.2516	8.35048	8.60984	14.999	3279.87	3886.18	5241.26	3992.86	2941.71	2682.45	1361.8	1693.17	6065.81	3822.37	3941.09	6865.66
O08528	Hk2	Hexokinase-2	26	9.1975	7.75941	9.36784	8.21281	8.59866	7.52807	9.48138	6.88581	6.91948	8.8631	8.42825	8.7577	2597.77	2191.59	2645.88	2319.65	2428.63	2126.25	2677.95	1944.85	1954.36	2503.32	2380.5	2473.55
Q06770	Serpina6	Corticosteroid-binding globulin	26	9.07335	9.73167	8.398	8.04597	7.06263	9.90126	9.99163	5.77575	8.95547	7.89678	5.38851	9.77899	5265.09	5647.1	4873.2	4668.92	4098.31	5745.51	5797.95	3351.56	5196.69	4582.35	3126.85	5674.56
P56480	Atp5f1b	ATP synthase subunit beta, mitochondrial	26	6.36868	11.3263	11.6467	7.98173	5.12504	7.34321	6.43283	17.2376	5.6693	7.86616	6.06221	6.94026	1457.53	2592.12	2665.45	1826.69	1172.91	1680.56	1472.21	3944.98	1297.47	1800.24	1387.39	1588.34
Q3V1D3	Ampd1	AMP deaminase 1	26	6.34249	8.14326	8.11908	11.0343	4.09588	4.38234	4.21083	8.24736	6.73817	9.46284	14.3324	14.891	2492.38	3200.02	3190.52	4336.11	1609.54	1722.11	1654.71	3240.93	2647.87	3718.57	5632.15	5851.65
P42932	Cct8	T-complex protein 1 subunit theta	26	6.68349	8.78609	9.81475	7.59804	4.49223	5.8863	6.00293	5.87878	6.65165	10.7568	13.4579	13.9911	1651.61	2171.2	2425.4	1877.61	1110.11	1454.61	1483.43	1452.75	1643.74	2658.19	3325.68	3457.45
P11087	Col1a1	Collagen alpha-1(I) chain	26	3.59336	4.2995	4.54772	5.85159	2.7482	1.5245	3.0147	61.2305	4.60535	1.42917	3.76438	3.39102	1697.95	2031.62	2148.91	2765.02	1298.59	720.362	1424.52	28932.9	2176.14	675.316	1778.76	1602.34
Q9D6Y9	Gbe1	1,4-alpha-glucan-branching enzyme	26	8.71788	9.28246	9.4893	7.17399	9.13176	11.3539	7.14936	7.43198	8.1717	7.22542	5.75237	9.11988	3037.18	3233.87	3305.93	2499.31	3181.37	3955.53	2490.73	2589.19	2846.9	2517.23	2004.04	3177.23
Q9QYG0	Ndrg2	Protein NDRG2	26	7.19822	10.6026	9.52396	7.70778	7.65797	9.6793	6.26692	7.12199	8.03449	7.31374	9.09045	9.80263	4369.26	6435.67	5780.97	4678.56	4648.33	5875.26	3803.97	4322.99	4876.87	4439.38	5517.83	5950.12
P62962	Pfn1	Profilin-1	26	13.9296	7.47626	8.48354	11.1518	5.77623	5.54513	5.7889	4.62571	14.8002	10.1365	5.88524	6.40078	6729.04	3611.59	4098.18	5387.17	2790.35	2678.71	2796.47	2234.56	7149.61	4896.68	2843.01	3092.05
P08003	Pdia4	Protein disulfide-isomerase A4	26	12.5586	11.9939	11.4369	11.226	6.82111	6.88549	5.53464	5.40381	7.65546	6.06739	7.67793	6.73882	3877.98	3703.6	3531.62	3466.5	2106.3	2126.18	1709.05	1668.65	2363.94	1873.56	2370.88	2080.89
P14211	Calr	Calreticulin	26	13.4098	9.99563	10.0743	11.9726	5.87384	5.89321	7.37283	4.85777	9.75426	7.56055	6.72915	6.506	9253.64	6897.62	6951.94	8261.83	4053.32	4066.69	5087.72	3352.17	6731.06	5217.26	4643.54	4489.55
O09131	Gsto1	Glutathione S-transferase omega-1	26	8.63466	8.74748	8.09005	7.18287	8.78409	11.6251	14.329	6.93389	6.53845	6.57971	6.18833	6.36632	5933.68	6011.21	5559.43	4936.02	6036.37	7988.72	9846.8	4764.92	4493.18	4521.53	4252.58	4374.89
Q8R0P4	Aamdc	Mth938 domain-containing protein	26	10.7	5.61522	5.56965	10.5007	10.2248	5.43727	10.7153	5.06593	12.5812	10.8633	8.7116	4.01499	7151.69	3753.12	3722.66	7018.49	6834.11	3634.18	7161.93	3385.98	8409.07	7260.86	5822.69	2683.55
Q61703	Itih2	Inter-alpha-trypsin inhibitor heavy chain H2	26	6.98608	10.8561	10.0925	7.62947	5.22441	9.00522	3.99772	5.31572	8.31003	7.80669	8.64586	16.1302	4290.45	6667.2	6198.21	4685.58	3208.53	5530.49	2455.17	3264.61	5103.54	4794.42	5309.79	9906.25
Q14BI5	Myom2	Myomesin 2	25	2.80522	3.2877	3.4413	2.94204	2.70096	3.46958	2.8774	66.6644	3.65424	1.02037	3.13911	3.99768	779.876	914.01	956.711	817.912	750.89	964.573	799.944	18533.3	1015.91	283.672	872.7	1111.39
Q9ERK4	Cse1l	Exportin-2	25	8.09786	10.5616	12.441	7.94444	5.79139	9.1871	5.29231	7.98392	7.87694	6.31546	7.46427	11.0437	2051.23	2675.31	3151.38	2012.37	1466.99	2327.14	1340.57	2022.37	1995.27	1599.74	1890.74	2797.42
Q99PT1	Arhgdia	Rho GDP-dissociation inhibitor 1	25	8.79662	9.49215	10.0745	9.36803	7.40187	10.0543	7.40711	6.38256	8.79445	7.5734	6.71127	7.94376	4048.93	4369.07	4637.11	4311.94	3406.95	4627.81	3409.36	2937.78	4047.93	3485.9	3089.08	3656.37
Q11136	Pepd	Xaa-Pro dipeptidase	25	9.92864	9.47803	9.89184	9.25372	7.97658	8.81048	10.0954	5.82401	8.15211	7.4209	6.33377	6.83447	5098.14	4866.76	5079.24	4751.58	4095.8	4523.99	5183.79	2990.5	4185.93	3810.47	3252.25	3509.35
Q8QZR5	Gpt	Alanine aminotransferase 1	25	9.32101	8.741	9.95468	7.7187	8.65976	9.90772	11.2314	6.81479	7.51809	7.47	5.40244	7.26037	3244.92	3043	3465.52	2687.11	3014.72	3449.17	3910	2372.43	2617.27	2600.53	1880.75	2527.55
Q9JII6	Akr1a1	Aldo-keto reductase family 1 member A1	25	9.73275	8.156	7.66403	8.86025	8.84831	8.87612	10.8545	6.14712	9.15407	8.56833	6.96078	6.17776	6688.49	5604.92	5266.83	6088.89	6080.69	6099.8	7459.36	4224.39	6290.81	5888.28	4783.55	4245.45
Q9DAK9	Phpt1	14 kDa phosphohistidine phosphatase	25	10.7681	5.82303	6.14114	9.38304	9.16932	6.2108	10.66	4.50095	13.2876	11.1422	8.32788	4.58605	6283.36	3397.84	3583.46	5475.17	5350.46	3624.11	6220.3	2626.38	7753.52	6501.64	4859.46	2676.04
Q8CHP8	Pgp	Glycerol-3-phosphate phosphatase	25	7.28333	8.30971	7.81537	6.76254	9.16679	11.759	13.6509	7.41339	6.5491	6.76197	7.69674	6.83115	5093.36	5811.12	5465.42	4729.16	6410.49	8223.25	9546.34	5184.31	4579.9	4728.76	5382.46	4777.14
P32261	Serpinc1	Antithrombin-III	25	2.61533	5.71054	4.8727	2.89269	2.56454	3.95786	3.29422	4.77057	3.13915	4.53499	4.95697	56.6904	1363.39	2976.94	2540.17	1507.98	1336.91	2063.26	1717.3	2486.93	1636.46	2364.12	2584.1	29553.1
Q8CGC7	Eprs1	Bifunctional glutamate/proline--tRNA ligase	25	7.0401	9.96713	10.2771	9.34609	5.47178	6.01662	6.56377	7.2791	6.34521	9.99082	9.69747	12.0048	2014.19	2851.62	2940.31	2673.94	1565.49	1721.37	1877.91	2082.57	1815.38	2858.4	2774.47	3434.6
Q9D0R2	Tars1	Threonine--tRNA ligase 1, cytoplasmic	24	9.89472	9.41946	8.49097	11.8886	7.64118	6.88683	7.80019	4.8843	9.50674	8.43701	7.86248	7.28752	3837.51	3653.19	3293.09	4610.8	2963.51	2670.95	3025.18	1894.3	3687.04	3272.16	3049.34	2826.35
Q9WUA3	Pfkp	ATP-dependent 6-phosphofructokinase, platelet type	24	5.6129	8.7174	6.87562	8.77253	13.4423	4.55936	9.09527	5.79186	8.68478	12.2095	8.89592	7.34258	2122.97	3297.19	2600.57	3318.04	5084.29	1724.49	3440.11	2190.66	3284.85	4618.01	3364.71	2777.19
Q99KK7	Dpp3	Dipeptidyl peptidase 3	24	8.86653	9.29144	8.81005	7.94558	8.39143	10.9785	12.5424	6.94897	6.95922	6.62165	6.04023	6.60403	4755.17	4983.05	4724.88	4261.26	4500.37	5887.83	6726.54	3726.77	3732.27	3551.23	3239.41	3541.78
Q61702	Itih1	Inter-alpha-trypsin inhibitor heavy chain H1	24	7.07067	11.4638	10.9314	7.59186	4.87623	8.66626	3.85629	5.75778	7.71058	7.42136	7.98605	16.6677	3656.81	5928.87	5653.5	3926.36	2521.89	4482.02	1994.4	2977.81	3987.76	3838.18	4130.23	8620.21
P45952	Acadm	Medium-chain specific acyl-CoA dehydrogenase, mitochondrial	24	9.72388	8.60644	10.0505	10.5827	9.19407	7.55514	8.77495	7.37968	7.8168	7.13164	6.72834	6.45589	3090.76	2735.58	3194.58	3363.73	2922.36	2401.42	2789.14	2345.65	2484.59	2266.81	2138.62	2052.02
Q01279	Egfr	Epidermal growth factor receptor	24	6.80061	10.1622	9.74271	6.60205	8.55689	11.9064	6.6217	7.27282	8.59851	6.11823	5.91863	11.6992	1581.59	2363.39	2265.82	1535.41	1990.04	2769.02	1539.98	1691.41	1999.72	1422.89	1376.47	2720.84
Q8BTM8	Flna	Filamin-A	24	8.33501	11.4401	11.9998	11.0408	4.89125	7.75642	4.98424	5.74745	7.17737	6.18085	8.50091	11.9458	1465.06	2010.85	2109.22	1940.67	859.744	1363.36	876.089	1010.24	1261.58	1086.42	1494.22	2099.73
Q91X72	Hpx	Hemopexin	24	3.96406	6.47025	5.90302	3.65551	3.44679	4.74149	4.40648	3.78701	3.80055	4.27237	3.56143	51.991	1551.86	2532.99	2310.93	1431.07	1349.36	1856.21	1725.06	1482.55	1487.85	1672.56	1394.24	20353.6
P51885	Lum	Lumican	24	6.61111	10.3468	9.15888	7.54221	7.44757	8.50775	6.9215	8.87051	8.88434	9.08063	8.12877	8.49988	2194.21	3434.09	3039.81	2503.24	2471.83	2823.7	2297.23	2944.1	2948.69	3013.84	2697.92	2821.09
Q9DBP5	Cmpk1	UMP-CMP kinase	24	9.9421	6.65572	7.30662	9.38324	9.41652	7.59052	9.12762	5.0096	11.78	9.88017	7.72189	6.18599	4060.21	2718.1	2983.92	3831.98	3845.57	3099.86	3727.59	2045.85	4810.78	4034.92	3153.51	2526.27
P63242	Eif5a	Eukaryotic translation initiation factor 5A-1	24	8.81209	6.61866	6.62018	9.62639	9.24072	7.14258	8.50567	4.85763	12.0991	10.7299	9.83632	5.9108	4576.6	3437.43	3438.22	4999.51	4799.21	3709.53	4417.46	2522.83	6283.72	5572.61	5108.54	3069.8
Q61035	Hars1	Histidine--tRNA ligase, cytoplasmic	23	8.14424	9.95237	9.84732	9.43137	7.94736	9.12955	5.78586	6.44692	8.30739	7.94137	8.66232	8.40392	2456.87	3002.33	2970.64	2845.16	2397.48	2754.11	1745.42	1944.84	2506.09	2395.67	2613.16	2535.21
P61982	Ywhag	14-3-3 protein gamma	23	8.31097	8.87637	8.63942	7.49823	9.23312	9.92981	11.6725	6.85398	7.43625	7.31697	7.12347	7.10891	4164.88	4448.22	4329.48	3757.59	4627	4976.13	5849.45	3434.74	3726.53	3666.76	3569.79	3562.49
P97429	Anxa4	Annexin A4	23	8.12261	7.06173	6.13868	9.44722	10.1268	9.68759	12.9968	6.58196	8.65353	8.87829	9.17227	3.13252	3223.01	2802.06	2435.8	3748.61	4018.25	3843.99	5157.08	2611.69	3433.68	3522.86	3639.51	1242.97
Q91ZA3	Pcca	Propionyl-CoA carboxylase alpha chain, mitochondrial	23	8.72654	7.98802	8.67949	10.4387	9.75714	6.96314	8.56284	5.99219	10.4455	9.42219	7.12757	5.89666	2867.42	2624.75	2851.96	3430.01	3206.06	2287.99	2813.63	1968.95	3432.25	3096	2342.02	1937.56
Q99KC8	Vwa5a	von Willebrand factor A domain-containing protein 5A	23	10.2466	9.87831	10.805	9.34431	7.57478	8.19292	7.45943	6.48076	8.40868	6.92198	5.77076	8.9164	3118.71	3006.6	3288.66	2844.07	2305.49	2493.63	2270.38	1972.51	2559.3	2106.8	1756.41	2713.83
Q9D6R2	Idh3a	Isocitrate dehydrogenase [NAD] subunit alpha, mitochondrial	23	8.30744	6.78276	9.3153	9.66196	8.7242	6.6827	8.56001	12.0354	8.50895	7.96901	6.27965	7.17264	2339.6	1910.21	2623.44	2721.07	2456.97	1882.03	2410.73	3389.49	2396.35	2244.29	1768.52	2020.01
P08226	Apoe	Apolipoprotein E	23	6.85009	9.01197	8.45848	7.1202	6.35155	10.4211	5.54708	11.5247	8.26734	6.75004	7.37442	12.323	3345.54	4401.39	4131.07	3477.46	3102.06	5089.59	2709.16	5628.6	4037.72	3296.68	3601.62	6018.49
Q61247	Serpinf2	Alpha-2-antiplasmin	23	5.21488	9.6698	8.21853	5.69339	5.82732	9.39389	6.36505	5.89545	7.4233	8.09433	9.13748	19.0666	2476.38	4591.88	3902.72	2703.61	2767.21	4460.86	3022.56	2799.56	3525.09	3843.74	4339.1	9054.11
P26638	Sars1	Serine--tRNA ligase, cytoplasmic	23	9.83962	9.75426	10.3128	11.6357	7.59466	7.37632	6.25916	4.95104	8.74502	7.57516	7.33514	8.62112	5443.79	5396.56	5705.59	6437.46	4201.76	4080.96	3462.89	2739.17	4838.2	4190.97	4058.18	4769.65
P63028	Tpt1	Translationally-controlled tumor protein	23	7.4604	7.95087	7.76986	7.83428	8.85511	10.8796	12.5824	6.83324	7.41147	8.41612	7.34891	6.65776	5250.86	5596.07	5468.67	5514.01	6232.5	7657.39	8855.88	4809.45	5216.42	5923.53	5172.39	4685.94
Q01149	Col1a2	Collagen alpha-2(I) chain	23	4.15248	4.77065	5.1549	5.96709	3.05622	1.83031	3.57595	55.6392	5.8067	2.2571	3.81532	3.9741	2549.53	2929.07	3164.99	3663.66	1876.45	1123.77	2195.55	34161.2	3565.18	1385.81	2342.52	2440.01
P0CG50	Ubc	Polyubiquitin-C	23	8.11574	8.8027	8.71866	12.2325	5.81523	5.29805	7.23474	5.26284	9.69417	11.9118	9.76556	7.14795	3310.25	3590.45	3556.17	4989.4	2371.92	2160.97	2950.91	2146.61	3954.06	4858.61	3983.18	2915.51
P58771	Tpm1	Tropomyosin alpha-1 chain	22	3.50024	5.85329	4.62384	3.9944	5.91062	4.53471	5.39434	47.9019	3.79986	3.44643	6.25016	4.79025	1579.4	2641.16	2086.4	1802.38	2667.03	2046.18	2434.07	21614.6	1714.6	1555.12	2820.24	2161.49
Q8VHX6	Flnc	Filamin-C	22	6.24132	7.92322	9.34005	7.60435	4.95476	5.44362	5.47649	19.6925	6.95598	6.46404	8.90898	10.9947	916.801	1163.86	1371.98	1117.02	727.815	799.625	804.454	2892.67	1021.78	949.517	1308.66	1615.04
Q8QZS1	Hibch	3-hydroxyisobutyryl-CoA hydrolase, mitochondrial	22	9.07333	8.04821	8.67574	8.33452	9.34662	9.302	10.3271	7.01486	8.42735	7.77717	7.07099	6.60214	3668.23	3253.79	3507.49	3369.54	3778.72	3760.68	4175.1	2836.02	3407.07	3144.21	2858.71	2669.16
Q9QUM9	Psma6	Proteasome subunit alpha type-6	22	10.0899	8.30389	8.47461	10.7419	7.88809	6.30119	7.11012	4.59546	12.3246	9.58501	7.84025	6.74496	3805.13	3131.6	3195.98	4051.04	2974.79	2376.33	2681.4	1733.06	4647.92	3614.74	2956.75	2543.69
Q9Z2I9	Sucla2	Succinate--CoA ligase [ADP-forming] subunit beta, mitochondrial	22	7.53775	9.43143	12.5699	7.11034	5.68155	7.18048	5.78906	16.991	5.04902	5.43173	7.83009	9.39771	1345.44	1683.45	2243.64	1269.15	1014.12	1281.67	1033.31	3032.78	901.217	969.528	1397.62	1677.43
P40124	Cap1	Adenylyl cyclase-associated protein 1	22	12.3091	14.3288	16.7436	15.281	1.9424	3.54858	2.69065	5.34224	4.07418	4.25169	7.28043	12.2073	4026.88	4687.6	5477.59	4999.11	635.447	1160.9	880.233	1747.69	1332.85	1390.92	2381.76	3993.55
P56399	Usp5	Ubiquitin carboxyl-terminal hydrolase 5	22	7.03978	10.1182	12.0799	8	5.13842	10.5214	5.46274	8.1774	6.19807	6.33586	9.06978	11.8585	2496.41	3588.06	4283.7	2836.92	1822.16	3731.05	1937.17	2899.83	2197.93	2246.79	3216.28	4205.2
O70435	Psma3	Proteasome subunit alpha type-3	22	10.1485	8.7459	8.53164	10.7336	7.61954	6.86724	6.80951	3.94512	11.7188	10.0052	7.98523	6.88976	3311.9	2854.18	2784.26	3502.87	2486.6	2241.09	2222.25	1287.47	3824.36	3265.15	2605.94	2248.44
Q62261	Sptbn1	Spectrin beta chain, non-erythrocytic 1	22	8.69269	10.431	10.9197	9.76646	5.70132	7.22259	6.3307	6.09394	7.11024	6.74538	8.5447	12.4413	1600.06	1920.03	2009.99	1797.71	1049.44	1329.46	1165.29	1121.71	1308.78	1241.62	1572.82	2290.06
O08911	Mapk12	Mitogen-activated protein kinase 12	21	7.4081	8.21799	7.82836	8.1946	9.26552	10.3696	9.61611	7.56874	8.30098	8.65247	7.49206	7.08542	2115.79	2347.1	2235.82	2340.42	2646.28	2961.62	2746.41	2161.67	2370.8	2471.19	2139.77	2023.63
Q3THS6	Mat2a	S-adenosylmethionine synthase isoform type-2	21	9.50117	8.66546	8.77596	10.7052	9.09219	6.83677	6.69401	5.08003	10.4751	9.60125	7.43563	7.1373	2633.51	2401.87	2432.5	2967.23	2520.15	1895	1855.43	1408.07	2903.45	2661.25	2060.99	1978.3
Q9D819	Ppa1	Inorganic pyrophosphatase	21	8.47353	8.95219	9.77082	8.2242	9.52251	9.99127	10.264	6.07291	7.70453	7.33324	6.84746	6.84337	2567.95	2713.01	2961.1	2492.39	2885.85	3027.91	3110.55	1840.43	2334.9	2222.38	2075.16	2073.92
Q60676	Ppp5c	Serine/threonine-protein phosphatase 5	21	7.57557	10.1332	8.76376	7.85979	8.75901	10.5491	10.6748	7.01855	6.60439	7.18179	6.60057	8.27952	1847.43	2471.14	2137.19	1916.74	2136.03	2572.58	2603.22	1711.59	1610.59	1751.4	1609.66	2019.1
O08638	Myh11	Myosin-11	21	4.55325	6.75475	6.48363	5.99609	4.57056	4.58132	3.26026	28.737	6.19316	7.0477	12.2119	9.61042	1176.28	1745.01	1674.97	1549.02	1180.75	1183.53	842.25	7423.86	1599.93	1820.69	3154.8	2482.74
Q80W21	Gstm7	Glutathione S-transferase Mu 7	21	8.15285	8.7322	8.06666	7.5063	8.14535	10.7838	13.2633	7.37861	7.75205	7.86239	5.78658	6.56988	2241.02	2400.27	2217.33	2063.3	2238.96	2964.2	3645.77	2028.2	2130.85	2161.18	1590.59	1805.9
Q9JHW2	Nit2	Omega-amidase NIT2	21	7.76756	8.27849	7.57131	7.62755	9.70177	11.1401	12.8205	7.82664	6.70682	7.19246	7.6812	5.68564	3089.65	3292.88	3011.59	3033.96	3859.01	4431.11	5099.53	3113.15	2667.73	2860.9	3055.3	2261.54
Q8BZF8	Pgm5	Phosphoglucomutase-like protein 5	21	6.65353	9.14945	8.48794	8.13226	7.89914	11.4422	11.2031	7.70365	7.71541	7.5887	5.93437	8.0903	1488.7	2047.15	1899.14	1819.56	1767.4	2560.14	2506.64	1723.66	1726.29	1697.94	1327.79	1810.17
A0A571BF69	Mgam	Maltase-glucoamylase	21	5.80189	8.43658	10.5478	6.57957	7.27376	11.4691	7.19923	4.41213	8.82547	7.56952	8.05079	13.8342	1331.99	1936.86	2421.54	1510.53	1669.9	2633.06	1652.79	1012.93	2026.14	1737.8	1848.29	3176.04
Q99JW2	Acy1	Aminoacylase-1	21	7.47967	8.92831	8.95739	7.18077	8.75574	11.4261	12.6427	7.11411	7.16534	6.58325	6.36185	7.40479	2366.51	2824.85	2834.05	2271.94	2770.25	3615.13	4000.05	2250.85	2267.06	2082.89	2012.84	2342.82
Q8BHG2	Czib	CXXC motif containing zinc binding protein	21	11.3532	6.37948	6.50258	10.4647	9.20151	6.34326	9.59016	4.73929	11.9407	10.4727	8.02646	4.98599	6848.25	3848.12	3922.37	6312.34	5550.37	3826.27	5784.81	2858.75	7202.67	6317.15	4841.58	3007.56
P70349	Hint1	Adenosine 5'-monophosphoramidase HINT1	21	8.01504	6.9816	7.31718	7.98988	9.22909	8.72549	9.95229	6.25998	9.56219	10.1105	9.48054	6.37625	2519.75	2194.86	2300.36	2511.84	2901.42	2743.1	3128.78	1968	3006.14	3178.51	2980.47	2004.55
Q76MZ3	Ppp2r1a	Serine/threonine-protein phosphatase 2A 65 kDa regulatory subunit A alpha isoform	21	7.89596	9.60011	10.7258	8.72583	7.56808	8.62583	6.6803	6.88066	7.84968	7.64509	8.04435	9.75831	3427.86	4167.68	4656.38	3788.13	3285.52	3744.72	2900.11	2987.09	3407.77	3318.95	3492.28	4236.36
P15327	Bpgm	Bisphosphoglycerate mutase	21	8.44047	9.71239	9.85162	8.19217	7.31336	13.0112	5.16705	6.32955	7.23258	5.49041	9.35141	9.90782	3154.21	3629.53	3681.56	3061.42	2733.01	4862.29	1930.93	2365.36	2702.82	2051.77	3494.63	3702.56
Q3TMH2	Scrn3	Secernin-3	21	7.01986	7.33651	7.18419	7.26054	9.86856	11.1891	10.5621	6.50172	6.81231	7.35123	12.8278	6.08607	1630.95	1704.52	1669.13	1686.87	2292.8	2599.61	2453.94	1510.57	1582.73	1707.94	2980.32	1414
Q9CY64	Blvra	Biliverdin reductase A	21	9.26263	8.97176	9.0804	9.69918	7.46757	8.98437	4.91733	6.53855	9.64244	8.98501	8.33374	8.11701	4481.46	4340.73	4393.29	4692.67	3612.97	4346.83	2379.11	3163.49	4665.22	4347.14	4032.04	3927.18
P14069	S100a6	Protein S100-A6	21	10.5748	7.47273	7.71106	12.6065	6.87528	5.25158	7.7914	4.28474	12.7893	11.7178	9.73637	3.18838	4876.83	3446.23	3556.14	5813.8	3170.7	2421.89	3593.19	1976.01	5898.1	5403.95	4490.16	1470.4
Q924M7	Mpi	Mannose-6-phosphate isomerase	21	7.53742	8.30873	8.50483	7.9074	7.91201	11.3326	11.883	7.54798	8.38272	7.86132	5.50781	7.31414	2041.33	2250.22	2303.33	2141.53	2142.78	3069.17	3218.23	2044.19	2270.26	2129.05	1491.66	1980.86
P37804	Tagln	Transgelin	20	8.19697	6.92887	9.57712	8.65052	6.76037	13.5431	7.66528	5.3237	12.7785	7.6929	5.71444	7.16832	2305.89	1949.16	2694.14	2433.48	1901.76	3809.8	2156.32	1497.61	3594.71	2164.09	1607.53	2016.52
Q8BWT1	Acaa2	3-ketoacyl-CoA thiolase, mitochondrial	20	10.1562	9.88112	10.1754	10.0564	8.29793	8.06016	8.99111	7.65934	7.15832	6.66024	5.92144	6.98236	2068.64	2012.62	2072.56	2048.33	1690.15	1641.72	1831.34	1560.08	1458.03	1356.58	1206.1	1422.19
Q9DCW4	Etfb	Electron transfer flavoprotein subunit beta	20	8.81202	9.46149	9.49797	8.24594	9.04195	8.84867	10.7196	9.98766	6.22146	7.20643	5.66539	6.29137	3669.22	3939.65	3954.84	3433.51	3764.96	3684.48	4463.53	4158.74	2590.54	3000.67	2359	2619.65
O55234	Psmb5	Proteasome subunit beta type-5	20	10.0529	8.44895	8.10871	10.0885	7.80289	7.02402	7.21284	4.34763	12.0033	10.164	7.44356	7.30262	2843.03	2389.42	2293.2	2853.1	2206.71	1986.44	2039.84	1229.54	3394.63	2874.46	2105.09	2065.23
Q8VEE1	Lmcd1	LIM and cysteine-rich domains protein 1	20	6.23838	9.54965	6.58839	6.60677	5.82065	6.83601	7.55002	6.70442	7.09349	8.7072	12.5667	15.7383	1462.95	2239.47	1545.03	1549.34	1364.99	1603.1	1770.54	1572.24	1663.48	2041.91	2946.99	3690.77
Q9R1P4	Psma1	Proteasome subunit alpha type-1	20	10.4871	8.36163	8.30891	10.8469	8.4042	5.86599	6.26758	3.65324	11.4337	9.71127	9.83324	6.82626	2746.96	2190.22	2176.41	2841.21	2201.37	1536.52	1641.71	956.918	2994.9	2543.74	2575.69	1788.05
Q3ULJ0	Gpd1l	Glycerol-3-phosphate dehydrogenase 1-like protein	20	7.90557	9.13843	8.81101	7.2233	9.45771	11.3114	9.71489	7.57402	6.44611	7.14834	8.25664	7.01253	3260.25	3768.68	3633.65	2978.88	3900.35	4664.83	4006.41	3123.52	2658.37	2947.97	3405.03	2891.96
Q9Z2Y8	Plpbp	Pyridoxal phosphate homeostasis protein	20	9.27405	8.5101	8.32718	9.26661	7.88058	7.85501	7.64422	6.41648	9.81734	9.59267	8.41177	7.00399	3829.84	3514.36	3438.82	3826.77	3254.39	3243.83	3156.78	2649.77	4054.2	3961.42	3473.75	2892.39
P63038	Hspd1	60 kDa heat shock protein, mitochondrial	20	9.68214	11.2472	12.317	11.7855	6.47643	6.18813	5.07421	8.56114	7.7355	6.32756	7.39332	7.21185	3311.1	3846.31	4212.18	4030.42	2214.81	2116.22	1735.28	2927.74	2645.39	2163.9	2528.37	2466.31
Q9WVA4	Tagln2	Transgelin-2	20	11.9477	8.42568	9.87932	11.5604	5.79848	5.34175	6.26421	3.97121	12.4831	8.82563	8.32358	7.17891	2312.47	1630.78	1912.13	2237.5	1122.29	1033.89	1212.43	768.624	2416.09	1708.19	1611.02	1389.47
P16045	Lgals1	Galectin-1	20	12.2694	6.84552	6.63376	9.63348	8.38225	5.8384	8.66577	5.04151	12.7393	10.2617	7.29538	6.39355	4959.7	2767.19	2681.59	3894.18	3388.39	2360.08	3503	2037.95	5149.67	4148.12	2949.04	2584.49
O55023	Impa1	Inositol monophosphatase 1	20	8.12334	10.162	9.79426	7.95197	7.49971	10.5189	5.4479	8.0622	8.30636	7.46431	8.18027	8.48878	4168.13	5214.16	5025.49	4080.2	3848.14	5397.32	2795.35	4136.76	4262.04	3829.98	4197.34	4355.64
Q9D8N0	Eef1g	Elongation factor 1-gamma	19	7.45488	10.2809	10.3552	9.10406	6.09795	6.44128	5.06052	7.62227	7.04023	8.29735	10.2883	11.9571	2014.35	2777.95	2798.03	2459.97	1647.7	1740.47	1367.38	2059.58	1902.31	2241.99	2779.97	3230.87
P35486	Pdha1	Pyruvate dehydrogenase E1 component subunit alpha, somatic form, mitochondrial	19	9.3353	10.4612	11.2047	9.62749	7.73505	6.76706	7.77483	9.63794	6.83336	7.85575	6.6862	6.08114	2868.01	3213.92	3442.32	2957.78	2376.38	2078.99	2388.6	2960.99	2099.36	2413.46	2054.15	1868.26
P12382	Pfkl	ATP-dependent 6-phosphofructokinase, liver type	19	4.57202	7.7576	7.49204	7.47519	13.6083	4.87853	8.76213	5.28666	8.1019	12.8588	9.92629	9.28057	699.688	1187.2	1146.56	1143.98	2082.57	746.596	1340.93	809.055	1239.89	1967.87	1519.09	1420.27
Q9DBB9	Cpn2	Carboxypeptidase N subunit 2	19	5.86628	9.16025	9.59543	6.97887	6.68628	11.5757	5.39182	5.086	9.5344	7.30453	8.10232	14.7182	1528.22	2386.33	2499.7	1818.06	1741.84	3015.57	1404.62	1324.95	2483.8	1902.9	2110.73	3834.22
P05977	Myl1	Myosin light chain 1/3, skeletal muscle isoform	19	2.85836	3.15441	2.78724	3.94584	4.23972	1.33957	2.9848	47.9105	6.44998	8.63068	11.2547	4.4441	1454.92	1605.61	1418.72	2008.45	2158.04	681.85	1519.28	24386.7	3283.07	4393.06	5728.72	2262.07
Q61830	Mrc1	Macrophage mannose receptor 1	19	9.52241	10.876	13.5998	9.26475	5.47054	6.24982	4.797	5.95131	7.63334	7.31239	6.7844	12.5382	1790.54	2045.06	2557.23	1742.09	1028.65	1175.18	902.001	1119.05	1435.33	1374.98	1275.7	2357.62
P97355	Sms	Spermine synthase	19	6.55571	9.43111	8.63105	7.24862	8.85806	11.2486	12.2327	7.56808	6.17841	7.09734	7.23781	7.71254	3430.77	4935.54	4516.85	3793.39	4635.65	5886.67	6401.67	3960.57	3233.32	3714.22	3787.73	4036.17
Q60597	Ogdh	2-oxoglutarate dehydrogenase, mitochondrial	19	8.62678	12.1529	10.5707	11.5566	5.23346	6.57589	5.02892	11.5253	6.38038	5.76708	6.59434	9.98765	2244.56	3162.01	2750.35	3006.85	1361.67	1710.95	1308.45	2998.7	1660.08	1500.51	1715.75	2598.64
P50580	Pa2g4	Proliferation-associated protein 2G4	19	7.89407	10.8321	8.15455	9.37983	7.6072	8.43982	7.53149	6.05964	7.86544	10.9322	7.82066	7.48293	3493.92	4794.31	3609.21	4151.52	3366.95	3735.47	3333.44	2682	3481.25	4838.61	3461.43	3311.95
Q9R0P3	Esd	S-formylglutathione hydrolase	19	8.19465	8.98712	8.04889	7.30229	8.84744	11.1555	13.6323	7.36916	7.19173	6.94964	5.80504	6.51618	2820.07	3092.79	2769.91	2512.98	3044.72	3839.02	4691.37	2535.99	2474.93	2391.62	1997.72	2242.45
Q9CYR6	Pgm3	Phosphoacetylglucosamine mutase	19	8.86996	10.123	9.58483	8.43492	7.70657	9.63784	6.14707	7.58603	8.57866	7.89914	7.16817	8.26379	3118.69	3559.27	3370.04	2965.73	2709.64	3388.68	2161.32	2667.26	3016.27	2777.35	2520.34	2905.56
Q9JLJ2	Aldh9a1	4-trimethylaminobutyraldehyde dehydrogenase	19	9.23277	7.06477	9.2954	10.5736	8.74416	6.21475	4.87978	4.36404	12.0704	10.4424	8.84566	8.27231	2798.11	2141.07	2817.09	3204.47	2650.03	1883.46	1478.88	1322.58	3658.09	3164.69	2680.79	2507.03
O09061	Psmb1	Proteasome subunit beta type-1	19	10.7109	7.89107	7.98823	10.4566	8.46082	6.47492	6.24649	4.04369	11.5168	9.75353	9.52404	6.9329	1723.16	1269.51	1285.14	1682.25	1361.17	1041.68	1004.93	650.546	1852.82	1569.14	1532.22	1115.36
A6H630	Armt1	Damage-control phosphatase ARMT1	19	8.32872	8.9371	8.69377	7.82858	8.67034	10.2876	13.4788	6.77082	7.48431	8.2441	5.22337	6.05254	1699.75	1823.91	1774.25	1597.68	1769.47	2099.52	2750.79	1381.81	1527.42	1682.48	1066	1235.22
P63005	Pafah1b1	Platelet-activating factor acetylhydrolase IB subunit beta	19	8.14853	10.2675	9.18331	9.22365	6.55724	8.22561	7.14234	6.35564	7.41546	8.89721	8.6216	9.96189	2480.21	3125.18	2795.17	2807.45	1995.86	2503.67	2173.95	1934.5	2257.08	2708.09	2624.2	3032.15
O88958	Gnpda1	Glucosamine-6-phosphate isomerase 1	19	10.1652	9.95555	11.1008	10.5359	7.02253	7.94711	6.62716	5.19225	9.28732	8.3229	5.85055	7.9928	1630.58	1596.95	1780.65	1690.04	1126.47	1274.78	1063.05	832.878	1489.76	1335.06	938.476	1282.11
P24472	Gsta4	Glutathione S-transferase A4	19	7.72196	8.70514	8.38461	7.37062	8.06501	10.7299	11.7499	7.50364	7.18674	6.89019	8.16164	7.53066	2321.42	2616.99	2520.63	2215.8	2424.55	3225.7	3532.31	2255.79	2160.52	2071.37	2453.6	2263.91
Q91XH5	Spr	Isoform of Q64105, Sepiapterin reductase	19	7.31321	9.52115	9.74138	7.92085	6.9697	10.5361	6.80848	7.87997	7.073	8.47785	8.83724	8.92107	1694.24	2205.75	2256.77	1835.01	1614.66	2440.88	1577.31	1825.54	1638.59	1964.05	2047.31	2066.73
Q7TNG5	Eml2	Echinoderm microtubule-associated protein-like 2	19	10.876	9.86531	9.86069	9.35776	7.51438	8.86761	6.78346	6.77176	8.0869	7.33227	6.37502	8.30886	4008.64	3636.13	3634.43	3449.06	2769.63	3268.4	2500.23	2495.92	2980.65	2702.51	2349.69	3062.46
Q9Z1E4	Gys1	Glycogen [starch] synthase, muscle	19	7.7561	9.13194	10.2674	9.15686	5.95434	5.64338	6.14542	6.79533	8.82121	8.49754	9.78454	12.0459	3692.18	4347.13	4887.67	4358.99	2834.48	2686.45	2925.44	3234.82	4199.21	4045.13	4657.79	5734.27
Q9CZY3	Ube2v1	Ubiquitin-conjugating enzyme E2 variant 1	19	8.31726	7.35853	8.16948	9.32844	7.18077	8.62328	8.26784	7.97769	9.9702	9.5766	7.96503	7.26488	1891.65	1673.6	1858.04	2121.63	1633.17	1961.25	1880.41	1814.42	2267.59	2178.07	1811.54	1652.3
P80316	Cct5	T-complex protein 1 subunit epsilon	19	6.50287	8.85771	10.015	7.95165	4.31019	5.69723	5.53573	5.9868	6.75781	11.2957	13.3547	13.7346	2756.63	3754.87	4245.44	3370.78	1827.13	2415.11	2346.65	2537.86	2864.7	4788.35	5661.2	5822.24
Q62234	Myom1	Myomesin-1	19	3.50176	4.70386	4.4487	3.91301	3.81347	3.90352	4.5643	55.0552	4.46802	2.39144	3.89428	5.3424	528.884	710.443	671.905	590.998	575.963	589.564	689.365	8315.21	674.823	361.188	588.169	806.884
Q8VCA8	Scrn2	Secernin-2	19	7.99086	8.33638	7.8202	7.9834	9.51807	10.2417	11.887	6.88172	7.93976	7.94084	7.09591	6.36416	1329.32	1386.8	1300.93	1328.08	1583.38	1703.76	1977.46	1144.81	1320.82	1321	1180.44	1058.71
Q9QXC1	Fetub	Fetuin-B	19	6.85171	9.3733	8.69918	6.9641	8.51612	9.01486	7.54477	6.16696	10.0761	8.55694	7.67288	10.5631	1978.81	2707.06	2512.37	2011.27	2459.5	2603.54	2178.97	1781.05	2910.04	2471.29	2215.97	3050.67
Q05816	Fabp5	Fatty acid-binding protein 5	19	7.95909	5.13903	8.24968	7.24522	8.48883	7.00833	6.70211	4.13442	13.271	12.1011	11.3916	8.3096	2124.04	1371.45	2201.59	1933.53	2265.41	1870.31	1788.59	1103.35	3541.63	3229.42	3040.06	2217.58
P62814	Atp6v1b2	V-type proton ATPase subunit B, brain isoform	19	8.79425	9.41079	10.6947	10.9654	7.55326	5.80792	5.023	4.55871	9.59747	9.15665	9.4561	8.98177	2595.29	2777.24	3156.15	3236.01	2229.06	1713.99	1482.35	1345.33	2832.33	2702.24	2790.61	2650.63
Q9DCZ1	Gmpr	GMP reductase 1	19	9.88455	8.92293	10.1088	10.6737	8.68746	6.68863	6.76757	5.41302	9.91456	8.87624	7.03065	7.0319	3794.39	3425.25	3880.48	4097.31	3334.86	2567.57	2597.87	2077.9	3805.91	3407.33	2698.86	2699.34
Q3TW96	Uap1l1	UDP-N-acetylhexosamine pyrophosphorylase-like protein 1	18	9.58026	9.51649	10.0107	9.40285	7.35825	8.08011	5.66142	6.37292	9.29079	8.54749	6.80151	9.37719	1684.3	1673.09	1759.98	1653.11	1293.65	1420.56	995.331	1120.42	1633.41	1502.73	1195.77	1648.6
Q4VAA2	Cdv3	Protein CDV3	18	9.93258	7.32231	6.93264	10.8024	9.46324	5.67717	8.97709	4.21356	10.928	10.4788	10.9138	4.35851	3674.33	2708.72	2564.57	3996.09	3500.71	2100.14	3320.87	1558.71	4042.55	3876.39	4037.3	1612.33
P63101	Ywhaz	14-3-3 protein zeta/delta	18	10.1915	10.0034	9.22027	8.52582	7.74205	9.04	8.87623	6.47404	7.83917	6.38319	8.42065	7.28373	3975.94	3902.54	3597.04	3326.12	3020.35	3526.71	3462.82	2525.67	3058.24	2490.23	3285.09	2841.55
Q9Z1Z2	Strap	Serine-threonine kinase receptor-associated protein	18	8.29269	10.5843	9.2686	9.14691	8.12885	9.72729	7.46785	7.27356	7.69373	7.45074	7.11197	7.8535	1914.22	2443.2	2139.49	2111.4	1876.4	2245.37	1723.82	1678.97	1775.96	1719.87	1641.67	1812.84
Q8C0M9	Asrgl1	Isoaspartyl peptidase/L-asparaginase	18	6.72417	10.2454	9.39425	7.14498	9.60809	11.7201	6.87881	8.18086	5.84335	6.75241	9.74567	7.76193	3438.21	5238.67	4803.48	3653.38	4912.82	5992.75	3517.28	4183.05	2987.83	3452.65	4983.17	3968.84
P68037	Ube2l3	Ubiquitin-conjugating enzyme E2 L3	18	10.1606	7.37519	7.63743	10.2068	8.87932	7.55035	8.25293	5.18197	10.4083	8.62857	9.90873	5.80978	5364.93	3894.18	4032.65	5389.31	4688.38	3986.67	4357.64	2736.14	5495.68	4555.98	5231.92	3067.63
P08113	Hsp90b1	Endoplasmin	18	8.51889	13.4438	14.3645	8.78438	3.91076	7.39858	4.78921	7.55846	5.6018	6.02171	6.61156	12.9964	2110.06	3329.91	3557.97	2175.82	968.663	1832.57	1186.25	1872.17	1387.52	1491.53	1637.63	3219.11
Q8BND5	Qsox1	Sulfhydryl oxidase 1	18	6.18874	10.696	9.45023	6.81475	4.70115	9.26935	4.61324	6.71514	7.95659	6.85967	6.86074	19.8744	2025.45	3500.6	3092.87	2230.33	1538.59	3033.67	1509.82	2197.73	2604.03	2245.03	2245.38	6504.48
Q91YI0	Asl	Argininosuccinate lyase	18	9.1883	8.60308	10.6278	9.9746	7.79122	8.03519	5.03552	5.33698	10.1475	8.28769	8.76157	8.21055	1639	1534.61	1895.78	1779.26	1389.79	1433.31	898.232	952.006	1810.1	1478.35	1562.88	1464.59
Q64726	Azgp1	Zinc-alpha-2-glycoprotein	18	6.62533	9.83423	9.20379	6.29636	7.25574	10.4112	6.72942	6.47574	10.088	8.0249	6.23632	12.819	1877.01	2786.12	2607.51	1783.81	2055.61	2949.58	1906.5	1834.63	2858.02	2273.52	1766.8	3631.72
Q8CAA7	Pgm2l1	Glucose 1,6-bisphosphate synthase	18	7.68694	10.2784	10.192	7.9202	7.33494	10.9593	6.09112	8.54447	7.53428	6.93866	7.67714	8.84256	1647.05	2202.31	2183.8	1697.03	1571.63	2348.21	1305.12	1830.79	1614.34	1486.72	1644.95	1894.66
Q6P1B1	Xpnpep1	Xaa-Pro aminopeptidase 1	18	9.05593	8.75194	9.14437	8.69958	8.8426	9.39047	9.61672	6.42333	8.52431	7.73651	6.57867	7.23556	1912.8	1848.59	1931.48	1837.53	1867.74	1983.46	2031.25	1356.74	1800.51	1634.11	1389.55	1528.3
Q9R1P0	Psma4	Proteasome subunit alpha type-4	18	10.4438	8.57642	8.19616	10.8563	7.91411	6.12161	6.66127	4.02583	11.5239	10.2238	8.76074	6.69601	3521.02	2891.44	2763.24	3660.07	2668.15	2063.83	2245.77	1357.26	3885.14	3446.85	2953.58	2257.48
P61161	Actr2	Actin-related protein 2	18	9.75926	9.88927	9.99831	11.237	7.3603	6.47823	5.72631	5.41992	9.89304	8.96286	7.55971	7.71582	2176.85	2205.85	2230.17	2506.46	1641.75	1445	1277.28	1208.94	2206.69	1999.21	1686.23	1721.05
P10639	Txn	Thioredoxin	18	10.617	5.80788	6.78281	9.63224	8.80132	6.06841	7.41564	3.97701	13.7025	10.8517	10.8543	5.48924	3240.98	1772.94	2070.55	2940.38	2686.73	1852.47	2263.73	1214.04	4182.89	3312.64	3313.42	1675.67
Q6GT24	Prdx6	Isoform of O08709, Peroxiredoxin-6	18	7.40248	8.01248	10.8217	7.99003	4.75049	10.4221	9.39469	8.32758	6.48054	7.29336	7.51466	11.5899	3801.51	4114.77	5557.42	4103.24	2439.59	5352.24	4824.6	4276.59	3328.05	3745.47	3859.12	5951.92
O54962	Banf1	Barrier-to-autointegration factor	18	13.5338	6.02114	5.44017	10.0594	6.8881	5.09192	12.4454	3.90096	9.94519	12.663	8.03466	5.9762	5068.81	2255.09	2037.5	3767.54	2579.79	1907.07	4661.16	1461.02	3724.76	4742.66	3009.21	2238.26
Q9Z2W0	Dnpep	Aspartyl aminopeptidase	18	9.50779	8.19342	7.85968	10.3985	8.83402	6.44127	7.7457	4.41157	12.5991	10.0297	8.09241	5.8868	3129.75	2697.09	2587.23	3422.95	2907.96	2120.32	2549.71	1452.19	4147.34	3301.56	2663.84	1937.8
P63254	Crip1	Cysteine-rich protein 1	18	12.0097	6.16151	6.35384	14.1968	8.79817	3.5305	5.06561	3.92948	16.4658	10.0821	10.4567	2.94985	6151.43	3155.96	3254.47	7271.67	4506.47	1808.34	2594.63	2012.7	8433.85	5164.08	5355.99	1510.93
Q8QZT1	Acat1	Acetyl-CoA acetyltransferase, mitochondrial	18	7.96265	9.43427	10.844	11.6237	8.56605	6.80592	5.62683	9.36657	7.10216	7.46553	7.87815	7.32418	1781.78	2111.08	2426.53	2601	1916.8	1522.94	1259.1	2095.93	1589.23	1670.54	1762.87	1638.91
Q99MN1	Kars1	Lysine--tRNA ligase	18	8.20327	11.4445	7.49595	10.6223	7.3954	6.19585	4.40499	5.62387	8.94688	11.2669	10.1872	8.21287	2461.49	3434.06	2249.25	3187.36	2219.08	1859.14	1321.77	1687.51	2684.62	3380.78	3056.78	2464.37
O35215	Ddt	D-dopachrome decarboxylase	18	8.91576	8.20662	8.40558	8.01568	7.39953	9.06435	13.3331	5.5034	9.21022	7.91634	5.47046	8.55894	1345.27	1238.27	1268.29	1209.46	1116.49	1367.69	2011.79	830.39	1389.7	1194.47	825.419	1291.43
P62827	Ran	GTP-binding nuclear protein Ran	18	9.0805	9.3084	8.74172	10.0081	6.47058	8.06419	4.34388	6.46586	9.90304	8.18732	9.76204	9.66431	3195.53	3275.73	3076.31	3521.98	2277.07	2837.88	1528.66	2275.41	3484.99	2881.21	3435.37	3400.98
Q9Z2M7	Pmm2	Phosphomannomutase 2	18	8.49212	9.72746	8.74709	8.7398	8.69768	10.5199	8.17145	6.88338	7.68785	7.55568	6.96852	7.80911	2433.71	2787.74	2506.78	2504.69	2492.62	3014.83	2341.81	1972.67	2203.22	2165.34	1997.07	2237.97
Q9CR00	Psmd9	26S proteasome non-ATPase regulatory subunit 9	17	8.68052	7.78884	7.58121	9.73653	8.71401	7.301	8.40241	5.85566	9.71249	9.76823	9.78395	6.67516	1938.63	1739.49	1693.12	2174.47	1946.11	1630.54	1876.52	1307.75	2169.1	2181.55	2185.06	1490.77
Q9CWF2	Tubb2b	Tubulin beta-2B chain	17	7.38542	6.91417	8.61849	9.54644	9.34439	6.92369	7.17505	7.15516	10.2602	9.71508	9.31842	7.64346	1481.14	1386.63	1728.43	1914.53	1874.01	1388.54	1438.95	1434.96	2057.68	1948.35	1868.8	1532.89
P48962	Slc25a4	ADP/ATP translocase 1	17	4.29563	10.0369	9.9597	5.20306	3.05328	4.61334	4.84098	34.2539	4.08938	8.6898	5.53405	5.42993	1399.8	3270.69	3245.53	1695.5	994.961	1503.33	1577.51	11162.2	1332.59	2831.71	1803.36	1769.43
P58774	Tpm2	Tropomyosin beta chain	17	5.10233	7.31843	6.12959	5.41991	6.48761	5.27334	6.20925	33.7022	5.18466	4.94648	7.97731	6.24891	1374	1970.77	1650.63	1459.52	1747.04	1420.05	1672.08	9075.62	1396.17	1332.03	2148.2	1682.76
Q05BC3-3	Eml1	Isoform of Q05BC3, Isoform 3 of Echinoderm microtubule-associated protein-like 1	17	8.44907	11.3408	9.42032	10.3499	7.22471	7.16265	6.9187	7.09888	8.2162	8.00574	6.6704	9.14261	1741.14	2337.06	1941.29	2132.85	1488.83	1476.04	1425.77	1462.9	1693.15	1649.78	1374.6	1884.06
P42703	Lifr	Leukemia inhibitory factor receptor	17	6.51136	12.2005	8.7107	6.69359	6.56115	12.802	6.35046	5.15261	7.79437	6.68509	6.62975	13.9084	3117.98	5842.23	4171.14	3205.24	3141.82	6130.26	3040.93	2467.34	3732.35	3201.17	3174.67	6660.09
Q9EQH3	Vps35	Vacuolar protein sorting-associated protein 35	17	9.48743	11.5026	11.4213	11.868	5.7744	6.58561	4.57165	4.83624	9.94991	8.37278	6.30663	9.32347	2028.22	2459.02	2441.65	2537.13	1234.45	1407.87	977.326	1033.89	2127.09	1789.93	1348.23	1993.17
Q9CQ65	Mtap	S-methyl-5'-thioadenosine phosphorylase	17	7.09661	9.87665	9.32973	8.58104	9.30714	10.2903	7.67674	7.48291	7.40631	7.79454	7.69618	7.46182	2237.36	3113.83	2941.4	2705.36	2934.28	3244.25	2420.26	2359.15	2335	2457.4	2426.39	2352.5
P47934	Crat	Carnitine O-acetyltransferase	17	10.1701	9.11884	8.36262	9.80983	9.19059	9.17382	10.366	9.3151	7.10689	5.99542	5.15115	6.23957	2153.12	1930.55	1770.45	2076.84	1945.74	1942.19	2194.59	1972.1	1504.6	1269.29	1090.55	1320.98
Q9EPK7	Xpo7	Exportin-7	17	8.39846	10.0678	10.2961	10.9145	7.23068	7.45802	5.10419	5.95672	10.1658	7.64845	7.54342	9.21579	806.127	966.363	988.275	1047.63	694.037	715.858	489.926	571.756	975.762	734.137	724.056	884.578
Q9Z2U0	Psma7	Proteasome subunit alpha type-7	17	10.5684	8.58949	7.98142	10.7837	8.70674	5.86768	6.69444	4.65575	11.2458	9.45895	9.11034	6.33727	5133.1	4171.94	3876.6	5237.68	4228.89	2849.95	3251.51	2261.31	5462.13	4594.24	4424.92	3078.03
P38647	Hspa9	Stress-70 protein, mitochondrial	17	7.73892	8.62677	8.97824	8.06995	9.76685	8.43314	9.25295	7.23245	7.88556	7.82539	8.44123	7.74854	2284.06	2546.1	2649.83	2381.76	2882.58	2488.95	2730.91	2134.58	2327.34	2309.58	2491.34	2286.9
P49182	Serpind1	Heparin cofactor 2	17	6.17378	9.99932	10.1581	6.87182	5.86699	9.91854	5.25757	7.87243	8.49341	8.5389	6.99194	13.8572	1693.62	2743.06	2786.61	1885.11	1609.46	2720.9	1442.28	2159.6	2329.95	2342.43	1918.06	3801.38
O88947	F10	Coagulation factor X	17	6.55203	9.35258	9.58996	7.26083	7.81282	11.3063	7.73519	5.47402	8.38544	8.75507	7.03141	10.7443	1266.87	1808.37	1854.27	1403.92	1510.65	2186.14	1495.64	1058.43	1621.37	1692.84	1359.56	2077.47
Q6P1F6	Ppp2r2a	Serine/threonine-protein phosphatase 2A 55 kDa regulatory subunit B alpha isoform	17	6.89412	8.77518	9.61047	8.87628	8.98272	8.51961	9.29507	7.04841	7.48486	8.46622	7.35474	8.69232	1991.1	2534.37	2775.61	2563.57	2594.31	2460.56	2684.52	2035.66	2161.71	2445.14	2124.13	2510.44
A0A1B0GRV0	Bpnt1	Isoform of Q9Z0S1, 3'(2'),5'-bisphosphate nucleotidase 1	17	8.48665	8.41126	9.80845	8.34101	6.20094	9.01544	4.32508	7.77288	9.30441	8.16419	10.5048	9.66488	2787.1	2762.34	3221.19	2739.27	2036.45	2960.76	1420.4	2552.69	3055.66	2681.2	3449.88	3174.04
P34914	Ephx2	Bifunctional epoxide hydrolase 2	17	8.31977	10.3054	11.5925	8.56379	7.63525	9.3599	8.00454	6.45084	7.83535	6.94973	5.62347	9.35946	2991.14	3705.02	4167.76	3078.87	2745.04	3365.09	2877.81	2319.22	2816.98	2498.58	2021.76	3364.93
P54728	Rad23b	UV excision repair protein RAD23 homolog B	17	9.90809	8.41053	8.33587	9.55848	6.98764	6.45566	8.05767	5.22224	10.3443	9.63951	9.18203	7.89795	2583.82	2193.29	2173.82	2492.65	1822.23	1683.5	2101.27	1361.85	2697.58	2513.78	2394.48	2059.62
Q99K85	Psat1	Phosphoserine aminotransferase	17	8.52106	7.51379	9.54203	9.32038	8.6099	10.1205	9.88296	5.20482	9.73024	8.32517	5.69524	7.53394	1399.38	1233.96	1567.05	1530.65	1413.97	1662.05	1623.04	854.767	1597.96	1367.21	935.307	1237.27
P28654	Dcn	Decorin	17	3.4407	8.11709	9.4748	8.37098	7.9067	6.33222	4.14351	10.4084	8.82416	13.1384	14.3042	5.53898	1437.85	3392.09	3959.47	3498.19	3304.17	2646.2	1731.55	4349.6	3687.57	5490.45	5977.63	2314.71
Q01339	Apoh	Beta-2-glycoprotein 1	17	3.64787	8.38408	6.4125	4.88421	6.80911	9.51719	6.51062	5.09311	9.17891	11.7349	9.78899	18.0385	1366.93	3141.68	2402.89	1830.21	2551.51	3566.28	2439.66	1908.49	3439.52	4397.3	3668.13	6759.39
P10630	Eif4a2	Eukaryotic initiation factor 4A-II	17	8.35603	10.3319	12.694	8.97609	4.51136	7.82189	4.58465	8.56728	7.28438	6.97565	7.89147	12.0053	1488.05	1839.92	2260.56	1598.47	803.387	1392.93	816.439	1525.67	1297.21	1242.23	1405.32	2137.91
Q9R0P5	Dstn	Destrin	17	11.5568	7.68488	8.12914	10.5402	8.2886	6.25647	6.82447	3.93573	14.1273	10.3266	6.7455	5.58427	4726.91	3143.23	3324.94	4311.1	3390.16	2558.99	2791.31	1609.77	5778.26	4223.75	2759.01	2284.05
P97443	Smyd1	Histone-lysine N-methyltransferase Smyd1	17	7.47022	8.73791	11.1218	7.8757	5.27461	7.51035	5.14172	13.2381	6.09967	6.44278	9.51728	11.5698	1679.09	1964.03	2499.87	1770.23	1185.58	1688.11	1155.71	2975.54	1371.03	1448.15	2139.21	2600.56
Q9R0P9	Uchl1	Ubiquitin carboxyl-terminal hydrolase isozyme L1	17	10.545	8.44144	8.90626	9.93548	8.57049	7.20357	8.89754	5.15123	10.9461	8.36536	6.06693	6.97059	3328.06	2664.17	2810.87	3135.7	2704.9	2273.49	2808.12	1625.76	3454.67	2640.16	1914.76	2199.96
P31786	Dbi	Acyl-CoA-binding protein	17	8.13651	6.18934	6.75499	8.93374	6.41921	4.35134	9.59154	4.80805	14.7787	16.288	7.59248	6.15605	2524.44	1920.31	2095.81	2771.79	1991.63	1350.05	2975.88	1491.75	4585.25	5053.54	2355.65	1909.98
Q91YN5	Uap1	UDP-N-acetylhexosamine pyrophosphorylase	16	8.89965	10.3339	10.7368	8.81379	6.21137	8.12971	4.94101	6.58076	9.57197	7.71339	8.02882	10.0388	1687.48	1959.43	2035.83	1671.2	1177.75	1541.49	936.875	1247.79	1814.96	1462.55	1522.36	1903.48
Q6ZQ38	Cand1	Cullin-associated NEDD8-dissociated protein 1	16	9.17464	10.8145	13.5403	9.93604	4.82918	6.22231	4.04221	5.30187	7.95415	6.68949	8.36609	13.1292	1981.09	2335.18	2923.78	2145.5	1042.77	1343.59	872.839	1144.84	1717.55	1444.47	1806.5	2835.01
P53657	Pklr	Pyruvate kinase PKLR	16	8.34499	8.66282	9.10147	8.35824	9.77981	8.47592	8.62676	6.06037	8.08455	9.41653	8.4079	6.68065	2564.25	2661.91	2796.7	2568.32	3005.14	2604.48	2650.83	1862.23	2484.22	2893.51	2583.58	2052.83
Q5SWU9	Acaca	Acetyl-CoA carboxylase 1	16	3.89889	4.08564	7.30711	7.27702	6.33409	6.87668	7.41402	4.91742	7.76721	12.3686	16.7146	15.0387	625.814	655.789	1172.87	1168.04	1016.69	1103.78	1190.03	789.298	1246.72	1985.29	2682.87	2413.88
P50431	Shmt1	Serine hydroxymethyltransferase, cytosolic	16	10.4585	8.27128	9.51031	8.95364	9.63083	7.81686	9.14447	5.3634	8.94578	7.95773	7.61971	6.32749	3566.61	2820.71	3243.25	3053.41	3284.35	2665.74	3118.49	1829.05	3050.73	2713.78	2598.51	2157.83
G3UW82	Myh2	Myosin, heavy polypeptide 2, skeletal muscle, adult	16	1.84578	2.72465	2.44897	4.29133	3.11702	1.35823	3.1354	44.0053	6.37918	7.2288	14.4963	8.96903	472.619	697.657	627.067	1098.81	798.124	347.779	802.83	11267.7	1633.41	1850.96	3711.84	2296.55
Q9JHI5	Ivd	Isovaleryl-CoA dehydrogenase, mitochondrial	16	10.0578	8.32469	10.6115	10.44	8.8683	7.42182	6.77038	6.51461	9.08053	7.78708	7.0843	7.03894	2429.83	2011.13	2563.6	2522.16	2142.46	1793.01	1635.63	1573.84	2193.73	1881.25	1711.47	1700.51
P45377	Akr1b8	Aldose reductase-related protein 2	16	9.5002	8.99443	9.12057	9.97971	7.75651	8.56979	7.48434	6.41335	9.68157	8.69122	6.55329	7.255	3710	3512.49	3561.75	3897.26	3029.06	3346.66	2922.77	2504.53	3780.83	3394.08	2559.18	2833.21
P62897	Cycs	Cytochrome c, somatic	16	13.1805	7.55007	7.61636	11.3444	9.78751	7.46368	8.69665	7.90124	8.2159	6.14367	7.04915	5.05093	2209.2	1265.48	1276.59	1901.45	1640.5	1251	1457.66	1324.34	1377.08	1029.75	1181.52	846.595
Q9WTQ5	Akap12	A-kinase anchor protein 12	16	11.5861	9.87403	9.38676	9.97272	8.24102	6.68447	7.57702	5.55136	9.45605	7.49535	7.58489	6.59025	2798.8	2385.23	2267.52	2409.07	1990.75	1614.74	1830.35	1341.02	2284.26	1810.62	1832.25	1591.98
Q6GQT1	A2m	Alpha-2-macroglobulin-P	16	8.36184	9.94638	9.62213	9.8378	6.52508	5.35203	5.73574	4.65523	12.6496	8.67964	7.4804	11.1541	890.217	1058.91	1024.39	1047.35	694.672	569.787	610.638	495.604	1346.7	924.051	796.377	1187.49
Q8BH95	Echs1	Enoyl-CoA hydratase, mitochondrial	16	9.83108	8.30409	10.4258	10.1846	9.48463	7.29404	7.12935	6.47288	8.55063	7.51283	8.08963	6.72042	5061.77	4275.56	5368	5243.77	4883.39	3755.51	3670.72	3332.72	4402.5	3868.16	4165.14	3460.17
A2AUC9	Klhl41	Kelch-like protein 41	16	7.60163	7.95545	10.7114	7.49775	10.6251	12.6459	7.95805	9.41125	6.51264	6.50022	7.5451	5.03553	2018.26	2112.2	2843.91	1990.68	2821.01	3357.52	2112.89	2498.72	1729.13	1725.83	2003.25	1336.95
P62137	Ppp1ca	Serine/threonine-protein phosphatase PP1-alpha catalytic subunit	16	7.9298	11.0229	10.3114	8.56916	7.04112	10.0151	7.05501	7.99536	7.14548	6.94148	6.9484	9.02477	1582.08	2199.19	2057.23	1709.64	1404.78	1998.13	1407.55	1595.16	1425.6	1384.9	1386.28	1800.54
P50462	Csrp3	Cysteine and glycine-rich protein 3	16	9.85643	7.44465	6.51427	7.54183	10.2605	5.45972	6.58361	2.98023	14.4418	8.82848	11.4348	8.65369	3381.58	2554.14	2234.94	2587.48	3520.22	1873.14	2258.73	1022.47	4954.74	3028.91	3923.09	2968.94
Q99J77	Nans	Sialic acid synthase	16	9.21817	10.1662	9.16391	8.4155	8.36635	10.1233	9.51964	7.20166	6.77505	6.70781	7.07662	7.26578	2507.38	2765.25	2492.62	2289.05	2275.68	2753.58	2589.38	1958.88	1842.84	1824.55	1924.87	1976.32
P06683	C9	Complement component C9	16	5.21778	8.95141	12.5168	5.36365	4.30906	7.14686	4.03381	5.7181	5.98711	8.40779	9.68768	22.66	1303.82	2236.78	3127.69	1340.27	1076.75	1785.86	1007.97	1428.84	1496.06	2100.94	2420.76	5662.29
P08074	Cbr2	Carbonyl reductase [NADPH] 2	16	10.2629	9.47803	9.6428	10.977	8.53828	6.22715	8.86254	6.89885	8.89564	7.3662	6.91655	5.93411	2784.27	2571.35	2616.05	2978.01	2316.4	1689.4	2404.37	1871.63	2413.35	1998.42	1876.43	1609.9
Q64442	Sord	Sorbitol dehydrogenase	16	8.70382	8.88435	8.82772	8.54173	8.27424	9.56596	9.898	5.87151	10.5408	7.44522	6.6523	6.79434	2959.74	3021.13	3001.87	2904.62	2813.66	3252.91	3365.82	1996.61	3584.41	2531.75	2262.12	2310.42
P97371	Psme1	Proteasome activator complex subunit 1	16	9.77836	11.3657	12.8492	10.3407	5.41272	7.46656	5.55036	4.63353	8.64247	6.48945	7.79167	9.67929	2785.47	3237.63	3660.23	2945.67	1541.87	2126.93	1581.08	1319.91	2461.9	1848.59	2219.54	2757.25
P23927	Cryab	Alpha-crystallin B chain	16	8.12606	15.5142	15.1564	9.10244	3.67779	6.01237	4.88588	5.23669	7.05901	5.66387	6.91186	12.6534	1998.52	3815.55	3727.56	2238.65	904.515	1478.68	1201.63	1287.91	1736.09	1392.97	1699.9	3111.98
Q9ESB3	Hrg	Histidine-rich glycoprotein	16	7.04324	9.39639	6.51227	7.17375	6.83202	9.06555	4.57908	5.09105	11.4334	9.78913	9.70542	13.3787	1604.52	2140.59	1483.56	1634.25	1556.4	2065.22	1043.16	1159.79	2604.63	2230.06	2210.99	3047.81
Q9D2R0	Aacs	Acetoacetyl-CoA synthetase	16	6.04529	7.71598	10.3495	7.60124	8.99587	10.462	7.17837	6.06317	9.05304	9.36248	6.93769	10.2354	1146.39	1463.21	1962.61	1441.45	1705.92	1983.94	1361.26	1149.78	1716.76	1775.44	1315.62	1940.98
Q9DCT1	Akr1e2	1,5-anhydro-D-fructose reductase	16	8.733	8.44491	7.62067	8.8071	8.57994	9.73381	12.8713	7.9241	8.13121	8.41603	5.10348	5.63442	3414.19	3301.56	2979.32	3443.16	3354.35	3805.46	5032.08	3097.95	3178.92	3290.27	1995.22	2202.79
P70195	Psmb7	Proteasome subunit beta type-7	16	10.2549	7.84048	7.86792	10.6379	8.85137	5.85401	6.24366	3.65089	11.8947	10.2496	10.1347	6.51985	4588.54	3508.2	3520.48	4759.92	3960.52	2619.36	2793.71	1633.58	5322.24	4586.15	4534.73	2917.29
Q60994	Adipoq	Adiponectin	16	6.94557	8.93839	8.15626	8.88981	8.93636	9.89996	10.1901	6.03794	9.30281	9.01887	6.30945	7.37448	1402.38	1804.75	1646.83	1794.94	1804.34	1998.9	2057.48	1219.12	1878.33	1821	1273.94	1488.98
Q5SUR0	Pfas	Phosphoribosylformylglycinamidine synthase	16	11.8366	8.85823	9.39508	10.1938	7.75204	7.50701	5.11251	4.89587	10.0569	7.7506	8.72778	7.91356	2213.89	1656.83	1757.24	1906.64	1449.93	1404.1	956.235	915.716	1881.03	1449.66	1632.43	1480.14
Q9WTX6	Cul1	Cullin-1	16	8.87543	10.1424	10.0668	10.3493	6.42418	7.12553	5.4222	6.21383	8.49178	8.12835	9.1192	9.64097	1110.44	1268.96	1259.5	1294.84	803.755	891.503	678.393	777.437	1062.44	1016.97	1140.94	1206.22
P70168	Kpnb1	Importin subunit beta-1	16	9.15071	9.99792	10.8474	9.88234	6.24835	7.5629	5.26893	5.75245	8.75775	7.35698	8.7119	10.4623	2069.47	2261.07	2453.19	2234.93	1413.09	1710.38	1191.59	1300.94	1980.6	1663.81	1970.23	2366.1
G3X8U3	Rik_2210016F16Rik	Queuosine salvage protein	16	9.92027	8.40659	8.72574	9.15358	7.90834	8.82221	10.6235	6.26555	9.31034	8.78044	5.60339	6.48007	4303.8	3647.11	3785.57	3971.18	3430.95	3827.42	4608.88	2718.24	4039.19	3809.3	2430.97	2811.31
E9Q912	Rap1gds1	Rap1 GTPase-GDP dissociation stimulator 1	16	7.88993	10.1414	9.8645	8.3092	7.84812	10.18	7.73971	7.27101	7.44923	7.692	7.53564	8.07926	1696.49	2180.6	2121.06	1786.64	1687.5	2188.9	1664.19	1563.41	1601.73	1653.93	1620.31	1737.2
Q9CQI6	Cotl1	Coactosin-like protein	16	15.0547	7.27101	7.99165	13.1522	6.38478	4.46596	4.53165	3.87784	15.497	9.91759	6.08576	5.7699	6006.35	2900.91	3188.42	5247.31	2547.33	1781.78	1807.99	1547.14	6182.83	3956.81	2428.03	2302.01
Q8VDM4	Psmd2	26S proteasome non-ATPase regulatory subunit 2	16	7.32523	7.51668	7.9176	8.41	7.66155	6.36046	4.98828	4.9579	10.1579	12.8122	12.7719	9.12035	1849.59	1897.93	1999.16	2123.49	1934.51	1605.99	1259.52	1251.85	2564.83	3235.02	3224.84	2302.85
P03953	Cfd	Complement factor D	16	8.8641	10.5481	10.0684	9.3145	8.00225	7.55235	6.90168	5.47058	9.82267	8.30668	6.03317	9.1156	2141.84	2548.74	2432.83	2250.67	1933.59	1824.88	1667.66	1321.86	2373.46	2007.15	1457.8	2202.61
O35855	Bcat2	Branched-chain-amino-acid aminotransferase, mitochondrial	15	9.20873	7.9412	9.87312	8.56527	8.31708	9.68349	11.2286	7.12869	8.18097	6.54709	6.4472	6.87858	2547.14	2196.54	2730.91	2369.16	2300.51	2678.46	3105.83	1971.8	2262.86	1810.93	1783.3	1902.62
Q922B1	Macrod1	ADP-ribose glycohydrolase MACROD1	15	7.87728	7.9505	8.87638	8.59705	6.19234	8.10964	4.58562	8.17779	8.86952	8.48041	13.3125	8.97102	3075.52	3104.11	3465.6	3356.54	2417.67	3166.24	1790.36	3192.85	3462.92	3311	5197.58	3502.55
P20152	Vim	Vimentin	15	9.9225	13.2222	12.185	9.34074	4.13009	6.28362	5.97458	9.04821	7.02172	4.95677	5.91876	11.9958	1345.57	1793.03	1652.39	1266.68	560.073	852.109	810.201	1227.01	952.201	672.178	802.631	1626.73
Q61699	Hsph1	Heat shock protein 105 kDa	15	7.3154	10.8764	10.8538	8.54647	7.43806	7.62296	5.88944	5.40081	6.64463	8.43924	10.4988	10.4739	1081.26	1607.6	1604.26	1263.22	1099.39	1126.72	870.495	798.273	982.117	1247.37	1551.79	1548.11
Q8K2B3	Sdha	Succinate dehydrogenase [ubiquinone] flavoprotein subunit, mitochondrial	15	7.74268	11.2819	11.5111	8.84056	6.09326	6.90896	6.21278	14.4171	6.13694	8.34601	6.37008	6.13861	1297.57	1890.69	1929.11	1481.56	1021.15	1157.85	1041.18	2416.12	1028.47	1398.68	1067.54	1028.75
Q9D0K2	Oxct1	Succinyl-CoA:3-ketoacid coenzyme A transferase 1, mitochondrial	15	9.4006	9.62998	10.7112	9.0655	8.18566	9.41458	10.6546	9.17083	6.21742	5.52993	5.98358	6.03616	2959.29	3031.5	3371.85	2853.8	2576.83	2963.69	3354.05	2886.96	1957.23	1740.81	1883.62	1900.17
Q8BMS1	Hadha	Trifunctional enzyme subunit alpha, mitochondrial	15	5.82091	9.91161	10.8614	7.33298	4.66305	6.11301	5.62949	20.743	5.55098	7.70617	7.70897	7.95841	1102.61	1877.48	2057.39	1389.03	883.286	1157.94	1066.35	3929.19	1051.48	1459.72	1460.25	1507.5
Q9D7X8	Ggct	Gamma-glutamylcyclotransferase	15	9.51401	8.21635	8.10618	9.28434	8.36235	7.9923	5.73011	6.57218	10.548	8.80395	9.73019	7.14004	2308.24	1993.41	1966.68	2252.52	2028.83	1939.05	1390.21	1594.51	2559.1	2135.97	2360.69	1732.28
Q9CR16	Ppid	Peptidyl-prolyl cis-trans isomerase D	15	10.664	9.75664	9.63955	9.70079	8.01983	7.46169	8.95716	5.97512	8.1392	7.79254	7.03255	6.86089	3232.22	2957.19	2921.7	2940.26	2430.77	2261.6	2714.87	1811.03	2466.95	2361.88	2131.53	2079.5
P40936	Inmt	Indolethylamine N-methyltransferase	15	8.3442	6.849	6.8166	7.15595	8.64297	9.49237	8.84693	6.62187	12.7947	11.159	5.5105	7.76583	1879.85	1543	1535.7	1612.15	1947.16	2138.52	1993.11	1491.83	2882.5	2514	1241.45	1749.55
Q99LD8	Ddah2	N(G),N(G)-dimethylarginine dimethylaminohydrolase 2	15	10.7748	8.8278	7.92575	9.94774	7.90912	6.47074	8.51413	5.88299	11.3115	9.55337	7.07429	5.80777	2422.05	1984.39	1781.62	2236.14	1777.88	1454.55	1913.88	1322.43	2542.7	2147.49	1590.22	1305.52
Q9JHW9	Aldh1a3	Aldehyde dehydrogenase family 1 member A3	15	11.8074	10.9769	10.8374	13.5219	5.96288	4.92973	5.75306	3.68555	9.84707	8.75527	7.27423	6.64866	1631.07	1516.34	1497.07	1867.91	823.71	680.991	794.726	509.121	1360.27	1209.45	1004.86	918.444
P17879	Hspa1b	Heat shock 70 kDa protein 1B	15	5.6799	6.36094	6.99324	5.53711	5.50131	6.91744	5.33772	4.14321	12.6765	8.75669	13.0192	19.0767	1381.86	1547.55	1701.38	1347.12	1338.41	1682.94	1298.61	1008	3084.06	2130.41	3167.43	4641.17
G3X8T9	Serpina3n	Isoform of Q91WP6, Serine protease inhibitor A3N	15	6.09007	8.52904	6.08735	5.72885	6.88138	10.6111	9.29546	6.39309	10.2707	11.3742	5.08214	13.6567	1614.65	2261.29	1613.93	1518.88	1824.45	2813.3	2464.49	1694.99	2723.05	3015.62	1347.42	3620.77
Q64514	Tpp2	Tripeptidyl-peptidase 2	15	7.43494	11.4211	7.77329	8.3667	7.88184	7.03292	5.63968	5.02739	8.41113	11.215	10.7558	9.04035	1370.56	2105.36	1432.93	1542.32	1452.94	1296.45	1039.62	926.751	1550.51	2067.37	1982.72	1666.5
P70274	Selenop	Selenoprotein P	15	7.09338	10.2322	7.9164	7.86622	6.82074	8.94507	5.88297	5.57826	9.65163	9.24269	7.57326	13.1972	1629.99	2351.25	1819.11	1807.58	1567.34	2055.49	1351.85	1281.83	2217.85	2123.88	1740.26	3032.59
Q99LB4	Capg	Isoform of P24452, Macrophage-capping protein	15	7.86303	9.4908	10.3449	9.91649	6.49932	7.75256	6.55139	7.25867	8.42653	7.73948	9.50351	8.6533	1064.12	1284.41	1400	1342.02	879.567	1049.17	886.614	982.331	1140.38	1047.4	1286.13	1171.07
Q06138	Cab39	Calcium-binding protein 39	15	8.30352	10.7873	9.23094	8.38919	6.94211	9.13513	5.63132	7.91044	8.11352	7.79485	8.61701	9.14469	3336.82	4334.94	3709.51	3371.25	2789.73	3671.01	2262.98	3178.86	3260.47	3132.41	3462.8	3674.85
O09159	Man2b1	Lysosomal alpha-mannosidase	15	9.93839	8.85244	9.92815	11.3279	8.83042	7.51313	7.77967	5.12426	9.70454	7.53706	5.98137	7.48265	1349.8	1202.31	1348.41	1538.52	1199.32	1020.41	1056.61	695.961	1318.04	1023.66	812.37	1016.27
P58389	Ptpa	Serine/threonine-protein phosphatase 2A activator	15	9.55606	10.4623	9.77376	9.53743	5.99577	9.96269	5.59312	6.8398	9.35921	7.60242	6.13619	9.18129	3764.08	4121.03	3849.83	3756.74	2361.7	3924.25	2203.1	2694.16	3686.54	2994.55	2417.01	3616.46
Q7TSH2	Phkb	Phosphorylase b kinase regulatory subunit beta	15	6.59039	7.76168	8.20796	7.49959	5.54544	6.86082	6.4847	9.68489	8.87324	11.3182	10.7369	10.4361	1280.17	1507.69	1594.38	1456.78	1077.19	1332.7	1259.64	1881.27	1723.61	2198.54	2085.63	2027.2
Q80YC5	F12	Coagulation factor XII	15	6.76341	10.4475	7.85366	7.4871	8.35529	11.002	5.60598	5.83641	8.80264	8.17274	7.23198	12.4413	1341.95	2072.92	1558.27	1485.54	1657.8	2182.95	1112.3	1158.02	1746.56	1621.58	1434.92	2468.51
P53996	Cnbp	CCHC-type zinc finger nucleic acid binding protein	15	9.48014	6.84125	7.8958	9.2762	11.6392	6.41314	9.30213	4.5222	10.5442	8.82182	9.76178	5.50207	3144.24	2269.01	2618.77	3076.6	3860.34	2127.02	3085.2	1499.86	3497.17	2925.9	3237.65	1824.85
P11680	Cfp	Properdin	15	8.54845	11.7419	11.6095	9.49778	8.04651	8.22201	6.3388	4.52003	8.03805	6.47916	7.98991	8.96792	1809.5	2485.48	2457.44	2010.45	1703.25	1740.4	1341.77	956.781	1701.46	1371.48	1691.27	1898.29
Q9WV32	Arpc1b	Actin-related protein 2/3 complex subunit 1B	15	11.2987	10.2175	10.3757	12.9569	6.20339	5.26507	4.19715	4.71531	10.8327	9.41697	6.76862	7.752	2424.54	2192.53	2226.48	2780.37	1331.16	1129.81	900.649	1011.84	2324.55	2020.75	1452.45	1663.47
Q8R121	Serpina10	Protein Z-dependent protease inhibitor	15	6.95055	9.07553	7.83892	6.94556	7.231	11.7129	9.70648	5.7336	8.16115	8.15576	5.61988	12.8687	1378.97	1800.56	1555.22	1377.98	1434.61	2323.81	1925.74	1137.53	1619.15	1618.08	1114.97	2553.11
Q9EST5	Anp32b	Acidic leucine-rich nuclear phosphoprotein 32 family member B	15	12.3532	8.2941	7.9692	9.39028	8.2265	6.84743	8.83402	6.5667	9.88314	8.41247	7.01914	6.20379	6295.19	4226.66	4061.09	4785.27	4192.21	3489.44	4501.8	3346.38	5036.43	4286.98	3576.94	3161.44
P70266	Pfkfb1	6-phosphofructo-2-kinase/fructose-2,6-bisphosphatase 1	15	8.16183	9.63151	11.2887	8.20484	6.20026	8.0938	6.54097	6.99864	7.61307	7.23528	8.22565	11.8055	950.667	1121.85	1314.87	955.676	722.189	942.742	761.873	815.182	886.748	842.745	958.1	1375.07
P46412	Gpx3	Glutathione peroxidase 3	15	8.2565	7.14066	6.87828	8.40769	9.58475	9.12321	6.81325	5.31681	12.8205	9.99757	8.00123	7.65957	2879.6	2490.43	2398.92	2932.33	3342.85	3181.88	2376.24	1854.33	4471.37	3486.83	2790.57	2671.41
Q923D2	Blvrb	Flavin reductase (NADPH)	15	12.039	7.95675	8.32905	10.3182	7.07347	8.79384	5.67994	3.83384	11.4856	7.66993	8.70188	8.11839	5548.99	3667.4	3839	4755.85	3260.28	4053.23	2617.98	1767.08	5293.92	3535.2	4010.84	3741.9
P20801	Tnnc2	Troponin C, skeletal muscle	14	5.96676	2.84105	2.92618	4.62298	6.50491	4.38559	3.854	52.4972	4.66176	2.63373	6.79492	2.31096	2018.59	961.143	989.945	1563.98	2200.65	1483.67	1303.83	17760.1	1577.1	891.005	2298.76	781.813
P32921	Wars1	Tryptophan--tRNA ligase, cytoplasmic	14	7.37126	10.3781	9.04721	7.92933	6.73801	8.62551	5.57336	7.38984	5.94669	9.60248	10.8607	10.5375	1055.63	1486.23	1295.64	1135.55	964.942	1235.25	798.154	1058.29	851.619	1375.16	1555.35	1509.07
P09542	Myl3	Myosin light chain 3	14	5.56752	5.55709	5.10553	6.45926	5.37688	3.42617	5.41809	28.5315	7.70587	9.09043	12.0511	5.71063	1206.43	1204.17	1106.32	1399.66	1165.12	742.419	1174.05	6182.5	1669.79	1969.81	2611.35	1237.44
Q9JKS4-2	Ldb3	Isoform of Q9JKS4, Isoform 2 of LIM domain-binding protein 3	14	6.03481	5.26465	4.75158	6.23129	5.0875	4.7056	7.23336	29.0651	7.39572	6.37606	8.77021	9.08411	657.959	573.991	518.052	679.381	554.676	513.039	788.634	3168.89	806.336	695.165	956.193	990.416
Q9CQ60	Pgls	6-phosphogluconolactonase	14	11.5354	7.15947	7.99744	8.6627	7.1323	8.65602	6.18257	5.07693	10.2827	9.52793	9.45443	8.33214	2674.44	1659.9	1854.18	2008.42	1653.6	2006.87	1433.41	1177.07	2384.01	2209.02	2191.98	1931.78
P68510	Ywhah	14-3-3 protein eta	14	10.4602	10.463	9.97008	9.32244	6.9406	8.33549	9.32894	6.12809	8.14035	7.30402	5.99988	7.60692	2767.48	2768.24	2637.82	2466.47	1836.3	2205.35	2468.19	1621.33	2153.72	1932.45	1587.41	2012.59
P47791	Gsr	Glutathione reductase, mitochondrial	14	8.18159	8.93459	8.46123	7.98362	8.78413	10.7175	12.2687	6.65967	7.19609	7.22524	6.5437	7.04393	1442.71	1575.49	1492.02	1407.8	1548.96	1889.88	2163.42	1174.34	1268.93	1274.07	1153.89	1242.1
Q61553	Fscn1	Fascin	14	9.75829	10.0806	11.1515	10.1444	7.39647	8.35294	10.4649	6.87753	6.82943	6.44492	5.69598	6.80306	873.288	902.136	997.967	907.84	661.924	747.521	936.523	615.483	611.179	576.768	509.744	608.819
G5E895	Akr1b10	Aldo-keto reductase family 1, member B10 (aldose reductase)	14	10.047	8.7395	8.43023	8.74447	7.38664	10.0788	10.4401	6.49915	8.50062	8.88268	5.27124	6.97958	2764.6	2404.82	2319.72	2406.19	2032.56	2773.34	2872.78	1788.35	2339.09	2444.22	1450.47	1920.55
Q8CG76	Akr7a2	Aflatoxin B1 aldehyde reductase member 2	14	6.46304	9.28262	11.8095	6.96258	5.18814	8.61188	6.27893	8.99931	4.56313	7.09541	10.2708	14.4746	1076.3	1545.85	1966.66	1159.49	863.99	1434.15	1045.64	1498.67	759.906	1181.61	1710.42	2410.48
Q6IRU2	Tpm4	Tropomyosin alpha-4 chain	14	10.0875	12.8498	11.4469	10.9273	6.46493	5.93605	6.47571	5.1682	7.97626	6.83057	8.45691	7.37992	3497.12	4454.76	3968.41	3788.28	2241.26	2057.91	2245	1791.71	2765.21	2368.02	2931.84	2558.47
E9PWQ3	Col6a3	Collagen, type VI, alpha 3	14	9.27839	8.47645	8.81579	10.5817	5.9309	5.06675	6.09662	14.3166	9.66052	8.14504	5.89461	7.73671	971.211	887.268	922.789	1107.63	620.814	530.36	638.161	1498.58	1011.21	852.578	617.016	809.837
P11983	Tcp1	T-complex protein 1 subunit alpha	14	6.42459	8.75785	10.4584	7.60608	4.41998	6.52977	6.1864	5.74062	6.87379	10.6488	12.0916	14.2621	1096.41	1494.6	1784.82	1298.04	754.307	1114.36	1055.76	979.685	1173.07	1817.3	2063.53	2433.95
P10518	Alad	Delta-aminolevulinic acid dehydratase	14	10.0954	7.90167	9.45932	11.1574	8.12103	7.43447	8.58687	4.72129	10.7476	8.30845	6.51271	6.95373	1707.48	1336.44	1599.89	1887.1	1373.54	1257.42	1452.33	798.529	1817.78	1405.24	1101.52	1176.11
Q9WUM3	Coro1b	Coronin-1B	14	8.95695	11.2566	10.822	10.4313	5.72302	6.89907	4.73431	8.6663	6.40497	6.84286	8.87269	10.39	1497.7	1882.23	1809.55	1744.22	956.952	1153.6	791.628	1449.1	1070.98	1144.2	1483.61	1737.32
Q8VDQ1	Ptgr2	Prostaglandin reductase 2	14	10.0433	8.22455	8.2849	8.4877	9.44015	9.28121	11.828	5.4455	8.12346	7.88699	6.96309	5.9912	4488.34	3675.56	3702.53	3793.16	4218.81	4147.78	5285.94	2433.6	3630.38	3524.7	3111.81	2677.47
Q9JHK4	Rabggta	Geranylgeranyl transferase type-2 subunit alpha	14	8.21032	9.19572	9.82322	8.26576	9.22303	9.99722	8.36411	6.46675	7.66201	8.04203	6.71604	8.03382	1409.94	1579.16	1686.92	1419.46	1583.85	1716.8	1436.35	1110.52	1315.78	1381.04	1153.33	1379.63
Q8BH35	C8b	Complement component C8 beta chain	14	7.49833	8.27593	11.1546	8.52044	7.02986	6.38857	4.63066	4.07014	12.1319	8.02521	8.15448	14.1198	1437.96	1587.08	2139.12	1633.97	1348.12	1225.14	888.025	780.533	2326.55	1539	1563.79	2707.77
Q64669	Nqo1	NAD(P)H dehydrogenase [quinone] 1	14	7.47143	8.80883	7.98067	7.42092	9.91817	11.5508	10.6273	7.35813	6.75631	7.77608	7.7216	6.60977	1168.59	1377.77	1248.24	1160.69	1551.28	1806.64	1662.19	1150.87	1056.74	1216.24	1207.72	1033.82
Q99KB8	Hagh	Hydroxyacylglutathione hydrolase, mitochondrial	14	9.51235	7.68659	7.41622	8.44862	9.3354	9.58387	12.228	6.31814	8.85477	7.53834	7.01287	6.06488	2068.04	1671.11	1612.33	1836.78	2029.57	2083.59	2658.43	1373.6	1925.08	1638.88	1524.64	1318.54
Q5DU56	Nlrc3	Protein NLRC3	14	8.59947	8.76568	9.07258	8.64065	9.09056	10.0059	11.4529	6.38116	8.71974	8.94	4.247	6.08433	4099.34	4178.57	4324.87	4118.97	4333.44	4769.77	5459.58	3041.88	4156.67	4261.67	2024.53	2900.38
Q9WTP6	Ak2	Adenylate kinase 2, mitochondrial	14	8.65419	5.84543	8.73853	9.70869	10.2796	6.5062	8.10218	5.48448	11.5593	9.33593	9.07499	6.71039	2307.71	1558.73	2330.2	2588.9	2741.15	1734.93	2160.51	1462.48	3082.39	2489.5	2419.92	1789.38
Q99KR3	Lactb2	Endoribonuclease LACTB2	14	9.52827	8.24714	8.03922	8.42494	9.00792	8.85625	11.219	5.47159	8.73565	8.58022	7.50373	6.38608	2002.15	1732.95	1689.26	1770.31	1892.81	1860.94	2357.42	1149.73	1835.6	1802.94	1576.74	1341.89
Q9JL35	Hmgn5	High mobility group nucleosome-binding domain-containing protein 5	14	11.5976	8.56818	7.87566	8.7825	10.2252	6.99392	9.66598	4.95403	8.84757	8.14688	8.27169	6.07075	1931.92	1427.28	1311.92	1462.98	1703.31	1165.04	1610.15	825.237	1473.82	1357.1	1377.89	1011.26
P01898	H2-Q10	H-2 class I histocompatibility antigen, Q10 alpha chain	14	7.08406	9.09334	9.46098	7.42486	7.92763	11.7142	6.31931	5.18908	9.80275	8.68916	6.67353	10.6211	1605.13	2060.4	2143.7	1682.35	1796.27	2654.25	1431.85	1175.76	2221.14	1968.82	1512.11	2406.56
P42125	Eci1	Enoyl-CoA delta isomerase 1, mitochondrial	14	8.63928	9.84477	9.94692	9.10235	7.3664	9.55364	10.7968	9.3685	6.95023	6.18403	5.23736	7.00971	2219.35	2529.03	2555.27	2338.31	1892.36	2454.24	2773.6	2406.68	1785.45	1588.62	1345.43	1800.73
Q61599	Arhgdib	Rho GDP-dissociation inhibitor 2	14	12.4571	8.59061	8.78769	11.5364	6.67487	6.70021	6.70751	4.75977	11.9465	9.08951	5.72855	7.02126	5899.74	4068.54	4161.88	5463.69	3161.24	3173.24	3176.7	2254.24	5657.88	4304.82	2713.06	3325.29
Q8BTY1	Kyat1	Kynurenine--oxoglutarate transaminase 1	14	7.39552	9.2928	8.99287	7.32137	8.24881	10.8723	12.5183	7.22148	8.17617	7.58773	4.75773	7.6149	741.818	932.128	902.043	734.381	827.409	1090.56	1255.67	724.361	820.123	761.098	477.231	763.824
Q9JIF0	Prmt1	Protein arginine N-methyltransferase 1	14	9.3166	11.0499	12.3336	11.1708	5.12152	6.5235	6.03715	5.77098	8.76562	8.57461	5.5442	9.79155	1509.65	1790.51	1998.52	1810.1	829.885	1057.06	978.253	935.123	1420.37	1389.42	898.376	1586.61
Q9WUM4	Coro1c	Coronin-1C	14	10.4724	12.0865	9.98635	11.6725	4.76309	5.38903	3.92859	6.39726	6.56783	6.92995	10.324	11.4824	1563.9	1804.95	1491.32	1743.13	711.301	804.776	586.68	955.34	980.812	1034.89	1541.75	1714.74
P80315	Cct4	T-complex protein 1 subunit delta	14	6.87688	8.70487	10.245	7.50801	4.5319	5.92094	5.9389	5.3161	6.62995	10.7644	13.0973	14.4657	1313.09	1662.13	1956.2	1433.6	865.332	1130.56	1133.99	1015.07	1265.94	2055.39	2500.84	2762.12
Q9CX80	Cygb	Cytoglobin	14	8.9203	9.05603	10.3825	11.6701	4.63531	6.71112	4.13213	5.65126	13.2192	8.99666	6.65307	9.97235	1967.03	1996.96	2289.47	2573.39	1022.14	1479.88	911.182	1246.17	2914.98	1983.87	1467.08	2199.02
Q9R1P1	Psmb3	Proteasome subunit beta type-3	14	10.1356	8.83012	8.54863	11.3795	7.16915	6.40294	6.79198	3.70837	12.9789	9.91017	7.06604	7.07859	3205.32	2792.47	2703.45	3598.71	2267.2	2024.89	2147.92	1172.75	4104.49	3134.03	2234.59	2238.56
Q07456	Ambp	Protein AMBP	14	8.68252	9.16876	9.05554	8.69755	6.13334	7.22871	6.11157	4.71136	11.5628	9.3379	7.25809	12.0519	2305.29	2434.39	2404.33	2309.28	1628.46	1919.29	1622.68	1250.91	3070.02	2479.3	1927.09	3199.89
Q60668	Hnrnpd	Heterogeneous nuclear ribonucleoprotein D0	14	10.5923	8.38265	7.79036	10.2183	7.58296	6.58478	8.09557	6.56959	9.38395	8.65801	8.75572	7.38581	2139.94	1693.53	1573.87	2064.38	1531.97	1330.31	1635.53	1327.24	1895.82	1749.16	1768.9	1492.14
Q8BP47	NARS1	Asparagine--tRNA ligase, cytoplasmic	14	6.41361	5.55537	8.29793	11.0629	9.08474	7.87548	6.8559	5.57909	10.8386	9.87698	9.98352	8.57591	827.122	716.44	1070.13	1426.71	1171.6	1015.65	884.161	719.499	1397.78	1273.77	1287.51	1105.98
Q3UM45	Ppp1r7	Protein phosphatase 1 regulatory subunit 7	14	7.07515	10.9658	10.7054	7.82299	6.39519	10.8966	5.90841	8.62704	6.18192	6.63758	8.28612	10.4979	1618.55	2508.6	2449.02	1789.63	1463	2492.76	1351.64	1973.57	1414.21	1518.45	1895.58	2401.55
Q7TQI3	Otub1	Ubiquitin thioesterase OTUB1	14	8.39491	10.1862	12.0058	9.38978	5.07741	9.33555	4.94211	8.12009	9.30664	7.45074	4.87598	10.9148	1187.34	1440.69	1698.05	1328.05	718.127	1320.38	698.991	1148.47	1316.29	1053.8	689.637	1543.74
Q9JKB1	Uchl3	Ubiquitin carboxyl-terminal hydrolase isozyme L3	14	10.038	7.68739	7.98744	8.5661	8.39153	8.8833	8.00969	6.18946	9.90578	8.99848	8.08535	7.25746	1394.35	1067.83	1109.51	1189.89	1165.64	1233.95	1112.6	859.758	1375.98	1249.95	1123.11	1008.11
P11859	Agt	Angiotensinogen	14	7.35772	8.94861	8.63579	6.96543	7.45705	9.2837	8.73554	5.60143	10.6644	8.75469	7.39685	10.1988	1767.36	2149.5	2074.36	1673.13	1791.22	2229.99	2098.32	1345.49	2561.63	2102.92	1776.76	2449.81
Q99PL5	Rrbp1	Ribosome-binding protein 1	13	15.5287	7.11172	6.1031	11.0046	7.62377	4.92254	5.17642	5.10546	12.559	9.7094	10.4544	4.70082	2203.82	1009.29	866.147	1561.77	1081.96	698.603	734.634	724.563	1782.37	1377.95	1483.68	667.137
P61971	Nutf2	Nuclear transport factor 2	13	9.72249	7.05235	7.98416	8.17169	8.41061	8.77313	12.0164	5.43937	8.80243	8.17177	8.60062	6.85501	1111.36	806.141	912.655	934.091	961.401	1002.84	1373.57	621.765	1006.19	934.1	983.121	783.584
Q9DBE0	Csad	Cysteine sulfinic acid decarboxylase	13	8.92023	7.61547	10.0432	8.45623	9.31398	7.92432	8.2002	4.55453	11.6963	9.5889	7.11623	6.57049	2115.89	1806.4	2382.25	2005.83	2209.29	1879.66	1945.1	1080.34	2774.37	2274.5	1687.98	1558.53
Q99MN9	Pccb	Propionyl-CoA carboxylase beta chain, mitochondrial	13	8.24851	7.57139	8.47955	9.98051	10.214	7.22606	8.85349	6.80723	10.285	9.16487	7.03363	6.13585	901.67	827.652	926.926	1091	1116.52	789.903	967.802	744.119	1124.28	1001.84	768.868	670.729
Q9Z1T2	Thbs4	Thrombospondin-4	13	5.50631	11.2178	13.412	6.98936	4.39586	8.45383	6.00775	8.87986	5.38078	6.20035	7.82518	15.7309	760.627	1549.59	1852.7	965.492	607.232	1167.79	829.894	1226.64	743.287	856.5	1080.95	2173.03
Q9CZ44	Nsfl1c	NSFL1 cofactor p47	13	8.28556	8.87061	9.75314	10.0329	6.31502	6.15881	6.9008	5.94045	8.70337	8.83789	10.9508	9.25062	2283.92	2445.19	2688.46	2765.58	1740.74	1697.68	1902.21	1637.49	2399.09	2436.17	3018.6	2549.94
P63260	Actg1	Actin, cytoplasmic 2	13	9.15473	11.3883	11.5455	9.31717	5.45148	7.25335	5.11647	6.57442	8.98506	7.36505	7.05963	10.7889	1899.77	2363.28	2395.89	1933.48	1131.28	1505.2	1061.76	1364.31	1864.56	1528.38	1465	2238.88
P99026	Psmb4	Proteasome subunit beta type-4	13	10.7837	8.34601	8.25697	11.6233	7.51722	5.91054	6.63772	3.83362	12.4523	9.60914	7.90802	7.12151	2239.24	1733.06	1714.57	2413.6	1560.96	1227.33	1378.33	796.055	2585.73	1995.35	1642.11	1478.79
P51855	Gss	Glutathione synthetase	13	9.0776	9.60618	9.04512	8.63238	8.77304	9.75044	10.8207	6.17714	7.54998	7.13166	6.56167	6.87413	2571.06	2720.77	2561.86	2444.96	2484.8	2761.63	3064.75	1749.56	2138.39	2019.91	1858.47	1946.97
P97290	Serping1	Plasma protease C1 inhibitor	13	6.50241	10.9782	8.8795	6.92922	5.54799	10.9523	5.8702	6.67836	7.74168	6.82196	6.68083	16.4173	791.867	1336.93	1081.35	843.844	675.637	1333.78	714.876	813.294	942.786	830.782	813.595	1999.31
Q9QZ47	Tnnt3	Troponin T, fast skeletal muscle	13	4.71126	3.3576	2.77631	3.78836	5.34402	1.90191	3.39353	60.5086	4.2772	1.8884	4.17494	3.87788	1193.61	850.655	703.384	959.789	1353.92	481.854	859.759	15330	1083.64	478.431	1057.73	982.469
Q80UY1	Carnmt1	Carnosine N-methyltransferase	13	7.4071	9.72082	9.82139	7.15198	7.6995	9.43203	6.46648	7.2076	7.26697	7.12916	9.77393	10.923	1623.29	2130.35	2152.39	1567.38	1687.37	2067.06	1417.15	1579.57	1592.58	1562.38	2141.99	2393.82
Q9Z1F9	Uba2	SUMO-activating enzyme subunit 2	13	5.97773	9.11255	9.31791	8.28147	8.35195	11.8401	6.10809	8.43443	8.45831	7.87913	7.95971	8.27862	1071.21	1632.97	1669.77	1484.04	1496.67	2121.75	1094.57	1511.45	1515.73	1411.94	1426.38	1483.53
P70398	Usp9x	Probable ubiquitin carboxyl-terminal hydrolase FAF-X	13	7.6032	8.77493	10.267	10.6006	7.07734	6.49956	5.75306	5.90846	9.82321	9.90311	8.65963	9.12987	840.32	969.822	1134.73	1171.6	782.201	718.344	635.839	653.014	1085.68	1094.51	957.079	1009.05
O89053	Coro1a	Coronin-1A	13	12.5369	10.8599	11.3013	12.2624	4.49366	5.58431	3.46048	5.39919	6.96882	6.92985	8.27438	11.9288	3000.86	2599.45	2705.09	2935.16	1075.61	1336.67	828.306	1292.36	1668.07	1658.74	1980.57	2855.29
Q8VCR7	Abhd14b	Protein ABHD14B	13	10.938	8.10766	8.31449	9.59166	7.58095	7.08797	5.65694	5.37395	13.4243	9.45984	7.52055	6.94371	2769.01	2052.49	2104.85	2428.17	1919.15	1794.35	1432.08	1360.44	3398.41	2394.8	1903.86	1757.83
O08997	Atox1	Copper transport protein ATOX1	13	8.84161	6.36804	6.60153	11.0387	7.21031	5.11202	8.66655	4.693	13.8589	13.2308	9.21214	5.16643	1177.83	848.315	879.419	1470.52	960.518	680.995	1154.51	625.176	1846.2	1762.53	1227.19	688.243
Q921M7	Cyrib	CYFIP-related Rac1 interactor B	13	8.33961	10.1328	9.74075	8.90195	10.4216	8.21749	4.305	6.86936	8.49171	7.40191	7.92983	9.24796	1799.47	2186.4	2101.8	1920.81	2248.71	1773.12	928.907	1482.23	1832.29	1597.14	1711.05	1995.47
Q91WU5	As3mt	Arsenite methyltransferase	13	8.2991	8.97565	10.7062	7.84759	5.36371	8.83802	5.3854	7.06028	7.06991	7.99614	10.821	11.637	1405.03	1519.57	1812.55	1328.59	908.072	1496.27	911.744	1195.3	1196.93	1353.74	1831.99	1970.13
P53810	Pitpna	Phosphatidylinositol transfer protein alpha isoform	13	8.66484	11.1945	6.11287	9.47849	4.70727	7.92205	4.82707	8.35402	7.16335	7.72802	9.77228	14.0752	2244.98	2900.4	1583.79	2455.79	1219.61	2052.53	1250.65	2164.45	1855.96	2002.26	2531.91	3646.76
P47757	Capzb	F-actin-capping protein subunit beta	13	9.30122	10.1166	10.3943	11.8392	5.84736	6.90557	4.19847	9.44509	7.53314	7.15373	9.08272	8.18257	1489.5	1620.08	1664.54	1895.94	936.398	1105.86	672.344	1512.54	1206.36	1145.6	1454.51	1310.36
P0DOV2	Ifi204	Interferon-activable protein 204	13	12.3811	8.5303	9.60589	11.8285	6.56534	5.11862	5.14574	4.93101	11.7998	8.17308	7.89791	8.02274	1568.02	1080.33	1216.55	1498.03	831.475	648.254	651.689	624.494	1494.4	1035.09	1000.24	1016.05
Q91VF2	Hnmt	Histamine N-methyltransferase	13	8.29476	7.11682	8.52282	8.85417	7.93832	8.28934	8.14415	6.64906	9.76495	10.3479	9.01341	7.06432	2049.22	1758.21	2105.56	2187.42	1961.16	2047.88	2012.01	1642.65	2412.43	2556.44	2226.76	1745.24
Q9CQM5	Txndc17	Thioredoxin domain-containing protein 17	13	11.4795	6.53151	7.22306	9.56318	7.70193	6.6756	10.0056	5.22097	13.6466	9.7728	7.31541	4.86394	1426.58	811.686	897.627	1188.44	957.137	829.593	1243.42	648.822	1695.89	1214.49	909.104	604.453
Q00897	Serpina1d	Alpha-1-antitrypsin 1-4	13	3.14488	4.42097	4.12485	2.80275	3.69993	5.34738	4.78373	6.58996	4.4811	5.89618	4.33421	50.3741	851.427	1196.91	1116.74	758.801	1001.7	1447.72	1295.12	1784.13	1213.19	1596.3	1173.42	13638
Q9DC50	Crot	Peroxisomal carnitine O-octanoyltransferase	13	7.33218	8.02622	7.34536	7.58946	9.65839	11.5917	12.4832	7.19726	7.07702	8.08419	7.45448	6.16047	1212.92	1327.73	1215.1	1255.48	1597.73	1917.55	2065.03	1190.6	1170.71	1337.32	1233.15	1019.09
O88569	Hnrnpa2b1	Heterogeneous nuclear ribonucleoproteins A2/B1	13	14.8629	7.22887	9.46845	12.9483	5.62933	4.44736	6.47786	5.17183	10.4052	7.9207	8.27932	7.15986	1990.59	968.163	1268.11	1734.17	753.937	595.635	867.581	692.664	1393.57	1060.82	1108.85	958.921
P24547	Impdh2	Inosine-5'-monophosphate dehydrogenase 2	13	5.19412	7.51977	7.00952	8.56362	10.4891	5.98941	7.0725	5.50793	11.3066	10.9429	11.5451	8.85953	601.928	871.439	812.308	992.407	1215.54	694.091	819.607	638.295	1310.28	1268.13	1337.92	1026.7
P60840	Ensa	Alpha-endosulfine	13	8.34679	6.74113	5.46495	9.38175	7.33492	5.52484	10.2524	4.64707	14.262	13.3374	10.3261	4.38067	2592.37	2093.68	1697.32	2913.81	2278.1	1715.92	3184.23	1443.3	4429.53	4142.36	3207.11	1360.56
Q07417	Acads	Short-chain specific acyl-CoA dehydrogenase, mitochondrial	13	8.67895	7.31974	10.2641	10.7977	8.04842	6.36952	6.71044	7.33885	8.82819	8.35753	8.09837	9.18815	1598.75	1348.37	1890.75	1989.05	1482.6	1173.33	1236.13	1351.89	1626.24	1539.54	1491.8	1692.55
Q9WVJ2	Psmd13	26S proteasome non-ATPase regulatory subunit 13	13	5.77775	6.44258	8.27316	8.59005	6.55685	6.19259	6.26208	5.4331	10.549	13.373	12.4043	10.1455	724.925	808.34	1038.02	1077.78	822.677	776.974	785.693	681.682	1323.57	1677.89	1556.35	1272.94
Q61792	Lasp1	LIM and SH3 domain protein 1	13	11.39	8.83159	7.738	11.7518	7.39815	5.11182	6.342	4.77482	11.9064	9.47016	9.70752	5.57774	3946.36	3059.93	2681.03	4071.72	2563.28	1771.12	2197.35	1654.36	4125.27	3281.18	3363.42	1932.55
Q78PY7	Snd1	Staphylococcal nuclease domain-containing protein 1	12	8.56601	8.26687	9.45286	11.6835	6.03172	6.14606	4.60638	6.04468	8.53676	9.09507	13.6064	7.96367	1118.79	1079.72	1234.62	1525.96	787.792	802.726	601.631	789.484	1114.97	1187.89	1777.11	1040.12
Q9CQV8	Ywhab	14-3-3 protein beta/alpha	12	9.16741	10.6616	10.1265	9.19129	5.98878	8.89898	8.54607	6.65549	9.36102	8.01259	4.92947	8.46079	2644.44	3075.47	2921.09	2651.33	1727.53	2567.01	2465.21	1919.85	2700.29	2311.32	1421.96	2440.61
Q68FH4	Galk2	N-acetylgalactosamine kinase	12	10.1382	9.82385	9.31465	9.47564	7.13128	8.90369	9.35043	6.65052	8.54616	7.68435	6.0137	6.96753	1728.59	1674.99	1588.17	1615.62	1215.9	1518.1	1594.27	1133.93	1457.14	1310.2	1025.35	1187.98
P80318	Cct3	T-complex protein 1 subunit gamma	12	6.50541	8.84459	9.87643	7.7306	4.25258	5.96231	5.81401	6.10053	6.80775	10.6684	12.858	14.5794	1095.18	1488.98	1662.69	1301.44	715.918	1003.75	978.784	1027.02	1146.08	1796.02	2164.63	2454.43
P62869	Elob	Elongin-B	12	8.41536	8.1619	8.22112	8.56345	7.23203	7.76859	9.09048	6.08436	9.85197	10.1017	9.00036	7.50868	1944.02	1885.47	1899.15	1978.23	1670.66	1794.61	2099.98	1405.54	2275.89	2333.58	2079.16	1734.57
O08807	Prdx4	Peroxiredoxin-4	12	6.58146	8.8782	11.9616	9.71356	6.73897	8.50504	5.47103	6.93455	8.19527	8.27485	9.59826	9.1472	2318.21	3127.2	4213.28	3421.44	2373.69	2995.76	1927.08	2442.58	2886.65	2914.68	3380.83	3221.95
P62192	Psmc1	26S proteasome regulatory subunit 4	12	4.91557	5.6278	6.77698	7.93664	8.26784	5.18194	5.05951	4.84809	10.701	16.0387	15.365	9.28103	780.959	894.114	1076.69	1260.93	1313.55	823.279	803.828	770.238	1700.11	2548.14	2441.1	1474.52
P46471	Psmc2	26S proteasome regulatory subunit 7	12	5.33357	5.81038	6.68212	7.66743	8.35456	5.50677	5.2688	4.51512	9.83181	14.5943	17.3277	9.10744	807.956	880.185	1012.24	1161.5	1265.59	834.192	798.143	683.973	1489.37	2210.81	2624.89	1379.64
Q9DCJ9	Npl	N-acetylneuraminate lyase	12	10.1044	10.1084	10.2822	9.29633	6.12783	9.84415	7.61976	5.90896	7.70722	6.60491	6.91046	9.48548	827.07	827.395	841.62	760.928	501.578	805.768	623.696	483.663	630.855	540.628	565.638	776.41
P70389	Igfals	Insulin-like growth factor-binding protein complex acid labile subunit	12	7.60147	10.5766	9.63827	9.02562	6.90781	8.51458	7.59598	4.24969	10.4718	8.25099	6.13849	11.0286	960.6	1336.57	1217.99	1140.57	872.942	1075.99	959.906	537.034	1323.33	1042.68	775.722	1393.69
P35505	Fah	Fumarylacetoacetase	12	7.50432	6.45076	8.98546	6.86666	9.73422	10.3343	11.9857	5.42425	9.10653	9.53895	6.94063	7.12821	615.734	529.289	737.263	563.414	798.699	847.936	983.435	445.063	747.197	782.677	569.483	584.874
P97823	Lypla1	Acyl-protein thioesterase 1	12	10.0346	7.78412	9.49461	8.70138	5.30455	7.34604	4.44932	6.08198	10.1304	9.39518	11.6529	9.62493	2267.7	1759.11	2145.66	1966.4	1198.76	1660.11	1005.49	1374.45	2289.33	2123.19	2633.4	2175.11
Q9CYT6	Cap2	Adenylyl cyclase-associated protein 2	12	9.67346	11.9914	14.3831	13.506	3.21028	5.52526	3.86206	6.74243	5.10615	5.62497	9.49356	10.8814	1808.37	2241.69	2688.79	2524.83	600.134	1032.9	721.98	1260.44	954.552	1051.54	1774.74	2034.18
Q9CWS0	Ddah1	N(G),N(G)-dimethylarginine dimethylaminohydrolase 1	12	8.0213	7.30421	6.97615	9.48585	11.4819	9.14467	12.4406	6.01817	8.88883	7.9003	6.5558	5.78213	806.409	734.318	701.337	953.646	1154.32	919.346	1250.7	605.028	893.625	794.245	659.078	581.298
Q9JI75	Nqo2	Ribosyldihydronicotinamide dehydrogenase [quinone]	12	8.96036	8.82546	8.42816	7.82878	9.17239	10.2233	13.1211	6.749	7.18903	7.13714	6.23837	6.12695	2015.33	1984.99	1895.63	1760.82	2063.02	2299.38	2951.15	1517.96	1616.93	1605.26	1403.11	1378.05
Q9D7X3	Dusp3	Dual specificity protein phosphatase 3	12	7.37691	7.02221	7.30147	9.87658	8.12879	8.30722	7.80849	6.254	11.7428	9.96138	9.64546	6.57463	748.141	712.169	740.491	1001.65	824.395	842.49	791.911	634.26	1190.92	1010.25	978.21	666.777
P56376	Acyp1	Acylphosphatase-1	12	11.9445	5.89875	5.85202	10.2792	8.51455	5.46567	9.28811	3.99473	13.2605	11.6175	8.57634	5.30811	3261.12	1610.49	1597.73	2806.44	2324.66	1492.25	2535.86	1090.65	3620.42	3171.83	2341.53	1449.23
Q8BVG4	Dpp9	Dipeptidyl peptidase 9	12	9.0528	9.48022	10.1525	10.4594	8.68545	7.50657	7.07754	6.09876	9.64656	8.31853	6.30016	7.22149	1247.94	1306.86	1399.54	1441.84	1197.3	1034.79	975.648	840.722	1329.79	1146.72	868.485	995.492
Q9WUA2	Farsb	Phenylalanine--tRNA ligase beta subunit	12	7.58871	10.1871	8.62523	10.995	7.02839	6.98557	5.6988	7.12708	8.51057	8.93303	9.69822	8.6223	449.347	603.202	510.722	651.045	416.169	413.634	337.441	422.013	503.933	528.948	574.257	510.549
Q8C166	Cpne1	Copine-1	12	7.85828	9.99319	10.0763	9.03671	7.38515	10.7534	6.97631	7.01291	7.63519	7.9885	7.52258	7.76144	1015.07	1290.84	1301.58	1167.29	953.954	1389.04	901.144	905.871	986.252	1031.89	971.707	1002.56
Q6NSR8	Npepl1	Probable aminopeptidase NPEPL1	12	10.8692	9.18381	9.47902	12.6056	7.785	5.09157	4.68985	4.73846	11.0039	9.65262	8.47851	6.42241	2848.23	2406.57	2483.93	3303.24	2040.02	1334.22	1228.95	1241.69	2883.51	2529.42	2221.75	1682.96
Q9JHH6	Cpb2	Carboxypeptidase B2	12	7.87741	9.45237	8.48966	7.91709	7.88138	10.4437	9.99814	5.6933	9.65793	7.90386	5.15694	9.52822	2001.21	2401.32	2156.75	2011.29	2002.22	2653.16	2539.97	1446.35	2453.54	2007.93	1310.09	2420.59
Q60590	Orm1	Alpha-1-acid glycoprotein 1	12	6.15795	7.40327	7.72367	5.68072	6.65928	8.1064	7.8575	5.54047	9.68443	9.99407	7.98956	17.2027	1344.42	1616.3	1686.25	1240.23	1453.87	1769.81	1715.47	1209.61	2114.33	2181.93	1744.3	3755.73
O35459	Ech1	Delta(3,5)-Delta(2,4)-dienoyl-CoA isomerase, mitochondrial	12	10.9273	8.78241	9.3719	11.8508	7.90757	5.79273	7.15265	5.9657	10.2808	8.99427	6.68853	6.28532	1336.88	1074.47	1146.59	1449.87	967.439	708.702	875.079	729.864	1257.79	1100.39	818.298	768.967
P62715	Ppp2cb	Serine/threonine-protein phosphatase 2A catalytic subunit beta isoform	12	8.69953	10.6924	10.7438	9.54477	7.84475	8.83884	7.22299	5.81396	8.79801	7.60167	5.90385	8.29539	1659.85	2040.09	2049.89	1821.12	1496.76	1686.43	1378.13	1109.29	1678.64	1450.38	1126.44	1582.74
Q64449	Mrc2	C-type mannose receptor 2	12	11.8895	11.3536	13.4828	10.9451	6.38686	6.37715	6.30281	4.34276	7.07803	5.82964	7.0549	8.95685	825.367	788.167	935.969	759.804	443.374	442.7	437.539	301.473	491.355	404.692	489.749	621.782
P29788	Vtn	Vitronectin	12	5.95392	7.99839	8.00782	6.27449	7.15605	9.97925	8.44982	4.83986	10.6708	8.76247	9.23732	12.6699	609.422	818.686	819.651	642.234	732.467	1021.44	864.893	495.391	1092.22	896.895	945.499	1296.84
Q9WVQ5	Apip	Methylthioribulose-1-phosphate dehydratase	12	8.67614	8.91748	9.31442	8.57865	9.44784	9.45859	10.3071	5.47106	7.70357	8.03435	6.95484	7.13599	1412.44	1451.73	1516.35	1396.57	1538.07	1539.82	1677.95	890.667	1254.11	1307.96	1132.22	1161.71
P61222	Abce1	ATP-binding cassette sub-family E member 1	12	7.66631	11.0254	8.83441	8.61558	8.03341	8.94295	5.27186	8.38915	8.25896	7.15363	9.11878	8.68959	1221.25	1756.35	1407.33	1372.47	1279.73	1424.62	839.812	1336.4	1315.66	1139.58	1452.63	1384.26
P23506	Pcmt1	Protein-L-isoaspartate(D-aspartate) O-methyltransferase	12	7.92379	7.57804	9.66161	8.82963	5.5511	7.11666	5.85574	8.54235	8.27253	9.01882	11.2693	10.3804	1638.4	1566.91	1997.73	1825.7	1147.8	1471.51	1210.79	1766.3	1710.51	1864.82	2330.15	2146.36
Q9WVL0	Gstz1	Maleylacetoacetate isomerase	12	6.35264	5.6091	8.8369	6.19139	4.71044	4.17355	5.66115	4.74546	9.89718	14.1601	11.7208	17.9413	850.309	750.785	1182.83	828.725	630.498	558.635	757.753	635.186	1324.75	1895.35	1568.84	2401.47
P10605	Ctsb	Cathepsin B	12	8.98026	8.55209	8.67227	8.20772	7.54738	8.82232	9.59327	6.88009	10.0725	8.74442	5.54347	8.38417	1809.8	1723.51	1747.73	1654.11	1521.03	1777.97	1933.34	1386.55	2029.93	1762.27	1117.18	1689.67
Q9CQT1	Mri1	Methylthioribose-1-phosphate isomerase	12	7.98665	9.836	9.73958	7.23092	7.63383	10.8743	10.1486	7.17961	6.91833	7.88202	6.11914	8.45105	1780.83	2193.19	2171.69	1612.32	1702.16	2424.7	2262.89	1600.88	1542.62	1757.5	1364.42	1884.38
A2AQN4	Acss2	Isoform of Q9QXG4, Propionate--CoA ligase	12	5.6988	7.12586	9.67425	6.61089	10.7213	10.779	7.51046	6.04565	8.53928	10.2415	8.04725	9.00571	979.268	1224.49	1662.4	1136	1842.33	1852.23	1290.58	1038.87	1467.37	1759.88	1382.82	1547.52
P13412	Tnni2	Troponin I, fast skeletal muscle	12	3.11529	4.56355	3.07131	2.93698	3.03781	2.40133	3.22454	64.2385	3.42624	0.545751	4.16824	5.27051	1129.82	1655.06	1113.87	1065.15	1101.72	870.887	1169.44	23297.3	1242.59	197.927	1511.69	1911.45
Q64339	Isg15	Ubiquitin-like protein ISG15	12	12.5216	8.95644	10.6487	11.2741	5.11494	9.34252	4.35277	3.74119	10.7588	6.31745	6.6253	10.3463	2954.56	2113.34	2512.64	2660.2	1206.91	2204.44	1027.07	882.763	2538.61	1490.65	1563.29	2441.29
Q9D172	Gatd3	Glutamine amidotransferase-like class 1 domain-containing protein 3, mitochondrial	12	9.39568	10.1128	8.85399	8.67275	9.90685	10.4417	10.2728	9.81793	6.04214	5.11028	5.98972	5.38341	2466.13	2654.35	2323.95	2276.38	2600.3	2740.68	2696.35	2576.96	1585.91	1341.32	1572.15	1413.01
Q62426	Cstb	Cystatin-B	12	10.7288	6.89218	8.05638	10.9423	6.709	5.73384	6.85412	4.24765	13.6947	11.9019	7.29659	6.94254	3681.18	2364.79	2764.24	3754.42	2301.94	1967.35	2351.73	1457.42	4698.82	4083.7	2503.55	2382.07
Q91YR9	Ptgr1	Prostaglandin reductase 1	12	10.4557	10.322	10.514	9.75033	7.38775	8.90803	9.88498	6.47565	7.50748	6.93991	5.18456	6.66968	1647.85	1626.77	1657.03	1536.68	1164.33	1403.93	1557.9	1020.58	1183.2	1093.75	817.102	1051.16
A0A571BEE9	Iqcf3	Isoform of Q9D498, IQ domain-containing protein F3	12	8.62985	9.31251	9.12947	11.6982	6.20661	4.9582	7.9681	5.37894	10.1159	10.9798	9	6.62245	786.487	848.702	832.02	1066.12	565.643	451.869	726.178	490.213	921.921	1000.65	820.221	603.541
Q91VA7	Idh3b	Isocitrate dehydrogenase [NAD] subunit, mitochondrial	11	7.78566	6.77828	8.79513	9.31386	8.58433	6.65815	8.90536	13.3884	8.94474	7.79467	6.15617	6.89523	869.684	757.157	982.446	1040.39	958.899	743.738	994.759	1495.53	999.157	870.691	687.665	770.22
Q99LM3	Smtnl1	Smoothelin-like protein 1	11	11.981	9.2775	8.59109	9.86859	10.7025	6.07411	7.74101	4.31152	7.92843	6.34689	9.10205	8.07534	2032.21	1573.65	1457.22	1673.91	1815.36	1030.29	1313.03	731.32	1344.82	1076.56	1543.89	1369.74
Q8R2H9	Phospho1	Phosphoethanolamine/phosphocholine phosphatase	11	8.78724	7.5657	6.70472	8.3503	8.6711	8.88821	10.8005	5.92761	8.98132	9.09152	9.77467	6.45714	1865.87	1606.49	1423.67	1773.09	1841.21	1887.31	2293.36	1258.66	1907.08	1930.48	2075.54	1371.1
P47199	Cryz	Quinone oxidoreductase	11	7.49566	9.25787	8.43122	7.46307	8.9691	11.1114	12.1625	7.45696	6.88601	7.43044	6.27371	7.06209	1582.37	1954.38	1779.87	1575.49	1893.42	2345.66	2567.56	1574.2	1453.67	1568.6	1324.41	1490.84
Q8BGD9	Eif4b	Eukaryotic translation initiation factor 4B	11	9.96991	9.91971	9.37398	10.4034	6.25416	6.05867	6.9517	5.40785	8.94248	7.84764	10.1513	8.71918	965.384	960.524	907.681	1007.36	605.589	586.66	673.132	523.641	865.899	759.885	982.949	844.276
O70209	Pdlim3	PDZ and LIM domain protein 3	11	8.70321	6.13984	5.96782	9.3474	8.72866	6.51799	7.80319	6.1855	11.4856	8.98204	11.6371	8.50161	824.58	581.715	565.417	885.613	826.991	617.543	739.308	586.041	1088.2	850.997	1102.55	805.479
P11499	Hsp90ab1	Heat shock protein HSP 90-beta	11	6.77995	11.3841	14.3092	7.05368	2.74528	7.04442	4.356	8.75608	4.49641	4.94733	8.42078	19.7068	2569	4313.55	5421.91	2672.72	1040.22	2669.21	1650.54	3317.78	1703.74	1874.6	3190.73	7467.15
P19783	Cox4i1	Cytochrome c oxidase subunit 4 isoform 1, mitochondrial	11	4.74674	10.0048	10.1049	6.7334	5.09153	5.70193	6.13391	22.1038	5.06323	8.6617	9.21192	6.44213	463.839	977.642	987.423	657.97	497.531	557.178	599.39	2159.93	494.766	846.399	900.165	629.508
Q6PDY2	Ado	2-aminoethanethiol dioxygenase	11	8.40625	7.87446	7.7218	8.44111	8.82463	7.97405	8.98781	8.46912	9.05458	9.06221	8.80281	6.38116	1398.65	1310.17	1284.77	1404.45	1468.26	1326.74	1495.41	1409.11	1506.52	1507.79	1464.63	1061.71
O35643	Ap1b1	AP-1 complex subunit beta-1	11	8.16452	9.35089	11.1836	10.6625	5.64818	6.57777	6.09734	5.84811	7.62515	8.26669	8.68478	11.8904	1558.35	1784.79	2134.6	2035.14	1078.06	1255.49	1163.79	1116.22	1455.4	1577.85	1657.65	2269.51
Q9EQ20	Aldh6a1	Methylmalonate-semialdehyde dehydrogenase [acylating], mitochondrial	11	6.12001	6.10262	10.4854	8.38019	8.33094	8.89951	8.89888	9.59369	6.98103	6.94346	10.0453	9.219	439.698	438.449	753.331	602.083	598.545	639.394	639.349	689.268	501.559	498.86	721.716	662.348
P59999	Arpc4	Actin-related protein 2/3 complex subunit 4	11	10.9964	10.3073	9.69007	11.653	7.39345	5.32921	4.87519	5.26431	10.1802	9.02689	7.883	7.4009	1348.4	1263.9	1188.21	1428.91	906.595	653.476	597.803	645.517	1248.31	1106.89	966.625	907.509
Q8BHG1	Nrdc	Nardilysin	11	9.38439	10.6032	10.9649	9.47803	7.0498	9.33378	8.78029	5.86272	7.83909	7.08365	5.44195	8.17816	940.156	1062.26	1098.5	949.537	706.27	935.086	879.636	587.345	785.343	709.661	545.191	819.312
Q7TSV4	Pgm2	Phosphoglucomutase-2	11	9.41493	10.3721	10.3969	8.51695	7.25866	9.41538	6.29395	7.88228	8.54332	7.18668	6.14255	8.57632	950.484	1047.11	1049.62	859.828	732.797	950.529	635.405	795.755	862.49	725.531	620.121	865.822
P80317	Cct6a	T-complex protein 1 subunit zeta	11	6.34048	8.96179	9.65038	7.72724	4.74804	5.80726	5.85011	5.88364	6.85248	10.7579	13.7388	13.6818	385.941	545.498	587.412	470.352	289.01	353.484	356.092	358.133	417.106	654.829	836.273	832.803
Q9QXS1	Plec	Plectin	11	8.51288	6.22109	7.33864	6.15137	6.87619	5.24622	5.95246	31.131	6.14935	3.42862	5.67102	7.32121	556.897	406.972	480.08	402.411	449.828	343.198	389.399	2036.53	402.279	224.294	370.988	478.94
Q9WVJ3	Cpq	Carboxypeptidase Q	11	8.92514	9.74402	9.31173	8.34248	7.75885	9.90762	9.83315	5.91665	8.28577	7.07076	6.21052	8.69329	2367.09	2584.27	2469.62	2212.56	2057.77	2627.66	2607.91	1569.19	2197.52	1875.28	1647.13	2305.6
Q64471	Gstt1	Glutathione S-transferase theta-1	11	7.79774	10.1415	9.96306	9.70429	5.98135	7.37868	4.9016	7.38828	9.17663	9.27347	8.14258	10.1509	1624.25	2112.44	2075.28	2021.38	1245.9	1536.96	1020.99	1538.96	1911.47	1931.64	1696.08	2114.4
Q80W22	Thnsl2	Threonine synthase-like 2	11	7.41922	8.78766	8.16167	8.00368	9.09224	10.5799	9.74839	8.14549	7.76113	7.94508	7.44391	6.9116	912.486	1080.79	1003.8	984.369	1118.25	1301.22	1198.95	1001.81	954.537	977.162	915.523	850.054
Q8BJY1	Psmd5	26S proteasome non-ATPase regulatory subunit 5	11	7.9217	8.33672	9.3123	8.30011	8.2272	10.381	7.72355	7.79689	7.56152	6.71926	7.84048	9.87928	399.465	420.393	469.588	418.547	414.87	523.479	389.473	393.171	381.302	338.83	395.369	498.179
O35945	Aldh1a7	Aldehyde dehydrogenase, cytosolic 1	11	5.57574	5.4775	10.273	7.21058	9.23468	9.34251	7.30235	4.47806	8.89497	11.01	9.94317	11.2575	694.441	682.205	1279.47	898.055	1150.15	1163.58	909.485	557.728	1107.84	1371.26	1238.39	1402.08
Q8R3B1	Plcd1	1-phosphatidylinositol 4,5-bisphosphate phosphodiesterase delta-1	11	7.62369	10.5812	9.14649	8.74706	8.50629	8.65008	6.46517	9.10589	7.94179	8.2968	7.19199	7.74356	333.711	463.169	400.368	382.884	372.345	378.639	282.999	398.591	347.635	363.175	314.814	338.958
Q3U0B3	Dhrs11	Dehydrogenase/reductase SDR family member 11	11	10.5705	9.04013	9.85033	8.84969	8.30736	11.083	8.36104	4.79624	8.10069	5.94875	6.8497	8.24264	1647.94	1409.36	1535.67	1379.67	1295.12	1727.84	1303.49	747.735	1262.9	927.412	1067.87	1285.03
P10711	Tcea1	Transcription elongation factor A protein 1	11	12.627	7.51195	7.72807	11.8593	8.03244	4.91462	6.21168	3.77056	12.646	9.329	9.04941	6.32001	2313.65	1376.42	1416.02	2172.98	1471.79	900.509	1138.17	690.882	2317.14	1709.36	1658.13	1158.02
Q9R1T2	Sae1	SUMO-activating enzyme subunit 1	11	6.93522	9.94303	10.594	8.54696	7.58723	11.3844	5.8442	8.10599	7.99338	7.07743	7.30812	8.68003	656.903	941.802	1003.46	809.567	718.661	1078.33	553.562	767.798	757.132	670.373	692.224	822.171
O70475	Ugdh	UDP-glucose 6-dehydrogenase	11	8.11271	9.3837	10.515	11.1093	6.42484	6.25564	4.39608	5.61544	8.83747	8.54088	9.94695	10.8619	1062.39	1228.83	1376.98	1454.81	841.356	819.199	575.683	735.362	1157.3	1118.46	1302.59	1422.41
Q9D820	Prorsd1	Prolyl-tRNA synthetase associated domain-containing protein 1	11	8.82668	6.47046	6.86552	9.51524	7.79313	7.17881	9.02775	5.47907	12.2911	11.3013	9.86165	5.38927	1081.66	792.919	841.331	1166.04	955.004	879.723	1106.3	671.43	1506.21	1384.91	1208.49	660.425
Q60739	Bag1	BAG family molecular chaperone regulator 1	11	9.36877	6.72768	8.11313	10.2846	8.0898	7.08442	7.15848	5.32817	12.0706	9.4724	9.94252	6.35949	1939.21	1392.54	1679.31	2128.77	1674.48	1466.38	1481.71	1102.86	2498.45	1960.66	2057.97	1316.33
P56380	Nudt2	Bis(5'-nucleosyl)-tetraphosphatase [asymmetrical]	11	10.5549	6.61824	6.50784	10.0349	7.84812	6.33941	7.79572	5.29647	12.3067	11.0765	7.69477	7.92647	1798.45	1127.68	1108.87	1709.84	1337.24	1080.17	1328.31	902.465	2096.93	1887.32	1311.11	1350.59
A2AEP0	Obp1b	Odorant-binding protein 1b	11	7.17325	6.54376	4.72613	7.62246	4.70817	2.38457	28.1001	4.60363	13.0424	4.73953	10.4471	5.90881	1537	1402.12	1012.66	1633.25	1008.81	510.937	6020.96	986.412	2794.58	1015.53	2238.49	1266.07
Q9DB77	Uqcrc2	Cytochrome b-c1 complex subunit 2, mitochondrial	11	5.02184	10.7728	10.6327	7.12884	4.10268	5.80657	5.28984	24.754	4.82521	7.97903	7.15776	6.52871	751.869	1612.91	1591.92	1067.33	614.253	869.359	791.994	3706.17	722.43	1194.62	1071.66	977.478
Q91XL1	Lrg1	Leucine-rich HEV glycoprotein	11	6.06725	6.71777	6.54955	5.54563	9.03405	9.42457	10.6852	6.47569	9.20261	9.98242	7.2738	13.0414	1431.84	1585.36	1545.66	1308.74	2131.99	2224.15	2521.66	1528.23	2171.77	2355.8	1716.58	3077.71
Q61129	Cfi	Complement factor I	11	5.49548	7.00709	7.75645	7.40247	11.2853	8.65759	8.42377	4.74373	8.96606	9.66399	7.58035	13.0177	583.532	744.04	823.61	786.023	1198.32	919.297	894.469	503.708	952.051	1026.16	804.911	1382.27
Q9CR09	Ufc1	Ubiquitin-fold modifier-conjugating enzyme 1	11	10.8546	7.49709	8.59777	11.2097	6.82985	7.2467	6.16318	5.50481	12.2027	9.28515	7.82927	6.77919	2447.17	1690.22	1938.37	2527.24	1539.79	1633.77	1389.49	1241.06	2751.09	2093.34	1765.11	1528.37
Q9QZE7	Tsnax	Translin-associated protein X	11	8.54045	8.84582	9.67451	9.56975	8.38565	7.34291	4.74499	5.28293	10.4815	8.59889	10.4378	8.09476	928.551	961.752	1051.85	1040.46	911.72	798.35	515.894	574.381	1139.59	934.904	1134.84	880.094
P68040	Rack1	Receptor of activated protein C kinase 1	11	5.81768	10.9276	7.53208	7.87884	7.25615	6.61349	7.29598	5.25849	9.77209	15.5004	8.96069	7.18657	1339.49	2516.01	1734.22	1814.06	1670.69	1522.72	1679.86	1210.74	2249.97	3568.88	2063.15	1654.67
P24369	Ppib	Peptidyl-prolyl cis-trans isomerase B	11	11.8797	7.84636	6.35486	15.0439	7.20192	5.7945	6.4112	5.31367	11.1022	9.24328	8.21203	5.59647	2740.97	1810.37	1466.24	3471.03	1661.68	1336.95	1479.24	1226.01	2561.58	2132.68	1894.74	1291.26
Q3THK7	Gmps	GMP synthase [glutamine-hydrolyzing]	11	8.8154	9.01096	9.1966	8.37201	7.89596	8.68641	7.01175	7.4564	8.13023	7.80317	9.65226	7.96885	1012.41	1034.87	1056.19	961.489	906.817	997.596	805.269	856.335	933.721	896.16	1108.52	915.188
P97321	Fap	Prolyl endopeptidase FAP	11	9.3329	10.0446	10.0978	10.0122	7.66802	7.50864	7.23642	4.98206	10.0182	8.09598	6.52988	8.47333	857.782	923.194	928.08	920.218	704.764	690.115	665.096	457.899	920.767	744.097	600.158	778.779
O54754	Aox1	Aldehyde oxidase 1	11	9.18388	8.38277	9.53613	10.669	8.76435	6.37802	7.35986	4.9814	10.4302	9.49343	7.57965	7.2413	1195.92	1091.6	1241.79	1389.31	1141.29	830.543	958.398	648.675	1358.22	1236.23	987.019	942.959
P97494	Gclc	Glutamate--cysteine ligase catalytic subunit	11	9.02518	9.31087	10.2881	9.82818	7.27793	10.795	7.12898	5.57975	9.08585	7.60404	5.324	8.75211	1051.66	1084.95	1198.82	1145.23	848.062	1257.89	830.705	650.181	1058.73	886.062	620.379	1019.84
Q9R0Q7	Ptges3	Prostaglandin E synthase 3	11	10.134	7.35856	8.51569	10.0282	7.59516	6.85361	7.05274	5.00356	12.6648	9.10304	8.29955	7.39112	1374.24	997.875	1154.79	1359.9	1029.96	929.4	956.404	678.52	1717.44	1234.44	1125.48	1002.29
P59325	Eif5	Eukaryotic translation initiation factor 5	11	8.74933	7.71932	6.65313	9.50959	9.29189	9.13188	8.48614	6.22081	8.68688	8.08721	9.74528	7.71853	1011.58	892.492	769.221	1099.48	1074.31	1055.81	981.151	719.237	1004.36	935.027	1126.73	892.401
P32067	Ssb	Lupus La protein homolog	11	8.37918	10.1051	6.85924	9.59568	6.92202	5.72411	6.03524	5.03951	8.06308	14.2126	11.3589	7.70531	1317.18	1588.49	1078.25	1508.41	1088.12	899.812	948.721	792.195	1267.49	2234.17	1785.59	1211.25
Q9DB27	Mcts1	Malignant T-cell-amplified sequence 1	11	8.19095	8.69312	7.6984	8.69438	8.67347	9.13499	6.79818	6.61419	9.24579	9.22454	8.89776	8.13423	975.061	1034.84	916.427	1034.99	1032.5	1087.44	809.263	787.361	1100.63	1098.1	1059.2	968.309
Q9QUI0	Rhoa	Transforming protein RhoA	11	7.50839	11.1337	10.6749	9.40751	3.98907	7.44703	4.47709	7.81783	6.90067	8.02254	8.81104	13.8102	1769.36	2623.66	2515.56	2216.89	940.028	1754.9	1055.03	1842.28	1626.15	1890.52	2076.33	3254.39
Q8JZQ9	Eif3b	Eukaryotic translation initiation factor 3 subunit B	11	6.29617	10.0843	7.31092	7.80207	6.61848	7.69265	7.05901	6.65811	9.41766	13.8424	8.01435	9.20392	450.666	721.81	523.299	558.455	473.736	550.623	505.268	476.573	674.095	990.807	573.649	658.796
Q9D7G0	Prps1	Ribose-phosphate pyrophosphokinase 1	11	6.85615	9.60658	8.14151	8.46028	7.81379	7.33882	5.85057	5.70352	8.90156	13.5275	9.87576	7.92392	830.596	1163.8	986.312	1024.93	946.611	889.07	708.774	690.959	1078.39	1638.81	1196.41	959.953
Q8K4Z3	Naxe	NAD(P)H-hydrate epimerase	11	8.44664	8.31152	8.36151	7.47853	8.96145	10.2048	13.4323	6.70571	7.56855	7.6362	6.54272	6.35007	959.83	944.475	950.156	849.819	1018.33	1159.62	1526.37	762	860.049	867.736	743.479	721.587
Q64433	Hspe1	10 kDa heat shock protein, mitochondrial	11	9.1173	8.11001	8.53725	10.2501	9.64556	6.95694	9.80186	6.17189	9.23822	8.66545	8.31554	5.18986	2089.41	1858.57	1956.48	2349.02	2210.47	1594.32	2246.29	1414.41	2117.12	1985.86	1905.67	1189.36
Q9D1E6	Tbcb	Tubulin-folding cofactor B	11	8.6715	9.48199	10.5848	9.33254	6.33917	8.32564	7.16555	5.67767	8.79539	8.26736	8.98927	8.36917	1370.44	1498.53	1672.81	1474.91	1001.84	1315.78	1132.44	897.297	1390.02	1306.57	1420.66	1322.66
P57776	Eef1d	Elongation factor 1-delta	11	8.50863	10.7661	9.77674	10.7641	7.35396	6.14891	6.79917	5.53453	8.82583	9.68903	6.34564	9.48738	1375.55	1740.5	1580.56	1740.18	1188.88	994.066	1099.19	894.741	1426.83	1566.38	1025.87	1533.78
P53612	Rabggtb	Geranylgeranyl transferase type-2 subunit beta	11	8.03325	9.79849	9.73065	8.46446	9.04268	9.80924	7.95411	6.90809	7.35347	7.24656	7.27876	8.38024	705.575	860.619	854.661	743.449	794.235	861.564	698.624	606.75	645.869	636.479	639.307	736.052
Q9Z1F6	Cnmd	Leukocyte cell-derived chemotaxin 1	11	7.66104	9.24608	8.42948	7.90056	8.51074	12.1787	14.4244	5.21716	6.2145	9.577	4.32226	6.31805	2635.97	3181.34	2900.37	2718.38	2928.33	4190.38	4963.08	1795.09	2138.25	3295.2	1487.18	2173.88
P0DP28	Calm3	Calmodulin-3	10	9.20987	3.98651	5.61892	6.07701	11.7873	9.71122	7.15703	11.089	7.68028	10.5073	14.3134	2.86222	1892.5	819.171	1154.61	1248.74	2422.12	1995.52	1470.67	2278.63	1578.19	2159.1	2941.2	588.145
Q8BZA9	Tigar	Fructose-2,6-bisphosphatase TIGAR	10	6.93595	7.79254	9.46204	8.35458	4.86859	8.00577	3.85926	8.34143	7.19276	8.28064	16.4928	10.4137	1540.24	1730.46	2101.2	1855.27	1081.15	1777.81	857.012	1852.35	1597.27	1838.85	3662.49	2312.52
Q9WTM5	Ruvbl2	RuvB-like 2	10	6.66909	6.33456	8.39433	11.3745	6.84665	6.48124	5.31175	5.22855	11.8575	11.27	11.2817	8.95014	613.568	582.791	772.293	1046.47	629.904	596.286	488.69	481.036	1090.91	1036.86	1037.94	823.429
Q99LC5	Etfa	Electron transfer flavoprotein subunit alpha, mitochondrial	10	11.592	8.83561	8.43072	7.58666	13.4466	8.4472	9.69564	8.32763	6.12672	6.55414	5.01976	5.93732	2968.39	2262.55	2158.87	1942.73	3443.29	2163.09	2482.78	2132.47	1568.88	1678.33	1285.42	1520.38
P61164	Actr1a	Alpha-centractin	10	8.91445	9.00574	8.59869	9.88168	7.67132	6.22213	6.43426	5.20278	9.41792	10.8776	9.36365	8.40978	982.254	992.313	947.462	1088.83	845.278	685.596	708.97	573.277	1037.73	1198.57	1031.75	926.646
O08797	Serpinb9	SPI6	10	10.4692	10.2776	10.8669	9.78372	6.37625	8.79639	7.05274	6.94459	7.86775	6.67369	6.7248	8.16631	1145.9	1124.93	1189.43	1070.87	697.908	962.803	771.953	760.115	861.159	730.464	736.058	893.838
P21180	C2	Complement C2	10	7.89569	11.5445	8.59258	8.6204	6.73147	9.02941	5.51549	5.33114	9.51259	7.50824	6.71048	13.008	771.537	1128.09	839.635	842.353	657.774	882.32	538.953	520.939	929.535	733.677	655.723	1271.09
Q00915	Rbp1	Retinol-binding protein 1	10	9.11939	7.69854	7.42914	11.3137	7.85758	6.07527	5.47007	6.25392	13.7518	10.3418	8.41106	6.27778	1869.25	1578.01	1522.79	2319.02	1610.61	1245.28	1121.23	1281.9	2818.78	2119.81	1724.06	1286.79
Q9ET66	Pi16	Peptidase inhibitor 16	10	10.4969	11.5115	10.7984	10.115	6.90249	7.00137	7.48517	5.18987	7.5791	7.12492	6.38469	9.41056	1271	1393.85	1307.5	1224.76	835.775	847.747	906.327	628.405	917.701	862.707	773.078	1139.46
Q91VM9	Ppa2	Inorganic pyrophosphatase 2, mitochondrial	10	8.20873	8.85758	9.49259	8.75953	8.21269	9.52569	9.0051	8.26052	7.75636	8.29463	6.4005	7.22607	1304.33	1407.43	1508.33	1391.85	1304.96	1513.59	1430.87	1312.56	1232.45	1317.98	1017.01	1148.19
Q9EPL8	Ipo7	Importin-7	10	8.48692	10.1288	11.7247	10.0891	5.18052	7.29977	5.1026	6.15668	12.0012	6.92882	6.7569	10.144	837.62	999.669	1157.17	995.751	511.294	720.454	503.603	607.636	1184.46	683.843	666.875	1001.17
Q8VHL1	Setd7	Histone-lysine N-methyltransferase SETD7	10	6.63887	6.98226	6.84857	8.02136	9.50805	10.0224	11.0133	7.23246	8.0747	9.23765	9.87478	6.54562	1666.58	1752.78	1719.22	2013.63	2386.84	2515.96	2764.7	1815.59	2027.02	2318.96	2478.9	1643.17
P08071	Ltf	Lactotransferrin	10	6.59839	6.72883	6.32899	9.13565	7.90293	11.011	6.92841	13.0699	10.0495	5.44098	6.08684	10.7186	613.025	625.143	587.996	848.75	734.223	1022.98	643.685	1214.26	933.654	505.495	565.499	995.812
Q9Z1Q5	Clic1	Chloride intracellular channel protein 1	10	13.0272	8.99537	8.94546	11.6424	6.90444	6.18421	4.55044	5.05424	11.882	7.96588	7.9238	6.92455	2377.8	1641.89	1632.78	2125.05	1260.24	1128.78	830.573	922.531	2168.77	1453.98	1446.3	1263.91
Q6P8M1	Tatdn1	Putative deoxyribonuclease TATDN1	10	8.55564	8.20396	7.64167	8.31204	8.83405	9.69587	11.1253	6.33691	8.59352	9.10575	7.16348	6.4318	1530.99	1468.06	1367.44	1487.4	1580.81	1735.03	1990.82	1133.96	1537.77	1629.43	1281.87	1150.94
D3Z5G7	Ces1b	Carboxylic ester hydrolase	10	6.90082	8.14832	7.65388	7.03791	9.19138	12.0095	12.2975	6.27156	8.5771	7.15616	5.88874	8.86715	778.197	918.876	863.118	793.656	1036.5	1354.3	1386.77	707.236	967.229	806.991	664.066	999.937
Q91ZX7	Lrp1	Prolow-density lipoprotein receptor-related protein 1	10	7.66713	11.1373	14.8106	8.89379	6.206	6.98069	6.33334	5.45566	7.75344	6.50387	7.67452	10.5836	426.484	619.514	823.841	494.717	345.209	388.301	352.292	303.471	431.285	361.778	426.895	588.714
Q9CZX8	Rps19	40S ribosomal protein S19	10	5.01321	7.43642	6.68854	6.08997	6.73659	5.38097	5.70796	6.64	7.11691	16.6342	17.0928	9.46239	548.273	813.289	731.497	666.033	736.751	588.493	624.255	726.188	778.345	1819.21	1869.37	1034.86
P97315	Csrp1	Cysteine and glycine-rich protein 1	10	9.6988	7.54652	6.9837	9.48953	9.90185	8.59029	7.64659	4.64411	11.7885	8.75435	9.24953	5.70623	1937.3	1507.39	1394.97	1895.5	1977.86	1715.88	1527.38	927.644	2354.71	1748.65	1847.56	1139.8
P80313	Cct7	T-complex protein 1 subunit eta	10	7.09885	8.69534	9.65226	7.51578	4.7529	6.15084	6.80655	5.92418	6.80808	10.4364	12.8795	13.2793	1114.03	1364.57	1514.74	1179.46	745.878	965.258	1068.16	929.688	1068.4	1637.8	2021.19	2083.94
P20060	Hexb	Beta-hexosaminidase subunit beta	10	10.6128	8.84936	8.52726	10.2014	9.05797	7.13577	8.92842	6.73501	10.6908	7.54543	5.84824	5.86758	1412.22	1177.56	1134.7	1357.47	1205.32	949.538	1188.08	896.209	1422.59	1004.05	778.209	780.783
P03958	Ada	Adenosine deaminase	10	11.5602	8.47605	8.58823	9.96944	8.20766	7.85237	9.0195	6.64546	8.78458	7.91575	6.80415	6.17662	931.365	682.886	691.924	803.203	661.263	632.638	726.67	535.402	707.743	637.745	548.187	497.629
Q9ER72	Cars1	Cysteine--tRNA ligase, cytoplasmic	10	8.63033	10.6204	8.03051	9.39118	7.61886	7.79505	6.11532	7.01816	7.37152	7.48508	9.18944	10.7341	472.723	581.729	439.868	514.398	417.32	426.971	334.964	384.417	403.772	409.992	503.348	587.958
Q3TJD7	Pdlim7	PDZ and LIM domain protein 7	10	9.14701	5.95031	5.99203	8.92094	8.23863	4.42549	6.98097	15.9458	8.4297	10.8186	9.8258	5.3247	911.929	593.228	597.387	889.39	821.366	441.208	695.981	1589.75	840.415	1078.58	979.602	530.856
P31230	Aimp1	Aminoacyl tRNA synthase complex-interacting multifunctional protein 1	10	8.20916	10.6209	7.98521	9.6571	7.5957	6.0809	6.91788	6.16077	7.70478	9.14051	10.9259	9.00123	779.812	1008.91	758.538	917.356	721.538	577.642	657.15	585.229	731.899	868.284	1037.88	855.053
Q60932	Vdac1	Voltage-dependent anion-selective channel protein 1	10	3.58867	10.4224	9.22669	6.15359	4.05463	6.26074	4.84511	30.1196	5.14441	7.9705	5.53805	6.67562	303.003	880	779.039	519.567	342.345	528.614	409.088	2543.09	434.359	672.975	467.595	563.644
Q8BFS6	Cpped1	Serine/threonine-protein phosphatase CPPED1	10	9.58937	7.5428	7.49636	8.09501	9.61165	9.07793	11.9831	6.62672	8.57582	8.04778	7.52523	5.82824	1467.9	1154.62	1147.51	1239.15	1471.31	1389.61	1834.32	1014.39	1312.75	1231.92	1151.93	892.162
Q9QZ88	Vps29	Vacuolar protein sorting-associated protein 29	10	11.207	9.68909	10.1214	12.1813	6.77999	5.80977	5.82528	4.67623	10.9315	9.27424	6.30826	7.19591	2391.65	2067.71	2159.96	2599.57	1446.89	1239.84	1243.15	997.936	2332.85	1979.18	1346.22	1535.65
Q8BG32	Psmd11	26S proteasome non-ATPase regulatory subunit 11	10	4.88598	5.72375	7.55636	8.30059	6.45999	5.65817	4.98724	5.4696	10.6285	13.5863	15.3652	11.3784	822.805	963.887	1272.5	1397.83	1087.87	952.843	839.857	921.087	1789.85	2287.95	2587.52	1916.13
Q8BZW8	Nhlrc2	NHL repeat-containing protein 2	10	8.83291	10.1691	10.4072	8.49358	7.73691	9.79134	6.641	7.18648	7.24275	6.75435	7.97342	8.77089	955.573	1100.13	1125.89	918.864	837.005	1059.26	718.445	777.457	783.545	730.708	862.591	948.864
Q9D892	Itpa	Inosine triphosphate pyrophosphatase	10	6.88101	8.24564	8.56795	8.18606	8.52087	10.3121	7.21082	7.84214	8.77686	8.84537	7.92312	8.68803	466.237	558.7	580.539	554.663	577.349	698.72	488.584	531.36	594.694	599.336	536.847	588.675
Q60692	Psmb6	Proteasome subunit beta type-6	10	10.109	8.11174	8.03077	10.7083	8.05381	6.30496	6.692	3.99005	11.9275	10.2664	8.70366	7.10175	1759.07	1411.53	1397.44	1863.36	1401.45	1097.13	1164.48	694.312	2075.52	1786.47	1514.53	1235.78
Q61704	Itih3	Inter-alpha-trypsin inhibitor heavy chain H3	10	6.02637	10.3743	11.3859	5.86107	5.44483	10.7229	5.03608	6.90185	7.01764	7.09526	7.70428	16.4295	1351.09	2325.89	2552.67	1314.03	1220.71	2404.03	1129.07	1547.37	1573.33	1590.73	1727.27	3683.44
Q64520	Guk1	Guanylate kinase	10	11.3612	7.44206	7.61474	9.8134	9.45792	6.97528	8.9967	4.53486	10.9646	9.6289	7.448	5.76225	1605.34	1051.56	1075.96	1386.63	1336.4	985.605	1271.23	640.774	1549.3	1360.56	1052.4	814.204
A0A0G2JGD2	S100a4	Isoform of P07091, Protein S100-A4 (Fragment)	10	5.89173	8.51848	6.13341	10.2799	8.28316	7.48403	9.92469	6.33657	13.5291	12.0114	8.30341	3.30417	1166.73	1686.9	1214.59	2035.71	1640.3	1482.05	1965.37	1254.82	2679.14	2378.6	1644.31	654.319
Q9CQM9	Glrx3	Glutaredoxin-3	10	8.04491	8.78591	9.42509	8.35021	7.97689	9.70616	7.2341	7.59692	8.54032	8.12865	8.17746	8.03338	1570.77	1715.45	1840.25	1630.38	1557.49	1895.13	1412.46	1483.3	1667.5	1587.12	1596.65	1568.52
Q80X19	Col14a1	Collagen alpha-1(XIV) chain	10	6.42557	7.68307	7.84413	12.4694	4.35825	4.96619	5.30192	4.69669	6.47106	11.2805	11.2673	17.2359	515.506	616.392	629.314	1000.39	349.651	398.424	425.359	376.803	519.156	905.001	903.948	1382.79
Q3TXS7	Psmd1	26S proteasome non-ATPase regulatory subunit 1	10	5.27363	6.49657	8.31301	8.412	7.37819	6.00437	5.08795	5.30545	9.3647	13.0815	15.5352	9.74747	524.411	646.021	826.648	836.492	733.689	597.076	505.947	527.576	931.229	1300.83	1544.82	969.291
Q9JIF7	Copb1	Coatomer subunit beta	10	7.18445	9.11264	12.3093	10.6621	4.60891	5.12596	4.72533	5.48227	8.49809	8.76476	10.261	13.2652	596.911	757.112	1022.7	885.85	382.925	425.884	392.598	455.487	706.053	728.209	852.522	1102.12
E9QA15	Cald1	Caldesmon 1	10	11.0996	8.45741	7.79564	12.0677	8.8857	5.75781	7.43952	5.17965	10.7704	8.49288	8.44723	5.60634	951.169	724.747	668.037	1034.13	761.448	493.408	637.52	443.863	922.959	727.786	723.874	480.428
P80314	Cct2	T-complex protein 1 subunit beta	10	6.10058	8.4584	10.5728	6.99247	3.80259	5.55359	5.40866	5.73557	6.24238	10.6383	15.3355	15.1592	1004.11	1392.19	1740.2	1150.91	625.878	914.081	890.226	944.032	1027.45	1750.99	2524.11	2495.09
Q99KP3	Cryl1	Lambda-crystallin homolog	10	9.09676	9.79192	9.13257	8.78917	8.49242	9.30643	11.1326	8.13592	7.39712	6.56155	5.81768	6.3459	1417.47	1525.79	1423.05	1369.54	1323.3	1450.14	1734.69	1267.75	1152.63	1022.43	906.519	988.826
Q8CIE6	Copa	Coatomer subunit alpha	10	7.30983	9.14668	12.1326	11.0456	3.73667	4.18934	4.57563	5.02986	7.90316	9.46695	11.737	13.7267	429.324	537.207	712.577	648.736	219.464	246.05	268.738	295.416	464.172	556.017	689.34	806.202
P47968	Rpia	Ribose-5-phosphate isomerase	10	9.4398	8.35836	9.23976	8.54574	8.66678	10.1927	9.7071	5.60929	8.46018	7.59214	6.97961	7.20849	2275.01	2014.38	2226.8	2059.54	2088.71	2456.47	2339.43	1351.85	2038.92	1829.72	1682.1	1737.26
P05132	Prkaca	cAMP-dependent protein kinase catalytic subunit alpha	10	5.71071	9.38816	8.85533	6.64313	5.00596	9.407	6.59577	11.388	4.68183	6.97153	10.781	14.5716	1461.26	2402.25	2265.91	1699.85	1280.93	2407.07	1687.73	2913.97	1197.99	1783.88	2758.65	3728.59
O70493	Snx12	Sorting nexin-12	10	10.265	7.45307	8.20881	10.4672	6.36816	5.92478	7.27329	5.10479	11.3386	10.7526	9.57861	7.26515	2544.87	1847.75	2035.11	2595.01	1578.78	1468.86	1803.18	1265.57	2811.04	2665.75	2374.71	1801.16
Q9R062	Gyg1	Glycogenin-1	10	6.7723	9.36715	11.3724	9.17183	5.77507	5.70763	5.56296	7.24479	7.15058	7.93889	10.6316	13.3048	587.999	813.294	987.397	796.336	501.415	495.56	482.999	629.022	620.843	689.287	923.078	1155.18
Q922Y1	Ubxn1	UBX domain-containing protein 1	10	7.94876	7.9769	8.06882	9.81636	8.30575	6.63281	8.54077	6.27495	8.68422	9.63786	11.0935	7.0193	932.034	935.333	946.112	1151.02	973.893	777.732	1001.45	735.771	1018.27	1130.09	1300.77	823.05
Q61937	Npm1	Nucleophosmin	10	11.935	9.46109	8.32155	11.3345	7.05142	5.28432	5.63608	5.09077	10.5307	8.03978	9.52987	7.78487	1751.07	1388.1	1220.91	1662.96	1034.56	775.297	826.907	746.9	1545.03	1179.57	1398.19	1142.17
P26883	Fkbp1a	Peptidyl-prolyl cis-trans isomerase FKBP1A	10	8.51264	6.03102	6.26016	10.0058	9.00207	5.92481	7.88512	6.16396	14.491	10.6106	9.71566	5.39704	897.688	635.992	660.156	1055.15	949.3	624.792	831.514	650.011	1528.13	1118.93	1024.55	569.137
Q9JMH3	Neu2	Sialidase-2	10	8.01477	8.15904	7.73514	8.44744	9.03451	10.2744	11.9466	7.47576	7.8024	8.6117	6.17105	6.32718	803.965	818.437	775.916	847.367	906.256	1030.63	1198.37	749.897	782.662	863.844	619.021	634.682
P01887	B2m	Beta-2-microglobulin	10	7.48524	9.17371	8.8045	6.86965	7.42977	9.61671	8.1309	5.11388	11.3197	8.80597	6.7596	10.4904	1074.11	1316.4	1263.42	985.775	1066.15	1379.97	1166.76	733.827	1624.34	1263.63	969.982	1505.34
Q9D358	Acp1	Low molecular weight phosphotyrosine protein phosphatase	10	9.52643	7.16395	7.34933	9.29671	8.69494	8.8708	10.2886	5.32509	11.125	9.01434	7.11936	6.22547	796.368	598.875	614.372	777.165	726.859	741.56	860.082	445.154	930.001	753.56	595.148	520.422
P34884	Mif	Macrophage migration inhibitory factor	10	11.5015	7.72413	7.39065	6.99256	8.03554	8.74771	14.8889	4.78808	7.14065	8.10822	7.2078	7.47424	1938.65	1301.95	1245.74	1178.64	1354.44	1474.48	2509.62	807.06	1203.6	1366.69	1214.92	1259.83
Q9DCL8	Ppp1r2	Protein phosphatase inhibitor 2	10	6.99796	9.29455	7.0653	7.78934	9.94688	7.75817	10.1856	6.23194	10.5017	9.76365	9.55017	4.91473	735.572	976.972	742.65	818.755	1045.54	815.479	1070.63	655.054	1103.86	1026.28	1003.84	516.599
Q9R1P3	Psmb2	Proteasome subunit beta type-2	10	11.8611	7.87972	8.03962	10.2374	7.37646	6.07548	7.35306	4.69555	12.2323	9.93321	7.53844	6.77767	1662.3	1104.32	1126.73	1434.74	1033.79	851.461	1030.51	658.068	1714.32	1392.11	1056.49	949.871
Q9JI46	Nudt3	Diphosphoinositol polyphosphate phosphohydrolase 1	9	10.068	7.18077	7.36361	10.3684	8.32843	6.63747	7.21345	5.22879	12.0773	10.2544	8.96323	6.31613	1444.86	1030.51	1056.75	1487.96	1195.21	952.541	1035.2	750.382	1733.21	1471.61	1286.31	906.426
Q6ZQ73	Cand2	Cullin-associated NEDD8-dissociated protein 2	9	8.24226	10.8255	12.5085	9.04902	5.67925	7.61299	5.61726	8.24422	6.79043	6.60595	8.82437	10.0002	628.483	825.455	953.792	689.999	433.05	580.5	428.323	628.632	517.779	503.712	672.869	762.531
Q8BZJ7	Dcun1d2	DCN1-like protein 2	9	7.87351	9.05813	8.97423	9.08494	8.43121	8.7162	8.48914	7.0747	8.93472	8.53909	7.98203	6.84213	1115.87	1283.76	1271.87	1287.56	1194.91	1235.3	1203.12	1002.66	1266.27	1210.2	1131.25	969.698
Q64437	Adh7	All-trans-retinol dehydrogenase [NAD(+)] ADH7	9	8.82613	8.45666	7.91354	7.25301	8.58875	11.4617	11.0809	8.54354	7.90106	7.99165	5.62952	6.35354	649.153	621.979	582.033	533.452	631.694	843	814.986	628.369	581.115	587.778	414.046	467.297
A3KMP2	Ttc38	Tetratricopeptide repeat protein 38	9	8.75236	9.45898	9.4346	8.63971	8.15433	9.75041	10.1948	6.31096	8.27658	7.35385	6.4407	7.23267	1167.03	1261.25	1258	1152.01	1087.29	1300.11	1359.37	841.497	1103.59	980.555	858.796	964.397
O54786	Dffa	DNA fragmentation factor subunit alpha	9	9.96371	8.41396	10.3679	11.0012	5.97525	6.02298	6.86786	5.08191	10.5429	9.19711	9.16767	7.39745	1438.03	1214.36	1496.37	1587.77	862.389	869.278	991.216	733.456	1521.63	1327.39	1323.14	1067.65
Q8R5I6	Gstm4	Glutathione S-transferase Mu 4	9	8.28499	8.74608	7.9803	7.89627	8.56977	10.2902	14.1594	7.44623	7.23744	8.33615	5.24559	5.8076	1701.92	1796.64	1639.33	1622.07	1760.42	2113.84	2908.65	1529.62	1486.73	1712.43	1077.56	1193.01
P54775	Psmc4	26S proteasome regulatory subunit 6B	9	4.34133	5.15137	6.39421	7.3526	8.48978	5.74128	6.01332	5.1694	11.6883	16.0968	14.4111	9.15062	300.408	356.46	442.461	508.779	587.469	397.28	416.105	357.708	808.795	1113.85	997.204	633.197
P48428	Tbca	Tubulin-specific chaperone A	9	14.9184	8.33005	8.56856	11.9928	7.76047	4.79622	7.43605	3.77571	10.5456	8.4759	8.01564	5.38458	7435.14	4151.58	4270.45	5977.04	3867.71	2390.37	3706.02	1881.76	5255.77	4224.27	3994.88	2683.6
O08539-2	Bin1	Isoform of O08539, Isoform 2 of Myc box-dependent-interacting protein 1	9	5.33113	8.61239	11.8596	8.71717	10.1259	10.9006	6.58193	10.6574	3.10933	6.60685	6.13028	11.3674	1777.88	2872.15	3955.07	2907.09	3376.88	3635.25	2195.01	3554.14	1036.93	2203.32	2044.39	3790.92
Q9D2G2	Dlst	Dihydrolipoyllysine-residue succinyltransferase component of 2-oxoglutarate dehydrogenase complex, mitochondrial	9	8.07159	11.3034	12.547	12.2782	6.8568	5.87508	4.96188	10.1058	6.43924	6.53598	7.42168	7.60334	1117.51	1564.95	1737.13	1699.92	949.322	813.403	686.971	1399.14	891.511	904.905	1027.53	1052.68
Q8C878	Uba3	NEDD8-activating enzyme E1 catalytic subunit	9	8.13497	9.73336	9.85689	7.95324	8.06941	10.3192	8.32117	6.96338	7.9245	8.49777	6.19582	8.03022	1347.39	1612.13	1632.59	1317.29	1336.53	1709.17	1378.23	1153.34	1312.53	1407.48	1026.21	1330.04
Q8CC86	Naprt	Nicotinate phosphoribosyltransferase	9	7.71291	7.80742	8.64257	7.41262	10.2475	9.51863	10.0046	5.80828	8.86395	8.33264	7.90217	7.74675	740.031	749.099	829.23	711.219	983.218	913.285	959.909	557.288	850.47	799.493	758.19	743.278
Q61425	Hadh	Hydroxyacyl-coenzyme A dehydrogenase, mitochondrial	9	8.72899	9.83424	9.86703	8.19516	9.29594	9.65803	12.0751	7.42638	5.74395	5.93881	6.66479	6.57157	3397.21	3827.36	3840.12	3189.45	3617.86	3758.78	4699.48	2890.25	2235.47	2311.31	2593.85	2557.57
Q9CPW4	Arpc5	Actin-related protein 2/3 complex subunit 5	9	10.7817	10.1241	10.1946	12.465	6.66141	5.37103	4.6498	4.30356	10.5639	8.96017	8.36975	7.55499	4232.41	3974.28	4001.95	4893.22	2614.98	2108.43	1825.31	1689.39	4146.93	3517.37	3285.6	2965.76
P14206	Rpsa	40S ribosomal protein SA	9	4.80332	10.7282	8.01038	7.47665	5.98096	6.54369	4.94842	5.96222	9.76251	15.4531	11.0644	9.2662	342.332	764.597	570.899	532.86	426.262	466.368	352.673	424.927	695.773	1101.34	788.556	660.401
Q6NT99	Dusp23	Dual specificity protein phosphatase 23	9	9.75313	6.61995	6.89566	9.92612	7.86444	6.57837	6.53185	5.39564	10.971	10.7815	11.4862	7.1962	924.115	627.244	653.368	940.506	745.16	623.304	618.897	511.24	1039.51	1021.55	1088.32	681.844
Q9D8S4	Rexo2	Oligoribonuclease, mitochondrial	9	8.80028	9.42219	9.32509	9.38616	7.40439	8.89472	6.93232	7.35991	7.62654	7.53823	8.55793	8.75224	1025.9	1098.4	1087.08	1094.2	863.173	1036.91	808.141	857.988	889.07	878.775	997.648	1020.3
Q64010	Crk	Adapter molecule crk	9	8.69963	8.53836	8.1223	9.23389	8.28785	7.65427	9.21905	6.05376	9.46826	9.2659	8.50675	6.94996	414.092	406.416	386.612	439.522	394.492	364.334	438.816	288.152	450.678	441.046	404.911	330.81
O35955	Psmb10	Proteasome subunit beta type-10	9	13.5738	9.10146	7.78575	12.612	7.03685	4.41972	5.42924	3.51589	12.1757	10.1492	8.68611	5.51427	894.578	599.83	513.118	831.191	463.762	291.281	357.813	231.714	802.435	668.884	572.456	363.417
Q9DCS2	Mettl26	Methyltransferase-like 26	9	8.27271	6.6601	7.13515	8.88492	7.11461	7.54613	3.64759	6.18376	10.873	9.9878	16.2663	7.42794	1796.12	1446	1549.14	1929.04	1544.68	1638.37	791.942	1342.58	2360.67	2168.49	3531.65	1612.71
P84091	Ap2m1	AP-2 complex subunit mu	9	8.509	9.85178	11.1991	12.1433	3.67863	4.51847	3.8496	5.39673	7.95802	8.94466	10.89	13.0607	1418.95	1642.87	1867.54	2025	613.444	753.494	641.955	899.952	1327.07	1491.6	1816.01	2177.99
Q8BJW6	Eif2a	Eukaryotic translation initiation factor 2A	9	9.51709	8.57441	8.20941	10.7855	8.09223	7.40421	7.19874	6.53827	9.56803	8.62215	8.74172	6.74824	804.377	724.703	693.853	911.583	683.949	625.798	608.432	552.61	808.683	728.738	738.844	570.356
Q6S9I3	Kng2	Bradykinin	9	4.6191	11.9401	8.07395	5.86368	3.68933	6.94983	4.97393	5.99197	7.00813	9.48798	6.83631	24.5657	275.075	711.051	480.817	349.192	219.706	413.874	296.206	356.832	417.346	565.025	407.114	1462.93
Q6P5F9	Xpo1	Exportin-1	9	8.80434	11.6667	14.1765	8.88675	4.03074	7.26839	3.97757	6.85064	7.61825	6.56001	6.37617	13.784	680.625	901.902	1095.92	686.996	311.599	561.888	307.489	529.593	588.934	507.126	492.914	1065.58
Q3U5Q7	Cmpk2	UMP-CMP kinase 2, mitochondrial	9	10.3735	10.1023	9.20442	10.7286	7.25638	8.41801	6.43854	6.1359	8.53428	7.41101	7.5221	7.8749	426.263	415.12	378.223	440.853	298.175	345.908	264.569	252.133	350.686	304.529	309.094	323.591
O88587	Comt	Catechol O-methyltransferase	9	9.19653	7.19734	8.47866	9.21722	7.62698	7.68694	5.30219	9.05405	11.2212	8.72502	8.5748	7.71905	1377.42	1077.99	1269.9	1380.52	1142.34	1151.32	794.141	1356.08	1680.67	1306.8	1284.3	1156.13
Q8BYA0	Tbcd	Tubulin-specific chaperone D	9	7.09276	8.90734	10.8564	9.87294	6.43887	7.2325	5.0702	5.69595	10.1482	9.38274	7.90607	11.3961	467.926	587.638	716.223	651.341	424.787	477.145	334.493	375.775	669.498	619.001	521.582	751.825
Q8K354	Cbr3	Carbonyl reductase [NADPH] 3	9	9.73986	9.22706	8.79966	9.75401	7.65285	8.00788	6.75073	5.82462	10.2078	9.28805	7.67451	7.073	845.008	800.518	763.438	846.235	663.944	694.745	585.678	505.331	885.602	805.81	665.823	613.637
Q8CIH9	Ppat	Amidophosphoribosyltransferase	9	10.4653	9.20829	9.36795	10.2948	8.9828	8.71552	6.90667	5.31822	9.19746	7.85387	6.76029	6.92878	726.608	639.333	650.418	714.771	623.677	605.12	479.531	369.245	638.581	545.295	469.368	481.066
Q9QUH0	Glrx	Glutaredoxin-1	9	10.5586	5.74035	6.96625	9.82453	8.0212	6.22547	7.38098	4.50068	13.3582	11.0624	9.71193	6.64946	562.233	305.667	370.945	523.145	427.12	331.499	393.029	239.656	711.308	589.059	517.149	354.076
Q66JS6	Eif3j2	Eukaryotic translation initiation factor 3 subunit J-B	9	7.8592	8.95111	7.4857	7.59996	6.60297	6.79454	8.52641	7.49316	6.41721	9.51493	13.0193	9.73546	803.726	915.391	765.53	777.215	675.257	694.848	871.959	766.293	656.26	973.05	1331.43	995.603
P63280	Ube2i	SUMO-conjugating enzyme UBC9	9	12.0623	8.685	8.40409	10.331	6.85579	7.04695	7.96128	5.66544	10.3176	8.29904	6.82797	7.54363	1277.92	920.12	890.359	1094.5	726.327	746.579	843.446	600.217	1093.08	879.23	723.379	799.199
Q8K1J6	Trnt1	CCA tRNA nucleotidyltransferase 1, mitochondrial	9	9.89342	11.2075	10.7877	9.66152	5.92621	8.69625	5.61837	6.82266	7.40027	6.34401	7.5042	10.1379	1008.61	1142.58	1099.78	984.969	604.163	886.562	572.779	695.554	754.44	646.757	765.035	1033.53
P09671	Sod2	Superoxide dismutase [Mn], mitochondrial	9	9.79591	9.57441	10.3698	8.45295	7.70608	9.85208	12.1695	10.2714	6.04516	5.18351	4.60619	5.97305	2176.32	2127.11	2303.81	1877.96	1712.03	2188.8	2703.66	2281.95	1343.03	1151.6	1023.34	1327.01
Q6XLQ8	Calu	Isoform of O35887, Calumenin	9	11.3245	11.5614	12.0454	12.2009	4.18534	4.4414	4.77005	5.10605	9.70309	8.00301	8.06008	8.59881	774.087	790.275	823.363	833.987	286.088	303.591	326.056	349.023	663.253	547.044	550.945	587.77
Q922E4	Pcyt2	Ethanolamine-phosphate cytidylyltransferase	9	7.40288	10.2089	11.6519	7.97152	6.29025	8.69726	5.23784	7.51211	5.19691	7.51807	11.2623	11.0501	976.389	1346.49	1536.8	1051.39	829.641	1147.11	690.836	990.796	685.437	991.582	1485.42	1457.43
Q9JJU8	Sh3bgrl	SH3 domain-binding glutamic acid-rich-like protein	9	12.8179	6.80824	7.58409	10.7356	7.6563	5.70725	7.29172	4.81695	14.5674	9.78331	7.25318	4.97809	1741.4	924.946	1030.35	1458.5	1040.16	775.369	990.63	654.416	1979.08	1329.13	985.394	676.307
O35381	Anp32a	Acidic leucine-rich nuclear phosphoprotein 32 family member A	9	10.6868	8.3075	8.70815	9.64156	8.42112	7.20171	8.608	5.81833	9.86877	8.4231	7.86236	6.45259	779.346	605.833	635.051	703.121	614.119	525.192	627.747	424.308	719.69	614.263	573.371	470.562
Q9R098	Hgfac	Hepatocyte growth factor activator	9	7.31197	11.5875	10.2792	7.86576	7.08487	11.5348	5.91858	5.94183	7.30835	6.3848	7.14158	11.6407	934.875	1481.53	1314.25	1005.68	905.839	1474.79	756.723	759.696	934.413	816.331	913.09	1488.33
P61087	Ube2k	Ubiquitin-conjugating enzyme E2 K	9	8.17947	7.82073	10.6238	8.28644	4.35951	7.26635	5.207	7.14994	7.43298	8.40393	12.5466	12.7232	905.823	866.095	1176.52	917.67	482.788	804.701	576.642	791.81	823.154	930.681	1389.46	1409.01
Q62348	Tsn	Translin	9	7.94026	9.15365	10.4307	10.716	7.21611	7.06154	4.23201	6.00395	12.1325	8.53926	8.34314	8.23088	1268.86	1462.76	1666.83	1712.42	1153.14	1128.44	676.279	959.435	1938.79	1364.58	1333.24	1315.3
Q8CDN6	Txnl1	Thioredoxin-like protein 1	9	8.76681	8.27914	8.19193	9.14788	8.37488	9.05282	8.04442	6.78701	9.49166	9.0479	7.22997	7.58557	1283.73	1212.32	1199.55	1339.53	1226.34	1325.61	1177.95	993.827	1389.87	1324.89	1058.69	1110.76
Q9WV35	Apobec2	C->U-editing enzyme APOBEC-2	9	9.9358	6.90344	10.1619	11.1082	5.52147	7.24103	3.66862	5.68677	10.8709	9.54007	9.80628	9.55554	2959.65	2056.38	3027	3308.88	1644.72	2156.94	1092.8	1693.96	3238.19	2841.77	2921.07	2846.38
Q9Z2U1	Psma5	Proteasome subunit alpha type-5	9	10.7413	8.34721	8.24578	10.7926	7.77835	6.2134	6.39871	4.2379	11.8393	9.91268	8.9389	6.55395	1482.61	1152.16	1138.16	1489.69	1073.64	857.631	883.21	584.955	1634.17	1368.24	1233.83	904.637
Q60866	Pter	Phosphotriesterase-related protein	9	7.67239	8.61111	8.53198	7.97975	9.10678	10.0661	12.3746	7.14653	7.85987	7.99682	5.6176	7.03644	1105.35	1240.59	1229.19	1149.63	1312	1450.21	1782.79	1029.59	1132.36	1152.09	809.319	1013.73
P62774	Mtpn	Myotrophin	9	13.8364	7.52514	6.79078	10.8474	6.4692	4.36607	8.93252	3.81883	12.491	11.9707	7.99306	4.95887	1590.71	865.13	780.704	1247.08	743.734	501.947	1026.93	439.033	1436.03	1376.21	918.924	570.098
Q61768	Kif5b	Kinesin-1 heavy chain	9	7.22357	9.84236	11.8762	9.5005	5.75189	6.87443	5.16235	6.68808	6.30408	7.72226	10.176	12.8783	323.379	440.615	531.663	425.311	257.496	307.749	231.104	299.407	282.216	345.704	455.553	576.526
Q920E5	Fdps	Farnesyl pyrophosphate synthase	9	6.94103	8.887	9.36598	7.85952	9.74643	10.6105	8.29796	7.06599	7.61723	7.51126	8.01137	8.08574	858.189	1098.79	1158.01	971.752	1205.05	1311.88	1025.96	873.64	941.795	928.693	990.527	999.722
O09165	Casq1	Calsequestrin-1	9	1.68701	2.79344	3.17386	3.09757	3.51058	2.50327	2.85711	62.426	2.67358	6.15012	6.16772	2.95969	323.954	536.421	609.472	594.822	674.133	480.7	548.648	11987.6	513.405	1181	1184.38	568.346
P40336	Vps26a	Vacuolar protein sorting-associated protein 26A	9	10.3499	10.0545	10.2583	10.4162	6.39959	7.31179	7.38656	5.55805	8.934	8.36024	6.70823	8.2626	385.201	374.206	381.791	387.667	238.178	272.128	274.911	206.858	332.503	311.149	249.665	307.515
Q7TQ48	Srl	Sarcalumenin	9	3.1049	4.9357	5.47259	4.6507	5.42251	4.93993	4.70277	42.788	4.39435	7.19584	7.44258	4.95017	219.927	349.607	387.636	329.42	384.089	349.907	333.108	3030.77	311.262	509.698	527.175	350.632
Q9CWW6	Pin4	Peptidyl-prolyl cis-trans isomerase NIMA-interacting 4	9	9.19009	6.43022	5.96247	10.8317	9.83277	6.25844	9.01344	4.52047	12.9417	11.3956	8.57087	5.05224	1049.31	734.193	680.786	1236.75	1122.69	714.579	1029.14	516.14	1477.66	1301.13	978.609	576.857
Q8C7E4	Rnase4	Isoform of Q9JJH1, Ribonuclease 4	9	8.74625	8.81257	8.21004	8.25983	8.52854	9.23387	10.2451	6.73289	8.84305	7.95453	8.01175	6.42163	713.114	718.521	669.395	673.454	695.363	752.871	835.318	548.957	721.006	648.562	653.227	523.579
Q9JM14	Nt5c	5'(3')-deoxyribonucleotidase, cytosolic type	9	10.143	8.89399	8.54155	9.39933	7.96006	9.18591	8.58537	6.35746	8.8807	8.30474	7.12779	6.62008	1518.41	1331.43	1278.67	1407.08	1191.62	1375.13	1285.23	951.711	1329.44	1243.22	1067.03	991.026
P08121	Col3a1	Collagen alpha-1(III) chain	9	9.62008	10.6311	10.684	12.834	5.4925	4.70743	4.57258	3.37891	11.4223	9.03925	8.77134	8.84644	1124.61	1242.8	1248.99	1500.33	642.086	550.31	534.545	395.003	1335.29	1056.71	1025.39	1034.17
Q99L27	Gmpr2	GMP reductase 2	9	11.9929	8.55355	9.46567	12.2269	7.58876	5.61871	5.92956	4.22583	11.6306	8.74552	7.62216	6.39992	1612.38	1149.98	1272.61	1643.84	1020.27	755.407	797.198	568.141	1563.67	1175.79	1024.76	860.436
Q8CHT0	Aldh4a1	Delta-1-pyrroline-5-carboxylate dehydrogenase, mitochondrial	8	8.30851	6.84462	10.8004	10.1927	7.61996	6.06985	6.27234	9.17595	7.53179	8.88785	9.66039	8.63562	644.127	530.637	837.313	790.203	590.746	470.572	486.27	711.376	583.911	689.041	748.933	669.486
P34928	Apoc1	Apolipoprotein C-I	8	6.00155	10.0272	8.76399	4.83829	2.91446	9.45168	4.50145	4.98669	9.18729	10.62	7.6758	21.0316	1011.04	1689.21	1476.41	815.074	490.979	1592.26	758.329	840.074	1547.72	1789.08	1293.09	3543.05
Q922F4	Tubb6	Tubulin beta-6 chain	8	6.76994	6.57745	7.98433	10.3221	7.4496	5.83353	6.30711	5.81299	12.6147	10.4665	10.8102	9.05161	233.671	227.027	275.587	356.276	257.13	201.35	217.696	200.641	435.409	361.262	373.123	312.425
P49722	Psma2	Proteasome subunit alpha type-2	8	10.199	8.09783	8.08903	10.7799	8.32428	5.88763	6.1612	4.07923	11.5134	9.36552	10.7641	6.7388	1413.33	1122.16	1120.94	1493.83	1153.54	815.881	853.79	565.281	1595.48	1297.83	1491.64	933.832
Q60605	Myl6	Myosin light polypeptide 6	8	9.9746	12.8451	10.9539	8.48084	5.16583	5.49388	5.77475	4.74266	11.7311	9.3494	9.13996	6.34792	1253.03	1613.63	1376.05	1065.38	648.942	690.152	725.436	595.783	1473.69	1174.49	1148.18	797.439
Q9JLV1	Bag3	BAG family molecular chaperone regulator 3	8	9.60089	8.06733	8.05018	8.86621	6.65803	5.50374	8.59818	7.31697	11.2108	9.73145	8.04313	8.35307	1197.83	1006.5	1004.36	1106.17	830.672	686.66	1072.73	912.883	1398.69	1214.12	1003.48	1042.15
P16332	Mmut	Methylmalonyl-CoA mutase, mitochondrial	8	9.54703	8.02783	9.81621	10.0859	9.57766	7.98249	9.0253	6.56295	8.47911	7.92389	6.3984	6.57321	644.301	541.775	662.467	680.67	646.368	538.715	609.091	442.914	572.23	534.76	431.809	443.607
Q8BU85	Msrb3	Methionine-R-sulfoxide reductase B3, mitochondrial	8	7.16247	7.44741	7.3344	9.88641	7.84186	5.96094	7.08893	5.81719	10.0641	10.2334	13.7488	7.4141	682.625	709.782	699.011	942.233	747.375	568.113	675.617	554.412	959.169	975.303	1310.34	706.607
P08553	Nefm	Neurofilament medium polypeptide	8	7.76397	9.30696	8.37825	7.28927	9.19402	6.01507	7.79579	15.6333	8.08521	5.8734	6.72889	7.9359	943.176	1130.62	1017.8	885.509	1116.9	730.718	947.042	1899.15	982.201	713.507	817.433	964.062
Q8K183	Pdxk	Pyridoxal kinase	8	9.59203	9.88595	9.52208	8.8562	8.58623	9.16268	11.1457	6.45571	8.48777	7.21779	4.79036	6.29753	2466.85	2542.44	2448.86	2277.61	2208.18	2356.43	2866.41	1660.26	2182.86	1856.25	1231.97	1619.58
D3Z2H9	Tpm3-rs7	Tropomyosin 3, related sequence 7	8	10.3466	11.8031	11.3408	10.8516	6.50813	5.82571	6.76442	4.75568	8.065	7.27829	8.07743	8.38332	2663.63	3038.58	2919.56	2793.63	1675.45	1499.77	1741.43	1224.3	2076.25	1873.72	2079.45	2158.2
Q80X90	Flnb	Filamin-B	8	10.268	10.3213	9.87651	11.5013	7.07267	6.15078	6.05353	6.74027	9.11393	7.39336	7.91972	7.58862	524.915	527.637	504.9	587.961	361.564	314.436	309.464	344.571	465.916	377.958	404.866	387.94
Q8BU30	Iars1	Isoleucine--tRNA ligase, cytoplasmic	8	6.74293	9.87531	9.52311	8.94712	5.95874	7.6221	6.74955	7.9061	7.44933	9.54552	8.57878	11.1014	256.704	375.954	362.546	340.618	226.85	290.174	256.956	300.986	283.597	363.399	326.595	422.632
Q99J36	Thumpd1	THUMP domain-containing protein 1	8	7.9674	11.7121	10.2642	8.79755	6.38983	9.48968	5.53078	8.19572	7.74465	6.89117	7.696	9.32097	709.559	1043.05	914.105	783.49	569.064	845.129	492.559	729.892	689.721	613.712	685.388	830.104
P20108	Prdx3	Thioredoxin-dependent peroxide reductase, mitochondrial	8	9.23126	11.0009	13.1825	10.9298	5.97524	8.2891	4.13166	10.9802	7.47682	6.33725	4.32073	8.1445	1328.51	1583.18	1897.15	1572.96	859.922	1192.92	594.604	1580.21	1076.02	912.021	621.815	1172.11
P68368	Tuba4a	Tubulin alpha-4A chain	8	6.97343	7.26304	7.63527	9.17285	10.5953	7.46985	7.7258	6.97513	9.63015	9.39463	9.47626	7.68833	561.303	584.614	614.576	738.338	852.83	601.261	621.863	561.44	775.147	756.19	762.76	618.847
Q68FL4	Ahcyl2	Putative adenosylhomocysteinase 3	8	10.1761	9.02174	9.58548	10.161	7.68505	7.06396	7.75993	5.67805	9.69957	8.53844	6.78269	7.84804	1700.04	1507.19	1601.37	1697.51	1283.88	1180.12	1296.39	948.587	1620.43	1426.45	1133.13	1311.11
P00687	Amy1	Alpha-amylase 1	8	11.734	5.78242	5.56396	5.92585	7.75155	22.4371	6.99618	2.42103	8.79894	6.82358	10.4201	5.34526	954.42	470.331	452.562	481.997	630.496	1824.99	569.056	196.922	715.689	555.017	847.552	434.773
Q91V76	Q91V76	Ester hydrolase C11orf54 homolog	8	9.47514	7.86712	8.75951	8.53628	9.4478	7.93169	8.13947	5.08927	10.9118	10.0122	6.72194	7.1078	1496.67	1242.67	1383.63	1348.37	1492.35	1252.87	1285.69	803.888	1723.6	1581.5	1061.78	1122.73
Q9Z2V4	Pck1	Phosphoenolpyruvate carboxykinase, cytosolic [GTP]	8	7.6106	7.33011	7.53904	7.34933	10.6252	7.11583	8.61842	4.7384	9.43331	10.6019	10.4772	8.56065	518.118	499.023	513.246	500.331	723.346	484.435	586.729	322.583	642.205	721.761	713.274	582.796
Q9JI91	Actn2	Alpha-actinin-2	8	2.61282	2.32872	2.55525	2.76347	2.30694	1.75183	2.74426	68.9556	5.18169	1.21799	2.97018	4.61123	199.683	177.971	195.283	211.196	176.306	133.882	209.728	5269.88	396.007	93.0836	226.994	352.41
O08529	Capn2	Calpain-2 catalytic subunit	8	9.42952	9.61982	11.2728	10.4553	7.00725	7.71666	6.8873	5.95914	7.72129	7.08185	7.71853	9.1305	554.001	565.181	662.297	614.269	411.688	453.367	404.641	350.11	453.639	416.071	453.477	536.433
Q9JKF1	Iqgap1	Ras GTPase-activating-like protein IQGAP1	8	9.17788	12.9812	13.5516	7.00845	3.98471	7.04517	5.35674	7.48607	5.91106	5.47965	7.14753	14.8699	385.377	545.078	569.029	294.283	167.317	295.825	224.928	314.338	248.204	230.089	300.123	624.383
P36993	Ppm1b	Protein phosphatase 1B	8	6.38782	10.1918	10.3645	7.84862	6.12009	9.90301	6.88309	8.32783	6.4252	6.80616	9.13558	11.6062	863.655	1377.97	1401.32	1061.16	827.456	1338.92	930.616	1125.95	868.708	920.215	1235.16	1569.2
P54923	Adprh	[Protein ADP-ribosylarginine] hydrolase	8	7.24571	9.67999	8.58794	7.42348	7.14608	6.53644	5.59792	8.4373	4.43664	9.61198	15.2801	10.0164	690.6	922.616	818.53	707.544	681.104	622.999	533.547	804.173	422.863	916.133	1456.37	954.683
Q9EQ80	Nif3l1	NIF3-like protein 1	8	10.0453	8.88106	10.2202	10.3231	7.46149	7.99301	7.75377	4.90478	8.8197	7.72837	8.18919	7.68004	1114.05	984.929	1133.44	1144.85	827.495	886.442	859.91	543.951	978.124	857.093	908.199	851.733
Q8R3P0	Aspa	Aspartoacylase	8	7.99118	7.40148	8.29294	6.86659	9.87281	10.4181	12.0725	6.56949	7.88377	8.0389	7.52467	7.06765	562.85	521.315	584.104	483.641	695.381	733.786	850.31	462.715	555.285	566.211	529.992	497.802
Q8VCU2	Gpld1	Isoform of O70362, Glycosyl-phosphatidylinositol-specific phospholipase D	8	4.1156	8.24425	8.67193	4.92396	6.63605	17.1127	6.6717	7.01602	6.00364	7.27203	6.42503	16.9071	243.911	488.595	513.941	291.818	393.285	1014.18	395.398	415.804	355.805	430.976	380.779	1002
Q91V64	Isoc1	Isochorismatase domain-containing protein 1	8	7.12502	10.2908	10.608	7.18198	7.53084	10.9392	9.00979	8.26607	6.72246	6.85067	7.07729	8.39785	524.713	757.855	781.214	528.908	554.599	805.601	663.514	608.744	495.067	504.509	521.198	618.449
Q6IRU5-2	Cltb	Isoform of Q6IRU5, Isoform 2 of Clathrin light chain B	8	9.63449	11.1726	9.34235	11.1799	6.37751	4.33735	4.98697	5.55661	9.47738	10.2248	10.5454	7.16468	1090.95	1265.12	1057.87	1265.94	722.149	491.135	564.693	629.196	1073.16	1157.79	1194.09	811.284
Q9CQ62	Decr1	2,4-dienoyl-CoA reductase [(3E)-enoyl-CoA-producing], mitochondrial	8	7.50211	9.53444	11.4164	10.718	5.90853	5.4483	4.56572	10.3464	6.94587	8.73735	9.56137	9.3156	542.096	688.95	824.937	774.471	426.945	393.689	329.915	747.619	501.902	631.353	690.896	673.137
P60843	Eif4a1	Eukaryotic initiation factor 4A-I	8	10.3811	8.75275	11.3159	8.75297	5.84684	8.50336	5.19801	6.93375	7.13538	7.03533	8.52645	11.6182	737.845	622.106	804.28	622.122	415.567	604.381	369.451	492.82	507.151	500.04	606.022	825.766
Q9Z2I8	Suclg2	Succinate--CoA ligase [GDP-forming] subunit beta, mitochondrial	8	8.03847	9.4847	8.99584	8.09869	9.9538	9.19053	11.1423	8.53179	7.36644	6.92926	6.66159	5.60662	605.068	713.928	677.131	609.601	749.238	691.785	838.695	642.201	554.483	521.576	501.428	422.019
P63001	Rac1	Ras-related C3 botulinum toxin substrate 1	8	7.73358	10.4137	8.05129	8.04342	5.05298	9.44056	4.69066	9.72851	6.03006	6.8246	10.4719	13.5187	1119.95	1508.08	1165.96	1164.82	731.756	1367.15	679.285	1408.85	873.252	988.315	1516.51	1957.73
Q99LB6	Mat2b	Methionine adenosyltransferase 2 subunit beta	8	8.89863	8.71692	9.12194	10.6462	9.25279	7.04899	5.92119	4.98084	9.88185	9.23602	9.14528	7.14934	1613.08	1580.14	1653.56	1929.87	1677.28	1277.79	1073.35	902.89	1791.31	1674.24	1657.79	1295.98
Q8R1K4	Phykpl	5-phosphohydroxy-L-lysine phospho-lyase	8	8.26607	8.67492	8.63109	8.084	9.68525	10.0846	11.9191	7.36842	7.11349	7.64427	5.92337	6.60546	772.835	811.06	806.962	755.812	905.521	942.859	1114.37	688.909	665.074	714.7	553.804	617.576
P30416	Fkbp4	Peptidyl-prolyl cis-trans isomerase FKBP4	8	7.9218	11.6481	10.6684	9.01631	5.20943	8.00688	7.22031	6.98455	7.08133	7.29241	7.94306	11.0074	270.85	398.255	364.757	308.272	178.113	273.759	246.866	238.805	242.114	249.331	271.577	376.349
Q9JM76	Arpc3	Actin-related protein 2/3 complex subunit 3	8	12.1402	10.1869	9.86216	12.2899	6.41127	4.67443	4.97883	4.58375	9.81803	9.68577	6.88527	8.48343	2096.37	1759.08	1703	2122.23	1107.1	807.182	859.745	791.523	1695.38	1672.54	1188.95	1464.92
Q91WP0	Masp2	Mannan-binding lectin serine protease 2	8	7.72393	10.0526	9.98244	7.65001	6.40847	9.62163	7.12726	5.99971	8.66874	7.12079	5.09757	14.5469	347.538	452.315	449.16	344.212	288.349	432.925	320.691	269.957	390.05	320.4	229.365	654.537
P97328	Khk	Ketohexokinase	8	8.46475	8.66558	8.21205	7.80871	8.6342	10.5953	13.3115	6.73813	7.65355	7.81819	5.4253	6.67276	1812.84	1855.85	1758.72	1672.34	1849.13	2269.12	2850.84	1443.06	1639.11	1674.37	1161.9	1429.06
Q8BVU5	Nudt9	ADP-ribose pyrophosphatase, mitochondrial	8	8.47834	7.37187	7.59792	8.52934	9.39302	9.35562	10.7855	6.81563	8.68036	8.54152	7.75657	6.69429	706.035	613.893	632.718	710.282	782.205	779.09	898.166	567.572	722.858	711.296	645.929	557.468
Q9QYB1	Clic4	Chloride intracellular channel protein 4	8	9.70622	9.06742	9.66862	9.5845	6.15759	7.11752	4.68305	5.66671	10.7745	8.41042	9.954	9.20943	907.768	848.025	904.252	896.384	575.885	665.662	437.979	529.976	1007.68	786.579	930.942	861.306
O70400	Pdlim1	PDZ and LIM domain protein 1	8	12.273	8.89304	7.22335	13.0323	6.24089	4.32496	6.10625	4.60538	11.0583	9.79853	9.17466	7.2694	1524.02	1104.31	896.973	1618.31	774.974	537.06	758.255	571.882	1373.18	1216.75	1139.28	902.691
Q9D051	Pdhb	Pyruvate dehydrogenase E1 component subunit beta, mitochondrial	8	9.43097	10.4367	10.6352	9.31552	8.06136	7.10358	7.77787	9.51944	6.7478	7.78248	7.43184	5.75734	1411.53	1562.05	1591.76	1394.25	1206.54	1063.19	1164.11	1424.77	1009.94	1164.8	1112.32	861.699
O55029	Copb2	Coatomer subunit beta'	8	7.29258	9.17828	12.1053	11.2273	4.47441	5.04557	5.41459	4.86237	8.11435	9.65741	10.1905	12.4374	546.799	688.189	907.656	841.828	335.492	378.318	405.987	364.581	608.415	724.114	764.083	932.555
Q91W89	Man2c1	Alpha-mannosidase 2C1	8	8.20025	8.07817	8.46461	10.9926	9.30366	6.68067	8.0738	4.86563	10.5928	10.1696	8.3347	6.24361	551.923	543.706	569.716	739.862	626.189	449.647	543.412	327.484	712.953	684.469	560.972	420.23
Q6PDM2	Srsf1	Serine/arginine-rich splicing factor 1	8	9.26358	7.3947	7.7733	14.6589	8.04733	4.96778	6.76189	4.88877	9.92283	9.74242	10.8826	5.69596	950.077	758.403	797.233	1503.42	825.337	509.498	693.502	501.394	1017.69	999.187	1116.12	584.18
O70325	Gpx4	Phospholipid hydroperoxide glutathione peroxidase	8	6.92696	6.86988	5.71407	8.27028	5.02597	5.81358	5.33397	4.6779	9.62545	14.9872	14.6234	12.1313	544.437	539.951	449.108	650.018	395.025	456.929	419.233	367.668	756.53	1177.95	1149.35	953.483
P09470	Ace	Angiotensin-converting enzyme	8	7.39737	10.0898	10.3075	7.58914	8.47154	8.02284	7.96903	8.46627	6.3141	8.38833	8.70557	8.27851	621.847	848.184	866.48	637.968	712.146	674.426	669.903	711.703	530.784	705.151	731.819	695.919
P29758	Oat	Ornithine aminotransferase, mitochondrial	8	9.84838	8.92824	9.14866	10.5417	7.10187	6.77503	7.84626	11.3249	8.44998	7.03442	6.15908	6.84145	1400.28	1269.45	1300.79	1498.86	1009.77	963.299	1115.61	1610.22	1201.45	1000.18	875.721	972.743
P31532	Saa4	Serum amyloid A-4 protein	8	4.93601	7.61116	8.51218	5.79294	7.00907	11.9841	8.78908	5.0241	6.64605	8.70829	5.46353	19.5234	429.21	661.828	740.176	503.725	609.473	1042.08	764.254	436.87	577.907	757.229	475.081	1697.66
Q9CXI5	Manf	Mesencephalic astrocyte-derived neurotrophic factor	8	13.3579	7.50421	7.47968	12.4332	7.21289	5.43206	6.50646	4.78415	11.971	8.4379	9.04638	5.83411	1170.73	657.693	655.543	1089.69	632.161	476.083	570.247	419.298	1049.18	739.525	792.854	511.32
Q9WTN0	Ggps1	Geranylgeranyl pyrophosphate synthase	8	8.2564	8.81824	9.56795	10.6319	7.73888	7.9606	7.39473	5.75143	9.91672	9.33453	7.34643	7.28223	910.453	972.408	1055.08	1172.4	853.384	877.834	815.434	634.224	1093.54	1029.34	810.108	803.028
P63323	Rps12	40S ribosomal protein S12	8	5.21439	7.74249	8.1141	8.41163	6.99228	3.95086	5.0018	4.51365	8.88258	17.3756	16.2978	7.5028	447.288	664.147	696.024	721.546	599.795	338.903	429.052	387.179	761.944	1490.47	1398.02	643.587
Q505B7	Zbtb8os	Protein archease	8	11.423	6.34998	6.87097	9.61835	8.58022	7.02409	10.7283	4.9861	12.2412	10.5191	6.50456	5.15421	1095.53	609.001	658.967	922.457	822.894	673.652	1028.91	478.197	1174	1008.84	623.826	494.319
P10126	Eef1a1	Elongation factor 1-alpha 1	8	5.00905	8.17273	7.60898	7.97511	7.08066	7.49376	6.22317	7.6114	5.06532	10.4914	12.4466	14.8218	1696.73	2768.37	2577.41	2701.43	2398.45	2538.38	2107.99	2578.23	1715.79	3553.78	4216.08	5020.62
Q9CZ42	Naxd	ATP-dependent (S)-NAD(P)H-hydrate dehydratase	8	9.25853	8.7428	8.76824	9.10047	9.139	8.04685	9.29864	5.60272	8.67759	8.23341	8.38961	6.74216	1881.38	1776.58	1781.75	1849.26	1857.09	1635.16	1889.53	1138.5	1763.33	1673.07	1704.81	1370.04
Q7TMB8	Cyfip1	Cytoplasmic FMR1-interacting protein 1	8	8.9007	9.58987	10.1029	11.336	5.25461	4.9171	5.55846	5.60129	8.93405	9.64138	8.5847	11.579	519.923	560.18	590.147	662.175	306.941	287.226	324.69	327.192	521.871	563.189	501.464	676.373
P51163	Uros	Uroporphyrinogen-III synthase	8	9.62486	7.94621	8.4941	9.24619	8.17582	8.95577	7.77219	6.17296	9.3425	8.22169	8.73107	7.31663	569.704	470.343	502.773	547.29	483.934	530.1	460.043	365.383	552.991	486.649	516.8	433.078
Q9Z0E6	Gbp2	Guanylate-binding protein 2	8	9.20802	10.8651	11.853	9.13905	5.56856	7.83084	5.70841	7.51365	6.54736	7.3052	8.56558	9.89523	503.439	594.04	648.048	499.668	304.455	428.143	312.101	410.801	357.97	399.404	468.314	541.011
Q9EQU5	Set	Protein SET	8	11.0419	9.86407	9.62156	8.9491	6.67534	8.26865	9.75443	7.53757	7.47572	7.23505	5.43939	8.13726	516.872	461.739	450.387	418.909	312.474	387.057	456.607	352.835	349.94	338.674	254.619	380.907
P21981	Tgm2	Protein-glutamine gamma-glutamyltransferase 2	8	6.4132	7.65795	6.73563	9.27428	10.4197	6.71848	7.2226	6.83575	9.0195	11.5195	11.3671	6.8162	576.51	688.406	605.494	833.704	936.675	603.953	649.27	614.495	810.801	1035.54	1021.84	612.737
Q9WUM5	Suclg1	Succinate--CoA ligase [ADP/GDP-forming] subunit alpha, mitochondrial	8	7.43597	9.95348	11.677	7.37754	6.60262	8.56718	7.25468	12.165	5.56454	6.07463	8.0494	9.27795	869.704	1164.15	1365.73	862.87	772.236	1002.01	848.501	1422.81	650.824	710.483	941.45	1085.14
O08756	Hsd17b10	3-hydroxyacyl-CoA dehydrogenase type-2	8	8.63487	8.66009	9.61493	9.74664	6.55726	9.88035	7.67337	8.02722	8.97003	7.22185	6.70581	8.30759	350.272	351.295	390.028	395.371	265.994	400.795	311.269	325.623	363.868	292.953	272.02	336.996
Q9WUZ7	Sh3bgr	SH3 domain-binding glutamic acid-rich protein	8	8.71347	6.34261	6.65319	8.93306	10.2991	6.68145	8.94445	5.53028	10.9278	10.6875	10.6042	5.68288	1936.37	1409.5	1478.52	1985.17	2288.75	1484.8	1987.7	1228.98	2428.46	2375.05	2356.54	1262.89
O70165	Fcn1	Ficolin-1	8	7.61835	9.30942	9.73831	8.32792	9.4453	8.7268	7.82406	3.93193	8.92572	7.78698	8.05617	10.3091	652.962	797.902	834.662	713.779	809.548	747.966	670.593	337.002	765.016	667.415	690.487	883.58
Q8BGN2	D3Ertd751e	UPF0462 protein C4orf33 homolog	8	9.64885	7.74854	7.86077	9.58244	8.54091	7.45448	8.24779	5.81812	10.9682	10.3484	8.12796	5.65355	888.876	713.815	724.154	882.758	786.81	686.725	759.807	535.98	1010.42	953.316	748.768	520.819
Q99KJ8	Dctn2	Dynactin subunit 2	8	6.97253	9.79628	9.8338	9.56321	6.53864	6.02933	5.84985	6.03247	7.72856	9.55497	11.5502	10.5501	355.576	499.578	501.491	487.692	333.449	307.476	298.323	307.636	394.131	487.272	589.023	538.021
Q9D8S9	Bola1	BolA-like protein 1	8	7.74167	7.11501	7.07079	9.01543	8.68541	7.75786	9.55824	5.43668	11.583	9.97777	9.61484	6.44325	677.599	622.75	618.879	789.086	760.201	679.016	836.596	475.852	1013.82	873.316	841.55	563.953
Q922J3	Clip1	CAP-Gly domain-containing linker protein 1	8	7.8236	8.7774	7.9873	8.25936	7.65103	8.28722	8.60417	10.4773	7.26124	8.22186	7.26091	9.38862	260.365	292.107	265.813	274.867	254.622	275.794	286.342	348.679	241.65	273.619	241.639	312.448
P09581	Csf1r	Macrophage colony-stimulating factor 1 receptor	8	9.13547	10.5757	9.02511	6.89561	12.2143	10.5009	8.97098	6.00219	6.78111	6.24005	4.81243	8.84627	885.286	1024.85	874.591	668.229	1183.64	1017.6	869.345	581.651	657.133	604.701	466.355	857.26
Q8C0E2	Vps26b	Vacuolar protein sorting-associated protein 26B	8	11.3229	11.4484	10.9964	12.27	6.44557	6.12737	4.26885	5.03589	9.48526	7.66899	6.5549	8.37543	808.047	817.005	784.749	875.637	459.982	437.274	304.642	359.381	676.906	547.29	467.784	597.704
P48024	Eif1	Eukaryotic translation initiation factor 1	8	9.45374	6.9839	6.16708	10.0952	8.95948	6.04691	8.17575	4.54854	12.368	12.538	9.30627	5.35713	371.938	274.767	242.631	397.173	352.492	237.903	321.658	178.953	486.594	493.283	366.136	210.765
Q91XF0	Pnpo	Pyridoxine-5'-phosphate oxidase	8	9.04195	8.80628	8.88749	8.63998	8.69891	10.7464	8.97109	6.07093	7.56357	6.80981	8.37202	7.39154	896.982	873.603	881.659	857.106	862.952	1066.07	889.953	602.25	750.323	675.549	830.523	733.258
P61759	Vbp1	Prefoldin subunit 3	8	6.50918	10.123	10.3952	8.23916	5.89958	9.30432	8.10018	7.28472	6.23394	7.24247	9.56844	11.0997	439.874	684.089	702.484	556.782	398.679	628.763	547.39	492.283	421.274	489.428	646.611	750.093
Q9WUU7	Ctsz	Cathepsin Z	8	11.6868	9.17551	9.34718	9.84678	7.96769	7.87365	8.49001	6.08505	8.28753	7.71291	6.67409	6.85278	1099.45	863.197	879.347	926.347	749.57	740.723	798.707	572.458	779.659	725.601	627.873	644.683
P07309	Ttr	Transthyretin	8	6.45135	7.27323	7.29124	5.14008	6.15814	7.07529	7.15156	5.99425	6.41255	7.36728	5.94428	27.7407	1114	1255.92	1259.03	887.573	1063.37	1221.74	1234.91	1035.07	1107.3	1272.16	1026.44	4790.19
P63158	Hmgb1	High mobility group protein B1	8	10.2498	6.83068	4.52604	8.54775	9.55014	7.19865	9.23573	5.00379	10.4456	9.61389	13.5294	5.26855	1808.66	1205.33	798.657	1508.32	1685.2	1270.26	1629.72	882.96	1843.21	1696.45	2387.37	929.678
P62821	Rab1A	Ras-related protein Rab-1A	8	8.79507	7.66043	8.31427	9.28676	6.70852	8.20093	6.8856	8.19101	8.63973	7.91067	8.92117	10.4858	980.078	853.64	926.501	1034.87	747.564	913.87	767.297	912.765	962.768	881.525	994.13	1168.49
P98078	Dab2	Disabled homolog 2	8	10.0786	7.42056	8.03065	11.9522	6.7502	5.41148	6.23922	4.92383	10.8875	10.3828	9.26834	8.65461	824.363	606.951	656.852	977.605	552.12	442.622	510.326	402.736	890.527	849.241	758.087	707.888
Q8BP48	Metap1	Methionine aminopeptidase 1	8	8.06814	7.2919	7.22579	9.47631	11.5038	7.48972	7.50463	6.08963	9.49043	9.29773	10.199	6.36298	370.655	334.994	331.957	435.347	528.49	344.082	344.767	279.761	435.996	427.143	468.547	292.319
P28352	Apex1	DNA-(apurinic or apyrimidinic site) endonuclease	7	9.66201	8.45071	6.58675	10.0149	9.14629	6.96404	9.07278	6.35084	8.0087	9.6319	10.2504	5.86065	894.114	782.021	609.532	926.774	846.39	644.446	839.587	587.701	741.118	891.328	948.562	542.339
Q8C845	Efhd2	Isoform of Q9D8Y0, EF-hand domain-containing protein D2	7	8.93284	8.28806	8.71645	12.8337	6.27484	4.69079	6.62708	4.62155	12.4174	9.77046	8.12183	8.70495	525.166	487.259	512.444	754.501	368.901	275.774	389.609	271.703	730.026	574.41	477.486	511.768
Q8BLY2	Tars3	Threonine--tRNA ligase 2, cytoplasmic	7	8.02945	10.7929	8.68238	9.85235	5.91758	6.18915	6.10482	9.32456	8.0835	8.74903	8.31491	9.95941	286.116	384.586	309.382	351.072	210.863	220.54	217.535	332.265	288.042	311.757	296.288	354.887
O55131	Septin7	Septin-7	7	9.40651	13.3019	11.5583	13.7659	4.79152	4.77847	3.99634	5.5712	7.53511	8.08781	7.72804	9.47889	962.893	1361.64	1183.16	1409.14	490.482	489.146	409.083	570.293	771.328	827.905	791.077	970.302
A0A0G2JFH2	Map4	Isoform of P27546, Microtubule-associated protein (Fragment)	7	9.117	9.03167	8.28754	10.2086	9.09095	6.19042	8.55004	8.40139	8.22873	7.12263	8.51637	7.25468	272.998	270.443	248.161	305.684	272.218	185.365	256.021	251.57	246.4	213.279	255.013	217.233
Q8BK67	Rcc2	Protein RCC2	7	10.0159	9.08332	7.67592	9.30714	7.8393	7.04272	7.59053	5.29764	9.25935	10.1583	9.42643	7.30344	733.127	664.863	561.847	681.246	573.806	515.499	555.597	387.766	677.748	743.545	689.977	534.583
Q8BMF4	Dlat	Dihydrolipoyllysine-residue acetyltransferase component of pyruvate dehydrogenase complex, mitochondrial	7	4.94187	11.4193	12.81	6.47919	2.97241	5.94163	5.2419	19.7829	3.88536	6.5044	9.24086	10.7802	118.233	273.204	306.475	155.013	71.114	142.152	125.411	473.3	92.9563	155.616	221.085	257.914
P68254	Ywhaq	14-3-3 protein theta	7	9.00378	10.4166	10.9603	9.0835	6.81722	8.75404	7.39547	6.298	7.82062	7.18061	7.8544	8.41549	727.756	841.953	885.895	734.2	551.021	707.57	597.76	509.054	632.124	580.393	634.854	680.206
Q91YP2	Nln	Neurolysin, mitochondrial	7	8.50499	9.01011	9.70531	8.94675	8.31822	9.95271	10.0062	6.68218	7.38686	7.32356	6.80764	7.35541	588.337	623.279	671.37	618.896	575.417	688.484	692.187	462.243	510.99	506.611	470.922	508.814
Q3ULD5	Mccc2	Methylcrotonoyl-CoA carboxylase beta chain, mitochondrial	7	7.46818	7.13704	8.19391	9.47031	10.9874	7.48491	8.857	5.94269	10.4826	10.1424	8.0181	5.81549	294.206	281.161	322.796	373.079	432.844	294.865	348.918	234.11	412.958	399.554	315.87	229.099
Q8JZV9	Bdh2	3-hydroxybutyrate dehydrogenase type 2	7	9.71	11.1923	9.40941	10.2013	7.36111	6.4706	7.07866	6.7146	9.4528	9.50664	5.43156	7.471	988.379	1139.26	957.782	1038.39	749.286	658.641	720.535	683.478	962.198	967.679	552.877	760.471
O88685	Psmc3	26S proteasome regulatory subunit 6A	7	5.19656	5.76925	7.29338	6.97113	7.70562	6.69508	5.21034	5.19132	9.78096	13.2818	17.3184	9.58618	580.799	644.807	815.153	779.136	861.227	748.283	582.339	580.214	1093.18	1484.45	1935.61	1071.41
P62334	Psmc6	26S proteasome regulatory subunit 10B	7	4.21343	5.17102	6.61535	7.07032	7.87673	5.79638	4.89085	7.40988	10.2479	15.0815	17.0024	8.62419	320.75	393.647	503.598	538.233	599.621	441.253	372.319	564.082	780.132	1148.09	1294.32	656.522
P26645	Marcks	Myristoylated alanine-rich C-kinase substrate	7	14.7188	12.0203	7.78921	14.357	5.13965	5.83789	5.95063	6.18522	6.05066	5.73498	6.94028	9.27537	1502.84	1227.31	795.304	1465.9	524.775	596.068	607.579	631.531	617.792	585.56	708.626	947.046
P50518	Atp6v1e1	V-type proton ATPase subunit E 1	7	8.25124	8.91453	10.601	11.2629	7.75526	5.35516	4.0817	4.25467	9.23848	8.98198	11.5613	9.74171	1958.42	2115.85	2516.14	2673.23	1840.7	1271.04	968.786	1009.84	2192.74	2131.86	2744.06	2312.18
P08030	Aprt	Adenine phosphoribosyltransferase	7	9.39663	8.58428	8.44907	9.80468	7.4641	9.15372	7.62709	6.9727	9.86717	9.35502	6.3223	7.00323	2690.1	2457.54	2418.83	2806.92	2136.85	2620.56	2183.51	1996.17	2824.81	2678.19	1809.97	2004.91
Q6NZB0	Dnajc8	DnaJ homolog subfamily C member 8	7	10.8298	8.32259	7.91443	10.808	8.35726	6.82594	8.66384	5.1994	9.12209	8.50605	8.79122	6.65936	1649.31	1267.48	1205.32	1646	1272.76	1039.55	1319.45	791.838	1389.24	1295.42	1338.85	1014.18
O89112	Lancl1	Glutathione S-transferase LANCL1	7	8.43075	8.31887	8.16118	8.50726	8.83861	9.12926	11.3744	6.09361	8.01482	8.29461	8.45491	6.38173	950.194	937.585	919.812	958.818	996.162	1028.92	1281.96	686.785	903.317	934.851	952.917	719.258
Q91VK1	Bzw2	Basic leucine zipper and W2 domain-containing protein 2	7	8.92591	10.3136	8.19447	8.80333	7.76749	8.14424	6.97316	9.89441	5.97197	7.03657	8.12612	9.8487	274.376	317.033	251.892	270.608	238.767	250.348	214.35	304.147	183.574	216.299	249.791	302.742
Q8C0C7	Farsa	Phenylalanine--tRNA ligase alpha subunit	7	7.80228	10.9724	8.14118	10.2025	7.59916	6.52405	4.72372	7.14786	7.46656	9.69542	11.3138	8.41111	432.436	608.135	451.219	565.468	421.178	361.591	261.809	396.165	413.829	537.362	627.058	466.18
Q9JJZ2	Tuba8	Tubulin alpha-8 chain	7	6.78276	8.00228	8.73206	10.2265	8.5583	7.49069	6.15287	6.53827	10.5169	9.96582	7.89374	9.13982	886.11	1045.43	1140.77	1336.01	1118.07	978.595	803.821	854.17	1373.94	1301.95	1031.25	1194.04
Q9WVE8	Pacsin2	Protein kinase C and casein kinase substrate in neurons protein 2	7	10.6083	10.2288	11.17	9.952	5.69376	6.48944	5.56665	6.71416	7.28769	6.74708	9.61873	9.92343	1184.78	1142.39	1247.51	1111.48	635.903	724.767	621.707	749.865	813.919	753.542	1074.26	1108.29
Q8BH86	Dglucy	D-glutamate cyclase, mitochondrial	7	6.30073	8.75737	9.61373	7.98725	6.75111	9.52473	7.23282	8.28348	8.52451	7.88808	9.38901	9.74718	314.257	436.785	479.497	398.374	336.72	475.058	360.746	413.149	425.171	393.428	468.289	486.153
A0A7N9VR94	Ahnak2	AHNAK nucleoprotein 2	7	7.6379	7.95983	9.92576	12.2398	4.89116	5.29071	5.9629	5.15594	10.5633	9.50345	10.2734	10.596	440.746	459.323	572.767	706.297	282.245	305.301	344.09	297.524	609.554	548.398	592.827	611.441
P63328	Ppp3ca	Serine/threonine-protein phosphatase 2B catalytic subunit alpha isoform	7	7.55217	10.56	10.5039	8.59973	4.13037	7.91229	5.70453	8.48853	5.70613	6.92779	8.47408	15.4404	804.367	1124.73	1118.75	915.94	439.918	842.722	607.578	904.096	607.749	737.865	902.557	1644.53
P00688	Amy2	Pancreatic alpha-amylase	7	13.4515	3.94943	5.18354	5.85874	6.35699	31.1271	5.10744	1.98508	6.9718	4.35809	13.0694	2.58091	1929.7	566.571	743.612	840.474	911.952	4465.39	732.696	284.773	1000.15	625.197	1874.89	370.249
P46664	Adss2	Adenylosuccinate synthetase isozyme 2	7	8.28754	9.24994	9.6775	9.34676	7.56461	8.96643	8.49118	6.45509	8.67439	7.86088	7.54923	7.87644	482.252	538.254	563.134	543.888	440.185	521.757	494.102	375.622	504.763	457.425	439.29	458.33
P28063	Psmb8	Proteasome subunit beta type-8	7	10.1486	8.39206	8.10419	10.9754	8.03223	6.58253	7.78199	4.77965	11.4487	9.83725	7.78525	6.13204	1031.82	853.226	823.958	1115.88	816.642	669.25	791.2	485.95	1164	1000.16	791.532	623.449
P14685	Psmd3	26S proteasome non-ATPase regulatory subunit 3	7	6.41375	7.0378	7.81544	8.45197	7.41291	6.63238	6.02494	5.64172	9.06121	12.6079	13.5832	9.31684	434.203	476.451	529.096	572.188	501.845	449.004	407.881	381.938	613.433	853.537	919.566	630.739
Q8R081	Hnrnpl	Heterogeneous nuclear ribonucleoprotein L	7	15.3941	8.634	10.4654	13.2643	6.14044	4.32458	4.46489	4.59411	9.21371	6.72054	9.25831	7.52558	954.404	535.292	648.836	822.363	380.696	268.116	276.815	284.826	571.233	416.661	573.998	466.572
Q7TPR4	Actn1	Alpha-actinin-1	7	11.4199	10.963	10.3237	10.2767	8.42319	7.81266	6.40545	5.84942	8.032	6.43179	6.51188	7.55025	736.774	707.296	666.048	663.015	543.434	504.045	413.257	377.384	518.196	414.956	420.123	487.115
P12265	Gusb	Beta-glucuronidase	7	12.9656	8.60314	9.92117	12.9856	7.13693	5.16437	6.63198	4.13066	11.9292	7.80178	6.8754	5.85413	1665.04	1104.81	1274.07	1667.6	916.52	663.205	851.675	530.457	1531.94	1001.9	882.935	751.784
P17427	Ap2a2	AP-2 complex subunit alpha-2	7	9.0138	9.89444	11.4538	11.9691	4.57508	5.03868	4.392	5.03743	9.35702	9.86842	7.62325	11.7771	460.332	505.306	584.94	611.256	233.648	257.324	224.298	257.26	477.86	503.977	389.317	601.451
Q9D4H8	Cul2	Cullin-2	7	9.14279	10.3524	11.7508	10.126	5.94135	6.42139	5.24483	6.8398	8.02369	8.21601	7.96955	9.97142	763.744	864.789	981.604	845.874	496.311	536.411	438.127	571.363	670.26	686.325	665.737	832.963
Q9JK81	Myg1	MYG1 exonuclease	7	8.2115	10.0039	9.04522	8.67579	8.73498	9.73118	7.71031	7.86377	7.85764	7.13383	7.40189	7.63002	577.519	703.578	636.155	610.173	614.336	684.399	542.27	553.063	552.632	501.726	520.579	536.623
Q8CG72	Adprs	ADP-ribose glycohydrolase ARH3	7	8.85183	9.5187	8.92504	9.24491	7.5715	9.18558	8.51381	7.2163	9.19085	7.89952	5.97359	7.90836	586.359	630.533	591.208	612.397	501.548	608.467	563.968	478.019	608.816	523.276	395.7	523.862
P83940	Eloc	Elongin-C	7	7.53838	9.5535	9.57483	8.67692	6.27098	7.84453	7.32741	7.59523	8.97148	8.98669	9.29031	8.36975	583.311	739.238	740.889	671.41	485.241	607	566.986	587.71	694.202	695.379	718.873	647.641
P97372	Psme2	Proteasome activator complex subunit 2	7	10.1412	11.2174	13.3931	10.4898	4.32613	7.30229	4.27154	4.57815	9.21453	7.26135	6.90144	10.9031	1131.45	1251.52	1494.26	1170.34	482.664	814.713	476.574	510.782	1028.06	810.145	769.99	1216.45
Q9JJN5	Cpn1	Carboxypeptidase N catalytic chain	7	5.72649	9.30909	8.30117	7.18391	7.98997	10.9091	6.55863	5.10935	9.0763	7.73397	8.27459	13.8274	934.783	1519.6	1355.07	1172.69	1304.27	1780.79	1070.62	834.041	1481.6	1262.48	1350.73	2257.16
Q8BT60	Cpne3	Copine-3	7	9.04323	9.47221	9.0655	9.96829	8.49872	9.45976	8.38432	7.01908	7.74123	8.55164	7.67662	5.1194	402.43	421.52	403.421	443.596	378.199	420.966	373.108	312.354	344.49	380.554	341.615	227.817
Q06890	Clu	Clusterin	7	5.32945	9.39918	7.78582	5.67072	3.8885	6.734	4.25176	4.88461	9.89849	9.27385	9.29698	23.5867	592.38	1044.74	865.412	630.313	432.216	748.499	472.593	542.935	1100.24	1030.81	1033.38	2621.71
Q8VDK1	Nit1	Deaminated glutathione amidase	7	9.15739	9.54251	10.7608	9.3921	8.25069	8.86206	7.11117	5.80905	9.73754	7.53202	6.66597	7.17872	378.76	394.689	445.079	388.468	341.258	366.545	294.126	240.269	402.756	311.533	275.712	296.92
P45700	Man1a1	Mannosyl-oligosaccharide 1,2-alpha-mannosidase IA	7	6.83202	9.94968	8.33421	7.14746	7.01277	8.13995	7.21941	7.33666	9.17566	10.7988	7.3938	10.6596	1375.1	2002.6	1677.45	1438.59	1411.48	1638.35	1453.07	1476.67	1846.81	2173.51	1488.17	2145.48
P56812	Pdcd5	Programmed cell death protein 5	7	10.6228	6.98348	5.80821	11.5689	6.66584	4.19622	7.97667	3.89733	11.2293	12.3028	12.692	6.05653	1539	1011.75	841.479	1676.08	965.73	607.938	1155.64	564.635	1626.87	1782.4	1838.78	877.455
Q8R4N0	Clybl	Citramalyl-CoA lyase, mitochondrial	7	9.57427	8.84504	10.1988	8.79674	9.22263	8.71473	6.88382	8.31196	8.25263	6.88478	7.1352	7.17938	605.372	559.263	644.861	556.209	583.138	551.024	435.257	525.557	521.806	435.318	451.152	453.945
Q9WV55	Vapa	Vesicle-associated membrane protein-associated protein A	7	11.076	6.34608	7.21335	10.5625	6.83332	4.84212	5.28552	8.5669	12.4591	9.56192	10.814	6.43916	1484.39	850.49	966.719	1415.56	915.789	648.931	708.355	1148.12	1669.75	1281.47	1449.27	862.964
Q91VH6	Memo1	Protein MEMO1	7	9.83225	7.97054	8.1651	9.12338	8.64264	8.97459	11.9188	6.32463	8.50922	7.95313	6.45664	6.12908	628.967	509.874	522.32	583.621	552.868	574.103	762.443	404.585	544.333	508.76	413.03	392.076
Q99L45	Eif2s2	Eukaryotic translation initiation factor 2 subunit 2	7	10.1157	7.58946	6.75386	9.18936	8.33134	5.57425	7.05153	5.99266	9.39283	8.65002	12.5072	8.85172	250.86	188.211	167.489	227.887	206.609	138.236	174.871	148.612	232.933	214.512	310.167	219.514
Q8CCT4	Tceal5	Transcription elongation factor A protein-like 5	7	10.8724	7.37569	6.06019	9.06612	10.4162	5.32081	8.09308	6.49098	12.0738	9.31579	11.0965	3.81858	2001.42	1357.74	1115.58	1668.92	1917.44	979.472	1489.8	1194.88	2222.58	1714.88	2042.67	702.937
Q8R164	Bphl	Valacyclovir hydrolase	7	11.189	7.43949	8.1612	10.2291	8.99228	7.19684	10.4636	7.81539	9.17951	7.59694	6.42336	5.31321	828.261	550.703	604.127	757.203	665.647	532.741	774.563	578.529	679.507	562.358	475.485	393.307
Q8CFV9	Rfk	Riboflavin kinase	7	6.77061	4.23403	5.23888	8.76768	10.1901	6.88561	8.07979	4.75889	13.6426	13.9514	11.9777	5.50268	1019.69	637.667	789.004	1320.46	1534.69	1037.01	1216.86	716.714	2054.65	2101.15	1803.91	828.733
P63073	Eif4e	Eukaryotic translation initiation factor 4E	7	7.73305	9.2959	10.6479	8.93037	6.49959	10.6431	5.38902	8.95218	7.98189	6.06857	9.22615	8.63229	559.856	673.003	770.883	646.539	470.556	770.539	390.153	648.118	577.871	439.351	667.953	624.959
P0DOV1	Mnda	Interferon-activable protein 205-B	7	10.9304	10.0888	9.80192	12.289	5.12546	5.47407	4.07307	5.80539	9.83061	8.38379	8.20361	9.99385	796.063	734.773	713.878	895.015	373.289	398.679	296.643	422.809	715.967	610.595	597.472	727.856
Q8C7R4	Uba6	Ubiquitin-like modifier-activating enzyme 6	7	8.06511	10.1827	10.9621	8.76558	6.68925	8.75882	6.16895	7.48765	7.80331	7.93049	7.1493	10.0367	249.287	314.74	338.832	270.938	206.76	270.729	190.678	231.438	241.195	245.126	220.98	310.228
Q1HFZ0	Nsun2	RNA cytosine C(5)-methyltransferase NSUN2	7	10.1772	10.795	8.44806	9.58317	7.291	7.68524	6.89507	6.30483	8.25692	7.8129	7.60684	9.14382	307.016	325.652	254.853	289.096	219.948	231.841	208.004	190.198	249.087	235.692	229.476	275.842
P70122	Sbds	Ribosome maturation protein SBDS	7	8.42988	7.2024	6.29872	9.96329	6.9044	6.38806	7.72295	6.64061	9.7003	12.8311	10.6733	7.24498	541.805	462.912	404.831	640.36	443.759	410.573	496.369	426.805	623.457	824.683	685.992	465.649
Q9Z1Q9	Vars1	Valine--tRNA ligase	7	7.06247	10.9433	10.3369	9.02519	5.39721	6.64293	5.58855	7.55988	6.10148	7.46947	9.51373	14.3588	461.051	714.401	674.814	589.181	352.34	433.663	364.831	493.523	398.316	487.621	621.074	937.369
Q9JMA1	Usp14	Ubiquitin carboxyl-terminal hydrolase 14	7	7.62853	10.7956	11.1332	8.01241	5.45967	10.038	5.48967	8.60417	6.31304	6.48681	8.68378	11.3551	644.745	912.42	940.955	677.19	461.438	848.386	463.974	727.204	533.563	548.25	733.932	959.703
Q91X91	Qprt	Nicotinate-nucleotide pyrophosphorylase [carboxylating]	7	9.55847	9.11358	9.85678	9.89872	7.15265	7.06388	8.04715	5.96202	10.21	8.97887	6.74505	7.4128	393.52	375.204	405.801	407.528	294.473	290.818	331.299	245.455	420.344	369.658	277.692	305.183
P18242	Ctsd	Cathepsin D	7	8.80367	9.91289	9.48474	9.20975	6.42632	9.05053	6.33364	8.65088	8.30174	6.91082	7.01497	9.90005	481.812	542.518	519.086	504.036	351.703	495.322	346.631	473.45	454.342	378.219	383.919	541.815
Q99020	Hnrnpab	Heterogeneous nuclear ribonucleoprotein A/B	7	10.718	8.36178	7.63558	10.2688	7.9807	6.14716	8.01361	5.42694	9.64581	9.00882	9.62294	7.16991	1345.23	1049.5	958.353	1288.85	1001.67	771.539	1005.8	681.143	1210.66	1130.71	1207.79	899.906
Q99JT9	Adi1	1,2-dihydroxy-3-keto-5-methylthiopentene dioxygenase	7	9.89066	6.73087	6.51857	9.46806	7.85969	7.16895	10.5685	5.08659	12.0469	12.6228	6.86179	5.17666	748.896	509.645	493.57	716.898	595.116	542.815	800.218	385.144	912.161	955.767	519.558	391.964
O70318	Epb41l2	Band 4.1-like protein 2	7	11.2466	7.83856	8.27393	11.4425	7.29874	5.02672	5.69959	4.61898	14.6266	9.51566	8.26988	6.14219	702.767	489.809	517.014	715.01	456.077	314.105	356.151	288.627	913.977	594.606	516.761	383.808
Q9CY58	Serbp1	Plasminogen activator inhibitor 1 RNA-binding protein	7	10.6598	7.77509	6.13098	10.0958	6.94372	4.15728	5.8082	5.40677	12.358	12.5312	12.4847	5.6485	1356.08	989.102	779.947	1284.33	883.339	528.865	738.885	687.818	1572.11	1594.14	1588.23	718.569
P10637	Mapt	Microtubule-associated protein tau	7	7.83473	7.73426	8.00735	9.8284	9.43978	6.23394	8.87428	6.40464	8.90185	9.42246	10.5314	6.78693	361.992	357.35	369.968	454.107	436.151	288.03	410.023	295.917	411.297	435.351	486.587	313.58
Q9DBC7	Prkar1a	cAMP-dependent protein kinase type I-alpha regulatory subunit	7	7.7804	9.19429	10.1863	8.3902	6.39405	7.98758	6.66174	7.0329	7.71668	7.23904	8.50003	12.9168	367.877	434.729	481.632	396.71	302.327	377.673	314.984	332.533	364.864	342.28	401.903	610.74
Q9D8W5	Psmd12	26S proteasome non-ATPase regulatory subunit 12	7	5.67029	6.24953	8.25907	8.61431	6.02433	5.73219	5.08268	6.17038	10.8945	14.9379	10.8239	11.5409	357.072	393.548	520.094	542.464	379.367	360.97	320.069	388.564	686.055	940.676	681.608	726.757
Q99MR8	Mccc1	Methylcrotonoyl-CoA carboxylase subunit alpha, mitochondrial	7	7.9209	8.20042	7.96266	9.69985	10.2386	7.29279	8.67285	5.9042	10.7898	11.192	6.30481	5.82108	392.044	405.879	394.111	480.093	506.761	360.956	429.262	292.228	534.042	553.945	312.056	288.114
Q8BX80	Engase	Cytosolic endo-beta-N-acetylglucosaminidase	7	9.67471	12.6868	9.85174	11.1697	6.23483	6.62802	5.27058	5.99226	9.44895	8.1051	6.75307	8.18422	605.047	793.42	616.118	698.542	389.92	414.51	329.617	374.75	590.928	506.885	422.33	511.833
Q8BKC5	Ipo5	Importin-5	7	8.30966	11.2411	12.9247	8.28068	5.30691	8.44049	4.73929	6.77756	7.9579	6.8696	7.48552	11.6666	566.718	766.645	881.461	564.742	361.931	575.641	323.219	462.229	542.728	468.506	510.512	795.66
Q9ER00	Stx12	Syntaxin-12	7	12.108	8.61963	9.08504	10.3919	7.76314	5.57415	6.93334	5.20806	9.40378	9.40767	8.54712	6.95816	678.081	482.722	508.786	581.973	434.756	312.167	388.285	291.665	526.636	526.854	478.661	389.675
P47962	Rpl5	60S ribosomal protein L5	7	6.47186	9.51298	6.07888	8.22901	7.56301	6.60363	6.70932	6.11228	7.91498	14.0068	12.8676	7.9296	642.436	944.316	603.426	816.861	750.75	655.516	666.008	606.742	785.689	1390.4	1277.32	787.14
Q9WTX5	Skp1	S-phase kinase-associated protein 1	7	8.64048	9.2844	9.51201	8.65849	5.87887	7.53002	7.14633	4.98974	11.4819	10.0443	9.40826	7.42525	1525.69	1639.39	1679.58	1528.87	1038.06	1329.61	1261.86	881.062	2027.41	1773.56	1661.26	1311.11
Q5XJY5	Arcn1	Coatomer subunit delta	7	8.69496	9.23645	10.9486	10.5347	5.4531	5.13306	5.66456	5.35308	7.83155	8.82503	10.8444	11.4805	759.054	806.325	955.789	919.66	476.046	448.107	494.506	467.314	683.68	770.409	946.699	1002.23
Q64674	Srm	Spermidine synthase	7	9.8289	10.2453	10.4369	10.1474	6.37525	8.16918	6.07437	6.61603	9.1148	8.07935	5.95512	8.95735	545.36	568.465	579.097	563.033	353.733	453.27	337.039	367.093	505.738	448.286	330.422	497.002
Q9ERL7	Gmfg	Glia maturation factor gamma	7	10.8774	6.61795	7.56691	10.1853	8.285	5.83784	7.2327	4.57046	13.3386	10.4811	9.29549	5.71128	2201.12	1339.19	1531.22	2061.07	1676.53	1181.33	1463.59	924.867	2699.17	2120.92	1881.01	1155.72
O09164	Sod3	Extracellular superoxide dismutase [Cu-Zn]	7	6.00989	9.49148	9.00778	6.82031	8.60944	12.5261	9.10027	8.3765	6.81141	7.60744	7.03427	8.60512	918.211	1450.14	1376.24	1042.03	1315.38	1913.78	1390.37	1279.79	1040.67	1162.29	1074.72	1314.72
Q9Z0J0	Npc2	NPC intracellular cholesterol transporter 2	7	11.7309	6.31747	7.37821	11.3894	7.97474	5.00849	6.94823	5.11475	14.7587	10.032	7.66386	5.68332	1687.86	908.969	1061.59	1638.72	1147.42	720.63	999.723	735.92	2123.51	1443.42	1102.69	817.726
Q60847	Col12a1	Collagen alpha-1(XII) chain	7	8.64779	8.21828	8.18048	7.94846	8.00353	5.70993	7.46689	12.4422	7.42179	9.00475	7.38198	9.57393	407.49	387.251	385.47	374.537	377.132	269.056	351.845	586.284	349.72	424.31	347.844	451.13
P34022	Ranbp1	Ran-specific GTPase-activating protein	7	10.3559	7.56968	7.87234	9.58585	7.83329	6.85689	7.14316	7.26341	10.7187	7.79263	10.4751	6.533	1421.35	1038.94	1080.48	1315.66	1075.12	941.11	980.4	996.905	1471.15	1069.54	1437.71	896.655
Q8CI70	Lrrc20	Leucine-rich repeat-containing protein 20	7	6.83867	7.59184	8.96389	8.86233	5.51992	8.20351	6.32439	7.65486	8.32197	8.4888	11.8609	11.3689	481.742	534.798	631.45	624.296	388.844	577.886	445.514	539.237	586.231	597.983	835.525	800.871
Q8K0D2	Habp2	Hyaluronan-binding protein 2	7	8.23968	9.17027	7.55954	7.62048	7.98215	8.94354	10.6215	5.9287	9.27043	10.1534	6.33897	8.17129	1615.72	1798.2	1482.35	1494.3	1565.22	1753.74	2082.78	1162.56	1817.84	1990.98	1243.01	1602.31
P08607	C4bpa	C4b-binding protein	7	6.56469	12.5478	10.5126	8.73705	4.43915	7.79344	4.40431	4.23554	8.75403	7.98296	7.08426	16.9441	854.179	1632.69	1367.87	1136.84	577.61	1014.06	573.077	551.117	1139.05	1038.72	921.784	2204.72
P47941	Crkl	Crk-like protein	7	7.45634	7.91674	8.9402	8.66243	8.31504	8.2245	9.50435	7.34161	8.09407	8.40889	9.70691	7.4289	332.883	353.437	399.129	386.728	371.219	367.177	424.315	327.761	361.354	375.409	433.358	331.658
Q91VW3	Sh3bgrl3	SH3 domain-binding glutamic acid-rich-like protein 3	7	14.3569	6.05474	6.96043	11.7643	7.4274	4.20928	6.72825	3.62288	14.1724	11.0781	9.24578	4.37958	3310	1395.93	1604.74	2712.29	1712.4	970.457	1551.21	835.262	3267.46	2554.07	2131.63	1009.72
Q9D8X1	Cutc	Copper homeostasis protein cutC homolog	7	8.29162	8.5493	7.87323	9.05449	10.95	7.75064	9.86277	6.40123	8.35641	8.54837	7.5161	6.84586	452.485	466.547	429.653	494.116	597.555	422.963	538.225	349.324	456.021	466.496	410.164	373.588
Q99LE6	Abcf2	ATP-binding cassette sub-family F member 2	7	9.00739	8.13183	8.51578	10.0319	9.40565	6.99597	6.86426	7.65474	8.33272	8.62217	8.12312	8.31445	305.212	275.544	288.554	339.928	318.707	237.056	232.593	259.378	282.351	292.159	275.249	281.732
E9PV38	Ces2g	Carboxylic ester hydrolase	7	13.8357	9.70861	9.43393	11.8983	7.62912	5.92372	7.04728	6.00846	8.57194	7.1617	6.82108	5.96014	513.676	360.45	350.252	441.746	283.245	219.929	261.643	223.075	318.249	265.891	253.245	221.281
Q9D711	Pir	Pirin	7	8.31975	7.9947	7.68223	8.94222	8.3767	8.73177	8.16657	7.0831	8.37156	8.36905	7.94811	10.0142	208.933	200.77	192.923	224.565	210.363	219.28	205.086	177.877	210.234	210.171	199.6	251.486
P70236	Map2k6	Dual specificity mitogen-activated protein kinase kinase 6	6	6.34042	7.27961	10.6354	7.94277	6.26099	7.27101	6.46191	8.27894	7.4553	7.91925	12.4171	11.7373	247.754	284.453	415.581	310.366	244.65	284.117	252.501	323.502	291.318	309.447	485.203	458.638
O09110	Map2k3	Dual specificity mitogen-activated protein kinase kinase 3	6	4.96002	6.17907	8.08912	6.69656	7.23735	7.48266	6.95047	8.40061	7.36964	9.3551	16.0297	11.2497	643.168	801.243	1048.92	868.346	938.47	970.28	901.27	1089.31	955.624	1213.08	2078.58	1458.75
Q6PFA2	Clta	Isoform of O08585, Clathrin light chain	6	10.4295	11.638	10.3811	11.0718	5.26841	3.71171	4.24483	4.29281	10.5037	9.91674	11.2872	7.25411	1159.95	1294.36	1154.57	1231.38	585.942	412.809	472.101	477.438	1168.2	1102.92	1255.34	806.787
S4R257	Gapdh	Isoform of P16858, Glyceraldehyde-3-phosphate dehydrogenase (Fragment)	6	4.67205	9.43211	9.76804	6.27823	8.51292	13.0189	11.4196	8.34072	6.99831	9.73108	5.55857	6.26944	887.456	1791.63	1855.44	1192.55	1617.03	2472.94	2169.16	1584.32	1329.33	1848.42	1055.85	1190.88
P68372	Tubb4b	Tubulin beta-4B chain	6	6.90224	7.3944	8.60174	9.03531	10.333	7.13918	7.50895	6.5086	10.2025	9.81008	9.33569	7.22827	680.697	729.234	848.302	891.06	1019.04	704.064	740.531	641.877	1006.17	967.468	920.684	712.85
Q8BWF0	Aldh5a1	Succinate-semialdehyde dehydrogenase, mitochondrial	6	10.4404	8.2361	10.297	9.76552	9.70917	7.07231	8.74999	6.27522	8.40151	7.88469	7.09346	6.07455	374.086	295.103	368.947	349.903	347.884	253.404	313.516	224.844	301.03	282.512	254.162	217.654
Q91Z83	Myh7	Myosin-7	6	1.55327	3.37168	2.24136	4.26067	3.09219	1.21405	2.81981	38.9412	6.27371	10.115	16.8259	9.29124	77.6642	168.586	112.069	213.036	154.611	60.7033	140.992	1947.08	313.689	505.755	841.303	464.567
Q1WNQ6	Myh1	Isoform of Q5SX40, Myosin-1 (Fragment)	6	4.28795	4.50413	5.6103	5.9616	7.54651	5.29548	6.30549	27.6839	6.58544	11.6813	8.80624	5.7317	88.055	92.4942	115.21	122.424	154.971	108.745	129.486	568.501	135.235	239.88	180.84	117.703
Q8CI51	Pdlim5	PDZ and LIM domain protein 5	6	9.21974	5.26878	4.83381	8.32642	9.26542	4.94073	9.3509	15.3894	11.1393	8.80913	8.69656	4.75981	580.595	331.791	304.4	524.34	583.472	311.133	588.855	969.118	701.475	554.738	547.649	299.74
Q9QYR9	Acot2	Acyl-coenzyme A thioesterase 2, mitochondrial	6	8.31922	8.64009	8.98592	8.43938	7.22174	9.72209	8.38876	10.9389	7.96319	6.59508	6.1282	8.65741	680.004	706.231	734.499	689.825	590.297	794.673	685.688	894.135	650.902	539.074	500.912	707.647
Q8K009	Aldh1l2	Mitochondrial 10-formyltetrahydrofolate dehydrogenase	6	7.79227	6.44855	8.79679	9.4169	12.2975	7.48938	7.08683	4.12963	12.62	10.618	7.24292	6.06121	634.819	525.349	716.655	767.174	1001.85	610.143	577.348	336.432	1028.12	865.028	590.064	493.793
A0A5F8MPH8	Tnxb	Tenascin XB	6	8.51429	8.09406	9.60572	11.1883	5.86437	6.58809	6.24017	7.18052	7.15368	8.74147	10.9428	9.88656	251.848	239.418	284.132	330.943	173.465	194.872	184.581	212.396	211.602	258.568	323.682	292.439
P62196	Psmc5	26S proteasome regulatory subunit 8	6	4.58196	5.12711	6.56745	7.49775	8.23244	5.4967	5.9206	5.93085	11.488	15.5657	15.0194	8.5721	226.139	253.044	324.131	370.045	406.305	271.285	292.206	292.712	566.981	768.23	741.269	423.069
Q61081	Cdc37	Hsp90 co-chaperone Cdc37	6	7.85508	10.3011	10.831	9.25379	5.7304	6.77298	5.58336	6.30159	7.49349	7.88462	11.4213	10.5712	534.973	701.56	737.651	630.233	390.271	461.276	380.257	429.172	510.347	536.985	777.854	719.957
P17710	Hk1	Hexokinase-1	6	9.25407	8.85313	9.73205	8.68748	7.96009	7.2364	9.55051	7.40006	7.20601	8.69197	6.7166	8.71163	1022.06	977.779	1074.85	959.484	879.147	799.22	1054.8	817.295	795.864	959.979	741.811	962.151
P43025	Clec3b	Tetranectin	6	8.04167	12.2145	9.72958	9.25518	4.95274	8.60205	7.01106	6.04422	7.24306	7.30682	7.77237	11.8267	829.757	1260.32	1003.92	954.97	511.035	887.579	723.417	623.656	747.355	753.934	801.97	1220.31
Q9EPB4	Pycard	Apoptosis-associated speck-like protein containing a CARD	6	11.8385	7.95641	8.87593	12.4115	5.84475	5.87394	6.10429	4.42561	13.146	8.88279	6.87337	7.76699	812.003	545.732	608.802	851.306	400.893	402.895	418.695	303.554	901.686	609.273	471.446	532.74
Q8JZL3	Thtpa	Thiamine-triphosphatase	6	9.51419	6.82625	7.9027	9.09864	8.34374	7.71785	7.89928	5.82361	11.7987	10.3269	8.61268	6.13549	1179.79	846.476	979.96	1128.26	1034.65	957.038	979.535	722.146	1463.07	1280.57	1068	760.82
Q8BVW0	Ganc	Neutral alpha-glucosidase C	6	8.12443	9.58979	8.86483	8.31081	8.78142	10.526	7.70013	7.67484	8.29678	7.89869	6.75415	7.47814	846.853	999.595	924.029	866.28	915.335	1097.18	802.626	799.99	864.818	823.323	704.021	779.487
Q8BHN3	Ganab	Neutral alpha-glucosidase AB	6	10.5501	11.5048	11.5862	10.0797	6.8579	6.74529	7.64507	5.90246	8.41906	7.20047	6.31733	7.19164	240.31	262.056	263.91	229.594	156.209	153.644	174.139	134.446	191.769	164.012	143.896	163.811
Q99JF8	Psip1	PC4 and SFRS1-interacting protein	6	12.3148	6.8085	7.24842	10.6386	8.67145	5.41447	7.6691	4.78964	12.0144	10.1973	8.75887	5.47436	1069.19	591.123	629.317	923.659	752.867	470.091	665.841	415.843	1043.11	885.342	760.457	475.291
Q9JMG7	Hdgfl3	Hepatoma-derived growth factor-related protein 3	6	11.2072	6.87488	6.19677	9.8163	8.28904	5.86633	9.08981	5.47811	11.3965	11.4498	8.65875	5.67652	545.698	334.75	301.732	477.973	403.608	285.642	442.599	266.739	554.915	557.513	421.61	276.4
Q8R574	Prpsap2	Phosphoribosyl pyrophosphate synthase-associated protein 2	6	7.8341	10.7208	8.66746	8.57209	7.9229	7.43314	6.11758	5.10758	8.92938	11.0322	9.86692	7.79586	333.739	456.716	369.241	365.178	337.522	316.658	260.614	217.587	380.399	469.98	420.339	332.11
Q8K023	Akr1c18	Aldo-keto reductase family 1 member C18	6	14.5878	11.7968	10.5565	12.7727	6.00846	4.59429	4.3721	4.88037	9.84226	8.50069	5.88166	6.20639	1497.72	1211.17	1083.83	1311.37	616.886	471.693	448.881	501.065	1010.5	872.762	603.867	637.207
O70310	Nmt1	Glycylpeptide N-tetradecanoyltransferase 1	6	10.3722	8.60814	6.28025	10.6033	8.02001	6.64534	6.14773	6.14288	11.0895	8.89062	10.7247	6.47525	490.419	407.009	296.942	501.346	379.201	314.204	290.676	290.447	524.333	420.365	507.082	306.162
Q3ULW8	Parp3	Protein mono-ADP-ribosyltransferase PARP3	6	8.22743	9.74261	9.41217	9.31879	7.00328	11.4021	6.52814	7.59715	7.5683	6.80757	7.86353	8.52893	638.848	756.5	730.842	723.591	543.795	885.356	506.901	589.908	587.668	528.598	610.592	662.259
P46638	Rab11b	Ras-related protein Rab-11B	6	9.9229	8.03478	9.21622	10.5416	6.65043	6.62903	7.06316	7.27817	9.7953	8.81999	6.07951	9.96889	453.477	367.19	421.182	481.753	303.925	302.947	322.787	332.613	447.646	403.074	277.834	455.579
Q99JY0	Hadhb	Trifunctional enzyme subunit beta, mitochondrial	6	7.15422	9.74247	10.5253	9.61476	5.55604	5.61407	5.9185	14.4508	7.36221	9.4055	6.47575	8.1804	766.857	1044.29	1128.2	1030.6	595.549	601.769	634.4	1548.97	789.151	1008.17	694.132	876.852
Q6PDI5	Ecpas	Proteasome adapter and scaffold protein ECM29	6	7.75291	12.508	12.24	7.56778	4.98624	8.08574	5.28105	9.1109	6.40044	7.4172	6.69415	11.9555	82.1739	132.574	129.733	80.2117	52.8497	85.7016	55.9744	96.5674	67.8389	78.6157	70.952	126.718
Q9JLV5	Cul3	Cullin-3	6	8.03555	10.7788	11.4857	8.98853	5.65919	6.54974	5.04208	7.19366	7.57023	7.56943	8.59703	12.53	261.038	350.154	373.118	291.996	183.841	212.771	163.794	233.689	245.922	245.896	279.278	407.043
Q571I9	Aldh16a1	Aldehyde dehydrogenase family 16 member A1	6	10.1908	8.68734	10.0866	11.1233	6.84821	6.31365	7.06269	5.42303	10.206	9.08075	7.47129	7.50639	612.348	522.01	606.091	668.381	411.499	379.378	424.387	325.862	613.265	545.649	448.939	451.048
O89086	Rbm3	RNA-binding protein 3	6	9.65313	5.91735	6.1464	13.3812	6.19254	4.18099	5.48696	4.33073	13.3438	11.4425	11.9705	7.95399	946.204	580.021	602.473	1311.63	606.995	409.822	537.834	424.5	1307.96	1121.6	1173.35	779.653
Q60598	Cttn	Src substrate cortactin	6	9.25113	9.84785	8.6678	10.5528	5.53131	6.10186	6.54301	6.37286	9.64185	12.5192	8.81423	6.1561	189.155	201.356	177.228	215.769	113.097	124.763	133.783	130.304	197.144	255.977	180.222	125.872
Q8BMJ2	Lars1	Leucine--tRNA ligase, cytoplasmic	6	7.43736	9.67551	8.79553	9.68857	4.77504	5.72341	6.19193	5.5361	7.45008	12.5528	10.8315	11.3422	370.628	482.162	438.31	482.813	237.956	285.216	308.564	275.882	371.262	625.546	539.77	565.217
O35350	Capn1	Calpain-1 catalytic subunit	6	8.58354	9.50639	9.49941	8.393	5.55303	6.57311	5.65468	8.43548	7.21348	6.941	9.31677	14.3301	511.833	566.862	566.446	500.471	331.125	391.952	337.186	503.004	430.137	413.889	555.555	854.499
Q9CQQ7	Atp5pb	ATP synthase F(0) complex subunit B1, mitochondrial	6	5.3377	10.9448	10.6033	6.62009	4.70367	5.89759	6.65145	22.1643	5.09059	8.83438	7.03821	6.11389	528.404	1083.48	1049.67	655.354	465.638	583.83	658.458	2194.15	503.941	874.557	696.746	605.243
Q9CQ48	Nudcd2	NudC domain-containing protein 2	6	9.01452	6.47944	7.84198	10.3279	8.43124	6.06684	7.51325	4.84633	12.688	10.9344	10.674	5.18215	582.362	418.589	506.613	667.208	544.681	391.934	485.376	313.086	819.677	706.391	689.571	334.781
P14847	Crp	C-reactive protein	6	7.1664	7.42465	7.53974	6.53628	8.05794	10.3009	9.44914	5.85825	11.5472	8.86346	4.65589	12.6002	327.082	338.869	344.122	298.323	367.773	470.143	431.269	267.377	527.026	404.538	212.5	575.085
Q78PG9	Ccdc25	Coiled-coil domain-containing protein 25	6	10.3344	7.41405	7.81765	9.6616	8.72661	7.36845	9.54931	5.76933	9.84187	9.29267	8.35871	5.86534	878.046	629.923	664.214	820.883	741.443	626.049	811.342	490.182	836.199	789.537	710.185	498.339
E9PYH0	Vcan	Isoform of Q62059, Versican core protein	6	9.44476	7.71591	7.55681	8.7428	7.22572	11.4497	9.93722	5.23814	9.96816	7.60535	6.20001	8.91545	391.684	319.987	313.389	362.573	299.658	474.83	412.107	217.231	413.39	315.402	257.121	369.733
Q60931	Vdac3	Voltage-dependent anion-selective channel protein 3	6	4.47842	11.3459	10.3031	6.04933	4.17507	6.72766	5.29243	27.0573	5.18123	7.71112	5.52747	6.15092	196.658	498.224	452.435	265.64	183.337	295.427	232.403	1188.15	227.52	338.613	242.724	270.101
Q9CR86	Carhsp1	Calcium-regulated heat stable protein 1	6	8.21091	7.6295	8.65094	10.1457	9.44371	6.26943	6.34326	4.38222	13.1814	9.82303	9.49927	6.42069	314.178	291.931	331.015	388.208	361.349	239.89	242.715	167.679	504.365	375.863	363.475	245.678
P60766	Cdc42	Cell division control protein 42 homolog	6	6.879	10.4563	9.00895	8.8687	4.06626	7.58644	3.9083	7.85324	6.29103	7.86931	11.4164	15.7961	1099.66	1671.52	1440.15	1417.73	650.023	1212.75	624.771	1255.4	1005.67	1257.97	1825	2525.12
D3YXF5	C7	Complement component 7	6	7.3525	11.6994	9.94567	5.76858	7.43885	9.89415	6.24945	6.53681	7.77349	6.8127	7.5693	12.9591	187.243	297.944	253.282	146.906	189.442	251.97	159.152	166.47	197.964	173.496	192.764	330.023
O35664-3	Ifnar2	Isoform of O35664, Isoform 3 of Interferon alpha/beta receptor 2	6	8.5943	8.10835	7.61867	6.83604	7.14217	9.21959	9.79095	5.01994	11.2546	9.16532	6.47277	10.7773	772.276	728.609	684.607	614.28	641.789	828.464	879.806	451.087	1011.33	823.587	581.637	968.435
A6H5Y3	Mtr	Methionine synthase	6	10.6191	10.8949	10.6393	10.295	7.52554	7.35708	5.45155	6.07729	8.89836	7.70515	6.91693	7.61976	268.351	275.321	268.862	260.162	190.175	185.918	137.764	153.577	224.867	194.714	174.795	192.556
P16675	Ctsa	Lysosomal protective protein	6	9.54457	8.96154	9.46077	7.96306	7.91229	8.80894	9.24686	6.33258	9.44845	9.1797	5.64275	7.49849	577.979	542.673	572.904	482.209	479.135	533.432	559.951	383.474	572.158	555.884	341.701	454.077
Q9EPV8	Ubl5	Ubiquitin-like protein 5	6	11.0858	5.90753	5.91581	11.365	9.12948	5.24813	8.36451	4.46259	12.922	11.3106	9.73841	4.55008	632.8	337.213	337.686	648.737	521.128	299.573	477.462	254.733	737.613	645.632	555.887	259.727
E9Q0B5	Fcgbp	Fc fragment of IgG-binding protein	6	6.37307	5.77633	4.82683	11.0343	7.53616	3.74777	4.86894	16.0558	15.0554	5.17141	8.19414	11.3598	102.651	93.0393	77.7457	177.729	121.385	60.3653	78.424	258.611	242.498	83.2959	131.983	182.973
Q9EQH2	Erap1	Endoplasmic reticulum aminopeptidase 1	6	9.34753	10.351	10.6335	10.3853	7.01573	8.6945	7.10605	6.74865	8.29027	7.94689	6.17746	7.30306	416.77	461.513	474.106	463.041	312.804	387.654	316.831	300.896	369.631	354.321	275.429	325.615
Q6WVG3	Kctd12	BTB/POZ domain-containing protein KCTD12	6	10.4329	13.7411	14.4863	12.6451	4.00914	4.42607	3.43799	5.23704	8.28807	6.82565	6.02389	10.4467	341.968	450.403	474.831	414.479	131.411	145.077	112.69	171.659	271.665	223.73	197.45	342.421
Q3UHX2	Pdap1	28 kDa heat- and acid-stable phosphoprotein	6	8.44605	7.92097	4.91708	10.1117	8.13001	5.48121	8.87669	5.02684	11.4792	13.0011	12.3789	4.23026	1331.71	1248.92	775.289	1594.34	1281.88	864.237	1399.61	792.595	1809.95	2049.92	1951.81	666.996
Q8VBW6	Nae1	NEDD8-activating enzyme E1 regulatory subunit	6	8.26447	9.72379	9.80893	8.23761	8.33757	9.92017	8.14709	7.10948	7.99402	8.39038	5.6942	8.37228	435.967	512.949	517.44	434.55	439.823	523.308	429.775	375.039	421.7	442.609	300.38	441.654
P97493	Txn2	Thioredoxin, mitochondrial	6	12.9233	6.60981	7.85868	12.7264	7.97197	5.78175	8.21199	6.31121	12.1816	8.26663	5.98091	5.17576	333.985	170.821	203.096	328.894	206.024	149.421	212.227	163.104	314.815	213.639	154.568	133.76
A0A0U1RNF2	Lcmt1	Leucine carboxyl methyltransferase 1	6	6.05811	7.46103	8.73663	7.3165	7.54775	10.5332	4.61005	7.71637	7.31309	6.78986	16.6146	9.30286	557.269	686.32	803.659	673.025	694.297	968.92	424.066	709.808	672.712	624.581	1528.33	855.745
P62908	Rps3	40S ribosomal protein S3	6	3.76283	4.81172	4.22653	4.90171	3.86703	2.93284	3.65168	6.60253	5.19847	23.809	19.9052	16.3305	353.111	451.541	396.626	459.986	362.89	275.224	342.681	619.595	487.835	2234.28	1867.94	1532.49
Q6ZWX6	Eif2s1	Eukaryotic translation initiation factor 2 subunit 1	6	17.0621	7.68785	7.93582	8.59468	6.80936	5.30621	8.13597	9.84729	6.80221	6.80689	7.02531	7.98627	1528.53	688.724	710.939	769.963	610.024	475.362	728.869	882.18	609.383	609.802	629.37	715.458
Q9Z1N5	Ddx39b	Spliceosome RNA helicase Ddx39b	6	11.0118	10.994	11.7481	10.0123	4.32456	6.41071	4.05651	7.24196	8.49371	6.92043	6.45507	12.3309	1378.44	1376.21	1470.61	1253.32	541.342	802.483	507.788	906.538	1063.23	866.29	808.036	1543.57
Q9CX34	Sugt1	Protein SGT1 homolog	6	8.69118	8.81854	10.2296	9.76212	5.0409	6.04505	6.40578	7.11681	8.40474	8.27757	10.7257	10.482	613.027	622.01	721.538	688.565	355.557	426.384	451.828	501.98	592.823	583.853	756.533	739.341
Q9JKB3	Ybx3	Y-box-binding protein 3	6	7.28425	10.2719	7.06475	8.65968	7.47237	7.76386	7.50493	9.96173	6.66564	7.60449	10.5094	9.23697	483.422	681.702	468.855	574.703	495.907	515.252	498.068	661.114	442.368	504.675	697.459	613.015
Q6PGH2	Jpt2	Jupiter microtubule associated homolog 2	6	12.8785	8.06717	6.95895	10.989	6.12916	4.63345	7.95494	4.30784	12.3857	11.2772	9.16533	5.25274	517.539	324.189	279.654	441.607	246.308	186.201	319.679	173.116	497.735	453.187	368.32	211.088
Q8VEK3	Hnrnpu	Heterogeneous nuclear ribonucleoprotein U	6	11.1746	7.46499	8.08307	9.62256	6.78651	5.5949	7.62729	6.96263	9.82852	8.44359	9.48365	8.9277	703.333	469.849	508.751	605.647	427.145	352.145	480.064	438.23	618.61	531.442	596.904	561.912
P00493	Hprt1	Hypoxanthine-guanine phosphoribosyltransferase	6	10.5064	9.79094	10.1949	9.70733	7.80745	9.06108	5.99588	5.74379	9.20071	8.48322	6.00949	7.49885	587.08	547.102	569.673	542.43	436.268	506.319	335.04	320.954	514.121	474.029	335.801	419.024
P01872	Ighm	Immunoglobulin heavy constant mu	6	5.94703	9.10622	8.40755	7.53147	7.31081	7.54505	6.60042	6.85857	7.81755	11.4724	7.99099	13.412	517.076	791.758	731.011	654.838	635.653	656.019	573.886	596.332	679.712	997.488	694.792	1166.13
P47739	Aldh3a1	Aldehyde dehydrogenase, dimeric NADP-preferring	6	7.96007	9.50799	8.45089	7.4737	9.13812	9.92927	10.6487	7.93926	9.42017	7.67122	6.00323	5.85744	772.979	923.293	820.641	725.749	887.376	964.202	1034.06	770.958	914.765	744.93	582.956	568.799
Q01730	Rsu1	Ras suppressor protein 1	6	8.20531	8.71063	8.86277	9.11493	8.97426	7.85773	7.66624	7.47296	7.86077	8.5516	8.88655	7.83626	556.078	590.324	600.634	617.723	608.19	532.522	519.545	506.446	532.728	579.546	602.246	531.067
P50295	Nat2	Arylamine N-acetyltransferase 2	6	9.0082	8.36558	8.21115	9.27318	7.8834	9.78488	9.62281	5.50524	9.98446	8.48339	6.81795	7.05975	437.596	406.379	398.877	450.468	382.956	475.325	467.452	267.431	485.02	412.102	331.199	342.945
Q9JJV2	Pfn2	Profilin-2	6	8.66258	6.58553	6.87549	9.09028	9.01976	7.43402	8.19731	5.94259	11.9271	10.3245	9.07183	6.869	546.388	415.379	433.668	573.365	568.917	468.897	517.041	374.826	752.297	651.212	572.201	433.259
Q7TMK9	Syncrip	Heterogeneous nuclear ribonucleoprotein Q	6	11.1263	9.08345	9.47668	13.0884	5.8479	6.3053	5.92062	6.717	7.82288	7.03728	9.16665	8.40755	528.483	431.451	450.129	621.681	277.767	299.493	281.221	319.048	371.576	334.261	435.403	399.347
Q8BG05	Hnrnpa3	Heterogeneous nuclear ribonucleoprotein A3	6	13.8461	8.22295	10.6721	14.2545	5.72732	4.6555	6.81189	5.2295	10.5505	6.93689	6.18991	6.90287	1133.9	673.402	873.97	1167.34	469.027	381.253	557.846	428.259	864.011	568.083	506.91	565.297
Q3THE2	Myl12b	Myosin regulatory light chain 12B	6	8.76493	11.7098	10.4531	9.41981	4.60031	4.65668	4.65888	4.86485	8.67424	8.76386	10.9634	12.4701	1713.56	2289.29	2043.61	1841.59	899.369	910.389	910.819	951.088	1695.83	1713.35	2143.37	2437.92
O35286	Dhx15	Pre-mRNA-splicing factor ATP-dependent RNA helicase DHX15	6	8.34065	9.21003	9.54632	10.4903	6.4296	6.12007	5.42453	6.54589	7.75131	9.28738	10.0788	10.7751	366.424	404.618	419.392	460.863	282.467	268.869	238.312	287.576	340.533	408.016	442.785	473.376
P19973	Lsp1	Lymphocyte-specific protein 1	6	11.4951	7.21286	8.93314	13.3005	6.40763	5.41632	5.15491	3.79721	11.6104	9.35016	9.73621	7.58553	802.529	503.564	623.665	928.568	447.347	378.139	359.889	265.101	810.58	652.779	679.731	529.582
Q8VEM8	Slc25a3	Phosphate carrier protein, mitochondrial	6	4.33232	10.8897	10.7617	5.6145	3.27807	4.8905	5.25482	29.7278	4.06595	8.71531	6.61395	5.85531	400.819	1007.5	995.66	519.445	303.282	452.461	486.168	2750.37	376.175	806.327	611.912	541.724
Q61207	Psap	Prosaposin	6	7.60087	8.3125	10.0523	11.6739	5.49237	5.62156	5.21894	5.79527	14.0842	13.6722	4.84716	7.62861	454.276	496.808	600.792	697.708	328.259	335.98	311.917	346.362	841.764	817.137	289.697	455.934
D3Z4S3	Ptrhd1	Putative peptidyl-tRNA hydrolase PTRHD1	6	10.1761	7.93131	7.19328	8.22533	7.97156	8.24716	14.6555	5.89341	7.26584	8.65003	7.17107	6.61942	1612.81	1257.03	1140.06	1303.63	1263.41	1307.09	2322.74	934.045	1151.56	1370.94	1136.54	1049.11
Q8CJG0	Ago2	Protein argonaute-2	6	9.80687	9.38019	9.71672	9.98065	6.62071	7.56135	5.83701	6.69805	9.91245	7.59357	7.96	8.93243	398.181	380.857	394.521	405.237	268.816	307.008	236.996	271.956	402.468	308.316	323.194	362.677
Q99JI4	Psmd6	26S proteasome non-ATPase regulatory subunit 6	6	7.01309	6.65625	7.55882	8.72694	7.45124	6.39439	5.92514	5.46106	8.94046	11.9216	14.6158	9.33524	385.079	365.485	415.044	479.184	409.137	351.107	325.341	299.859	490.908	654.597	802.532	512.585
P14602	Hspb1	Heat shock protein beta-1	6	6.05294	11.2361	11.4588	7.60911	3.2056	4.79121	4.69489	8.87649	10.2218	6.36103	11.5392	13.9528	1140.87	2117.81	2159.77	1434.18	604.198	903.057	884.903	1673.06	1926.63	1198.94	2174.93	2629.86
O55060	Tpmt	Thiopurine S-methyltransferase	6	9.35259	7.23267	8.42108	9.41594	8.35665	7.64303	8.21372	5.78942	10.8072	10.0865	7.88553	6.79562	821.27	635.115	739.472	826.833	733.814	671.15	721.263	508.381	949.005	885.719	692.444	596.737
Q8C0L6	Paox	Peroxisomal N(1)-acetyl-spermine/spermidine oxidase	6	7.66025	9.40508	8.91794	7.88411	8.21336	10.582	11.7075	7.54631	8.02929	7.92106	4.93139	7.20176	253.941	311.783	295.634	261.362	272.277	350.798	388.108	250.164	266.175	262.587	163.478	238.742
Q8CAY6	Acat2	Acetyl-CoA acetyltransferase, cytosolic	6	7.36393	7.12485	10.1207	7.7083	9.98319	8.89379	9.37339	4.74684	9.52755	9.4889	6.98849	8.68004	1023.2	989.98	1406.25	1071.05	1387.14	1235.77	1302.41	659.562	1323.83	1318.46	971.033	1206.07
P97352	S100a13	Protein S100-A13	6	7.22421	7.40635	8.76657	11.5562	9.00212	7.20751	8.22021	4.42892	6.73261	12.3685	11.4518	5.63506	1289.05	1321.55	1564.26	2062.02	1606.29	1286.07	1466.77	790.272	1201.33	2206.97	2043.39	1005.49
O08689	Mstn	Growth/differentiation factor 8	6	8.17221	9.63628	10.1107	7.86388	8.40888	9.56461	6.81989	7.40609	8.34155	7.90064	6.95011	8.82517	257.223	303.305	318.237	247.518	264.672	301.049	214.658	233.109	262.553	248.675	218.757	277.775
Q8R3U1	Plaat3	Phospholipase A and acyltransferase 3	6	11.1132	7.36913	9.41752	10.7644	6.10274	6.05716	6.27048	4.51875	11.9495	10.4262	9.42355	6.58731	551.537	365.724	467.384	534.228	302.874	300.612	311.199	224.262	593.046	517.446	467.683	326.923
Q8K411	Pitrm1	Presequence protease, mitochondrial	6	9.76897	8.44038	9.25654	10.0813	8.38804	7.92082	6.82022	7.6	8.62276	7.95326	8.03352	7.11417	459.717	397.195	435.603	474.416	394.732	372.745	320.952	357.648	405.778	374.272	378.049	334.785
Q9Z0P5	Twf2	Twinfilin-2	6	11.3816	10.4336	11.3376	13.5679	4.6269	5.43442	4.08885	5.45894	8.79137	6.96263	8.31303	9.60309	618.596	567.071	616.204	737.423	251.474	295.363	222.231	296.696	477.815	378.422	451.817	521.932
Q9D3H2	Obp1a	Odorant-binding protein 1a	6	7.89821	6.14259	4.44845	7.50731	5.28107	3.07372	27.8876	4.85649	11.8196	4.38352	11.2921	5.40926	775.264	602.938	436.646	736.894	518.373	301.707	2737.36	476.698	1160.18	430.273	1108.4	530.956
Q9ERF3	Wdr61	WD repeat-containing protein 61	6	10.0675	9.55548	8.81698	10.5773	7.71788	7.12222	8.74352	5.86441	9.97797	9.43356	5.77941	6.34375	411.127	390.216	360.058	431.943	315.174	290.849	357.058	239.484	407.469	385.237	236.013	259.059
Q91VD9	Ndufs1	NADH-ubiquinone oxidoreductase 75 kDa subunit, mitochondrial	6	4.5986	11.3624	11.2013	7.47132	5.55755	5.75167	6.10505	19.9993	5.37548	8.82891	7.32412	6.42431	125.124	309.162	304.777	203.288	151.216	156.498	166.113	544.163	146.262	240.227	199.283	174.8
Q8VCG4	C8g	Complement component C8 gamma chain	6	7.56877	8.29774	10.6218	8.94113	6.8636	7.6191	6.3644	5.06095	11.5651	8.49149	6.56683	12.0391	391.021	428.681	548.748	461.92	354.59	393.621	328.8	261.461	597.48	438.691	339.258	621.969
Q8K0C9	Gmds	GDP-mannose 4,6 dehydratase	6	8.89481	9.27724	9.9321	11.5655	8.38755	7.49929	7.89615	4.6022	11.1751	8.57309	5.70503	6.4919	1144.34	1193.54	1277.79	1487.93	1079.08	964.802	1015.86	592.085	1437.71	1102.95	733.966	835.2
Q8BVE3	Atp6v1h	V-type proton ATPase subunit H	6	8.91806	9.00672	10.7628	10.331	7.04993	6.56198	5.8774	5.39931	9.98105	8.66434	8.3055	9.14189	533.284	538.586	643.597	617.776	421.573	392.395	351.458	322.869	596.849	518.112	496.654	546.669
Q8BUY9	Pggt1b	Geranylgeranyl transferase type-1 subunit beta	6	7.71881	11.7628	10.5341	8.03414	6.93601	10.8655	8.38583	8.27745	6.85017	7.51675	4.99138	8.12713	367.716	560.367	501.832	382.738	330.424	517.619	399.492	394.329	326.335	358.09	237.784	387.168
Q9WTP7	Ak3	GTP:AMP phosphotransferase AK3, mitochondrial	6	8.79463	7.36013	9.91167	9.65252	6.51735	6.75039	5.74284	8.92271	10.1548	8.44719	9.72262	8.02316	816.056	682.949	919.707	895.66	604.747	626.371	532.88	827.941	942.265	783.817	902.165	744.471
P62257	Ube2h	Ubiquitin-conjugating enzyme E2 H	6	8.01578	7.86015	9.23904	8.9988	6.81957	7.70226	7.29835	5.23661	10.227	9.58184	10.6642	8.35643	426.304	418.027	491.361	478.584	362.686	409.63	388.149	278.499	543.904	509.592	567.153	444.421
Q9D1P4	Chordc1	Cysteine and histidine-rich domain-containing protein 1	6	7.16475	10.714	12.7583	8.63223	3.58645	7.61356	6.29933	7.79197	5.97425	7.17249	7.76637	14.5263	378.375	565.815	673.774	455.874	189.403	402.077	332.672	411.499	315.504	378.784	410.147	767.142
P70404	Idh3g	Isocitrate dehydrogenase [NAD] subunit gamma 1, mitochondrial	6	8.66989	7.01767	9.08609	9.82985	9.03114	6.57151	8.62564	11.8864	8.26937	8.02929	5.87611	7.10702	1044.45	845.41	1094.59	1184.19	1087.97	791.662	1039.12	1431.94	996.2	967.278	707.888	856.174
Q9DCX2	Atp5pd	ATP synthase subunit d, mitochondrial	6	4.50111	12.0634	11.3257	6.15457	3.68186	5.63701	5.29524	25.1448	4.016	9.24204	6.75967	6.17857	553.13	1482.44	1391.79	756.319	452.454	692.718	650.718	3089.98	493.516	1135.73	830.678	759.268
P61089	Ube2n	Ubiquitin-conjugating enzyme E2 N	6	6.65364	8.67225	10.0343	8.53102	5.51622	8.22343	7.56735	8.04044	6.86251	8.11893	9.90052	11.8794	588.487	767.025	887.494	754.533	487.887	727.328	669.301	711.144	606.961	718.086	875.66	1050.68
Q9CQJ6	Denr	Density-regulated protein	6	7.74484	8.5389	6.35174	8.06754	9.73832	9.81826	10.0371	6.95583	7.5899	9.40449	9.41279	6.3403	271.467	299.3	222.637	282.778	341.341	344.143	351.814	243.811	266.036	329.64	329.931	222.236
D6RFB9	Stx1a	Isoform of O35526, Syntaxin-1A	6	9.94437	7.03597	6.31466	11.2723	9.04646	6.17349	8.88607	5.52455	11.5887	12.9417	5.81365	5.45804	2307.03	1632.3	1464.96	2615.11	2098.72	1432.21	2061.51	1281.66	2688.51	3002.38	1348.73	1266.23
P02104	Hbb-y	Hemoglobin subunit epsilon-Y2	6	12.1515	9.33582	9.42899	9.92764	6.06084	12.3817	8.58195	4.17875	7.83217	6.32198	5.04941	8.74923	3328.53	2557.26	2582.78	2719.37	1660.18	3391.59	2350.76	1144.64	2145.38	1731.71	1383.13	2396.58
Q8BGS2	Bola2	BolA-like protein 2	6	11.5669	6.07862	7.25118	10.6482	7.60477	5.00484	8.64047	3.47661	12.888	11.7666	9.55266	5.52115	1455.45	764.866	912.408	1339.85	956.9	629.753	1087.22	437.458	1621.68	1480.58	1202	694.72
P47811	Mapk14	Mitogen-activated protein kinase 14	5	8.10899	10.1514	10.0781	8.34371	6.83325	9.63734	5.83485	7.49093	8.29429	7.38016	8.97542	8.87155	580.367	726.544	721.298	597.166	489.061	689.752	417.605	536.132	593.629	528.204	642.378	634.944
Q64345	Ifit3	Interferon-induced protein with tetratricopeptide repeats 3	5	12.0713	12.8002	10.5838	14.2783	5.38547	5.50085	4.97959	5.59818	7.74553	7.36123	6.20239	7.49324	917.301	972.691	804.266	1085.01	409.244	418.012	378.401	425.408	588.586	559.383	471.322	569.414
Q61941	Nnt	NAD(P) transhydrogenase, mitochondrial	5	5.69988	13.8425	13.0926	8.88013	4.76804	6.35779	6.88937	6.44943	5.786	11.9452	9.33242	6.95655	161.966	393.345	372.036	252.335	135.487	180.661	195.766	183.265	164.413	339.432	265.187	197.675
Q8C1B7	Septin11	Septin-11	5	9.37226	13.0856	11.2511	12.8887	4.97718	5.27337	4.73836	5.85445	7.95997	8.44331	6.67236	9.48328	626.566	874.815	752.176	861.652	332.741	352.542	316.775	391.389	532.15	564.463	446.069	633.988
Q80UG5	Septin9	Septin-9	5	18.1886	10.928	10.0085	7.02706	10.5328	10.0547	8.94319	5.76038	3.79788	6.40954	3.6578	4.69148	1859.63	1117.29	1023.28	718.455	1076.89	1028.01	914.363	588.948	388.3	655.319	373.978	479.663
Q8R2U6	Nudt4	Diphosphoinositol polyphosphate phosphohydrolase 2	5	9.11024	7.67149	7.91404	10.0779	7.66437	6.71301	7.51548	5.37778	11.2155	10.0619	9.08571	7.59255	592.06	498.558	514.321	654.948	498.095	436.268	488.419	349.493	728.878	653.906	590.466	493.428
P97351	Rps3a	40S ribosomal protein S3a	5	3.59978	8.39251	6.59599	4.48131	5.72614	6.17973	6.18992	8.81155	5.01234	16.0066	18.9372	10.067	227.856	531.222	417.507	283.654	362.448	391.159	391.804	557.746	317.267	1013.17	1198.67	637.21
Q8BP40	Acp6	Lysophosphatidic acid phosphatase type 6	5	8.97929	9.32443	10.1169	8.92895	8.61892	9.16132	7.74617	8.14377	8.43912	7.19435	5.97654	7.37024	334.49	347.347	376.867	332.615	321.066	341.271	288.555	303.366	314.368	267.999	222.634	274.551
P63300	Selenow	Selenoprotein W	5	9.23979	5.0542	5.24953	11.2497	9.42003	4.95172	5.18316	4.98926	14.6325	12.8963	12.4763	4.65746	1084.25	593.089	616.01	1320.11	1105.4	581.063	608.222	585.469	1717.06	1513.33	1464.04	546.533
Q9CZN7	Shmt2	Serine hydroxymethyltransferase, mitochondrial	5	11.1839	8.55935	9.28863	11.5586	8.48267	7.50732	8.25879	6.1749	8.82649	7.54895	6.81565	5.7948	446.939	342.055	371.199	461.912	338.991	300.013	330.044	246.766	352.731	301.677	272.372	231.576
P61202	Cops2	COP9 signalosome complex subunit 2	5	7.19857	7.58479	13.4142	8.57141	6.0228	5.46008	6.107	7.02923	5.06875	7.065	11.7172	14.761	222.36	234.29	414.356	264.766	186.041	168.659	188.642	217.129	156.571	218.234	361.938	455.959
Q8VCC9	Spon1	Spondin-1	5	8.81313	12.1353	7.99937	11.8602	7.57063	5.98478	5.44749	5.51297	7.61987	9.71574	8.72563	8.61491	162.864	224.256	147.826	219.173	139.903	110.597	100.668	101.878	140.813	179.544	161.247	159.201
P43276	H1-5	Histone H1.5	5	6.93599	8.36098	6.07023	7.78315	8.03485	4.66869	10.0306	17.6533	6.37071	10.6423	7.57946	5.86988	353.119	425.667	309.042	396.249	409.063	237.688	510.667	898.747	324.34	541.809	385.879	298.842
P43277	H1-3	Histone H1.3	5	9.54306	8.34758	6.05333	7.35609	6.44011	5.49294	7.41717	24.9488	4.89401	4.58801	7.55893	7.35996	626.284	547.828	397.263	482.759	422.646	360.486	486.768	1637.32	321.18	301.098	496.071	483.013
Q9DCC4	Pycr3	Pyrroline-5-carboxylate reductase 3	5	8.47972	8.92424	9.76826	9.51686	8.49565	7.88964	6.34092	6.40568	10.1937	7.54338	9.68559	6.75631	253.884	267.193	292.463	284.936	254.361	236.217	189.848	191.787	305.202	225.85	289.988	202.285
Q9QZ73	Dcun1d1	DCN1-like protein 1	5	8.70797	9.09824	8.61314	10.0149	7.81767	8.1686	8.31922	5.82422	8.87486	8.38096	8.48002	7.7002	978.851	1022.72	968.191	1125.76	878.773	918.221	935.152	654.692	997.61	942.092	953.227	865.569
A0A2I3BRQ1	AI182371	Isoform of A2AS37, Expressed sequence AI182371	5	7.42835	9.79801	7.48638	9.16915	6.6716	7.49747	6.94648	4.93407	9.94607	9.6997	8.58505	11.8377	242.321	319.622	244.214	299.108	217.635	244.576	226.602	160.955	324.452	316.415	280.054	386.158
Q8BP56	Pgghg	Protein-glucosylgalactosylhydroxylysine glucosidase	5	9.45456	9.94509	9.43327	9.32177	7.45578	8.67582	10.5457	6.9687	8.82617	7.54489	5.19546	6.63278	233.102	245.196	232.577	229.828	183.822	213.902	260.004	171.813	217.609	186.019	128.094	163.531
Q8R5H1	Usp15	Ubiquitin carboxyl-terminal hydrolase 15	5	9.21881	8.61684	10.9213	9.71077	6.36487	7.0978	5.12651	5.72648	8.73504	7.64195	10.534	10.3056	165.503	154.696	196.068	174.335	114.267	127.425	92.035	102.806	156.818	137.194	189.115	185.013
P48722	Hspa4l	Heat shock 70 kDa protein 4L	5	8.34992	11.6141	10.8916	8.70954	8.41017	9.49413	5.41532	4.73669	5.49371	7.42017	10.2033	9.26134	360.447	501.354	470.164	375.971	363.048	409.84	233.767	204.472	237.151	320.312	440.455	399.791
Q62418	Dbnl	Drebrin-like protein	5	10.1119	9.30915	8.92811	11.7458	6.50896	4.63392	6.32262	5.44765	8.61411	10.7176	10.732	6.92813	770.782	709.593	680.548	895.329	496.148	353.222	481.944	415.249	656.613	816.954	818.052	528.099
Q07813	Bax	Apoptosis regulator BAX	5	10.592	8.35068	11.2488	10.5267	4.03914	4.75315	4.32848	5.96946	10.5533	8.08568	12.0702	9.48241	184.86	145.743	196.323	183.721	70.4944	82.9559	75.5442	104.184	184.185	141.118	210.66	165.495
Q3UZA1	Rcsd1	CapZ-interacting protein	5	7.68237	5.5009	5.55749	9.11426	9.67241	7.51976	10.0847	4.34437	10.208	10.3407	12.9763	6.99864	366.797	262.642	265.344	435.163	461.812	359.033	481.497	207.423	487.386	493.721	619.559	334.152
P84104	Srsf3	Serine/arginine-rich splicing factor 3	5	8.9247	5.90132	6.69838	10.3832	6.32712	4.48341	4.53138	9.07104	7.833	9.27058	19.0466	7.52933	742.782	491.153	557.49	864.168	526.591	373.144	377.136	754.961	651.922	771.568	1585.2	626.648
Q9R0N0	Galk1	Galactokinase	5	8.35041	8.33489	8.38859	9.04329	9.21527	8.93621	6.93728	6.34546	10.4887	9.01165	8.4646	6.48361	578.369	577.294	581.013	626.359	638.271	618.943	480.492	439.501	726.475	624.168	586.278	449.07
P29416	Hexa	Beta-hexosaminidase subunit alpha	5	12.0995	9.89582	8.30491	12.2532	7.82396	6.10433	7.41977	5.53717	10.4768	7.49108	7.1347	5.4587	765.701	626.245	525.566	775.431	495.13	386.305	469.551	350.413	663.013	474.064	451.511	345.447
Q8BXK9	Clic5	Chloride intracellular channel protein 5	5	6.97339	8.05397	7.33666	7.30008	8.57878	9.2632	7.65817	6.23697	11.0032	9.21554	9.87501	8.50499	247.414	285.753	260.303	259.005	304.373	328.656	271.71	221.286	390.392	326.965	350.363	301.755
Q9JLT4	Txnrd2	Thioredoxin reductase 2, mitochondrial	5	10.6707	8.16386	9.95004	8.84899	8.1343	10.1968	8.04865	5.05114	8.0413	8.73743	7.01462	7.14217	406.499	311	379.044	337.1	309.874	388.443	306.611	192.422	306.331	332.85	267.22	272.079
Q8VCS0	Pglyrp2	N-acetylmuramoyl-L-alanine amidase	5	5.71121	10.0536	9.10273	6.33529	5.20615	11.5993	5.29679	6.83324	7.43678	7.20604	9.4061	15.8128	146.258	257.462	233.111	162.24	133.324	297.045	135.645	174.992	190.448	184.539	240.88	404.948
Q61508	Ecm1	Extracellular matrix protein 1	5	7.95039	10.6854	8.03341	7.44955	5.93266	6.92149	5.76126	5.36095	8.08356	8.87105	11.5726	13.3777	241.302	324.313	243.822	226.101	180.062	210.074	174.86	162.71	245.344	269.245	351.24	406.025
P62254	Ube2g1	Ubiquitin-conjugating enzyme E2 G1	5	8.90648	7.57021	10.6336	10.0227	5.44996	8.62527	6.40082	6.64164	10.5201	8.3285	8.01492	8.88582	775.855	659.451	926.306	873.09	474.753	751.358	557.584	578.562	916.418	725.506	698.19	774.055
P30115	Gsta3	Glutathione S-transferase A3	5	6.10986	5.24098	6.70174	5.39974	11.3753	11.4156	14.3779	5.74179	10.0119	9.61199	7.69869	6.31452	175.178	150.266	192.148	154.818	326.146	327.302	412.234	164.625	287.054	275.589	220.732	181.046
P17426	Ap2a1	AP-2 complex subunit alpha-1	5	8.87389	9.75504	11.5192	11.3922	3.84153	4.51924	4.06435	5.60343	7.64193	8.75223	10.9446	13.0924	947.696	1041.8	1230.2	1216.64	410.26	482.637	434.057	598.424	816.128	934.704	1168.84	1398.22
P63085	Mapk1	Mitogen-activated protein kinase 1	5	8.29641	11.788	9.92329	9.40231	5.71349	7.95674	4.80514	8.58865	6.36794	7.00691	9.88496	10.2662	433.718	616.249	518.768	491.532	298.689	415.961	251.202	448.996	332.902	366.306	516.764	536.694
Q9D7I5	Lhpp	Phospholysine phosphohistidine inorganic pyrophosphate phosphatase	5	7.6663	8.3761	8.222	7.82059	9.12291	10.79	13.3155	6.83546	7.11303	7.83246	6.82534	6.08038	1226.3	1339.84	1315.19	1250.98	1459.3	1725.96	2129.94	1093.4	1137.8	1252.88	1091.78	972.617
Q8K2T1	Nmral1	NmrA-like family domain-containing protein 1	5	6.03472	6.7108	9.4726	9.6021	7.25107	6.87643	7.26906	6.83691	8.22614	12.9263	10.1473	8.64665	470.349	523.043	738.299	748.392	565.152	535.952	566.554	532.872	641.149	1007.48	790.882	673.924
Q6ZWZ2	Ube2r2	Ubiquitin-conjugating enzyme E2 R2	5	8.96327	8.87245	11.2799	9.40944	4.89527	9.50097	6.0062	6.25328	8.21757	7.28784	8.82774	10.4861	466.313	461.588	586.835	489.525	254.676	494.287	312.472	325.326	427.518	379.149	459.262	545.537
Q03249	Galt	Galactose-1-phosphate uridylyltransferase	5	8.58813	9.44373	9.3908	7.54536	8.30931	11.0133	8.83681	7.93863	7.20433	6.38337	7.28005	8.06615	473.613	520.797	517.878	416.107	458.237	607.357	487.327	437.795	397.3	352.026	401.476	444.827
Q8CGA0	Ppm1f	Protein phosphatase 1F	5	8.09892	10.3453	11.7701	8.81223	5.29433	8.39058	4.70311	8.04558	7.90309	7.04626	8.90817	10.6823	454.264	580.264	660.176	494.273	296.956	470.623	263.795	451.272	443.28	395.221	499.654	599.166
P49442	Inpp1	Inositol polyphosphate 1-phosphatase	5	9.94296	9.90637	9.42795	9.20042	6.54004	9.26272	5.65581	8.44234	9.25694	7.52142	6.54871	8.29432	802.558	799.604	760.988	742.623	527.887	747.651	456.515	681.433	747.185	607.1	528.587	669.486
Q3UGR5	Hdhd2	Haloacid dehalogenase-like hydrolase domain-containing protein 2	5	7.76846	9.38459	8.5298	7.37991	8.57628	11.2818	14.1236	6.91541	6.28417	7.23358	5.88241	6.63997	2054.1	2481.43	2255.41	1951.36	2267.7	2983.09	3734.49	1828.54	1661.63	1912.67	1555.4	1755.71
P97449	Anpep	Aminopeptidase N	5	6.25692	11.4582	11.8413	6.05942	7.4836	10.4397	8.62835	8.22323	6.41415	6.84995	7.77855	8.5666	329.827	604.008	624.201	319.416	394.49	550.318	454.834	433.479	338.115	361.088	410.038	451.579
P16460	Ass1	Argininosuccinate synthase	5	11.2063	9.96753	8.92234	9.03207	6.98296	6.75029	8.65814	4.64212	10.643	8.48343	5.88812	8.82372	781.078	694.735	621.886	629.534	486.711	470.494	603.471	323.555	741.813	591.294	410.401	615.012
Q7TQD2	Tppp	Tubulin polymerization-promoting protein	5	9.65682	7.12696	8.21777	10.4332	9.99113	5.11318	7.44404	4.35343	11.4876	10.3973	10.2995	5.47903	913.559	674.228	777.422	987.008	945.186	483.72	704.225	411.845	1086.76	983.61	974.357	518.33
P51150	Rab7a	Ras-related protein Rab-7a	5	10.2883	8.62863	9.98797	10.7038	4.80935	7.03473	5.27102	8.47691	9.60581	6.93709	6.81501	11.4413	500.5	419.76	485.888	520.713	233.962	342.221	256.421	412.379	467.297	337.471	331.532	556.589
Q99J99	Mpst	3-mercaptopyruvate sulfurtransferase	5	7.42967	6.85573	6.77015	8.96037	11.1215	9.58704	8.36673	9.56992	7.97293	8.59624	9.15343	5.61629	413.086	381.175	376.417	498.192	618.35	533.035	465.186	532.083	443.291	477.947	508.926	312.263
P57759	Erp29	Endoplasmic reticulum resident protein 29	5	11.9279	11.1857	11.034	12.767	5.47174	6.02839	6.18367	5.68826	8.63082	7.36786	6.7922	6.92238	778.351	729.915	720.019	833.104	357.055	393.379	403.512	371.184	563.199	480.785	443.221	451.716
Q9DCT8	Crip2	Cysteine-rich protein 2	5	10.1552	7.86142	6.69745	12.3415	7.84277	5.34111	6.44278	4.73571	13.7001	10.0478	8.74466	6.08945	1032.6	799.364	681.009	1254.91	797.467	543.094	655.114	481.536	1393.05	1021.68	889.173	619.186
Q9DD18	Dtd1	D-aminoacyl-tRNA deacylase 1	5	9.03816	9.93484	7.53104	9.19106	7.77757	8.91893	7.68903	8.60269	8.35435	8.35682	8.81802	5.7875	415.95	457.217	346.59	422.987	357.936	410.463	353.861	395.909	384.48	384.594	405.819	266.35
Q8R242	Ctbs	Di-N-acetylchitobiase	5	8.42837	8.24554	7.87402	7.68846	8.81999	10.1737	11.4272	6.7108	8.55582	7.73328	6.4014	7.94146	422.912	413.738	395.096	385.785	442.562	510.487	573.383	336.729	429.307	388.034	321.204	398.48
Q60631	Grb2	Growth factor receptor-bound protein 2	5	9.32432	6.78083	7.34445	9.67007	10.198	7.44781	9.55445	6.82529	9.13881	8.96256	8.5845	6.16895	384.871	279.886	303.15	399.142	420.931	307.416	394.37	281.721	377.214	369.939	354.334	254.63
Q71RI9	Kyat3	Kynurenine--oxoglutarate transaminase 3	5	7.28171	8.16226	8.72964	6.88847	7.11993	9.28693	11.0726	14.9042	7.26891	6.52513	5.65738	7.10283	204.802	229.568	245.526	193.742	200.252	261.2	311.422	419.19	204.442	183.523	159.117	199.771
Q91VC3	Eif4a3	Eukaryotic initiation factor 4A-III	5	8.24541	8.80156	12.1357	9.13489	4.64694	6.96771	3.59538	8.35239	6.436	7.04467	11.9936	12.6458	1163.83	1242.33	1712.94	1289.38	655.911	983.484	507.484	1178.93	908.434	994.347	1692.88	1784.94
O08677-2	Kng1	Isoform of O08677, Isoform LMW of Kininogen-1	5	2.81989	11.2268	9.84099	3.48904	3.34937	7.23519	3.84026	5.29817	4.47393	8.82842	9.07379	30.5241	293.972	1170.39	1025.92	363.731	349.171	754.266	400.346	552.332	466.406	920.36	945.939	3182.13
O88544	Cops4	COP9 signalosome complex subunit 4	5	7.0889	7.35621	13.0503	8.93452	5.56182	6.31182	6.42613	9.40777	6.0022	7.54832	10.5132	11.7988	188.708	195.824	347.401	237.839	148.057	168.022	171.065	250.437	159.78	200.938	279.865	314.086
Q80XU3	Nucks1	Nuclear ubiquitous casein and cyclin-dependent kinase substrate 1	5	12.4841	7.33523	6.06509	9.55008	9.74583	5.8357	7.9617	4.44003	11.7294	8.99637	10.4162	5.44021	1832.33	1076.61	890.189	1401.69	1430.42	856.521	1168.56	651.675	1721.56	1320.42	1528.81	798.474
O35593	Psmd14	26S proteasome non-ATPase regulatory subunit 14	5	4.93705	5.40589	7.11401	8.17549	6.50312	5.03205	4.54386	5.10856	10.1615	14.3826	18.0047	10.6312	694.92	760.912	1001.34	1150.75	915.354	708.291	639.576	719.061	1430.29	2024.44	2534.27	1496.4
P53026	Rpl10a	60S ribosomal protein L10a	5	4.7353	9.31939	7.38023	7.87454	6.76176	7.43092	5.60151	5.91853	8.01301	15.4296	13.6989	7.8363	256.813	505.426	400.258	427.066	366.716	403.007	303.791	320.984	434.576	836.805	742.944	424.992
Q07797	Lgals3bp	Galectin-3-binding protein	5	20.3556	5.52889	8.39237	6.13368	11.2907	15.0248	10.8424	3.03093	6.20361	7.90172	2.09127	3.20407	3559.59	966.84	1467.58	1072.6	1974.42	2627.39	1896.02	530.02	1084.83	1381.78	365.701	560.298
Q9R020	Zranb2	Zinc finger Ran-binding domain-containing protein 2	5	7.1894	9.57557	8.49596	9.52064	8.4447	7.09506	9.17601	6.21845	8.6129	9.34605	9.16252	7.16273	145.025	193.159	171.381	192.051	170.347	143.122	185.099	125.439	173.74	188.529	184.827	144.487
Q7TNP2	Ppp2r1b	Serine/threonine-protein phosphatase 2A 65 kDa regulatory subunit A beta isoform	5	8.52131	9.26472	10.9169	8.61097	7.19142	10.0196	6.23672	4.9908	8.06277	7.62599	8.52601	10.0328	242.832	264.017	311.098	245.387	204.934	285.53	177.728	142.223	229.765	217.318	242.966	285.904
Q80YV4-2	Pank4	Isoform of Q80YV4, Isoform 2 of 4'-phosphopantetheine phosphatase	5	7.47129	10.0559	10.4519	9.08896	6.53434	8.38477	6.79781	6.5907	7.85977	8.82009	8.26946	9.67495	154.721	208.246	216.446	188.221	135.318	173.638	140.774	136.485	162.766	182.653	171.25	200.356
P46935	Nedd4	E3 ubiquitin-protein ligase NEDD4	5	6.73134	11.1975	13.7594	9.23409	4.62435	6.97533	5.24032	7.01693	6.12753	6.77738	8.12411	14.1918	188.015	312.76	384.317	257.92	129.164	194.83	146.369	195.992	171.15	189.301	226.917	396.395
Q78ZA7	Nap1l4	Nucleosome assembly protein 1-like 4	5	5.52455	10.2937	11.4757	7.17954	5.83991	10.8687	7.0751	9.00682	6.13026	5.33779	8.34249	12.9254	323.73	603.194	672.458	420.71	342.21	636.892	414.59	527.786	359.224	312.786	488.857	757.409
Q9QUR7	Pin1	Peptidyl-prolyl cis-trans isomerase NIMA-interacting 1	5	8.37613	6.88128	7.31284	10.3848	9.11152	7.70513	9.37165	5.11711	11.3374	10.1292	7.59837	6.67455	608.609	499.993	531.35	754.56	662.042	559.854	680.943	371.809	823.774	735.987	552.097	484.972
P23591	Gfus	GDP-L-fucose synthase	5	6.53229	8.68337	8.3493	8.1885	8.5575	11.7439	12.1067	7.63287	7.7031	7.48497	5.71875	7.29872	289.527	384.868	370.061	362.934	379.289	520.52	536.597	338.307	341.42	331.752	253.469	323.497
Q9ET26	Rnf114	E3 ubiquitin-protein ligase RNF114	5	9.79352	9.35354	5.96095	10.4333	7.53265	6.00088	8.5349	5.75231	9.99427	9.13042	9.8956	7.6177	795.749	760	484.343	847.73	612.048	487.587	693.483	467.39	812.061	741.871	804.044	618.958
P62806	H4f16	Histone H4	5	9.899	3.30836	2.70985	3.79183	8.48427	3.0389	18.8825	38.5255	3.52506	2.66049	2.78037	2.39391	915.506	305.973	250.62	350.686	784.665	281.052	1746.34	3563.02	326.014	246.055	257.142	221.4
Q6P3D0	Nudt16	U8 snoRNA-decapping enzyme	5	8.1014	9.92805	9.10107	8.13607	6.7443	7.80781	6.2969	6.06452	9.73465	10.112	7.75171	10.2215	255.609	313.242	287.15	256.703	212.791	246.346	198.675	191.343	307.14	319.047	244.576	322.5
P63168	Dynll1	Dynein light chain 1, cytoplasmic	5	9.12972	7.45906	7.82104	9.95796	7.46802	6.38007	5.51748	4.2337	13.2429	9.16954	12.4187	7.20178	963.768	787.407	825.619	1051.2	788.353	673.505	582.446	446.926	1397.97	967.972	1310.97	760.248
Q9DCN2	Cyb5r3	NADH-cytochrome b5 reductase 3	5	8.11144	8.54675	10.3417	8.99324	6.81907	10.0283	6.20029	6.99832	8.10636	7.61323	8.61832	9.62292	491.26	517.624	626.334	544.665	412.989	607.354	375.513	423.845	490.952	461.086	521.958	582.801
Q505F5	Lrrc47	Leucine-rich repeat-containing protein 47	5	7.18353	10.0083	7.46639	8.4682	6.74647	8.39494	6.76437	8.30664	6.86191	8.15394	11.2446	10.4008	210.713	293.57	219.01	248.396	197.893	246.247	198.418	243.657	201.279	239.178	329.835	305.084
P61082	Ube2m	NEDD8-conjugating enzyme Ubc12	5	11.9142	7.08242	8.74515	10.6772	6.71917	5.55917	5.28537	6.16793	8.01465	8.19025	12.6111	9.03349	1340.98	797.151	984.296	1201.75	756.266	625.704	594.886	694.221	902.076	921.841	1419.42	1016.75
A0A1B0GRS2	Ldha	Isoform of P06151, L-lactate dehydrogenase A chain (Fragment)	5	8.89354	10.0861	7.6454	10.4231	8.13254	8.58139	10.7264	5.39995	7.31733	11.615	6.16702	5.01226	455.428	516.497	391.512	533.756	416.458	439.443	549.285	276.525	374.712	594.791	315.806	256.672
Q91W90	Txndc5	Thioredoxin domain-containing protein 5	5	11.8514	10.038	10.9671	13.3282	6.77229	7.07236	5.24967	4.9353	7.43409	7.19121	7.02201	8.13822	624.729	529.138	578.115	702.576	356.99	372.808	276.728	260.156	391.876	379.073	370.154	428.993
P54227	Stmn1	Stathmin	5	13.8653	6.70801	7.79479	14.969	6.32818	3.64373	4.64258	2.80743	14.6138	8.5096	9.92913	6.18843	1710.09	827.34	961.379	1846.22	780.493	449.403	572.598	346.257	1802.41	1049.54	1224.62	763.256
Q9CXA2	L3hypdh	Trans-L-3-hydroxyproline dehydratase	5	7.48649	9.55882	10.6104	8.47681	6.74313	9.72421	6.90026	6.87511	7.82483	8.58577	8.1182	9.09594	119.685	152.815	169.627	135.517	107.801	155.459	110.313	109.911	125.094	137.259	129.784	145.415
P62071	Rras2	Ras-related protein R-Ras2	5	10.8813	6.88294	8.05968	10.148	9.09217	6.53312	8.61392	5.84095	9.97092	9.44753	7.91121	6.61825	247.569	156.599	183.372	230.885	206.863	148.64	195.982	132.892	226.856	214.948	179.994	150.577
Q9D6J6	Ndufv2	NADH dehydrogenase [ubiquinone] flavoprotein 2, mitochondrial	5	6.68335	10.8951	10.7185	7.95487	5.79095	5.94026	6.15947	17.7888	6.08948	8.94763	6.87609	6.15557	154.516	251.889	247.806	183.913	133.884	137.336	142.404	411.269	140.786	206.865	158.972	142.314
O55135	Eif6	Eukaryotic translation initiation factor 6	5	7.76535	7.96944	8.67716	8.94271	7.93578	8.63959	5.3058	6.21282	10.5896	10.592	9.81815	7.55158	234.841	241.013	262.416	270.447	239.995	261.28	160.459	187.889	320.252	320.326	296.922	228.376
O70624	Myoc	Myocilin	5	8.24634	10.2256	10.5494	9.53242	7.48777	8.81017	5.16626	6.87746	7.75419	8.53864	7.36026	9.45146	438.812	544.133	561.367	507.248	398.446	468.815	274.912	365.97	412.623	454.366	391.661	502.94
Q9CXZ1	Ndufs4	NADH dehydrogenase [ubiquinone] iron-sulfur protein 4, mitochondrial	5	5.40462	10.8237	9.44726	6.98063	5.30196	6.28703	6.22391	22.6981	4.77843	8.7924	7.27815	5.98377	99.7473	199.762	174.358	128.834	97.8527	116.033	114.868	418.915	88.1903	162.272	134.325	110.436
Q8BIJ6	Iars2	Isoleucine--tRNA ligase, mitochondrial	5	7.48185	8.91069	9.30163	9.44228	9.63493	10.0926	8.93053	9.90813	7.32936	7.16922	5.49467	6.30412	99.5773	118.594	123.797	125.669	128.233	134.324	118.858	131.869	97.5477	95.4164	73.1295	83.9027
Q91W50	Csde1	Cold shock domain-containing protein E1	5	7.10888	9.60732	10.5047	9.63095	6.03213	5.42592	5.59364	6.94985	8.27818	9.17366	10.6617	11.0331	347.722	469.93	513.824	471.086	295.054	265.402	273.606	339.943	404.917	448.718	521.503	539.67
Q6PGB6	Naa50	N-alpha-acetyltransferase 50	5	6.25552	5.89091	8.12918	8.19382	4.50115	4.96744	5.06206	7.60535	9.64655	11.2502	15.5948	12.9031	207.013	194.947	269.018	271.157	148.956	164.387	167.518	251.683	319.232	372.301	516.076	426.999
Q922R8	Pdia6	Protein disulfide-isomerase A6	5	11.1049	11.6573	13.6213	10.6716	4.01439	4.89263	4.16763	6.27497	6.01719	6.18324	10.3066	11.0882	481.835	505.802	591.019	463.035	174.182	212.288	180.831	272.267	261.082	268.287	447.197	481.111
O35344	Kpna3	Importin subunit alpha-4	5	7.3058	10.6267	13.1716	8.47457	4.03132	7.078	4.90673	7.80318	6.62307	6.9091	7.79665	15.2733	445.805	648.447	803.738	517.124	245.994	431.904	299.412	476.155	404.144	421.598	475.757	931.989
P60122	Ruvbl1	RuvB-like 1	5	6.73981	6.54226	8.1266	10.1945	8.57857	7.02487	5.78097	5.69144	10.8374	10.2935	10.8015	9.38855	184.509	179.101	222.474	279.085	234.847	192.313	158.26	155.809	296.685	281.796	295.701	257.021
Q99PG2	Ogfr	Opioid growth factor receptor	5	13.0858	8.28971	9.74551	8.01025	6.53873	7.5847	6.52976	6.23552	7.90887	6.87936	9.37037	9.82142	694.19	439.762	516.991	424.937	346.874	402.362	346.398	330.789	419.559	364.944	497.09	521.018
P26928	Mst1	Hepatocyte growth factor-like protein	5	6.93474	8.72301	8.65938	8.13303	9.13466	9.0554	5.87317	5.94901	8.70751	8.81476	9.90849	10.1068	200.973	252.798	250.954	235.7	264.728	262.431	170.208	172.406	252.349	255.457	287.154	292.902
Q9CPT3	Nanp	N-acylneuraminate-9-phosphatase	5	8.64428	9.2972	9.34412	9.466	6.69103	8.93596	6.66955	7.26152	8.96704	8.22235	7.88375	8.61722	716.509	770.629	774.518	784.62	554.608	740.686	552.827	601.895	743.262	681.536	653.47	714.266
P46460	Nsf	Vesicle-fusing ATPase	5	5.73923	8.70349	6.14668	6.84547	10.029	4.93523	5.27027	8.43439	7.49576	19.5316	11.963	4.90582	204.72	310.456	219.254	244.18	357.739	176.041	187.992	300.857	267.376	696.697	426.725	174.992
P31725	S100a9	Protein S100-A9	5	7.80371	4.07642	3.35935	3.83461	3.67746	21.7443	3.16707	3.28784	16.2634	5.71227	7.03679	20.0368	554.682	289.749	238.78	272.561	261.391	1545.57	225.113	233.697	1155.99	406.024	500.17	1424.2
Q61166	Mapre1	Microtubule-associated protein RP/EB family member 1	5	11.4548	8.86127	9.67433	10.3375	6.26523	5.75418	6.96257	5.67795	9.11218	8.27299	8.59743	9.02953	970.652	750.879	819.776	875.97	530.898	487.593	589.989	481.134	772.141	701.03	728.522	765.137
P28653	Bgn	Biglycan	5	6.19277	7.72987	9.3537	8.98669	8.89259	6.44041	6.11099	7.37068	7.36728	10.5536	14.3149	6.68649	278.906	348.133	421.266	404.737	400.499	290.059	275.223	331.956	331.803	475.307	644.706	301.142
Q9CZ04	Cops7a	COP9 signalosome complex subunit 7a	5	7.04859	8.07355	12.5959	8.97041	5.27377	5.46835	6.3431	6.72276	6.37214	8.23576	10.2301	14.6655	140.263	160.659	250.652	178.506	104.945	108.817	126.224	133.779	126.802	163.887	203.573	291.836
P61080	Ube2d1	Ubiquitin-conjugating enzyme E2 D1	5	10.4077	9.08686	9.61401	10.7174	4.71682	7.22432	4.26249	7.25953	9.27418	8.19284	9.2096	10.0342	581.68	507.857	537.319	598.988	263.619	403.761	238.227	405.729	518.326	457.891	514.717	560.802
O55057	Pde6d	Retinal rod rhodopsin-sensitive cGMP 3',5'-cyclic phosphodiesterase subunit delta	5	11.4515	8.04412	8.56888	11.3453	7.60622	6.64554	8.45788	5.22539	10.6429	8.94568	6.57502	6.49154	394.118	276.848	294.908	390.462	261.777	228.714	291.088	179.838	366.288	307.876	226.287	223.414
P61979	Hnrnpk	Heterogeneous nuclear ribonucleoprotein K	5	12.5059	7.44765	12.2418	9.37959	5.0046	5.32481	6.67616	4.96054	8.05701	6.55965	10.8256	11.0168	831.36	495.102	813.803	623.533	332.694	353.981	443.815	329.765	535.611	436.07	719.657	732.372
O70373	Xirp1	Xin actin-binding repeat-containing protein 1	5	3.55428	5.02962	4.80215	4.23129	3.39303	4.17124	3.15941	3.62556	7.71755	10.2381	24.0925	25.9853	120.813	170.961	163.229	143.825	115.332	141.784	107.391	123.236	262.326	348.003	818.924	883.261
P70677	Casp3	Caspase-3	5	9.41788	9.14388	9.96624	8.66245	8.53758	9.71035	8.16304	6.39585	7.91294	7.10224	6.97739	8.01016	460.611	447.21	487.43	423.664	417.557	474.915	399.239	312.809	387.007	347.357	341.251	391.762
Q91VR2	Atp5f1c	ATP synthase subunit gamma, mitochondrial	5	5.43112	10.0371	9.28101	6.4504	5.73699	6.36072	6.60102	24.8948	5.69287	8.36403	5.56429	5.58566	221.335	409.043	378.23	262.874	233.8	259.219	269.012	1014.54	232.002	340.86	226.762	227.633
Q9JK38	Gnpnat1	Glucosamine 6-phosphate N-acetyltransferase	5	10.5032	10.2547	10.0209	10.7309	6.55101	7.77193	7.68599	6.1386	10.1263	7.63052	5.37308	7.21292	625.247	610.453	596.538	638.804	389.977	462.658	457.542	365.427	602.811	454.24	319.856	429.38
P42669	Pura	Transcriptional activator protein Pur-alpha	5	8.81474	12.0927	11.1352	10.5739	6.61566	7.01387	4.41453	6.24787	7.51455	8.64736	8.36867	8.56092	619.855	850.363	783.033	743.558	465.215	493.217	310.431	439.352	528.425	608.085	588.487	602.006
P27612	Plaa	Phospholipase A-2-activating protein	5	7.66611	10.3019	11.59	8.1803	5.5293	7.90206	5.48569	7.54483	6.94716	7.55346	10.2529	11.0463	174.019	233.851	263.09	185.691	125.514	179.375	124.524	171.266	157.699	171.462	232.739	250.749
Q9Z1G3	Atp6v1c1	V-type proton ATPase subunit C 1	5	8.28457	8.81605	12.1863	7.7854	4.71751	6.78596	6.10431	13.2702	5.4519	5.81663	8.33871	12.4424	344.448	366.545	506.672	323.694	196.14	282.14	253.799	551.737	226.674	241.838	346.699	517.317
Q8BWY3	Etf1	Eukaryotic peptide chain release factor subunit 1	5	8.76049	10.8976	10.4668	8.72139	4.38284	8.75867	6.13972	7.63399	6.28962	6.15409	7.79538	13.9994	265.101	329.771	316.736	263.918	132.629	265.046	185.794	231.012	190.33	186.229	235.896	423.637
Q62425	Ndufa4	Cytochrome c oxidase subunit NDUFA4	5	4.67	9.82075	9.89896	5.24064	2.95352	4.73369	5.54343	32.4267	3.95015	8.90753	5.2668	6.58787	326.948	687.554	693.029	366.899	206.777	331.407	388.097	2270.2	276.551	623.619	368.73	461.219
Q9CQR6	Ppp6c	Serine/threonine-protein phosphatase 6 catalytic subunit	5	9.91842	11.2491	10.7669	10.6096	6.27618	7.94132	5.84119	5.85489	8.12911	7.17811	6.63886	9.59633	587.885	666.759	638.175	628.852	372.002	470.698	346.219	347.031	481.829	425.461	393.499	568.794
Q9CWI3	Bccip	BRCA2 and CDKN1A-interacting protein	5	7.95518	9.70957	9.52355	7.98278	7.62892	9.6789	6.72184	7.00949	8.27021	8.25229	8.18948	9.07779	175.804	214.575	210.464	176.414	168.594	213.897	148.548	154.905	182.766	182.37	180.982	200.613
Q9CQ89	Cuta	Protein CutA	5	9.45616	8.71743	9.311	7.85889	6.61664	9.53566	11.2816	6.45671	7.38215	8.66637	6.29776	8.41962	708.17	652.847	697.299	588.551	495.519	714.124	844.879	483.542	552.848	649.023	471.638	630.544
P30681	Hmgb2	High mobility group protein B2	5	10.9205	6.65539	5.00033	10.4143	6.57085	6.60526	7.26033	5.17548	12.2168	10.8407	10.7594	7.58064	803.182	489.492	367.765	765.951	483.274	485.805	533.984	380.647	898.527	797.313	791.336	557.542
Q8VED9	Lgalsl	Galectin-related protein	5	8.62349	8.33709	9.28153	9.16822	5.56986	8.49961	6.29408	7.18147	9.10644	8.70594	10.7538	8.47853	473.741	458.007	509.891	503.666	305.986	466.935	345.772	394.522	500.272	478.27	590.769	465.777
Q9CZ13	Uqcrc1	Cytochrome b-c1 complex subunit 1, mitochondrial	5	4.91373	11.5102	12.0518	7.1287	4.55118	5.48245	4.86977	22.011	3.98802	8.72841	8.96613	5.79857	287.825	674.218	705.942	417.568	266.588	321.138	285.25	1289.31	233.601	511.272	525.197	339.655
Q80UM3	Naa15	N-alpha-acetyltransferase 15, NatA auxiliary subunit	5	9.24593	8.47167	8.55619	7.87496	6.45856	6.82917	8.69241	7.26084	7.55882	9.02199	9.85332	10.1761	398.218	364.871	368.511	339.171	278.167	294.129	374.378	312.721	325.555	388.573	424.378	438.282
Q62422	Ostf1	Osteoclast-stimulating factor 1	5	9.36797	7.96986	8.57726	10.5851	7.41467	7.62322	8.02279	5.05822	11.0549	8.56861	8.77719	6.98022	787.844	670.264	721.346	890.202	623.572	641.111	674.715	425.395	929.718	720.618	738.16	587.035
P00375	Dhfr	Dihydrofolate reductase	5	10.921	7.15566	7.75472	12.1078	8.0683	6.90086	6.86581	5.80937	10.9834	9.32462	7.60686	6.50159	464.5	304.349	329.829	514.978	343.166	293.512	292.021	247.088	467.151	396.601	323.54	276.53
Q62093	Srsf2	Serine/arginine-rich splicing factor 2	5	9.51389	7.26637	7.62627	13.2305	7.86973	5.47842	7.19656	4.23816	10.0488	11.0998	10.8075	5.62394	1315.38	1004.64	1054.4	1829.24	1088.06	757.441	994.989	585.963	1389.34	1534.64	1494.24	777.56
P57746	Atp6v1d	V-type proton ATPase subunit D	4	8.01765	10.375	9.97138	11.2749	7.86683	6.26422	5.78493	5.20144	10.3117	8.90019	7.33901	8.69274	176.281	228.111	219.237	247.898	172.965	137.729	127.191	114.362	226.719	195.685	161.36	191.124
P98064	Masp1	Mannan-binding lectin serine protease 1	4	8.6173	10.9192	9.985	7.87732	6.37838	8.44636	5.48638	5.69649	7.71535	7.49074	7.07854	14.309	228.773	289.884	265.083	209.128	169.334	224.235	145.653	151.231	204.828	198.865	187.922	379.876
P56959	Fus	RNA-binding protein FUS	4	13.0907	7.56294	10.2744	13.4645	6.59321	4.77102	6.369	4.36141	10.1349	7.78721	8.9612	6.62955	594.625	343.536	466.7	611.604	299.487	216.717	289.303	198.111	460.364	353.723	407.05	301.138
Q8R059	Gale	UDP-glucose 4-epimerase	4	6.11716	6.70442	9.6012	8.63149	10.1151	7.82944	7.866	5.57068	10.722	11.1796	7.37271	8.29015	291.629	319.626	457.727	411.497	482.228	373.26	375.003	265.576	511.161	532.976	351.486	395.224
P42208	Septin2	Septin-2	4	8.25296	12.362	11.6275	13.3284	5.571	5.05684	4.24018	6.22819	7.60285	7.30227	8.85427	9.57357	614.123	919.886	865.228	991.802	414.552	376.292	315.522	463.455	565.747	543.38	658.868	712.393
G3X8Q5	Cp	Isoform of Q61147, Ceruloplasmin	4	6.68714	7.697	7.58504	6.34111	10.1337	9.59443	7.56811	4.99939	11.5281	9.22971	9.03017	9.60615	696.548	801.738	790.076	660.505	1055.55	999.379	788.312	520.748	1200.79	961.389	940.604	1000.6
P17918	Pcna	Proliferating cell nuclear antigen	4	12.435	9.09139	8.56477	10.6894	6.789	6.23795	6.38659	5.03935	10.172	8.40227	7.91647	8.27584	369.519	270.161	254.512	317.648	201.743	185.368	189.785	149.75	302.273	249.683	235.247	245.926
F8WID5	Tpm1	Isoform of P58771, Tropomyosin alpha-1 chain	4	8.5061	12.4536	10.6312	9.88873	7.30424	8.63286	7.11717	6.9323	6.83065	6.48279	8.54613	6.67427	999.367	1463.15	1249.04	1161.81	858.163	1014.26	836.184	814.464	802.521	761.652	1004.07	784.149
P41317	Mbl2	Mannose-binding protein C	4	5.94331	10.4032	9.39977	5.59919	2.8962	7.36196	3.11036	2.96071	5.11512	4.98748	6.80669	35.416	298.337	522.212	471.841	281.063	145.381	369.549	156.131	148.619	256.764	250.357	341.676	1777.78
P09602	Hmgn2	Non-histone chromosomal protein HMG-17	4	14.742	5.00689	3.47875	11.1467	8.64694	3.20027	7.36268	3.40544	16.2689	12.0019	12.1305	2.60893	1721.47	584.67	406.225	1301.64	1009.73	373.705	859.763	397.664	1899.77	1401.5	1416.52	304.653
P41216	Acsl1	Long-chain-fatty-acid--CoA ligase 1	4	6.22151	7.89505	8.56214	6.01353	5.23963	6.46856	5.41102	22.9513	5.82024	10.7782	6.97772	7.66109	240.152	304.751	330.501	232.124	202.251	249.688	208.867	885.928	224.663	416.04	269.342	295.72
P62482	Kcnab2	Voltage-gated potassium channel subunit beta-2	4	8.57182	6.801	7.48704	17.0881	6.13236	4.19747	4.30713	4.20274	14.1992	11.7214	8.65244	6.63939	222.769	176.748	194.577	444.094	159.371	109.086	111.936	109.223	369.015	304.621	224.864	172.548
Q9CQC6	Bzw1	Basic leucine zipper and W2 domain-containing protein 1	4	9.4358	10.8256	9.26637	10.5434	5.35116	8.02792	5.88314	7.44913	7.76277	7.72338	7.02108	10.7102	437.677	502.144	429.818	489.053	248.212	372.373	272.888	345.526	360.074	358.247	325.671	496.791
Q62351	Tfrc	Transferrin receptor protein 1	4	6.67399	5.63309	6.44914	6.53574	9.29375	6.80585	6.77849	5.09809	13.0205	8.244	6.42647	19.0409	269.331	227.325	260.257	263.752	375.052	274.652	273.548	205.735	525.445	332.689	259.342	768.403
Q9CPQ1	Cox6c	Cytochrome c oxidase subunit 6C	4	3.44702	9.32601	9.76428	5.7174	4.15039	4.86401	4.90838	33.611	3.72926	8.33988	5.88377	6.25858	204.008	551.949	577.888	338.378	245.636	287.871	290.497	1989.23	220.712	493.586	348.224	370.407
P29351	Ptpn6	Tyrosine-protein phosphatase non-receptor type 6	4	11.0501	9.29007	11.9969	10.2071	6.99988	7.50992	4.56293	5.60668	7.59386	6.75926	8.93885	9.48448	562.535	472.934	610.73	519.616	356.346	382.311	232.287	285.422	386.584	344.097	455.054	482.831
Q9QZ08	Nagk	N-acetyl-D-glucosamine kinase	4	9.48902	9.40538	9.7472	9.79163	8.64725	8.624	9.46274	5.15882	8.13023	8.20457	6.89354	6.44563	488.489	484.183	501.78	504.067	445.155	443.958	487.136	265.573	418.539	422.366	354.875	331.817
Q9Z2N8	Actl6a	Actin-like protein 6A	4	9.51532	8.82861	9.23313	9.13662	9.62019	8.52266	10.9087	5.66301	6.67935	7.23125	7.63998	7.02115	232.289	215.525	225.4	223.044	234.849	208.056	266.305	138.246	163.057	176.53	186.508	171.401
Q9DC77	Smpx	Small muscular protein	4	8.48059	5.94134	6.81721	14.0438	6.2648	4.28204	7.57927	3.02431	12.8891	15.4373	9.98548	5.25479	532.668	373.177	428.191	882.094	393.494	268.956	476.056	189.958	809.569	969.619	627.191	330.055
P97384	Anxa11	Annexin A11	4	10.4786	9.67747	9.52826	12.766	6.30122	5.66671	10.0274	5.67086	9.24642	9.65121	5.45862	5.52716	785.119	725.091	713.911	956.502	472.123	424.582	751.31	424.893	692.794	723.123	408.991	414.126
Q921W0	Chmp1a	Charged multivesicular body protein 1a	4	8.88783	7.86351	6.25618	10.9435	5.687	6.07151	6.93634	6.12525	10.1668	11.1648	11.4533	8.44407	236.832	209.537	166.707	291.608	151.54	161.786	184.831	163.218	270.911	297.506	305.193	225.007
Q91UZ5	Impa2	Inositol monophosphatase 2	4	9.48936	9.6547	10.8583	8.68674	6.92779	8.52792	6.197	7.41191	7.38842	6.58376	7.63109	10.643	362.738	369.058	415.068	332.057	264.82	325.986	236.885	283.326	282.428	251.669	291.704	406.836
Q05793	Hspg2	Basement membrane-specific heparan sulfate proteoglycan core protein	4	5.67303	11.4876	12.2535	10.4024	3.17955	5.256	2.93184	3.16216	13.0078	9.91314	4.07015	18.6628	629.873	1275.46	1360.5	1154.97	353.023	583.57	325.52	351.093	1444.25	1100.65	451.906	2072.12
Q9D0B6	Pbdc1	Protein PBDC1	4	7.06257	9.15294	8.77488	8.0419	8.15029	8.45988	9.19108	6.61333	8.97011	9.31392	8.01316	8.25594	182.368	236.345	226.583	207.656	210.455	218.449	237.33	170.768	231.624	240.502	206.914	213.183
O88968	Tcn2	Transcobalamin-2	4	7.99151	10.5198	10.0099	8.84608	5.84256	8.02061	4.0431	6.38171	12.3321	9.6509	6.07485	10.2869	387.73	510.395	485.66	429.192	283.468	389.142	196.162	309.626	598.324	468.24	294.738	499.097
O88851	Rbbp9	Putative hydrolase RBBP9	4	9.38099	6.84721	7.71881	10.5417	7.80112	7.31299	8.0976	6.0202	12.845	9.94018	6.64137	6.85278	551.121	402.265	453.47	619.312	458.306	429.629	475.724	353.679	754.63	583.973	390.172	402.592
A0A3B2WBC6	Polr2m	Isoform of Q6P6I6, DNA-directed RNA polymerase II subunit GRINL1A	4	9.86542	7.98202	7.64825	11.249	6.25617	5.64742	8.08789	4.94674	11.3033	11.7814	9.78496	5.44747	133.157	107.736	103.231	151.831	84.4417	76.2252	109.165	66.7679	152.564	159.018	132.071	73.5263
Q80VJ2	Sra1	Steroid receptor RNA activator 1	4	8.73294	7.63574	7.07834	10.5467	8.46561	5.03639	8.54467	4.93348	10.7556	10.424	12.4023	5.44426	780.371	682.326	632.517	942.451	756.483	450.049	763.547	440.853	961.115	931.481	1108.26	486.496
P0C605	Prkg1	cGMP-dependent protein kinase 1	4	9.11405	9.45678	9.48738	8.1819	7.0282	9.37328	6.87133	6.20792	8.09675	6.92624	9.28942	9.96676	253.774	263.317	264.169	227.819	195.695	260.992	191.327	172.855	225.448	192.856	258.657	277.517
P54726	Rad23a	UV excision repair protein RAD23 homolog A	4	9.6892	8.34613	8.34835	8.89836	6.40472	7.38588	9.20204	5.82737	9.88664	10.1349	7.74371	8.13264	1179.24	1015.78	1016.05	1082.99	779.497	898.911	1119.95	709.23	1203.27	1233.49	942.461	989.796
Q6P2B1	Tnpo3	Transportin-3	4	7.41337	9.38554	14.6669	10.9136	4.36493	6.61615	4.50436	5.14409	11.6922	8.39847	5.35312	11.5473	135.617	171.695	268.309	199.649	79.8501	121.033	82.4008	94.1037	213.892	153.638	97.9277	211.241
Q04857	Col6a1	Collagen alpha-1(VI) chain	4	5.98907	6.65524	7.57232	7.03943	5.36409	3.6427	4.04469	36.4921	6.03289	4.43872	5.89427	6.83448	173.988	193.341	219.983	204.502	155.832	105.824	117.502	1060.13	175.261	128.949	171.234	198.548
Q6P6M7	Sepsecs	O-phosphoseryl-tRNA(Sec) selenium transferase	4	9.06843	9.52807	9.04601	9.03906	9.07204	8.72837	10.006	8.38436	7.55086	7.6714	5.88188	6.02355	679.79	714.246	678.11	677.589	680.061	654.299	750.07	628.511	566.03	575.066	440.919	451.539
Q9D2M8	Ube2v2	Ubiquitin-conjugating enzyme E2 variant 2	4	7.54994	7.29081	8.48505	9.3681	6.39909	9.20206	8.53061	6.36681	9.83633	9.40273	9.18492	8.38354	70.3622	67.9472	79.077	87.3066	59.6367	85.7592	79.5016	59.3359	91.6703	87.6294	85.5995	78.1309
Q8K274	Fn3krp	Ketosamine-3-kinase	4	8.34114	8.9263	9.56567	9.23633	7.65164	9.95661	4.91843	6.04476	8.05989	7.35847	10.122	9.8188	328.963	352.041	377.257	364.268	301.77	392.675	193.976	238.397	317.871	290.208	399.196	387.24
P70441	Slc9a3r1	Na(+)/H(+) exchange regulatory cofactor NHE-RF1	4	10.6446	7.84271	8.90589	12.1388	7.112	6.65411	7.97985	5.43582	10.2852	8.77408	7.7988	6.42813	178.145	131.253	149.046	203.15	119.024	111.361	133.548	90.972	172.13	146.84	130.518	107.579
B1AVU4	Gm14744	Predicted gene 14744	4	13.1606	10.7367	8.47605	7.82818	5.58525	3.35889	3.93589	4.02821	19.1251	5.71714	9.77291	8.27512	279.091	227.688	179.748	166.009	118.444	71.2305	83.4668	85.4246	405.578	121.241	207.25	175.487
Q91V98	Cd248	Endosialin	4	11.5372	12.791	10.6816	11.397	6.61399	5.45977	6.39894	6.08091	7.35073	6.43532	5.94972	9.30378	220.382	244.333	204.04	217.705	126.34	104.292	122.232	116.157	140.413	122.927	113.651	177.72
Q9QXS6	Dbn1	Drebrin	4	8.57947	9.87589	10.5742	10.8588	6.58254	6.47342	6.20153	4.752	8.25223	9.00007	10.1052	8.74471	316.153	363.926	389.658	400.145	242.566	238.545	228.526	175.111	304.094	331.652	372.375	322.242
Q8K1L5	Ppp1r11	E3 ubiquitin-protein ligase PPP1R11	4	7.80547	8.80371	8.98291	8.85175	10.2502	9.19623	9.88276	5.26	9.06856	7.24033	8.88706	5.77097	502.884	567.198	578.743	570.293	660.393	592.487	636.718	338.887	584.261	466.474	572.568	371.807
Q8CG14	C1sa	Complement C1s-A subcomponent	4	7.06383	17.2688	12.9937	5.60339	2.02108	5.8235	3.67008	4.53064	5.56072	5.23449	5.52164	24.7082	118.94	290.77	218.786	94.3493	34.0307	98.0555	61.7964	76.2864	93.6309	88.1378	92.9728	416.034
P02798	Mt2	Metallothionein-2	4	8.72833	3.80485	5.39193	5.69468	10.3645	5.52507	9.92551	3.90749	21.3842	12.7946	8.24396	4.23497	1189.33	518.453	734.71	775.962	1412.27	752.852	1352.46	532.438	2913.83	1743.4	1123.33	577.061
Q8BK64	Ahsa1	Activator of 90 kDa heat shock protein ATPase homolog 1	4	8.18841	8.12812	12.9656	8.96693	4.36348	7.23287	6.55155	6.48338	7.77726	6.98137	8.10234	14.2587	231.562	229.857	366.657	253.578	123.396	204.54	185.273	183.345	219.935	197.428	229.128	403.226
P53811	Pitpnb	Phosphatidylinositol transfer protein beta isoform	4	7.60629	12.2802	5.93417	9.22901	4.38723	7.60353	3.90304	8.57901	6.98514	8.15912	9.06492	16.2683	261.293	421.853	203.852	317.037	150.711	261.198	134.078	294.708	239.955	280.284	311.4	558.853
B5X0G2	Mup17	Major urinary protein 17	4	6.20836	8.20714	3.65297	5.82725	6.55692	4.22293	5.60942	2.90605	8.95901	38.8371	6.31878	2.69408	596.447	788.473	350.947	559.833	629.934	405.704	538.906	279.189	860.706	3731.14	607.055	258.825
A4UUI3	Gbp4	Guanylate binding protein 4.1	4	10.8272	12.0581	13.0264	10.3745	4.53209	7.04616	4.6381	6.51812	6.22081	6.96111	7.38361	10.4137	567.092	631.561	682.279	543.379	237.375	369.053	242.927	341.396	325.824	364.598	386.727	545.433
P47757-4	Capzb	Isoform of P47757, Isoform 3 of F-actin-capping protein subunit beta	4	9.88333	9.81005	12.7737	11.3774	11.408	7.8942	3.90652	3.89538	6.57591	5.92854	9.45891	7.08801	1227.46	1218.36	1586.43	1413.02	1416.82	980.42	485.17	483.787	816.696	736.295	1174.75	880.296
Q9JK53	Prelp	Prolargin	4	4.59598	9.16698	7.57983	6.42835	6.58401	7.7749	8.19085	11.9419	6.02401	13.0959	9.9443	8.67298	100.627	200.707	165.957	140.746	144.154	170.228	179.335	261.463	131.893	286.729	217.726	189.891
Q9D2V7	Coro7	Coronin-7	4	11.0974	10.184	11.77	8.39544	6.26688	8.8304	6.02308	7.03624	5.72711	6.87864	7.15815	10.6326	231.869	212.784	245.922	175.414	130.94	184.502	125.846	147.015	119.662	143.722	149.562	222.158
Q8BH64	Ehd2	EH domain-containing protein 2	4	8.48308	7.23136	8.38038	8.64488	6.92658	6.6977	7.78607	9.06231	9.7671	8.65736	7.04881	11.3144	289.614	246.88	286.108	295.138	236.475	228.661	265.818	309.389	333.451	295.564	240.648	386.275
O35744	Chil3	Chitinase-like protein 3	4	8.59456	6.70399	7.48269	4.91163	6.0415	18.4966	6.31188	4.85906	10.5994	6.85109	5.68963	13.4579	149.75	116.809	130.377	85.5793	105.266	322.282	109.977	84.6633	184.682	119.372	99.1351	234.488
Q01405	Sec23a	Protein transport protein Sec23A	4	12.2155	11.6446	14.0258	13.5177	3.71798	4.42395	2.93359	4.83318	9.37276	6.9862	6.98717	9.34158	680.568	648.758	781.426	753.117	207.141	246.473	163.44	269.273	522.188	389.225	389.279	520.451
P47754	Capza2	F-actin-capping protein subunit alpha-2	4	7.51065	9.27641	10.6678	11.2445	5.49511	8.40622	4.98466	9.94855	8.07006	6.42781	8.69372	9.2745	121.922	150.586	173.172	182.535	89.2033	136.46	80.9171	161.497	131.003	104.344	141.127	150.555
P47753	Capza1	F-actin-capping protein subunit alpha-1	4	8.54545	10.2157	10.3004	11.1888	5.52696	8.2717	5.91363	7.99794	8.8769	7.43076	6.55381	9.17797	494.189	590.778	595.679	647.058	319.628	478.358	341.989	462.526	513.357	429.726	379.011	530.768
Q8BWR2	Pithd1	PITH domain-containing protein 1	4	9.71681	8.0334	7.59184	9.95305	9.66287	8.24882	8.00072	6.02054	10.9107	9.25501	6.41505	6.19123	362.979	300.094	283.599	371.804	360.964	308.141	298.873	224.902	407.576	345.728	239.639	231.278
O35640	Anxa8	Annexin A8	4	7.5872	9.74987	9.52586	8.95942	7.68128	9.26845	8.76759	8.59977	10.3029	7.77704	5.7991	5.98154	394.415	506.84	495.195	465.749	399.306	481.814	455.777	447.053	535.588	404.284	301.462	310.946
Q6P9R2	Oxsr1	Serine/threonine-protein kinase OSR1	4	6.16975	8.81817	10.0412	7.81116	5.62312	7.24107	7.48327	6.6193	9.18114	7.69849	6.38378	16.9295	234.588	335.287	381.791	296.998	213.804	275.322	284.531	251.681	349.088	292.714	242.726	643.698
Q9JHJ0	Tmod3	Tropomodulin-3	4	9.59417	11.1041	11.5898	11.3035	6.07485	5.42145	7.38294	5.20631	8.87014	8.91575	6.64141	7.89553	195.2	225.92	235.803	229.978	123.597	110.303	150.211	105.926	180.469	181.397	135.124	160.64
Q62048	Pea15	Astrocytic phosphoprotein PEA-15	4	11.0879	9.58575	8.51534	11.9925	5.58258	5.03062	7.0704	4.61085	10.8763	11.896	9.23535	4.5165	832.998	720.146	639.73	900.956	419.401	377.934	531.176	346.398	817.098	893.705	693.822	339.31
P11103	Parp1	Poly [ADP-ribose] polymerase 1	4	11.3358	7.76917	8.99354	11.3739	7.47682	6.54193	7.51594	6.63821	8.08925	9.21971	7.86049	7.18518	271.498	186.075	215.399	272.41	179.073	156.682	180.01	158.988	193.741	220.816	188.262	172.088
P08207	S100a10	Protein S100-A10	4	7.63099	8.85729	7.16675	12.5504	5.453	4.88067	12.3175	8.5449	6.52214	13.2039	8.31349	4.55903	508.637	590.375	477.694	836.536	363.465	325.317	821.012	569.553	434.728	880.092	554.129	303.878
Q8CIG8	Prmt5	Protein arginine N-methyltransferase 5	4	7.51389	9.79274	9.35695	9.67388	7.5988	7.32769	5.50819	5.88319	9.45032	8.7752	9.40204	9.71712	125.298	163.299	156.032	161.317	126.714	122.193	91.852	98.1053	157.589	146.331	156.784	162.038
Q9DBL1	Acadsb	Short/branched chain specific acyl-CoA dehydrogenase, mitochondrial	4	8.23137	8.00268	11.1893	10.6549	7.35831	5.86511	7.396	7.18336	9.77427	9.95398	6.31418	8.07652	593.029	576.553	806.135	767.631	530.129	422.552	532.845	517.525	704.187	717.134	454.905	581.873
P53994	Rab2a	Ras-related protein Rab-2A	4	6.67246	7.96979	9.53767	7.57143	5.60947	9.32549	7.47384	8.29132	8.29289	12.7653	6.43529	10.0551	309.668	369.877	442.642	351.389	260.335	432.795	346.86	384.799	384.872	592.436	298.661	466.654
Q9WU78	Pdcd6ip	Programmed cell death 6-interacting protein	4	7.38332	9.62179	11.6391	7.01681	5.83096	8.2457	7.18648	9.01474	5.58591	6.77476	8.7761	12.9243	196.959	256.673	310.487	187.182	155.548	219.964	191.708	240.479	149.011	180.725	234.113	344.772
Q8BH43	Wasf2	Wiskott-Aldrich syndrome protein family member 2	4	8.04156	10.6445	9.29388	10.6333	5.99051	4.76198	5.48258	7.21969	7.8479	8.36472	10.503	11.2164	378.892	501.532	437.897	501.006	282.253	224.369	258.321	340.168	369.767	394.118	494.865	528.482
Q4VA93	Prkca	Isoform of P20444, Protein kinase C	4	7.29471	9.39548	8.5967	8.37082	8.68443	10.8929	9.87171	7.61774	7.19471	7.81516	7.97621	6.28941	579.985	747.012	683.503	665.544	690.478	866.071	784.876	605.668	572.034	621.365	634.169	500.056
P49312	Hnrnpa1	Heterogeneous nuclear ribonucleoprotein A1	4	14.8834	8.45674	10.6581	14.7868	4.83546	4.26482	5.98107	4.51773	10.9741	7.29606	5.38411	7.96155	1948.82	1107.32	1395.57	1936.18	633.152	558.433	783.158	591.548	1436.94	955.341	704.992	1042.48
P18826	Phka1	Phosphorylase b kinase regulatory subunit alpha, skeletal muscle isoform	4	5.01912	6.62207	9.04395	6.79309	4.89814	6.228	6.99273	13.0564	6.45288	11.6306	11.3833	11.8796	104.835	138.316	188.902	141.888	102.308	130.085	146.058	272.711	134.782	242.93	237.765	248.131
Q9D8B3	Chmp4b	Charged multivesicular body protein 4b	4	8.77193	10.2784	7.13098	10.7349	6.05303	5.74517	6.48589	4.9117	7.81558	9.77754	12.3712	9.92365	373.441	437.575	303.582	457.01	257.691	244.585	276.119	209.102	332.727	416.252	526.669	422.472
Q9WUK2	Eif4h	Eukaryotic translation initiation factor 4H	4	9.60017	7.70101	7.79046	11.0505	10.2469	4.98061	6.90803	4.69021	11.1473	10.234	9.28581	6.36505	1476.86	1184.7	1198.46	1699.97	1576.35	766.201	1062.71	721.527	1714.87	1574.36	1428.5	979.18
Q8R3R8	Gabarapl1	Gamma-aminobutyric acid receptor-associated protein-like 1	4	9.45339	9.36531	7.63681	9.64467	8.06722	6.18082	6.72827	5.33412	10.6298	9.9658	8.39004	8.60378	945.262	936.455	763.619	964.389	806.656	618.032	672.772	533.369	1062.89	996.499	838.936	860.308
Q9QZE5	Copg1	Coatomer subunit gamma-1	4	7.12519	9.28018	11.5258	9.71696	4.25088	5.16228	4.91396	6.35955	7.61403	9.41326	10.9869	13.651	147.828	192.538	239.129	201.6	88.1939	107.103	101.951	131.943	157.97	195.299	227.948	283.22
Q3UHD6	Snx27	Sorting nexin-27	4	11.6246	9.81322	10.4191	9.27579	6.18228	7.15753	5.93465	6.96753	7.2167	7.03825	8.55554	9.81475	378.222	319.285	338.999	301.799	201.148	232.879	193.091	226.697	234.804	228.998	278.365	319.335
O70439	Stx7	Syntaxin-7	4	12.486	8.85186	9.03147	10.9119	8.14231	5.28966	6.8671	4.61555	10.9552	8.52339	7.21418	7.11139	167.329	118.627	121.034	146.234	109.118	70.8886	92.0284	61.8546	146.815	114.225	96.6798	95.3023
Q8CG16	C1ra	Complement C1r-A subcomponent	4	7.15854	15.7546	12.758	4.99905	3.04418	5.80282	3.45985	4.08157	5.35875	4.56361	5.14279	27.8762	247.75	545.251	441.542	173.012	105.356	200.83	119.742	141.259	185.461	157.942	177.987	964.769
O09172	Gclm	Glutamate--cysteine ligase regulatory subunit	4	8.29721	8.60766	9.81714	8.85658	5.85506	11.4386	5.14128	6.25322	9.21224	6.19066	9.53161	10.7988	259.301	269.003	306.801	276.782	182.98	357.473	160.673	195.423	287.897	193.468	297.878	337.479
P52196	Tst	Thiosulfate sulfurtransferase	4	7.44321	6.05703	9.08162	8.59628	8.56166	7.21721	9.746	7.30447	9.45529	9.02463	9.15362	8.35899	418.409	340.487	510.51	483.227	481.281	405.705	547.857	410.61	531.515	507.306	514.557	469.888
Q99LF4	Rtcb	RNA-splicing ligase RtcB homolog	4	7.76869	9.7734	8.63506	9.95348	6.60545	6.33789	5.5005	7.98077	6.81439	9.35805	11.801	9.47137	223.081	280.647	247.959	285.818	189.678	181.995	157.949	229.171	195.678	268.72	338.869	271.974
Q8BTZ7	Gmppb	Mannose-1-phosphate guanyltransferase beta	4	10.0837	8.44815	9.66269	11.4877	8.75443	6.47287	7.64833	5.64001	9.74807	7.68184	7.82791	6.54421	208.211	174.439	199.517	237.201	180.763	133.653	157.924	116.456	201.28	158.616	161.632	135.126
P35979	Rpl12	60S ribosomal protein L12	4	4.55669	7.88624	6.78505	7.81935	5.68769	5.3439	6.42414	6.75101	7.40404	16.9373	16.1212	8.28337	351.155	607.742	522.88	602.587	438.314	411.82	495.067	520.257	570.582	1305.25	1242.36	638.346
Q9D967	Mdp1	Magnesium-dependent phosphatase 1	4	11.1093	6.61232	8.09875	10.2848	7.69267	6.37396	6.90321	4.95112	12.3923	9.79079	9.41779	6.37296	2323.45	1382.93	1693.81	2151.01	1608.88	1333.08	1443.77	1035.5	2591.79	2047.69	1969.68	1332.87
Q9CQ45	Nenf	Neudesin	4	11.4664	7.43365	8.07668	12.6081	6.61374	4.38133	7.45319	5.6179	12.7337	9.94791	8.7065	4.9608	494.621	320.661	348.399	543.869	285.293	188.995	321.504	242.336	549.288	429.117	375.567	213.991
P22907	Hmbs	Porphobilinogen deaminase	4	8.67062	9.04204	11.2295	8.82388	5.89384	9.51297	4.61278	7.10013	5.97229	6.752	11.6189	10.771	606.589	632.573	785.607	617.311	412.328	665.519	322.706	496.719	417.816	472.364	812.848	753.532
Q6ZWN5	Rps9	40S ribosomal protein S9	4	4.41944	8.79129	5.20021	4.44826	5.80502	6.4665	7.15587	14.4825	6.77901	15.305	11.7568	9.39008	206.699	411.172	243.216	208.047	271.503	302.441	334.683	677.351	317.057	715.823	549.87	439.178
P62838	Ube2d2	Ubiquitin-conjugating enzyme E2 D2	4	12.6179	10.1204	10.1578	11.3916	4.16683	6.61051	3.01903	6.70293	9.0127	6.57014	9.8969	9.73332	1406.91	1128.44	1132.61	1270.18	464.608	737.082	336.626	747.387	1004.93	732.581	1103.52	1085.28
Q91XE4	Acy3	N-acyl-aromatic-L-amino acid amidohydrolase (carboxylate-forming)	4	9.00706	8.62955	9.02628	8.42641	8.54313	9.52685	10.2066	6.6653	8.56138	7.81942	7.04531	6.54274	306.036	293.209	306.689	286.307	290.273	323.697	346.792	226.469	290.893	265.683	239.381	222.305
Q3THG9	Aarsd1	Alanyl-tRNA editing protein Aarsd1	4	5.90039	7.99352	8.24592	6.74291	8.76582	10.4767	8.67758	12.0308	6.07176	8.67279	8.46172	7.9601	224.28	303.842	313.436	256.305	333.198	398.232	329.844	457.302	230.794	329.662	321.639	302.572
Q5U5V2	Hykk	Hydroxylysine kinase	4	9.18608	9.67834	8.76051	9.79344	7.8815	8.42751	8.03423	5.73787	8.56617	9.27263	7.33765	7.32408	161.847	170.52	154.349	172.548	138.862	148.482	141.553	101.094	150.925	163.372	129.28	129.041
Q810B6	Ankfy1	Rabankyrin-5	4	10.9144	12.9395	12.7104	11.178	5.45115	6.72501	4.83023	5.60598	8.44802	7.27727	4.70438	9.21574	515.38	611.007	600.188	527.827	257.405	317.557	228.085	264.716	398.918	343.635	222.142	435.17
Q921W4	Cryzl1	Quinone oxidoreductase-like protein 1	4	9.22815	10.3636	9.67579	10.884	7.47464	7.70029	9.07252	5.26954	8.58719	8.33954	6.53021	6.87455	584.664	656.603	613.025	689.573	473.568	487.864	574.804	333.86	544.055	528.365	413.732	435.548
Q8K2H2	Otud6b	Deubiquitinase OTUD6B	4	9.59082	7.1456	5.77805	10.7062	11.0309	5.52696	7.72156	5.71853	10.4743	10.1095	11.049	5.14853	489.715	364.86	295.032	546.669	563.248	282.211	394.269	291.993	534.827	516.2	564.17	262.888
Q91XV3	Basp1	Brain acid soluble protein 1	4	14.0478	7.40285	5.70624	8.97425	11.8285	7.34854	10.5589	5.37537	8.63542	6.39161	8.82259	4.90801	495.858	261.306	201.419	316.773	417.522	259.389	372.707	189.74	304.813	225.611	311.42	173.243
Q8BH69	Sephs1	Selenide, water dikinase 1	4	7.23868	9.91854	9.34665	8.40909	7.31854	9.62168	7.69314	6.89538	8.20316	7.92223	8.02556	9.40737	119.093	163.183	153.774	138.349	120.407	158.299	126.57	113.445	134.961	130.339	132.039	154.773
Q9JKX6	Nudt5	ADP-sugar pyrophosphatase	4	9.73743	7.99792	12.4299	9.45638	6.87132	6.77583	6.36894	4.43196	11.0189	7.55204	8.49569	8.86371	234.766	192.827	299.681	227.99	165.665	163.363	153.553	106.853	265.661	182.077	204.828	213.701
Q8K3C3	Lzic	Protein LZIC	4	8.70459	7.58038	8.78665	10.8218	5.6754	6.64464	7.16736	4.96828	11.4616	10.4142	9.50465	8.27036	432.894	376.985	436.975	538.188	282.247	330.449	356.445	247.081	570.007	517.916	472.682	411.299
Q6ZPS2	Carns1	Carnosine synthase 1	4	7.64513	7.96757	11.7665	9.46885	5.058	7.17193	5.27929	7.63499	7.90733	8.54162	11.3138	10.2449	116.132	121.03	178.737	143.835	76.8326	108.944	80.1941	115.978	120.115	129.75	171.861	155.624
Q61239	Fnta	Protein farnesyltransferase/geranylgeranyltransferase type-1 subunit alpha	4	7.21352	9.68245	9.96609	8.24844	7.52264	11.0971	8.60867	7.80214	7.67932	8.10038	5.16982	8.90946	282.191	378.775	389.871	322.677	294.284	434.115	336.769	305.218	300.413	316.885	202.242	348.536
Q8VCI0	Plbd1	Phospholipase B-like 1	4	12.0756	7.96202	8.59703	12.4416	8.49024	6.29125	5.69472	5.72129	10.7177	7.55381	8.50813	5.94667	155.934	102.815	111.015	160.661	109.636	81.2401	73.5369	73.8801	138.399	97.5437	109.867	76.7904
Q8K157	Galm	Galactose mutarotase	4	9.19993	9.24589	8.50759	8.65507	8.9484	9.45158	10.5511	4.97106	8.06477	8.00458	7.77637	6.62368	629.763	632.909	582.37	592.466	612.545	646.989	722.253	340.284	552.058	547.938	532.316	453.411
Q9QZB7	Actr10	Actin-related protein 10	4	7.38334	9.17312	8.48809	10.1497	6.60342	3.94011	4.04537	4.81927	9.45859	11.9626	14.1549	9.8214	144.653	179.718	166.297	198.852	129.373	77.1939	79.2562	94.4183	185.311	234.37	277.32	192.419
Q9CQK7	Rwdd1	RWD domain-containing protein 1	4	7.72032	10.099	8.98812	9.14417	7.59029	10.0245	9.25517	6.16783	7.83206	7.74413	6.98546	8.44899	496.837	649.915	578.425	588.468	488.469	645.118	595.611	396.927	504.028	498.369	449.545	543.73
P63166	Sumo1	Small ubiquitin-related modifier 1	4	12.3987	6.88879	6.57193	10.7318	7.24273	4.40727	6.8122	6.32337	12.9019	11.4076	9.71445	4.59928	978.05	543.41	518.415	846.56	571.33	347.66	537.368	498.808	1017.74	899.868	766.307	362.806
Q8VD62	Bles03	UPF0696 protein C11orf68 homolog	4	7.25919	8.82821	9.2111	8.46624	7.04558	8.79044	6.08118	6.80777	8.00165	8.94057	10.2749	10.2932	254.674	309.72	323.153	297.021	247.18	308.395	213.346	238.837	280.722	313.662	360.473	361.117
Q9CWK8	Snx2	Sorting nexin-2	4	7.99939	9.588	10.879	8.7695	5.09443	8.92166	7.37477	6.84344	6.20043	6.58892	6.78445	14.956	130.59	156.524	177.6	143.162	83.1665	145.646	120.393	111.719	101.222	107.564	110.756	244.156
P56382	Atp5f1e	ATP synthase subunit epsilon, mitochondrial	4	5.91002	12.623	12.8098	7.86852	4.9425	5.66629	5.81528	15.7765	5.31797	9.96011	7.32896	5.98102	550.372	1175.52	1192.92	732.758	460.272	527.675	541.549	1469.19	495.237	927.538	682.511	556.984
A0A0R4J256	Psmb9	Isoform of P28076, Proteasome subunit beta	4	11.6312	8.61077	8.69995	11.6655	7.10374	5.92813	5.82031	4.0004	11.599	9.82524	8.52742	6.58824	320.845	237.526	239.986	321.791	195.955	163.526	160.552	110.35	319.957	271.027	235.227	181.735
Q9R0Q6	Arpc1a	Actin-related protein 2/3 complex subunit 1A	4	8.3434	9.69464	9.72542	9.40062	6.75948	8.69393	6.76518	5.92007	8.21469	7.96531	8.06839	10.4489	243.162	282.543	283.44	273.974	197	253.378	197.166	172.536	239.411	232.143	235.147	304.524
Q9D0W5	Ppil1	Peptidyl-prolyl cis-trans isomerase-like 1	4	10.9254	6.45254	6.40074	9.19223	9.04744	6.9525	9.85248	7.63149	10.5865	9.9678	7.8665	5.12437	615.063	363.255	360.339	517.49	509.339	391.401	554.66	429.626	595.982	561.152	442.856	288.484
Q61753	Phgdh	D-3-phosphoglycerate dehydrogenase	4	6.58884	6.79541	14.1773	8.22203	5.16329	7.76267	5.29118	6.09748	6.15421	10.2369	11.2125	12.2982	180.154	185.802	387.639	224.809	141.176	212.249	144.673	166.719	168.27	279.901	306.575	336.261
Q8CIF4	Btd	Biotinidase	4	6.6704	8.78395	8.44085	7.20261	8.26099	12.1136	11.4345	5.52772	8.00866	7.5113	5.86698	10.1784	493.285	649.585	624.212	532.643	610.911	895.819	845.597	408.782	592.251	555.471	433.871	752.708
Q8CAQ8	Immt	MICOS complex subunit Mic60	4	4.68551	6.80422	7.05043	5.47956	5.03856	4.32785	4.9865	36.9511	6.15509	6.6849	6.94253	4.89379	87.3319	126.822	131.411	102.132	93.9124	80.6656	92.942	688.721	114.723	124.598	129.4	91.2141
P62313	Lsm6	U6 snRNA-associated Sm-like protein LSm6	4	10.3072	11.6477	11.0949	7.8275	6.00568	7.83171	6.56527	6.37031	7.50088	7.47239	6.67451	10.7019	742.448	839.004	799.181	563.828	432.599	564.131	472.907	458.864	540.301	538.249	480.776	770.878
O70251	Eef1b	Elongation factor 1-beta	4	7.94674	10.584	9.48425	9.55757	8.44858	7.2197	6.4273	5.79376	8.39983	9.06543	8.52489	8.54789	313.775	417.908	374.483	377.378	333.59	285.068	253.78	228.765	331.665	357.946	336.603	337.511
Q9D6Y7	Msra	Mitochondrial peptide methionine sulfoxide reductase	4	7.62962	10.0923	9.84846	8.52538	8.23661	9.64137	8.20252	6.7584	7.57221	6.98765	8.6996	7.80583	933.198	1234.42	1204.59	1042.76	1007.44	1179.26	1003.27	826.637	926.176	854.677	1064.07	954.75
Q922H4	Gmppa	Mannose-1-phosphate guanyltransferase alpha	4	10.6099	8.02066	9.13663	12.0569	8.04052	5.92354	6.72967	5.18675	10.2264	8.32675	7.93389	7.80844	288.565	218.144	248.496	327.921	218.684	161.107	183.032	141.068	278.134	226.469	215.784	212.372
P70696	H2bc1	Histone H2B type 1-A	4	6.79883	3.00328	2.27635	2.31192	7.2719	2.03026	16.603	49.6483	2.68716	1.58519	2.8492	2.93464	194.708	86.0094	65.1911	66.2097	208.256	58.1436	475.485	1421.85	76.956	45.3974	81.5966	84.0436
Q60973	Rbbp7	Histone-binding protein RBBP7	4	8.81756	10.4427	9.95852	9.37953	7.28723	8.06854	4.75109	6.85387	8.70782	7.5762	8.78833	9.36863	543.911	644.156	614.291	578.576	449.513	497.708	293.071	422.781	537.142	467.338	542.108	577.904
O35226	Psmd4	26S proteasome non-ATPase regulatory subunit 4	4	5.73931	6.55975	7.65664	8.43887	6.3703	6.59033	5.87877	5.27451	9.88342	11.4868	16.8908	9.23044	233.843	267.271	311.963	343.834	259.552	268.517	239.525	214.905	402.691	468.021	688.201	376.086
Q9D868-2	Ppih	Isoform of Q9D868, Isoform 2 of Peptidyl-prolyl cis-trans isomerase H	4	10.7598	6.96136	7.32293	9.96506	8.51029	7.37672	9.4989	5.44578	11.8553	10.5812	6.23786	5.48472	576.099	372.724	392.083	533.547	455.656	394.963	508.588	291.577	634.756	566.539	333.986	293.662
P51910	Apod	Apolipoprotein D	4	5.11592	8.69591	9.1582	4.94568	5.68481	12.3256	8.01012	6.08183	5.73224	7.61466	7.78686	18.8482	125.252	212.9	224.218	121.084	139.18	301.764	196.11	148.9	140.341	186.428	190.644	461.456
Q91V41	Rab14	Ras-related protein Rab-14	4	10.2523	7.64408	9.33969	10.3999	6.13776	5.03665	5.85254	10.7626	11.4388	8.1623	6.25661	8.71681	217.465	162.141	198.107	220.596	130.19	106.834	124.14	228.288	242.631	173.133	132.711	184.895
Q8BFY9	Tnpo1	Transportin-1	4	8.25666	10.1267	12.0336	9.85541	4.4485	6.25027	3.85663	5.13981	9.94132	6.84971	9.8074	13.4341	140.509	172.332	204.783	167.716	75.703	106.365	65.6309	87.4675	169.178	116.566	166.899	228.617
Q9DD02	Hikeshi	Protein Hikeshi	4	8.13927	10.2153	12.254	7.95599	5.46494	9.11157	5.44616	7.08688	8.69412	7.01617	7.52871	11.0868	299.037	375.312	450.213	292.303	200.782	334.759	200.092	260.372	319.422	257.774	276.605	407.33
Q9CR29	Ccdc43	Coiled-coil domain-containing protein 43	4	8.76838	8.1792	7.75123	13.4737	4.63912	4.28159	5.52649	4.33611	14.3747	12.7327	8.16682	7.76998	1374.98	1282.59	1215.48	2112.83	727.467	671.402	866.616	679.951	2254.11	1996.63	1280.65	1218.42
O54984	Get3	ATPase GET3	4	5.94841	10.5084	10.7069	6.83119	5.27141	12.1337	7.44805	9.19408	5.80528	6.53387	7.21123	12.4075	196.246	346.685	353.234	225.37	173.911	400.308	245.721	303.325	191.524	215.561	237.908	409.341
Q9ER35	Fn3k	Fructosamine-3-kinase	4	7.6932	8.73102	8.5431	7.68751	7.73182	9.12525	6.57545	7.53281	8.04773	9.10412	10.5656	8.66244	262.178	297.546	291.142	261.984	263.494	310.981	224.086	256.712	274.26	310.261	360.066	295.209
P00405	Mtco2	Cytochrome c oxidase subunit 2	4	3.66762	10.7717	10.484	6.16304	3.44996	5.61453	5.86791	30.4413	4.14839	7.84538	6.11147	5.43475	97.8636	287.423	279.745	164.449	92.0556	149.813	156.574	812.267	110.692	209.339	163.073	145.016
Q3SXD3	Hddc2	5'-deoxynucleotidase HDDC2	4	7.67048	9.25013	8.42753	8.23006	8.38133	9.89326	9.63418	6.9023	8.20571	7.79789	8.07648	7.53064	275.246	331.93	302.412	295.326	300.754	355.008	345.711	247.681	294.452	279.818	289.815	270.228
Q8R550	Sh3kbp1	SH3 domain-containing kinase-binding protein 1	4	8.6051	8.88286	9.43789	6.81088	6.52772	8.53437	10.7825	6.32697	6.64698	8.65533	8.01655	10.7728	267.766	276.409	293.68	211.935	203.124	265.565	335.521	196.877	206.835	269.329	249.452	335.22
P28660	Nckap1	Nck-associated protein 1	4	7.0299	10.9732	9.80491	9.6942	5.15307	6.16231	5.10392	6.69146	7.88352	9.02504	11.1336	11.3448	76.832	119.93	107.161	105.951	56.3195	67.3498	55.7824	73.1331	86.1615	98.6375	121.683	123.991
Q62264	Thrsp	Thyroid hormone-inducible hepatic protein	4	5.72554	4.74243	11.1718	6.24409	6.77776	8.24175	6.678	4.8059	6.39123	8.30047	12.5001	18.4209	213.552	176.884	416.688	232.893	252.798	307.402	249.077	179.251	238.381	309.592	466.23	687.067
Q91X96	Rabif	Guanine nucleotide exchange factor MSS4	4	10.3392	6.71635	7.45612	10.1315	7.93631	6.44495	7.20844	4.03651	12.7985	12.4587	9.38006	5.09339	257.149	167.044	185.443	251.982	197.386	160.294	179.283	100.393	318.316	309.863	233.294	126.679
Q9CXW3	Cacybp	Calcyclin-binding protein	4	12.2741	9.32901	11.2895	11.7359	5.28369	5.94416	5.59461	4.91227	11.0301	7.05084	5.95624	9.5996	540.471	410.79	497.118	516.776	232.66	261.743	246.351	216.305	485.694	310.474	262.275	422.705
O08583	Alyref	THO complex subunit 4	4	14.2147	6.11163	8.15354	13.5888	6.42434	4.78074	5.6673	3.93134	13.3372	8.52343	8.72496	6.54202	412.621	177.407	236.679	394.452	186.484	138.774	164.509	114.118	387.149	247.416	253.266	189.9
Q8BG07	Pld4	5'-3' exonuclease PLD4	4	12.338	10.6065	9.75884	11.8839	6.79302	6.48974	6.83482	6.09542	9.00498	6.9777	6.46897	6.74807	620.158	533.125	490.518	597.333	341.444	326.2	343.545	306.38	452.626	350.727	325.156	339.185
Q9WUF3	Casp8ap2	CASP8-associated protein 2	4	9.46018	6.68222	8.82707	9.70992	10.3507	7.24267	7.9745	5.33386	10.8735	9.27731	7.76846	6.49962	1120.52	791.482	1045.53	1150.1	1226	857.865	944.547	631.774	1287.92	1098.86	920.142	769.853
Q9D0J8	Ptms	Parathymosin	4	15.0774	7.28018	6.15078	8.45868	10.8606	4.4778	5.7217	4.35875	14.3748	6.96013	10.1406	6.13864	1628.78	786.464	664.457	913.776	1173.25	483.728	618.105	470.868	1552.88	751.89	1095.47	663.146
O54983	Crym	Ketimine reductase mu-crystallin	4	8.62594	8.06147	8.12313	7.63282	9.73496	11.0774	13.2611	6.74533	6.67187	7.30317	7.00694	5.75588	171.917	160.667	161.896	152.124	194.02	220.775	264.297	134.436	132.972	145.554	139.65	114.716
P61957	Sumo2	Small ubiquitin-related modifier 2	4	12.6177	6.79714	7.07369	12.1298	7.8202	4.23639	7.45052	3.50137	12.6197	12.0519	9.78551	3.91611	912.146	491.373	511.365	876.874	565.331	306.253	538.606	253.118	912.29	871.248	707.405	283.1
Q9CQR4	Acot13	Acyl-coenzyme A thioesterase 13	4	9.08118	11.7496	12.5528	7.81844	4.77588	8.35892	5.82965	14.7458	5.70374	5.31071	5.71518	8.35812	566.982	733.585	783.733	488.143	298.181	521.888	363.973	920.649	356.112	331.573	356.826	521.838
Q9CPN9	Rik_2210010C04Rik	RIKEN cDNA 2210010C04 gene	4	9.39582	9.23222	5.56492	9.10272	11.2387	9.96024	8.40432	6.60117	8.09667	8.3194	7.18898	6.89487	98.5632	96.847	58.3766	95.4885	117.895	104.484	88.1623	69.247	84.935	87.2714	75.4132	72.328
Q9WTU6	Mapk9	Mitogen-activated protein kinase 9	3	7.30975	10.3532	10.672	8.19169	6.54747	10.6261	5.23984	8.85661	6.57686	6.83236	8.57467	10.2194	385.737	546.339	563.165	432.277	345.511	560.741	276.507	467.365	347.062	360.545	452.487	539.281
P62852	Rps25	40S ribosomal protein S25	3	2.57355	5.96932	4.56445	3.98851	3.74127	2.24765	3.08386	8.96893	6.53592	24.665	21.758	11.9035	51.5481	119.565	91.4257	79.8896	74.9374	45.0202	61.7695	179.647	130.914	494.039	435.812	238.426
A0A0U1RPN8	Aldoa	Isoform of P05064, Fructose-bisphosphate aldolase (Fragment)	3	7.66472	7.01934	7.76674	7.93194	9.75492	10.0363	12.3173	7.81706	7.80103	7.93938	7.67677	6.27453	106.155	97.2167	107.568	109.856	135.104	139.001	170.592	108.265	108.043	109.959	106.322	86.9012
D3Z510	Aldoa	Isoform of P05064, Fructose-bisphosphate aldolase (Fragment)	3	8.96475	8.61248	8.49165	8.84427	12.5284	8.21771	9.72312	6.79638	7.51936	8.1709	5.76968	6.36127	252.248	242.336	238.936	248.858	352.522	231.228	273.587	191.235	211.578	229.911	162.346	178.992
Q9DB29	Iah1	Isoamyl acetate-hydrolyzing esterase 1 homolog	3	8.13813	9.74231	10.9119	8.22273	7.7124	8.93828	6.0406	6.20319	8.52644	8.63951	7.91199	9.01257	131.783	157.76	176.699	133.153	124.889	144.74	97.8171	100.45	138.071	139.902	128.121	145.943
Q3TYX3	Smyd5	Histone-lysine N-trimethyltransferase SMYD5	3	8.37281	9.66473	9.1644	8.39084	8.58285	9.09767	8.7107	7.95446	7.94962	8.12754	7.25091	6.73348	74.6625	86.1828	81.7213	74.8232	76.5354	81.1262	77.6755	70.9319	70.8888	72.4753	64.6582	60.0441
Q9JHU9	Isyna1	Inositol-3-phosphate synthase 1	3	9.65434	8.29877	10.0407	9.65739	13.0739	7.268	6.12202	5.25116	9.20714	8.14487	6.5549	6.7268	329.164	282.946	342.338	329.268	445.753	247.802	208.73	179.038	313.917	277.699	223.489	229.35
Q9QZU9	Ube2l6	Ubiquitin/ISG15-conjugating enzyme E2 L6	3	11.2324	7.7244	9.63082	11.329	6.81187	8.80454	4.0728	3.64191	10.2643	5.89419	10.274	10.3198	757.301	520.788	649.321	763.814	459.264	593.612	274.593	245.542	692.032	397.393	692.683	695.773
Q9CXW4	Rpl11	60S ribosomal protein L11	3	3.72461	5.87972	5.30963	4.77191	3.09952	3.12872	4.23022	11.5474	3.86172	20.2949	21.9429	12.2088	313.469	494.847	446.867	401.612	260.861	263.318	356.022	971.849	325.009	1708.05	1846.75	1027.51
Q8BGB7	Enoph1	Enolase-phosphatase E1	3	9.68258	7.24394	7.38284	8.80327	8.83921	8.68844	9.82114	5.32877	10.3531	9.05839	9.25708	5.54126	693.851	519.099	529.052	630.84	633.415	622.611	703.78	381.858	741.899	649.122	663.36	397.085
Q9CQ80	Vps25	Vacuolar protein-sorting-associated protein 25	3	9.10452	10.4846	11.5557	8.69977	4.25941	5.99821	6.67358	8.061	5.28297	7.35096	8.88762	13.6417	318.386	366.647	404.105	304.232	148.952	209.758	233.376	281.894	184.746	257.064	310.801	477.051
Q9DBG3	Ap2b1	AP-2 complex subunit beta	3	8.77565	9.63917	11.184	12.4797	3.46761	3.96038	3.29162	5.51068	7.81599	8.99374	13.4456	11.436	479.41	526.584	610.975	681.759	189.434	216.354	179.82	301.046	426.984	491.324	734.526	624.742
Q8BY87	Usp47	Ubiquitin carboxyl-terminal hydrolase 47	3	7.19976	10.7556	14.6628	8.09478	2.52126	6.79754	4.3954	8.53213	5.08826	5.3841	10.4845	16.084	138.546	206.971	282.158	155.769	48.517	130.806	84.5814	164.185	97.9141	103.607	201.754	309.506
Q99PR8	Hspb2	Heat shock protein beta-2	3	7.14491	10.7957	9.19803	6.85973	8.36411	10.7959	7.42219	9.59059	5.98574	6.48866	8.62959	8.72483	420.256	634.991	541.018	403.482	491.968	635.005	436.565	564.108	352.075	381.656	507.583	513.185
Q91VH2	Snx9	Sorting nexin-9	3	7.19063	9.86498	8.00967	12.0302	3.90292	4.6389	4.13489	5.03289	9.50259	11.0386	12.8489	11.8049	150.188	206.046	167.295	251.27	81.5188	96.891	86.3639	105.12	198.477	230.558	268.37	246.564
Q6PB66	Lrpprc	Leucine-rich PPR motif-containing protein, mitochondrial	3	7.83173	8.34367	11.0135	8.74936	4.79058	7.4786	6.29907	16.0083	6.08402	7.6077	6.44932	9.34417	68.8952	73.3987	96.8847	76.9675	42.1424	65.7887	55.4125	140.824	53.5207	66.9244	56.7342	82.2
P70663	Sparcl1	SPARC-like protein 1	3	8.09086	11.6269	11.1196	6.78415	7.19662	8.11733	7.51384	5.01571	8.84559	6.42794	6.66797	12.5935	164.769	236.779	226.449	138.158	146.558	165.308	153.018	102.144	180.139	130.904	135.792	256.465
P67984	Rpl22	60S ribosomal protein L22	3	4.48555	10.054	9.3069	6.87975	6.44617	6.08678	5.91963	9.11073	4.84934	16.3647	10.5814	9.91503	92.2595	206.793	191.426	141.504	132.586	125.194	121.756	187.391	99.742	336.592	217.64	203.934
P12970	Rpl7a	60S ribosomal protein L7a	3	4.43668	8.52596	5.0538	4.48766	6.25201	6.25747	5.4843	10.6187	8.73135	17.4533	11.9385	10.7603	95.1527	182.855	108.388	96.2462	134.086	134.203	117.621	227.737	187.26	374.318	256.043	230.775
Q7TMR0	Prcp	Lysosomal Pro-X carboxypeptidase	3	9.31379	9.37241	9.03551	9.03224	7.50131	7.59757	6.27674	7.42765	9.49828	7.30103	9.257	8.38649	61.2363	61.6217	59.4067	59.3852	49.3196	49.9525	41.2683	48.8353	62.4493	48.0028	60.8629	55.1395
P62141	Ppp1cb	Serine/threonine-protein phosphatase PP1-beta catalytic subunit	3	5.72618	12.0334	11.1913	7.19131	4.44266	8.52401	5.24666	6.86786	7.79215	7.10568	7.50889	16.3699	237.792	499.712	464.744	298.635	184.491	353.978	217.879	285.203	323.586	295.079	311.823	679.796
Q9CRC9	Gnpda2	Glucosamine-6-phosphate isomerase 2	3	9.53447	9.65381	9.9079	11.3083	7.66981	7.24243	7.14595	4.28386	9.23079	9.8471	6.84051	7.33504	907.671	919.032	943.221	1076.54	730.157	689.471	680.286	407.819	878.761	937.433	651.209	698.288
Q9JHK5	Plek	Pleckstrin	3	7.87404	7.86329	8.74061	8.9652	6.96078	9.3319	8.78653	7.21086	9.79764	9.11104	7.80821	7.5499	152.262	152.054	169.019	173.362	134.602	180.453	169.907	139.438	189.459	176.182	150.989	145.994
Q8K1X4	Nckap1l	Nck-associated protein 1-like	3	9.196	8.81422	10.1305	11.9687	5.07758	5.0727	5.12892	6.426	7.8919	9.25065	8.5906	12.4523	67.3061	64.5118	74.1455	87.5997	37.1631	37.1274	37.5389	47.0323	57.7613	67.7061	62.8751	91.1389
P21460	Cst3	Cystatin-C	3	9.24771	9.64604	9.45411	8.60555	8.69094	7.96998	9.30181	5.84734	9.95474	7.42471	6.80823	7.04884	140.019	146.05	143.144	130.296	131.589	120.673	140.838	88.5342	150.724	112.417	103.083	106.726
Q63844	Mapk3	Mitogen-activated protein kinase 3	3	7.53185	10.5018	10.5074	9.01275	6.62324	8.85331	5.62359	6.10093	7.16909	7.63609	9.05142	11.3886	63.5255	88.5744	88.6222	76.0158	55.8621	74.671	47.4308	51.4568	60.4659	64.4047	76.3419	96.0539
Q9WV02	Rbmx	RNA-binding motif protein, X chromosome	3	17.5843	6.58074	9.66353	13.1498	5.47301	3.57681	5.76455	3.94367	11.4578	8.33826	7.45003	7.01751	459.606	172.003	252.579	343.701	143.05	93.4882	150.67	103.077	299.477	217.94	194.724	183.419
P70303	Ctps2	CTP synthase 2	3	8.21352	9.11665	11.7598	8.8866	6.67499	7.24915	6.1851	6.35894	7.9174	8.39192	9.23064	10.0152	110.034	122.133	157.543	119.051	89.4228	97.1146	82.8599	85.1888	106.067	112.424	123.66	134.171
Q8CFI2	Cdc34	Ubiquitin-conjugating enzyme E2 R1	3	7.98082	7.9743	9.87326	8.11161	5.87733	9.74811	7.80038	6.55602	7.8581	7.62818	10.7614	9.83052	226.317	226.132	279.982	230.026	166.667	276.433	221.2	185.913	222.837	216.317	305.167	278.77
Q921G7	Etfdh	Electron transfer flavoprotein-ubiquinone oxidoreductase, mitochondrial	3	7.07487	10.1767	8.371	7.44383	7.40345	5.80233	7.01676	15.941	6.10405	11.0993	8.66607	4.90072	36.9004	53.0785	43.6606	38.8248	38.6142	30.2632	36.5973	83.1434	31.8369	57.8904	45.1996	25.5607
Q62148	Aldh1a2	Retinal dehydrogenase 2	3	10.4414	9.59561	10.4192	14.3082	5.87452	5.91354	5.79108	4.66414	10.1858	8.13682	7.3082	7.36143	239.507	220.106	238.997	328.205	134.751	135.646	132.837	106.987	233.645	186.644	167.637	168.858
P28666	Mug2	Murinoglobulin-2	3	4.25213	9.16778	12.4003	4.46436	3.45107	8.70524	3.07814	4.47852	12.7553	7.62655	6.05355	23.567	151.611	326.88	442.138	159.178	123.049	310.388	109.752	159.683	454.793	271.927	215.841	840.289
Q99M71	Epdr1	Mammalian ependymin-related protein 1	3	9.85464	10.2491	9.97806	8.62408	6.98735	8.4215	9.50586	7.28236	8.32436	7.04466	4.88179	8.84623	242.65	252.363	245.689	212.35	172.049	207.362	234.062	179.313	204.97	173.46	120.204	217.82
P46656	Fdx1	Adrenodoxin, mitochondrial	3	11.5007	5.86114	8.88212	10.4052	9.06158	4.16954	10.2811	6.55595	12.6659	8.24589	7.50823	4.86265	297.409	151.57	229.693	269.081	234.334	107.825	265.872	169.538	327.541	213.24	194.164	125.749
Q9JK37	Myoz1	Myozenin-1	3	1.60559	1.63841	1.99586	1.66841	1.81213	1.7757	3.04038	80.126	2.75113	0	1.23072	2.35564	83.0024	84.6989	103.178	86.2499	93.6796	91.7964	157.175	4142.19	142.222	0	63.6231	121.777
Q9QY36	Naa10	N-alpha-acetyltransferase 10	3	8.00997	10.8066	8.77846	9.10456	5.86247	7.21524	6.88853	7.52203	6.96383	7.95251	9.44547	11.4504	115.716	156.117	126.818	131.529	84.6922	104.235	99.5151	108.667	100.603	114.886	136.454	165.418
Q91WS0	Cisd1	CDGSH iron-sulfur domain-containing protein 1	3	5.33868	9.93866	9.05487	6.37671	5.85544	6.98438	6.4396	18.5676	5.82753	9.06231	9.49239	7.06183	77.4831	144.245	131.418	92.5485	84.983	101.368	93.4613	269.481	84.578	131.526	137.768	102.492
Q9JKK7	Tmod2	Tropomodulin-2	3	8.22153	11.4553	11.928	10.6347	5.2651	4.93856	6.94762	5.50996	8.21734	8.05807	10.5634	8.26055	141.183	196.714	204.831	182.622	90.4141	84.8067	119.307	94.619	141.111	138.376	181.398	141.853
Q9CPQ8	Atp5mg	ATP synthase subunit g, mitochondrial	3	4.8533	9.7459	9.66097	6.28732	5.1891	7.12044	8.71053	23.833	5.57238	7.99865	5.53138	5.49699	176.01	353.445	350.365	228.016	188.188	258.23	315.896	864.329	202.088	290.079	200.601	199.354
P47915	Rpl29	60S ribosomal protein L29	3	5.85986	8.5432	6.89886	6.2574	8.9118	6.03294	6.74893	11.6737	7.74193	11.4983	13.1379	6.69515	257.338	375.178	302.966	274.796	391.365	264.939	296.382	512.655	339.99	504.953	576.956	294.02
Q9D3D9	Atp5f1d	ATP synthase subunit delta, mitochondrial	3	6.49942	11.2307	11.3411	8.64414	4.74215	5.26113	5.37522	18.2825	5.98469	8.94047	7.78488	5.91367	626.859	1083.18	1093.83	833.714	457.373	507.428	518.432	1763.32	577.214	862.295	750.84	570.365
Q9WV06	Ankrd2	Ankyrin repeat domain-containing protein 2	3	4.63146	10.0799	8.46772	7.98054	8.02351	9.07911	9.07024	7.12986	5.93828	9.80944	9.1363	10.6536	314.576	684.643	575.14	542.05	544.969	616.667	616.064	484.271	403.337	666.272	620.551	723.609
O54724	Cavin1	Caveolae-associated protein 1	3	11.8345	6.60586	6.64082	9.23299	8.72775	4.34461	6.14288	6.31068	15.9278	11.2548	7.99118	4.98619	218.704	122.078	122.724	170.628	161.291	80.2895	113.522	116.623	294.35	207.991	147.679	92.146
Q60604	Scin	Adseverin	3	6.83624	11.0665	10.2405	8.42916	5.43275	8.7893	6.04955	7.553	8.24518	6.8189	10.1964	10.3425	216.925	351.157	324.947	267.471	172.39	278.899	191.962	239.669	261.633	216.375	323.55	328.186
Q6Q899	Ddx58	Antiviral innate immune response receptor RIG-I	3	11.5333	11.9783	12.7615	11.0705	4.51748	6.99199	4.53146	4.75607	8.04694	7.43097	6.7093	9.67213	112.218	116.548	124.168	107.715	43.9546	68.0314	44.0907	46.2761	78.2959	72.3026	65.2808	94.1089
Q8CBY8	Dctn4	Dynactin subunit 4	3	7.2324	9.49944	9.63816	9.44014	5.79568	6.58013	6.96486	5.92999	7.38187	10.6397	9.91792	10.9798	133.058	174.766	177.318	173.675	106.626	121.058	128.136	109.097	135.808	195.743	182.465	202
P19324	Serpinh1	Serpin H1	3	8.66161	12.388	10.1156	11.3413	5.20717	4.58208	3.83172	7.84662	8.52631	8.83414	11.3547	7.31069	108.893	155.741	127.173	142.582	65.4641	57.6055	48.172	98.647	107.192	111.062	142.75	91.9093
Q9R0H0	Acox1	Peroxisomal acyl-coenzyme A oxidase 1	3	8.91179	8.0572	9.74849	8.3584	7.32113	5.97869	6.05763	9.95541	9.26459	8.12628	8.46315	9.75724	259.567	234.676	283.937	243.449	213.237	174.137	176.436	289.964	269.843	236.688	246.5	284.192
Q920A5	Scpep1	Retinoid-inducible serine carboxypeptidase	3	8.5242	10.0779	14.0787	9.43639	4.48548	9.53504	6.57514	8.00375	8.00925	7.01391	5.69884	8.5614	324.014	383.073	535.145	358.687	170.498	362.437	249.928	304.231	304.44	266.606	216.619	325.428
P55850	Dsc3	Desmocollin-3	3	13.3739	7.93831	6.91205	12.5934	5.90599	4.50766	5.5689	3.27479	16.1618	9.4102	8.32143	6.03151	450.034	267.125	232.591	423.77	198.737	151.683	187.394	110.197	543.846	316.654	280.017	202.961
P02802	Mt1	Metallothionein-1	3	11.2466	4.39444	6.44331	6.43741	12.1715	5.10364	9.15418	3.80699	18.7547	11.0382	8.88699	2.56201	217.11	84.8325	124.385	124.271	234.965	98.5232	176.717	73.4921	362.051	213.087	171.559	49.4584
P63330	Ppp2ca	Serine/threonine-protein phosphatase 2A catalytic subunit alpha isoform	3	9.46796	9.90913	9.43871	9.02042	9.59291	8.64557	7.32612	5.89376	7.89252	7.2195	7.85271	7.7407	1353.33	1416.39	1349.15	1289.36	1371.19	1235.78	1047.18	842.442	1128.14	1031.94	1122.45	1106.44
Q9JJK2	Lancl2	LanC-like protein 2	3	7.36976	10.5829	9.54015	9.07096	8.04137	8.98528	6.40654	7.85265	7.99608	8.43732	6.97384	8.74316	234.653	336.959	303.758	288.819	256.037	286.091	203.984	250.028	254.595	268.644	222.047	278.382
F6ZGI7	Mocs2	Isoform of Q9Z223, Molybdopterin synthase sulfur carrier subunit	3	8.48824	7.53546	6.40208	10.0083	6.74677	5.53072	11.0567	5.45268	11.1217	14.2852	8.06654	5.30558	205.252	182.213	154.807	242.008	163.142	133.737	267.359	131.85	268.931	345.428	195.055	128.293
Q78JW9	Ubfd1	Ubiquitin domain-containing protein UBFD1	3	9.53359	7.60089	8.33895	10.8976	8.16961	6.31548	7.28657	5.15637	9.05891	8.75679	11.8188	7.0664	404.553	322.54	353.859	462.436	346.673	267.994	309.202	218.808	384.41	371.59	501.524	299.859
Q9ET22	Dpp7	Dipeptidyl peptidase 2	3	9.30684	9.5436	10.029	8.3998	8.07769	9.61317	9.93995	7.27417	8.48379	6.66469	6.14461	6.52274	452.208	463.712	487.295	408.136	392.485	467.092	482.97	353.443	412.217	323.829	298.559	316.932
Q8R1Q8	Dync1li1	Cytoplasmic dynein 1 light intermediate chain 1	3	6.00399	9.25321	9.32841	8.43187	6.4366	6.64647	5.35276	7.00698	8.40741	9.63663	8.72187	14.7738	123.991	191.092	192.645	174.13	132.925	137.259	110.542	144.704	173.625	199.01	180.119	305.1
P61205	Arf3	ADP-ribosylation factor 3	3	6.35409	8.39802	9.66854	8.57553	4.73931	6.04847	4.98442	10.4836	8.72571	9.29762	8.00029	14.7244	344.151	454.855	523.669	464.469	256.691	327.598	269.967	567.813	472.603	503.579	433.313	797.507
Q8BGE6	Atg4b	Cysteine protease ATG4B	3	7.42739	10.5168	14.607	8.45068	3.76068	7.64615	5.01905	7.58116	5.68139	6.40305	8.55507	14.3516	142.154	201.282	279.566	161.739	71.9762	146.341	96.0605	145.097	108.737	122.549	163.737	274.678
O55142	Rpl35a	60S ribosomal protein L35a	3	4.69073	9.98126	6.22135	8.26766	7.37412	6.37595	6.61131	5.76363	8.18923	18.4369	10.6278	7.46006	63.3973	134.901	84.0842	111.741	99.6644	86.1737	89.3547	77.898	110.681	249.183	143.639	100.826
Q9Z1K5	Arih1	E3 ubiquitin-protein ligase ARIH1	3	7.87632	9.55134	10.7661	9.04249	6.36028	8.73218	6.97189	7.0915	5.63859	6.38764	10.8565	10.7251	89.714	108.793	122.63	102.997	72.4457	99.4625	79.4122	80.7746	64.2254	72.7574	123.659	122.163
Q9WVK4	Ehd1	EH domain-containing protein 1	3	7.49198	8.32413	10.5036	8.14749	5.29241	6.41444	8.04516	7.20541	8.43591	7.79394	7.8229	14.5227	226.823	252.017	318	246.669	160.23	194.2	243.571	218.147	255.401	235.965	236.842	439.681
P50543	S100a11	Protein S100-A11	3	11.154	10.0166	8.17885	10.4658	4.88795	3.68764	6.82648	5.08053	13.2593	14.5074	7.75111	4.18434	1113.66	1000.09	816.606	1044.94	488.031	368.187	681.58	507.259	1323.86	1448.47	773.899	417.78
Q8K3R3	Plcd4	1-phosphatidylinositol 4,5-bisphosphate phosphodiesterase delta-4	3	8.18066	9.89372	8.02664	9.81012	7.33131	9.83652	5.40399	7.69439	6.27831	7.0679	11.1041	9.37233	339.363	410.427	332.974	406.959	304.129	408.054	224.177	319.191	260.447	293.202	460.638	388.798
Q8BIW1	Prune1	Exopolyphosphatase PRUNE1	3	6.13561	9.75246	10.4084	7.05255	5.29342	8.49411	7.2064	8.64633	6.66391	6.78704	10.6777	12.8821	139.783	222.183	237.127	160.673	120.596	193.515	164.178	196.983	151.819	154.624	243.262	293.483
P02468	Lamc1	Laminin subunit gamma-1	3	4.87609	8.29313	7.87436	7.61036	5.26465	4.92203	3.39985	24.6634	6.85123	7.7367	9.18004	9.32816	59.1895	100.668	95.5847	92.3801	63.9061	59.7472	41.2698	299.382	83.1652	93.9137	111.434	113.232
Q80X41	Vrk1	Serine/threonine-protein kinase VRK1	3	10.2883	10.7818	9.43	10.7072	5.69497	7.63785	6.17493	6.70652	8.6042	7.00405	7.31155	9.65856	137.245	143.828	125.795	142.833	75.9702	101.888	82.3728	89.4642	114.779	93.4332	97.5351	128.844
Q8CIH5	Plcg2	1-phosphatidylinositol 4,5-bisphosphate phosphodiesterase gamma-2	3	13.2729	10.12	10.4426	12.2726	5.04685	4.30904	3.20429	4.15969	9.71039	8.42471	9.30935	9.72749	116.438	88.7789	91.6089	107.663	44.274	37.8015	28.11	36.4913	85.1854	73.9066	81.6672	85.3354
P49615	Cdk5	Cyclin-dependent-like kinase 5	3	6.87594	8.33638	7.49491	9.19643	8.78441	9.97	7.07126	7.45667	8.82804	9.22732	8.84181	7.91681	244.169	296.03	266.149	326.571	311.94	354.041	251.105	264.791	313.489	327.668	313.978	281.131
Q9DBG5	Plin3	Perilipin-3	3	8.08763	8.19361	8.01624	8.29423	4.44959	6.7174	4.86314	5.7832	11.1651	9.82937	10.8742	13.7263	273.127	276.706	270.716	280.104	150.267	226.853	164.233	195.304	377.057	331.947	367.232	463.549
P07758	Serpina1a	Alpha-1-antitrypsin 1-1	3	4.31693	5.9568	6.19995	6.23139	5.00839	5.72677	6.47099	14.3341	6.82602	8.67628	8.51007	21.7423	51.1403	70.5669	73.4474	73.8198	59.3316	67.8419	76.6582	169.808	80.8641	102.783	100.814	257.569
P22599	Serpina1b	Alpha-1-antitrypsin 1-2	3	2.71497	4.10182	4.23571	3.07065	3.93142	5.24886	4.68216	5.66483	4.69259	6.40606	3.73945	51.5115	76.2409	115.186	118.946	86.2292	110.401	147.397	131.483	159.078	131.776	179.893	105.01	1446.53
Q8BHC0	Lyve1	Lymphatic vessel endothelial hyaluronic acid receptor 1	3	8.29153	9.616	10.1242	8.14915	6.77495	8.65527	11.8421	6.70055	6.06993	7.35128	5.44315	10.9818	200.391	232.401	244.684	196.95	163.738	209.182	286.202	161.94	146.699	177.667	131.551	265.411
O89079	Cope	Coatomer subunit epsilon	3	9.02779	9.54549	10.9662	11.4388	5.97412	5.8106	5.49419	5.21806	10.5961	10.2289	6.49234	9.20735	259.327	274.198	315.008	328.585	171.609	166.912	157.823	149.891	304.378	293.83	186.495	264.485
Q99LD4	Gps1	COP9 signalosome complex subunit 1	3	7.30773	7.58905	13.7417	9.24917	4.82924	5.84073	4.96608	9.38723	6.7783	6.59954	9.54958	14.1617	82.1486	85.3111	154.475	103.973	54.2871	65.6576	55.8254	105.525	76.1971	74.1877	107.35	159.196
Q9D0S9	Hint2	Adenosine 5'-monophosphoramidase HINT2	3	10.0045	7.92242	10.3665	9.76563	7.82663	6.69106	6.84896	7.73763	9.24501	7.88743	7.83912	7.86514	119.354	94.5145	123.672	116.504	93.3717	79.8244	81.7081	92.31	110.293	94.0971	93.5208	93.8312
O08759	Ube3a	Ubiquitin-protein ligase E3A	3	7.14026	9.7976	10.1882	6.25675	6.90108	9.14097	6.64007	6.76271	8.09569	9.11064	7.90556	12.0605	84.4922	115.937	120.559	74.0374	81.6619	108.167	78.5733	80.0245	95.7979	107.808	93.5481	142.714
P48193	Epb41	Protein 4.1	3	13.5755	6.64567	8.95642	9.53255	5.76322	5.51662	4.25515	3.05322	15.389	7.65135	12.3521	7.30916	983.093	481.257	648.594	690.315	417.353	399.495	308.144	221.104	1114.42	554.085	894.499	529.305
Q99JI1	Mustn1	Musculoskeletal embryonic nuclear protein 1	3	4.45396	3.22138	2.87925	5.15054	5.13882	4.4784	11.2482	3.18409	22.683	18.8006	14.1008	4.66089	439.646	317.979	284.208	508.405	507.248	442.059	1110.3	314.299	2239.02	1855.79	1391.88	460.072
Q9CQU0	Txndc12	Thioredoxin domain-containing protein 12	3	10.5758	9.16318	9.00755	12.1984	7.99728	6.48933	7.98071	5.94065	9.08366	8.52179	7.34144	5.70019	513.878	445.237	437.675	592.717	388.586	315.315	387.781	288.655	441.373	414.072	356.719	276.971
Q8BWU5	Osgep	Probable tRNA N6-adenosine threonylcarbamoyltransferase	3	6.70423	10.6056	10.9419	8.35129	7.49802	9.07878	7.23207	7.14898	7.75604	8.40083	7.4817	8.80057	75.305	119.127	122.904	93.8055	84.2212	101.977	81.2339	80.3006	87.1194	94.3619	84.0378	98.852
Q3TVI8	Pbxip1	Pre-B-cell leukemia transcription factor-interacting protein 1	3	7.9792	9.18289	7.12332	7.64986	9.65792	9.43862	5.88084	8.83511	6.12523	7.09801	15.5031	5.52591	618.61	711.93	552.256	593.077	748.758	731.756	455.929	684.967	474.876	550.293	1201.92	428.412
Q8WTY4	Ciapin1	Anamorsin	3	7.32225	9.39028	10.6721	8.41979	7.33557	8.89139	8.36845	6.64256	7.24007	7.06896	9.54964	9.09892	155.033	198.819	225.959	178.271	155.315	188.256	177.184	140.642	153.293	149.67	202.193	192.65
Q91YJ3	Thyn1	Thymocyte nuclear protein 1	3	10.8769	7.21708	8.85657	9.15025	7.58905	7.17658	5.93594	4.7307	10.9082	8.64467	6.64274	12.2714	394.171	261.543	320.957	331.6	275.023	260.075	215.115	171.438	395.307	313.278	240.729	444.707
Q8R4S0	Ppp1r14c	Protein phosphatase 1 regulatory subunit 14C	3	8.7202	6.94282	6.22419	10.5922	8.09097	6.9134	7.81988	4.65755	11.941	11.0079	11.3619	5.72808	144.655	115.171	103.25	175.708	134.217	114.683	129.72	77.2617	198.083	182.604	188.477	95.0203
Q9CQH3	Ndufb5	NADH dehydrogenase [ubiquinone] 1 beta subcomplex subunit 5, mitochondrial	3	4.58706	11.1102	10.1783	5.93102	4.46884	4.86982	5.29645	28.7423	3.85788	8.36825	6.60685	5.98308	139.289	337.369	309.069	180.099	135.699	147.875	160.83	872.776	117.147	254.107	200.621	181.68
E9PZQ0	Ryr1	Ryanodine receptor 1	3	6.34026	6.99857	7.45927	9.0381	5.50141	6.02925	6.23719	13.5739	9.69909	11.3443	8.38275	9.39595	273.91	302.35	322.253	390.461	237.67	260.474	269.457	586.416	419.017	490.091	362.149	405.921
Q99KR7	Ppif	Peptidyl-prolyl cis-trans isomerase F, mitochondrial	3	13.4056	7.92915	7.5141	12.1163	8.15161	5.92871	8.31206	7.24985	8.65321	7.21806	7.71079	5.81057	626.215	370.393	351.005	565.985	380.785	276.947	388.28	338.661	404.216	337.176	360.193	271.428
Q91YS8	Camk1	Calcium/calmodulin-dependent protein kinase type 1	3	6.20591	9.64108	11.5708	7.99106	5.14938	7.96322	6.4494	9.12672	6.26641	7.92444	9.16138	12.5502	96.5104	149.932	179.942	124.272	80.08	123.839	100.297	141.933	97.4513	123.236	142.472	195.173
O55042	Snca	Alpha-synuclein	3	11.2924	5.84268	10.148	11.2545	4.4349	4.10142	3.32341	3.42111	7.7315	6.2698	15.1365	17.0438	322.71	166.97	290.006	321.626	126.739	117.209	94.9752	97.7672	220.948	179.176	432.566	487.072
P62627	Dynlrb1	Dynein light chain roadblock-type 1	3	10.0467	10.5872	8.88983	11.2229	5.1135	4.19071	4.73761	4.57183	8.87807	11.8551	12.0038	7.9028	293.871	309.68	260.031	328.273	149.572	122.58	138.577	133.728	259.687	346.766	351.115	231.16
P29595	Nedd8	NEDD8	3	13.0479	7.34412	7.86774	10.408	11.3944	4.91936	6.59767	3.80143	11.6365	8.83568	8.66972	5.47746	277.299	156.08	167.208	221.195	242.157	104.548	140.216	80.7893	247.304	187.779	184.252	116.409
P11438	Lamp1	Lysosome-associated membrane glycoprotein 1	3	8.68744	8.56702	8.77859	7.91428	7.49807	9.13768	10.7292	6.66551	9.13263	7.88514	7.42309	7.58135	203.006	200.192	205.136	184.939	175.213	213.527	250.717	155.758	213.409	184.258	173.461	177.159
P82343	Renbp	N-acylglucosamine 2-epimerase	3	11.3639	10.5409	10.0165	9.99602	6.88925	7.02119	7.53459	5.23886	9.15331	7.08752	7.37145	7.78647	438.98	407.186	386.93	386.138	266.126	271.223	291.055	202.373	353.585	273.785	284.753	300.785
Q8CCS6	Pabpn1	Polyadenylate-binding protein 2	3	9.6241	7.91605	9.593	11.1855	7.99072	4.96715	6.81379	4.4296	9.41184	9.30022	9.93479	8.83319	103.647	85.2521	103.312	120.463	86.0563	53.4938	73.3813	47.7047	101.361	100.159	106.993	95.1293
A3KG59	Pm20d2	Xaa-Arg dipeptidase	3	9.69331	10.0421	10.7655	8.35176	7.05968	9.29363	6.99182	7.5667	7.68259	6.78029	6.45209	9.3205	572.839	593.454	636.2	493.558	417.201	549.219	413.191	447.164	454.013	400.69	381.295	550.807
Q2NL51	Gsk3a	Glycogen synthase kinase-3 alpha	3	6.61996	8.70905	10.9463	7.42217	6.12956	8.05707	6.59833	9.69938	5.54445	7.6327	10.3198	12.3213	84.2454	110.831	139.302	94.4543	78.0045	102.534	83.9701	123.434	70.5584	97.1335	131.329	156.8
Q03311	Bche	Cholinesterase	3	6.82713	8.06336	9.21007	6.80404	7.5223	11.433	8.04108	5.28664	8.69489	8.04173	8.9715	11.1043	220.327	260.223	297.23	219.582	242.762	368.968	259.504	170.612	280.604	259.525	289.531	358.361
Q8K2Q7	Brox	BRO1 domain-containing protein BROX	3	8.39777	10.4383	11.3958	8.36451	6.28763	8.05579	5.63486	7.85577	7.73132	6.48581	9.48017	9.87226	177.468	220.59	240.825	176.765	132.875	170.241	119.08	166.014	163.384	137.063	200.342	208.628
Q9ERS2	Ndufa13	NADH dehydrogenase [ubiquinone] 1 alpha subcomplex subunit 13	3	4.87381	10.8427	11.4415	5.96814	3.9506	4.90202	6.18472	27.6567	4.23628	8.2411	5.83231	5.87003	77.4223	172.241	181.753	94.8062	62.7568	77.8704	98.2466	439.338	67.2949	130.913	92.6485	93.2477
Q60960	Kpna1	Importin subunit alpha-5	3	6.92287	8.63042	9.7028	7.76443	6.96278	7.96916	9.20636	8.54434	7.84951	8.46379	6.56057	11.423	54.6074	68.0765	76.5354	61.2456	54.9222	62.8605	72.6195	67.3975	61.9167	66.7621	51.7496	90.1039
Q9WV54	Asah1	Acid ceramidase	3	9.06323	9.48172	11.538	8.22545	6.58679	7.39495	7.4215	5.90973	9.1017	8.5282	7.32943	9.41927	111.903	117.07	142.459	101.559	81.3266	91.3048	91.6327	72.967	112.378	105.297	90.4959	116.299
Q9D1M0	Sec13	Protein SEC13 homolog	3	8.82824	9.57663	10.95	9.70589	6.85439	8.66687	8.07722	6.12156	8.55143	7.44058	7.07504	8.15216	369.988	401.353	458.91	406.77	287.265	363.225	338.513	256.552	358.387	311.832	296.512	341.654
Q9CQI3	Gmfb	Glia maturation factor beta	3	9.78889	7.69037	8.41427	9.6027	8.77285	6.68924	8.67905	6.85669	11.2102	9.37809	6.85657	6.0611	913.503	717.669	785.223	896.128	818.686	624.243	809.933	639.869	1046.14	875.167	639.858	565.624
O88487	Dync1i2	Cytoplasmic dynein 1 intermediate chain 2	3	9.30782	9.29098	7.3184	9.62148	8.22273	5.76244	7.01557	4.58069	8.45157	10.2584	11.8488	8.32119	249.859	249.407	196.455	258.279	220.731	154.687	188.326	122.964	226.874	275.376	318.068	223.374
Q9QXA5	Lsm4	U6 snRNA-associated Sm-like protein LSm4	3	11.0054	11.8739	11.227	9.04594	6.57732	7.4927	7.23583	6.92476	6.90425	5.63323	7.60268	8.47698	397.557	428.928	405.561	326.773	237.597	270.664	261.385	250.148	249.407	203.493	274.637	306.22
Q9D5V5	Cul5	Cullin-5	3	8.74552	7.34868	14.6112	6.93095	7.36507	6.99939	5.542	10.3572	4.88025	6.93178	7.21749	13.0705	158.464	133.154	264.746	125.585	133.451	126.825	100.418	187.666	88.4275	125.6	130.777	236.831
P49710	Hcls1	Hematopoietic lineage cell-specific protein	3	12.3253	9.75848	8.84519	11.2514	6.7767	5.82927	6.60905	4.67129	10.1702	7.95689	8.14736	7.65885	338.693	268.159	243.062	309.185	186.221	160.186	181.614	128.365	279.473	218.652	223.886	210.462
Q91YP3	Dera	Deoxyribose-phosphate aldolase	3	8.27951	9.31244	10.0247	10.6584	6.88558	6.04675	5.34103	5.92837	9.90181	8.61291	9.52352	9.48503	151.213	170.078	183.086	194.659	125.755	110.435	97.5461	108.273	180.842	157.302	173.933	173.23
Q9QXT0	Cnpy2	Protein canopy homolog 2	3	11.5373	8.66057	8.8463	10.9646	6.30271	5.70516	7.44519	6.06593	11.2142	7.91828	8.41601	6.92378	76.8155	57.6623	58.8989	73.0024	41.9636	37.9851	49.5703	40.3871	74.6646	52.7201	56.034	46.0987
Q64331	Myo6	Unconventional myosin-VI	3	6.97585	10.5079	10.9889	9.41393	5.42209	8.5847	6.78375	8.40774	6.36654	8.94735	9.595	8.00628	61.244	92.2534	96.476	82.649	47.6029	75.3688	59.5575	73.8152	55.8946	78.5527	84.2387	70.2906
Q6P8J2	Sat2	Thialysine N-epsilon-acetyltransferase	3	11.5341	8.42077	9.0122	9.29233	7.78182	8.11761	7.82701	6.2831	10.064	8.29603	6.74092	6.63017	360.148	262.936	281.403	290.15	242.985	253.47	244.396	196.188	314.244	259.041	210.483	207.025
Q8K2I1	Fntb	Protein farnesyltransferase subunit beta	3	7.66146	10.0997	9.72612	7.63042	7.45705	10.0757	7.01944	8.15524	8.01434	7.3739	7.71696	9.0697	135.718	178.91	172.292	135.168	132.097	178.484	124.345	144.465	141.969	130.624	136.701	160.664
Q08024	Cbfb	Core-binding factor subunit beta	3	9.39063	7.87876	8.02181	9.37498	7.08858	7.10986	8.35412	5.39702	10.9684	10.8054	7.80793	7.80249	188.4	158.068	160.938	188.086	142.215	142.642	167.605	108.278	220.055	216.784	156.647	156.538
Q8BVF2	Pdcl3	Phosducin-like protein 3	3	7.79704	7.74051	10.7251	10.8581	4.65988	6.70163	6.10871	5.37206	8.11639	9.14817	11.6591	11.1133	190.902	189.518	262.593	265.849	114.092	164.082	149.565	131.529	198.721	223.983	285.461	272.096
Q91ZF0	Dnajc24	DnaJ homolog subfamily C member 24	3	9.08938	8.223	8.68373	10.8908	7.50132	6.45382	7.71013	4.78196	14.1811	9.83396	6.93931	5.71149	190.143	172.019	181.657	227.827	156.922	135.009	161.29	100.035	296.658	205.719	145.165	119.48
P62743	Ap2s1	AP-2 complex subunit sigma	3	8.67732	9.23859	11.5386	12.9449	4.58829	4.8125	4.98452	4.99872	7.74064	9.23316	8.34643	12.8963	153.382	163.303	203.958	228.817	81.1034	85.0666	88.1074	88.3584	136.825	163.207	147.533	227.958
P56395	Cyb5a	Cytochrome b5	3	14.9968	6.09372	8.69016	8.10522	7.15887	8.95988	5.90722	6.3105	9.50621	9.26266	9.56877	5.44	857.752	348.534	497.039	463.583	409.456	512.466	337.867	360.933	543.714	529.784	547.292	311.144
Q99L20	Gstt3	Glutathione S-transferase theta-3	3	7.37961	9.57924	9.62859	9.37614	7.96536	7.34919	6.15931	8.5688	7.42974	8.9331	9.87123	7.75969	149.697	194.317	195.318	190.197	161.579	149.08	124.943	173.82	150.714	181.21	200.24	157.407
P21570	Ang	Angiogenin	3	8.89658	8.87802	7.30759	8.27056	9.48455	7.59931	9.42721	6.66847	8.91001	8.75115	8.5177	7.28883	135.135	134.853	110.999	125.626	144.066	115.43	143.195	101.291	135.339	132.926	129.38	110.714
P46467	Vps4b	Vacuolar protein sorting-associated protein 4B	3	4.68784	7.18869	9.79984	8.18754	5.65023	7.86374	7.04677	9.59818	7.38147	8.85278	10.0157	13.7272	56.2804	86.3046	117.653	98.2964	67.8344	94.409	84.6007	115.232	88.619	106.283	120.245	164.803
P62751	Rpl23a	60S ribosomal protein L23a	3	5.01094	7.32525	7.40654	7.62352	8.5722	7.23909	5.81606	6.63085	7.55147	15.1378	12.9189	8.76734	203.431	297.386	300.686	309.495	348.009	293.888	236.117	269.195	306.57	614.556	524.474	355.931
Q8BGR9	Ublcp1	Ubiquitin-like domain-containing CTD phosphatase 1	3	9.46002	9.22871	9.53794	9.57196	5.90998	8.81242	5.72868	7.28442	8.80017	7.6733	8.79663	9.19578	430.066	419.55	433.608	435.155	268.676	400.625	260.434	331.16	400.068	348.839	399.907	418.053
Q9QY93	Dctpp1	dCTP pyrophosphatase 1	3	9.11682	8.08831	8.9691	8.24446	7.80838	9.21413	10.4294	7.12708	7.24502	8.16571	7.45307	8.13852	140.532	124.678	138.255	127.085	120.363	142.032	160.765	109.861	111.679	125.871	114.886	125.452
O70492	Snx3	Sorting nexin-3	3	10.3082	7.54239	8.37494	10.813	4.31468	4.33505	5.36917	5.08867	11.6481	12.1469	11.9071	8.15176	743.657	544.126	604.188	780.078	311.271	312.741	387.345	367.109	840.325	876.305	859.005	588.087
Q9D898	Arpc5l	Actin-related protein 2/3 complex subunit 5-like protein	3	8.2866	9.97833	10.9942	10.3739	7.73539	7.04131	6.5422	5.98528	8.60823	8.25195	8.70399	7.49861	104.966	126.395	139.263	131.406	97.9838	89.1919	82.8697	75.8153	109.04	104.527	110.253	94.9846
Q99JW4	Lims1	LIM and senescent cell antigen-like-containing domain protein 1	3	8.36959	10.7372	8.62383	10.9713	5.14733	6.79803	7.17596	6.33609	8.70087	9.27356	8.03207	9.83414	172.072	220.748	177.299	225.562	105.825	139.762	147.532	130.265	178.883	190.657	165.133	202.182
P27931	Il1r2	Interleukin-1 receptor type 2	3	9.75015	8.28025	8.37009	8.188	7.63201	9.11402	9.59925	6.32301	8.66739	7.72414	7.07739	9.27431	484.921	411.816	416.284	407.228	379.576	453.283	477.416	314.473	431.07	384.158	351.992	461.255
O70370	Ctss	Cathepsin S	3	11.7905	8.20028	8.77276	9.4163	7.34983	7.41188	7.41754	6.65596	9.10737	8.3379	6.67021	8.86941	533.593	371.112	397.02	426.144	332.624	335.432	335.688	301.222	412.163	377.34	301.867	401.394
P28843	Dpp4	Dipeptidyl peptidase 4	3	8.56107	10.4912	10.7061	8.53401	6.50982	8.7947	7.36729	8.5488	6.50196	8.12406	7.09106	8.76985	193.921	237.642	242.51	193.308	147.457	199.213	166.88	193.643	147.279	184.022	160.623	198.65
Q9QZ23	Nfu1	NFU1 iron-sulfur cluster scaffold homolog, mitochondrial	3	11.1223	7.09638	8.50138	10.111	8.36199	4.83886	8.00387	9.6706	11.011	7.59694	8.09211	5.59349	140.036	89.3473	107.037	127.303	105.282	60.9239	100.773	121.758	138.635	95.6496	101.884	70.425
Q920P5	Ak5	Adenylate kinase isoenzyme 5	3	8.29994	7.10835	8.48103	10.3012	8.17809	7.94719	8.61392	5.94514	10.5772	10.9429	6.4967	7.10842	577.503	494.593	590.103	716.748	569.025	552.959	599.35	413.658	735.953	761.395	452.035	494.598
P49935	Ctsh	Pro-cathepsin H	3	13.3872	8.74305	9.12279	11.0699	8.1732	6.30865	8.77476	6.33866	8.82927	7.50062	7.01103	4.74085	861.462	562.612	587.048	712.343	525.942	405.959	564.652	407.89	568.16	482.662	451.157	305.072
P14148	Rpl7	60S ribosomal protein L7	3	5.95878	9.29635	7.33733	7.375	6.24902	7.23537	7.59988	9.54668	7.99577	13.6631	9.89704	7.84564	198.527	309.724	244.456	245.711	208.197	241.059	253.203	318.064	266.393	455.211	329.737	261.391
Q9Z0P4	Palm	Paralemmin-1	3	13.6654	7.94802	8.91318	12.0809	7.21217	4.42865	6.10876	6.16255	10.0083	9.60933	8.96253	4.90023	1080.79	628.605	704.939	955.475	570.407	350.26	483.139	487.393	791.549	759.997	708.842	387.557
P70697	Urod	Uroporphyrinogen decarboxylase	3	9.09685	10.9676	10.2433	7.54477	8.31548	11.0949	5.8642	7.14287	7.27337	6.71415	7.57506	8.16745	139.066	167.665	156.592	115.339	127.121	169.611	89.6476	109.195	111.19	102.641	115.802	124.858
P49443	Ppm1a	Protein phosphatase 1A	3	7.69706	9.30294	10.6565	8.23256	5.63922	7.70366	6.41584	6.69838	6.67013	8.02959	9.95766	12.9965	525.048	634.592	726.922	561.577	384.674	525.498	437.651	456.924	454.997	547.731	679.253	886.543
Q64282	Ifit1	Interferon-induced protein with tetratricopeptide repeats 1	3	12.842	10.6434	9.77275	14.4696	6.40419	4.45083	5.12711	7.7687	8.30149	7.87242	5.86184	6.48576	322.285	267.108	245.259	363.132	160.721	111.699	128.671	194.965	208.336	197.568	147.11	162.768
Q9DAI2	Ift22	Intraflagellar transport protein 22 homolog	3	9.1306	7.47819	8.53475	10.5136	7.09409	8.19479	6.21137	5.8598	11.3979	8.64734	9.08964	7.84788	62.4855	51.1772	58.4078	71.9501	48.5486	56.0813	42.5077	40.1017	78.0021	59.1783	62.2052	53.7072
P39061	Col18a1	Collagen alpha-1(XVIII) chain	3	8.34733	9.4675	6.91173	9.79916	7.74605	8.79417	9.44921	7.15937	8.68881	9.41314	7.11939	7.10415	183.501	208.126	151.942	215.417	170.283	193.324	207.724	157.386	191.008	206.931	156.507	156.172
Q8BFR5	Tufm	Elongation factor Tu, mitochondrial	3	5.24347	5.81642	7.09608	6.3427	4.84917	4.33908	4.83054	29.02	4.74638	8.19527	10.3575	9.16339	78.7391	87.3428	106.559	95.2458	72.818	65.1582	72.5383	435.782	71.2744	123.065	155.534	137.603
Q8VBV7	Cops8	COP9 signalosome complex subunit 8	3	6.29098	9.57648	14.6452	9.22055	4.55854	4.6332	5.01959	6.67771	5.46197	6.13712	12.8461	14.9326	52.6168	80.0963	122.49	77.1193	38.127	38.7514	41.9831	55.8514	45.6831	51.33	107.443	124.894
Q62376	Snrnp70	U1 small nuclear ribonucleoprotein 70 kDa	3	12.7383	9.50445	9.85273	14.5344	8.86215	3.50704	5.66673	4.67201	8.96221	6.72603	7.69939	7.27457	176.072	131.373	136.187	200.898	122.495	48.4752	78.327	64.5778	123.878	92.969	106.423	100.551
P97314	Csrp2	Cysteine and glycine-rich protein 2	3	13.3764	8.6556	8.65362	12.5631	8.68036	5.14051	5.39041	4.15432	12.3043	8.77173	7.35022	4.95941	316.656	204.902	204.855	297.404	205.488	121.69	127.606	98.3442	291.277	207.651	174	117.403
O35864	Cops5	COP9 signalosome complex subunit 5	3	7.56452	8.4138	12.4102	9.50918	5.13775	6.28898	5.85001	7.4132	6.93534	7.9447	9.44419	13.0882	188.108	209.227	308.605	236.466	127.761	156.389	145.473	184.345	172.462	197.562	234.85	325.465
P62317	Snrpd2	Small nuclear ribonucleoprotein Sm D2	3	9.97268	8.0851	8.71983	12.3145	6.56796	4.43602	8.01463	5.71318	9.64776	8.78548	10.124	7.61877	283.042	229.469	247.484	349.508	186.41	125.902	227.469	162.15	273.82	249.347	287.338	216.234
Q9Z0Y1	Dctn3	Dynactin subunit 3	3	6.54835	9.48551	9.85205	9.72168	4.11141	4.26503	4.0809	9.91066	6.39237	10.2798	12.9528	12.3995	564.083	817.094	848.668	837.438	354.162	367.395	351.534	853.717	550.647	885.512	1115.77	1068.11
Q8BH58	Tiprl	TIP41-like protein	3	9.11499	9.57979	11.3937	8.58001	4.9586	7.90043	4.24799	6.77393	7.18217	7.7081	10.5683	11.992	573.861	603.124	717.326	540.18	312.183	497.395	267.445	426.473	452.175	485.286	665.356	754.991
Q924X2	Cpt1b	Carnitine O-palmitoyltransferase 1, muscle isoform	3	5.39617	10.6546	9.14161	5.03528	3.5216	5.4663	6.36794	30.6126	5.2998	7.74805	5.58895	5.16703	88.2284	174.205	149.467	82.3277	57.5788	89.375	104.117	500.522	86.6526	126.682	91.3803	84.4818
Q99JY3	Gimap4	GTPase IMAP family member 4	3	9.64826	11.599	13.1841	7.54727	3.47944	7.81437	4.66266	8.30693	7.11778	6.5072	6.14524	13.9878	196.291	235.978	268.226	153.547	70.7882	158.981	94.8604	169.002	144.809	132.387	125.023	284.577
Q9CQE5	Rgs10	Regulator of G-protein signaling 10	3	10.1562	8.02778	8.35264	10.995	6.054	6.022	7.34755	4.90351	12.4021	9.53113	9.34989	6.85812	274.871	217.266	226.058	297.572	163.847	162.981	198.856	132.71	335.655	257.953	253.048	185.61
Q6NXN1	Szrd1	SUZ domain-containing protein 1	3	7.959	9.82754	7.89483	9.57469	9.21459	7.73985	11.1375	5.84067	7.60511	8.56484	8.76559	5.87583	623.282	769.61	618.257	749.809	721.609	606.12	872.194	457.392	595.568	670.726	686.447	460.146
Q9QWR8	Naga	Alpha-N-acetylgalactosaminidase	3	11.9183	9.61692	9.27601	11.4074	9.05872	6.19318	7.23446	6.14337	9.68894	7.19374	6.88023	5.38875	287.129	231.686	223.473	274.821	218.238	149.203	174.289	148.003	233.421	173.308	165.755	129.823
Q5M8N0	Cnrip1	CB1 cannabinoid receptor-interacting protein 1	3	8.06584	10.1612	10.4053	9.49448	5.43997	6.16729	5.27343	12.6428	8.05533	8.25995	7.60888	8.42552	280.94	353.922	362.426	330.701	189.479	214.812	183.678	440.361	280.574	287.701	265.024	293.468
Q9CT10	Ranbp3	Ran-binding protein 3	3	10.8252	9.52524	10.3432	10.4937	5.58467	5.56388	5.11948	6.06256	10.9788	8.04398	6.98456	10.4748	136.171	119.819	130.108	132.001	70.2501	69.9886	64.3985	76.2615	138.103	101.186	87.8595	131.764
C0HKG6	Rnaset2b	Ribonuclease T2-B	3	10.4449	8.99379	8.62244	9.798	6.95986	7.68753	9.44774	7.02174	9.02725	8.27353	7.55456	6.16863	112.515	96.8829	92.8827	105.546	74.973	82.8116	101.773	75.6396	97.2433	89.1241	81.3792	66.4497
Q9D6L8	Ppil3	Peptidyl-prolyl cis-trans isomerase-like 3	3	10.1333	6.35107	6.49213	11.1398	9.64949	6.83112	8.273	6.54054	10.9371	9.16114	8.6605	5.83081	280.516	175.814	179.719	308.378	267.123	189.103	229.018	181.059	302.768	253.604	239.745	161.412
O55222	Ilk	Integrin-linked protein kinase	3	7.4284	9.19637	11.1068	7.72623	3.49259	4.95324	5.08239	8.69931	6.42801	7.53353	13.5635	14.7896	135.234	167.42	202.2	140.656	63.5826	90.1737	92.5249	158.371	117.022	137.148	246.923	269.245
Q8CBW3	Abi1	Abl interactor 1	3	11.4153	8.71464	10.2213	11.6606	5.90936	4.27964	5.25542	5.66854	12.8522	9.39187	6.11053	8.52064	456.39	348.417	408.655	466.199	236.26	171.103	210.115	226.632	513.838	375.493	244.303	340.661
P33587	Proc	Vitamin K-dependent protein C	3	5.99152	8.76298	10.225	7.31178	7.12729	9.03126	5.65852	5.27075	7.3103	7.63761	15.173	10.5	243.186	355.675	415.015	296.773	289.285	366.564	229.67	213.931	296.713	309.998	615.849	426.177
Q91XL9	Osbpl1a	Oxysterol-binding protein-related protein 1	3	12.0057	7.99764	9.04962	8.96587	10.3847	7.73117	8.96584	4.81509	6.53559	9.8784	6.06983	7.60056	726.516	483.972	547.632	542.564	628.424	467.847	542.562	291.382	395.497	597.785	367.312	459.943
Q9JLC8	Sacs	Sacsin	3	6.1017	6.13208	7.81497	8.31408	12.3369	8.16143	6.10781	6.31338	9.51821	11.2953	9.08655	8.8176	481.183	483.579	616.292	655.652	972.896	643.614	481.665	497.876	750.611	890.75	716.57	695.36
Q03958	Pfdn6	Prefoldin subunit 6	3	8.48143	10.7736	11.7854	7.78349	4.08002	6.77876	6.8771	7.03535	6.06092	7.1206	6.60726	16.616	205.432	260.952	285.46	188.527	98.8239	164.191	166.573	170.406	146.804	172.471	160.037	402.463
Q68FL6	Mars1	Methionine--tRNA ligase, cytoplasmic	3	8.66915	8.91113	10.0793	8.69191	5.74138	7.32215	7.90441	7.45529	5.94574	9.15387	9.28302	10.8426	101.355	104.184	117.842	101.621	67.1251	85.6066	92.414	87.1631	69.5143	107.022	108.532	126.766
Q8VDG5	Ppcs	Phosphopantothenate--cysteine ligase	3	7.17166	9.84145	12.3416	7.96934	5.18162	9.78996	6.43577	8.06359	7.10852	8.42195	5.42011	12.2544	70.0364	96.1089	120.525	77.8264	50.6023	95.606	62.8499	78.7468	69.4198	82.2464	52.9313	119.673
O88456	Capns1	Calpain small subunit 1	3	11.0459	10.7782	11.1848	9.55336	5.69824	7.67148	7.06354	4.33874	7.54116	7.28715	7.6057	10.2318	603.976	589.34	611.574	522.368	311.574	419.469	386.227	237.238	412.343	398.454	415.872	559.464
Q8VC30	Tkfc	Triokinase/FMN cyclase	3	6.77342	10.5074	10.6742	7.32075	7.31977	12.215	6.26276	8.07438	7.37762	6.91053	7.18038	9.3837	103.843	161.089	163.646	112.234	112.219	187.268	96.0141	123.788	113.106	105.945	110.082	143.861
P60867	Rps20	40S ribosomal protein S20	3	3.04565	4.55128	3.56052	3.9087	4.05421	2.63696	3.48623	7.03987	4.93128	25.2225	23.2433	14.3196	94.2963	140.912	110.237	121.017	125.522	81.6427	107.937	217.961	152.677	780.911	719.634	443.347
O88545	Cops6	COP9 signalosome complex subunit 6	3	7.49254	8.52306	13.4219	9.72357	6.37735	6.61863	6.73605	5.88619	8.01018	6.9231	6.85326	13.4341	63.9459	72.741	114.551	82.9868	54.4282	56.4874	57.4895	50.2363	68.3637	59.0859	58.4899	114.655
O08795	Prkcsh	Glucosidase 2 subunit beta	3	10.7855	13.0789	12.0937	10.6225	6.87617	6.74747	5.97785	6.25099	6.39294	5.45362	8.08392	7.63647	208.333	252.631	233.601	205.185	132.82	130.334	115.468	120.744	123.486	105.342	156.149	147.506
Q9WTI7	Myo1c	Unconventional myosin-Ic	3	6.56022	12.708	9.42413	10.2738	5.40292	7.56972	5.29402	9.46569	7.89448	9.36043	9.06112	6.98541	142.531	276.102	204.754	223.215	117.387	164.464	115.021	205.657	171.52	203.37	196.867	151.769
Q9CQA3	Sdhb	Succinate dehydrogenase [ubiquinone] iron-sulfur subunit, mitochondrial	3	6.4289	11.2073	11.8046	8.32511	5.89295	6.52868	5.46205	16.407	5.70145	8.49083	7.05325	6.69784	227.452	396.511	417.642	294.539	208.49	230.982	193.245	580.473	201.715	300.402	249.541	236.967
Q60930	Vdac2	Voltage-dependent anion-selective channel protein 2	3	5.49228	10.5519	9.42686	7.38257	5.20792	7.98678	6.12729	22.0376	5.56399	7.64099	5.73659	6.84519	63.9158	122.797	109.704	85.9138	60.6066	92.9452	71.3056	256.46	64.7503	88.9212	66.7589	79.6601
P63147	Ube2b	Ubiquitin-conjugating enzyme E2 B	3	9.55725	7.5786	8.19128	9.81107	7.12715	7.32006	9.22053	6.26249	10.2009	10.2372	7.2508	7.24268	202.428	160.519	173.496	207.804	150.957	155.043	195.296	132.643	216.061	216.829	153.576	153.404
Q9DB20	Atp5po	ATP synthase subunit O, mitochondrial	3	3.59659	11.1762	10.6053	4.60065	3.01676	4.52459	4.61077	35.3973	3.37281	7.50185	5.90114	5.69602	138.217	429.501	407.562	176.803	115.934	173.88	177.192	1360.32	129.617	288.296	226.781	218.898
Q8BWZ3	Naa25	N-alpha-acetyltransferase 25, NatB auxiliary subunit	3	7.16145	9.19569	8.82459	6.81763	7.49967	10.9442	8.44103	6.13811	7.5073	8.3201	6.97007	12.1802	645.28	828.575	795.137	614.301	675.756	986.123	760.577	553.073	676.443	749.68	628.036	1097.49
P97825	Jpt1	Jupiter microtubule associated homolog 1	3	9.92639	7.61492	8.43557	8.51939	6.51366	6.92641	10.0596	6.01231	14.9331	9.7096	6.50171	4.8474	77.7588	59.6518	66.0804	66.737	51.025	54.2583	78.802	47.0977	116.979	76.0606	50.9314	37.9723
P60229	Eif3e	Eukaryotic translation initiation factor 3 subunit E	3	5.82472	7.67733	7.39395	7.36149	3.98303	6.10216	5.8111	7.04022	7.1842	12.451	14.2795	14.8914	57.5592	75.8665	73.0662	72.7454	39.3599	60.3009	57.4247	69.5707	70.9935	123.039	141.108	147.155
Q4ZJN1	C1qtnf9	Complement C1q and tumor necrosis factor-related protein 9	3	7.17429	10.8102	9.62492	9.5535	7.51549	8.07451	8.87744	5.52863	7.31006	10.9022	6.78997	7.83878	301.143	453.76	404.009	401.011	315.465	338.93	372.633	232.066	306.842	457.625	285.011	329.035
Q9QZF2	Gpc1	Glypican-1	3	7.02841	8.31567	9.13008	8.44206	7.66262	9.59014	6.22233	5.66223	9.01174	9.1987	9.60936	10.1267	143.302	169.548	186.153	172.125	156.233	195.533	126.867	115.447	183.74	187.552	195.925	206.472
B2RS76	Cpb1	carboxypeptidase B1 (Tissue)	3	13.527	4.0932	5.01674	5.57943	4.80985	36.738	5.34014	0.754782	7.32023	5.28477	8.93395	2.6019	113.359	34.3019	42.0414	46.7569	40.3076	307.873	44.7516	6.32524	61.3452	44.2876	74.8685	21.8045
Q9DCB1-3	Hmgn3	Isoform of Q9DCB1, Isoform 3 of High mobility group nucleosome-binding domain-containing protein 3	3	12.8432	5.17887	4.49926	11.9392	8.16908	4.81835	7.42297	4.21819	15.7702	11.9193	8.74543	4.47592	327.35	132	114.678	304.308	208.215	122.811	189.198	107.514	401.954	303.802	222.905	114.083
Q810Z1	Lcn10	Epididymal-specific lipocalin-10	3	4.40491	5.31249	10.3337	9.63391	9.78635	8.52192	4.74883	4.4949	12.6461	11.2872	6.61161	12.218	486.049	586.193	1140.25	1063.03	1079.85	940.33	523.998	495.979	1395.4	1245.46	729.542	1348.17
Q3UDE2	Ttll12	Tubulin--tyrosine ligase-like protein 12	3	8.36425	11.921	12.3324	8.85433	6.43879	9.18394	4.73642	7.67281	6.82662	6.12129	6.65954	10.8886	130.308	185.719	192.129	137.943	100.311	143.078	73.7895	119.536	106.353	95.3645	103.75	169.635
P11725	Otc	Ornithine transcarbamylase, mitochondrial	3	9.54868	10.6887	9.38592	9.50754	7.49663	8.82774	11.4855	5.84327	7.86458	9.22597	3.66579	6.45972	408.574	457.354	401.61	406.814	320.77	377.726	491.446	250.025	336.514	394.766	156.854	276.402
P43023	Cox6a2	Cytochrome c oxidase subunit 6A2, mitochondrial	3	8.54062	9.73781	9.09751	7.42477	7.73503	11.2712	14.9091	6.81565	6.39559	6.67473	3.6096	7.78841	581.879	663.444	619.82	505.855	526.993	767.912	1015.77	464.355	435.736	454.754	245.925	530.63
P82198	Tgfbi	Transforming growth factor-beta-induced protein ig-h3	3	8.58943	10.9491	9.86333	9.2452	5.10828	7.01713	5.52892	7.51607	6.87069	7.59989	7.89515	13.8168	535.299	682.356	614.689	576.167	318.351	437.312	344.566	468.406	428.186	473.63	492.031	861.071
Q9Z172	Sumo3	Small ubiquitin-related modifier 3	3	13.2351	7.1596	7.02682	11.898	7.57973	4.30363	7.8635	3.7848	12.8132	11.8396	8.45707	4.0389	811.542	439.008	430.866	729.556	464.769	263.887	482.169	232.074	785.671	725.975	518.565	247.655
Q9WVA3	Bub3	Mitotic checkpoint protein BUB3	3	10.6044	9.9551	9.5942	9.82107	6.85302	8.10516	9.01964	7.30922	8.4911	7.27962	5.75419	7.21323	243.612	228.695	220.404	225.616	157.432	186.197	207.205	167.912	195.063	167.232	132.189	165.707
Q9D115	Znf706	Zinc finger protein 706	3	8.33254	6.25733	7.43593	12.283	8.48309	4.7006	6.37671	3.71929	12.7663	12.6903	12.0708	4.8841	264.053	198.291	235.64	389.242	268.824	148.959	202.074	117.862	404.556	402.147	382.517	154.774
Q6P549	Inppl1	Phosphatidylinositol 3,4,5-trisphosphate 5-phosphatase 2	2	11.9684	5.30351	7.24567	10.193	7.1119	4.91819	8.36985	8.17531	12.2816	9.25602	8.99628	6.18025	101.79	45.1058	61.6237	86.6902	60.486	41.8287	71.1847	69.5302	104.454	78.7215	76.5124	52.5624
Q91YE6	Ipo9	Importin-9	2	8.05781	8.76527	12.5977	8.12533	5.51368	7.74429	7.20833	7.57203	6.47057	7.52226	7.30366	13.119	136.165	148.12	212.883	137.306	93.173	130.867	121.81	127.956	109.343	127.115	123.421	221.692
Q8BRN9	Cc2d1b	Coiled-coil and C2 domain-containing protein 1B	2	9.12408	8.56605	8.30063	8.93921	7.30476	5.65524	7.46626	8.59272	9.81176	9.3457	8.13631	8.75727	74.2381	69.6977	67.5381	72.7339	59.4352	46.0139	60.7492	69.9147	79.8334	76.0413	66.2011	71.2535
Q8CHH9	Septin8	Septin-8	2	9.58698	13.0536	11.4783	14.2042	5.44815	4.30575	3.457	6.32287	7.56601	7.56531	8.63093	8.3809	333.001	453.412	398.697	493.378	189.24	149.559	120.078	219.623	262.803	262.779	299.793	291.108
P04919	Slc4a1	Band 3 anion transport protein	2	6.37208	11.1474	15.9745	5.4386	4.52979	9.95768	4.28745	6.40855	6.84438	5.56134	15.1245	8.35365	94.9475	166.103	238.029	81.0381	67.4963	148.375	63.8853	95.491	101.985	82.867	225.364	124.474
A0A1L1STV8	Pkm	Isoform of P52480, Pyruvate kinase (Fragment)	2	9.46809	7.91464	8.63065	9.23969	9.69221	7.50422	10.6407	5.09573	7.98366	14.8861	4.29411	4.65014	108.652	90.8253	99.0419	106.031	111.224	86.1155	122.109	58.4766	91.6173	170.827	49.2775	53.3632
Q3V3R1	Mthfd1l	Monofunctional C1-tetrahydrofolate synthase, mitochondrial	2	9.06088	8.58045	9.05692	10.3948	8.37739	6.41751	6.41987	5.49626	10.0642	9.36587	9.51123	7.25467	58.9712	55.8444	58.9454	67.6526	54.5228	41.7673	41.7826	35.7715	65.501	60.9562	61.9022	47.2158
Q8BTR5	Dusp28	Dual specificity phosphatase 28	2	9.23984	6.63502	6.80518	9.48096	7.29374	6.52593	5.03244	6.06842	12.4997	10.6477	12.8982	6.87284	311.36	223.584	229.318	319.485	245.781	219.908	169.581	204.491	421.209	358.803	434.637	231.598
P52760	Rida	2-iminobutanoate/2-iminopropanoate deaminase	2	8.3436	7.87216	9.52023	8.41083	7.59661	10.7238	7.0508	7.09734	9.13798	7.96428	8.45299	7.82937	302.798	285.689	345.499	305.238	275.689	389.178	255.881	257.57	331.627	289.032	306.768	284.136
S4R1W8	Gapdh	Isoform of P16858, Glyceraldehyde-3-phosphate dehydrogenase (Fragment)	2	8.00747	7.90545	8.63611	7.77356	10.4644	9.68909	10.4859	6.56762	7.18654	11.56	6.57011	5.1537	120.639	119.102	130.11	117.115	157.655	145.974	157.979	98.9465	108.271	174.161	98.9841	77.6447
Q7TMM9	Tubb2a	Tubulin beta-2A chain	2	7.31596	8.55558	8.75421	11.6521	8.25581	4.69081	4.84192	4.54148	11.5092	11.26	9.36329	9.25967	286.223	334.721	342.492	455.865	322.993	183.519	189.431	177.677	450.274	440.528	366.321	362.267
O89020	Afm	Afamin	2	6.67615	9.21529	9.98894	7.34495	7.20056	10.3548	9.8878	7.91768	8.09141	6.60645	7.67678	9.03916	35.5928	49.1298	53.2544	39.1584	38.3886	55.205	52.7152	42.2118	43.138	35.2212	40.9275	48.1908
B0QZL1	Eno1	Isoform of P17182, 2-phospho-D-glycerate hydro-lyase (Fragment)	2	4.75697	7.23943	6.52149	5.7487	10.1204	13.7551	13.0724	9.22845	7.98018	6.66155	7.63628	7.27906	66.7427	101.573	91.4999	80.6572	141.995	192.991	183.412	129.48	111.966	93.465	107.141	102.129
O55137	Acot1	Acyl-coenzyme A thioesterase 1	2	6.49446	7.2283	7.48424	6.71209	8.49888	10.0814	11.3562	9.30633	7.81179	7.3805	8.27629	9.36947	142.557	158.665	164.283	147.334	186.555	221.293	249.275	204.279	171.473	162.006	181.669	205.665
Q3UWK8	Serpinb6d	OTTMUSG00000000712 protein	2	8.73531	6.09843	4.44634	6.62325	10.3518	7.12572	9.1869	14.0381	12.3741	4.49475	6.62308	9.90227	72.6459	50.7167	36.9773	55.0813	86.0891	59.26	76.4015	116.746	102.907	37.3799	55.0799	82.3508
W4VSP4	Serpinb6c	Serine (or cysteine) peptidase inhibitor, clade B, member 6c	2	9.99052	7.41384	7.13175	11.6562	8.72624	8.90794	7.17513	9.06778	5.63134	9.21849	9.73964	5.34108	34.1515	25.3434	24.3791	39.8456	29.8297	30.4508	24.5274	30.9972	19.2501	31.5124	33.2939	18.2579
Q61765	Krt31	Keratin, type I cuticular Ha1	2	70.5242	2.39062	0	2.53981	3.84706	2.80195	3.70767	3.69289	2.4584	3.54959	2.46422	2.02355	2718.6	92.1548	0	97.9057	148.298	108.011	142.925	142.355	94.7673	136.831	94.9918	78.0047
Q99JB8	Pacsin3	Protein kinase C and casein kinase II substrate protein 3	2	8.90081	7.48186	6.46132	8.42841	9.20386	7.27907	7.33342	9.52654	8.58319	8.84737	11.7475	6.20667	116.102	97.5932	84.2813	109.94	120.055	94.948	95.657	124.264	111.959	115.405	153.234	80.9597
Q7TNV0	Dek	Protein DEK	2	9.13845	5.9544	7.18276	10.3629	10.1086	5.22698	5.67934	4.395	12.8315	10.9477	11.6388	6.53364	336.26	219.099	264.298	381.316	371.956	192.333	208.978	161.719	472.149	402.834	428.262	240.413
P31001	Des	Desmin	2	5.73274	7.63888	7.04915	5.3051	3.44137	4.20516	4.67123	42.0378	5.43475	3.15871	3.79471	7.53042	157.675	210.102	193.882	145.913	94.6526	115.66	128.479	1156.22	149.479	86.878	104.371	207.119
Q02357	Ank1	Ankyrin-1	2	13.9022	8.06076	10.8429	9.54127	5.7154	5.47613	3.60808	2.55584	13.8803	5.72226	13.2129	7.48193	314.224	182.193	245.077	215.656	129.182	123.774	81.5514	57.7682	313.729	129.337	298.643	169.11
D3Z6P0	Pdia2	Protein disulfide-isomerase A2	2	13.1687	5.35294	5.32756	5.39668	6.29988	28.6764	7.13644	3.25534	7.15129	5.05458	9.15658	4.02364	182.976	74.3781	74.0255	74.9859	87.5357	398.453	99.1595	45.2324	99.3658	70.2325	127.229	55.9077
Q7TNL5	Ppp2r5d	Serine/threonine-protein phosphatase 2A 56 kDa regulatory subunit	2	7.54747	12.3512	12.562	7.7601	5.6934	8.22918	4.44405	6.95215	7.24974	5.71881	9.57977	11.9122	110.603	180.998	184.087	113.719	83.4329	120.593	65.1245	101.879	106.24	83.8053	140.385	174.565
Q3TRM8	Hk3	Hexokinase-3	2	7.58376	9.85572	8.79403	8.72068	8.05861	8.44177	7.98128	7.09634	9.2076	8.24583	6.90253	9.11186	36.5792	47.5377	42.4168	42.063	38.8696	40.7177	38.4966	34.2282	44.4116	39.7726	33.2934	43.9498
O35685	Nudc	Nuclear migration protein nudC	2	8.39887	11.1595	10.5325	8.28109	5.59067	8.77277	6.37764	6.84037	5.53031	6.66635	9.58638	12.2635	244.89	325.384	307.101	241.456	163.01	255.792	185.956	199.448	161.25	194.374	279.515	357.574
Q9CR68	Uqcrfs1	Cytochrome b-c1 complex subunit Rieske, mitochondrial	2	5.36374	10.9381	10.355	6.56129	4.48095	6.06745	6.24435	21.5009	4.09753	8.65719	9.18462	6.54882	59.8469	122.044	115.538	73.2087	49.997	67.6986	69.6724	239.9	45.7189	96.5941	102.479	73.0696
Q64311	Ntan1	Protein N-terminal asparagine amidohydrolase	2	7.81423	8.53225	8.82591	10.6639	8.79687	8.72528	6.66094	8.57716	9.83989	6.26286	6.80012	8.50064	48.6824	53.1556	54.9851	66.4355	54.8042	54.3582	41.4974	53.4354	61.3022	39.0174	42.3645	52.9587
P35230	Reg3b	Regenerating islet-derived protein 3-beta	2	10.9878	9.64099	8.13859	10.85	7.12526	6.82192	7.13104	7.38035	10.6164	6.0244	7.58516	7.69814	438.912	385.113	325.099	433.406	284.621	272.504	284.852	294.811	424.075	240.647	302.992	307.505
Q8BL97	Srsf7	Serine/arginine-rich splicing factor 7	2	9.82069	6.1921	7.86861	10.5897	8.29497	6.40766	7.25619	7.01403	10.1719	9.61145	9.95493	6.8178	89.5164	56.4415	71.7231	96.526	75.6094	58.4064	66.1408	63.9335	92.7175	87.6092	90.74	62.1448
Q9D1R9	Rpl34	60S ribosomal protein L34	2	5.86559	9.09312	6.5906	6.68725	7.42185	6.40876	6.90694	8.82509	8.71971	15.2388	10.4834	7.75894	230.438	357.236	258.921	262.718	291.578	251.777	271.349	346.706	342.566	598.676	411.855	304.821
Q9Z1R3	Apom	Apolipoprotein M	2	6.73614	8.15279	7.28616	6.68653	4.01983	10.1126	4.54963	5.2521	5.89583	8.95687	7.50041	24.8511	152.612	184.707	165.073	151.488	91.072	229.108	103.075	118.99	133.574	202.924	169.927	563.019
Q9R0G6	Comp	Cartilage oligomeric matrix protein	2	8.27685	14.0188	10.5352	5.72362	7.05885	10.4457	9.46536	7.74025	4.87427	7.93934	6.60085	7.32086	43.8306	74.2377	55.7897	30.3098	37.3806	55.3159	50.1244	40.989	25.812	42.0433	34.9552	38.7681
Q9CWM4	Pfdn1	Prefoldin subunit 1	2	7.15009	9.33661	11.541	7.89869	6.47199	7.71444	8.03083	6.2453	7.01414	7.46062	6.96263	14.1736	51.7657	67.5958	83.5556	57.1854	46.8563	55.8515	58.1421	45.2151	50.7814	54.0139	50.4085	102.615
F6ULR7	Mylpf	Isoform of P97457, Myosin regulatory light chain 2, skeletal muscle isoform (Fragment)	2	3.07704	3.7908	3.73614	4.31195	4.71334	2.31076	4.29575	46.2984	6.8749	8.77396	6.25185	5.56514	62.2568	76.6982	75.5923	87.2424	95.3637	46.753	86.9148	936.742	139.098	177.521	126.492	112.598
P14869	Rplp0	60S acidic ribosomal protein P0	2	5.77462	7.89292	8.50872	6.49318	6.42312	7.67621	9.55188	9.07262	6.2449	11.4718	11.83	9.06001	313.227	428.128	461.53	352.203	348.403	416.373	518.113	492.117	338.736	622.254	641.683	491.433
P62737	Acta2	Actin, aortic smooth muscle	2	7.64237	6.27851	7.02924	6.63741	7.33656	8.27723	8.59408	22.1363	7.68569	6.54042	5.44562	6.39662	94.0188	77.2402	86.4759	81.6554	90.2566	101.829	105.727	272.327	94.5517	80.4622	66.9937	78.6932
Q60876	Eif4ebp1	Eukaryotic translation initiation factor 4E-binding protein 1	2	11.0992	8.35372	8.55571	9.61693	9.61849	7.3189	7.11372	7.33436	7.39709	9.03488	8.91568	5.64129	72.4723	54.5456	55.8645	62.7937	62.8039	47.7887	46.449	47.8897	48.2993	58.9932	58.2149	36.8348
Q91XC8	Dap	Death-associated protein 1	2	8.34569	9.82469	7.69426	9.69975	6.62148	6.79475	7.61886	4.95864	11.2291	11.7327	10.1139	5.36624	705.467	830.488	650.401	819.926	559.718	574.365	644.027	419.157	949.203	991.769	854.934	453.612
A0A6I8MWX0	Fndc1	Fibronectin type III domain-containing 1	2	6.6632	5.19337	5.38543	12.24	9.15464	4.2724	9.67407	4.9536	9.54068	15.292	13.209	4.42165	379.689	295.934	306.878	697.472	521.659	243.454	551.258	282.271	543.657	871.382	752.689	251.959
P27661	H2ax	Histone H2AX	2	8.47245	3.77515	3.40837	3.9144	12.0111	3.15306	20.8201	30.3667	3.59984	3.62338	3.5002	3.35534	304.841	135.831	122.634	140.841	432.161	113.448	749.113	1092.6	129.523	130.37	125.938	120.726
Q9QZZ6	Dpt	Dermatopontin	2	9.99092	8.60506	8.20364	9.97458	7.33036	6.3528	8.35022	6.71224	11.085	9.81538	7.32412	6.25573	97.9644	84.3756	80.4395	97.8042	71.8767	62.2914	81.8768	65.8158	108.692	96.2432	71.8155	61.3396
O08739	Ampd3	AMP deaminase 3	2	6.16323	8.54515	7.34924	11.7315	2.81758	2.76674	2.88412	9.42651	6.37019	9.75953	14.3633	17.823	534.469	741.027	637.319	1017.34	244.338	239.929	250.108	817.458	552.417	846.337	1245.57	1545.59
Q3UFY7	Nt5c3b	7-methylguanosine phosphate-specific 5'-nucleotidase	2	8.77988	8.33555	9.14448	9.32795	7.79281	8.84258	7.97475	6.81999	9.27244	8.45523	7.9891	7.26524	94.7504	89.9553	98.6851	100.665	84.0982	95.4271	86.0616	73.5997	100.066	91.2469	86.2165	78.4048
Q9D1Q6	Erp44	Endoplasmic reticulum resident protein 44	2	9.04865	10.1282	12.4723	9.19855	7.60468	7.13702	6.79248	6.90666	6.81498	8.02594	8.67778	7.19272	133.044	148.917	183.383	135.248	111.813	104.937	99.8711	101.55	100.202	118.007	127.591	105.756
Q8R5A0	Smyd2	N-lysine methyltransferase SMYD2	2	6.33676	6.76939	6.73286	7.30832	10.3654	10.8648	11.8859	9.49127	7.13741	8.01743	7.45876	7.6317	241.108	257.569	256.179	278.075	394.395	413.394	452.248	361.134	271.572	305.056	283.799	290.379
P12710	Fabp1	Fatty acid-binding protein, liver	2	31.7088	3.01813	12.184	4.69647	6.13929	2.29202	3.03515	6.30531	2.30553	20.7598	5.59484	1.96068	260.267	24.7729	100.007	38.5488	50.3915	18.813	24.9126	51.7542	18.9239	170.397	45.9227	16.0933
Q9JMG1	Edf1	Endothelial differentiation-related factor 1	2	10.2059	5.06319	6.14726	11.6856	9.71458	5.04803	7.79681	4.45455	12.0792	12.8026	10.9064	4.09586	158.816	78.7896	95.659	181.842	151.171	78.5536	121.328	69.3184	187.968	199.225	169.717	63.7366
Q91WU0	Ces1f	Carboxylesterase 1F	2	7.47601	6.64692	9.08947	9.88917	10.2581	7.55477	10.5054	6.62085	10.96	9.74198	6.13488	5.12246	76.9496	68.4159	93.5568	101.788	105.585	77.7603	108.131	68.1476	112.81	100.273	63.1456	52.7249
Q62384	Zpr1	Zinc finger protein ZPR1	2	7.17174	9.48768	11.0201	7.92044	9.9663	8.89041	6.99303	6.48267	6.22194	7.14697	9.40017	9.2986	92.3628	122.189	141.924	102.005	128.353	114.497	90.0612	83.4884	80.1306	92.0437	121.062	119.754
Q8BP67	Rpl24	60S ribosomal protein L24	2	13.5434	6.18947	6.18264	6.63171	13.8392	7.99264	11.8856	5.33814	8.97093	6.26011	8.76047	4.40567	678.628	310.14	309.798	332.3	693.45	400.493	595.562	267.482	449.513	313.68	438.967	220.758
Q9CRT8	Xpot	Exportin-T	2	8.41881	9.30564	9.07583	8.53806	7.8915	7.50417	7.49228	10.3167	9.15233	7.29958	6.89605	8.10908	108.725	120.178	117.21	110.265	101.915	96.9128	96.7592	133.235	118.198	94.2706	89.0592	104.725
E9Q555	Rnf213	E3 ubiquitin-protein ligase RNF213	2	8.87569	9.04627	9.83952	10.9793	6.59284	5.62151	7.08173	6.28232	9.84649	10.6716	6.72609	8.43657	88.413	90.1122	98.014	109.368	65.673	55.9973	70.5429	62.5798	98.0834	106.303	67.0003	84.0389
Q07235	Serpine2	Glia-derived nexin	2	7.53019	9.87241	9.69621	8.1785	7.86525	10.4242	6.67123	6.50701	8.37947	6.5064	8.79749	9.57167	57.474	75.3509	74.0061	62.4222	60.0313	79.5623	50.918	49.6646	63.9561	49.6599	67.1466	73.0555
P35385	Hspb7	Heat shock protein beta-7	2	7.76025	6.38029	8.04558	7.5952	4.83411	3.85839	5.56934	7.38436	14.928	12.1013	10.9298	10.6135	194.928	160.265	202.095	190.782	121.427	96.918	139.895	185.486	374.972	303.969	274.542	266.598
P17156	Hspa2	Heat shock-related 70 kDa protein 2	2	7.23201	9.8119	8.22073	8.18649	9.7389	9.6273	9.25466	6.81935	7.9541	7.76525	8.44242	6.94687	47.6621	64.6647	54.1782	53.9525	64.1836	63.4481	60.9922	44.9425	52.421	51.1764	55.6392	45.7829
P14131	Rps16	40S ribosomal protein S16	2	3.49718	5.51257	5.15875	4.27924	4.35827	3.41407	4.29359	9.8032	7.55056	22.1788	16.1418	13.812	64.518	101.699	95.1716	78.9459	80.4039	62.9847	79.2106	180.855	139.297	409.168	297.793	254.811
P29621	Serpina3c	Serine protease inhibitor A3C	2	7.56399	8.66006	8.12038	6.29782	10.1831	11.4136	8.00759	7.6719	7.29582	8.61867	6.5385	9.62858	72.4551	82.9543	77.7847	60.3265	97.5439	109.33	76.7043	73.4888	69.8863	82.5578	62.632	92.2317
O88543	Cops3	COP9 signalosome complex subunit 3	2	7.49729	9.15786	11.3194	7.81518	5.87835	7.80205	8.96996	5.86869	7.10499	6.94198	10.8865	10.7578	50.5183	61.7075	76.2721	52.6603	39.6095	52.5718	60.4414	39.5444	47.8749	46.7765	73.3553	72.4884
Q7TT45	Rragd	Ras-related GTP-binding protein D	2	8.23533	10.0836	14.3416	6.53187	4.86031	7.92783	6.79989	8.45967	6.26559	7.14791	5.84531	13.5011	59.6667	73.0579	103.908	47.3248	35.214	57.4388	49.2666	61.2921	45.3955	51.7881	42.3505	97.818
Q6P542	Abcf1	ATP-binding cassette sub-family F member 1	2	14.2616	6.21272	8.04267	10.6272	10.6224	5.64859	6.28269	4.15077	11.6445	6.95385	10.4811	5.07186	187.063	81.4894	105.492	139.392	139.329	74.0899	82.4072	54.4437	152.736	91.2105	137.476	66.5252
Q61176	Arg1	Arginase-1	2	7.45494	7.64488	6.66696	8.26469	6.69646	7.08881	28.9127	4.63842	5.84806	6.44531	4.7028	5.63595	59.6519	61.1718	53.3468	66.1313	53.5828	56.7223	231.35	37.1151	46.7942	51.5732	37.6302	45.097
Q9D8C9	Pnp2	Purine nucleoside phosphorylase	2	11.816	10.8665	10.5326	10.8912	5.79066	9.84283	5.25165	4.37377	7.71766	6.1766	7.72581	9.01484	205.954	189.404	183.584	189.835	100.932	171.562	91.537	76.2355	134.52	107.659	134.662	157.13
Q91WD5	Ndufs2	NADH dehydrogenase [ubiquinone] iron-sulfur protein 2, mitochondrial	2	4.65951	10.6648	11.4747	5.79394	4.29658	5.9688	5.28414	26.2852	5.93603	8.08525	5.9064	5.64463	37.1672	85.0693	91.5298	46.2161	34.2722	47.6109	42.1496	209.667	47.3495	64.493	47.1132	45.0251
Q8BLY1	Smoc1	SPARC-related modular calcium-binding protein 1	2	9.60647	8.39648	9.43693	9.32219	7.06788	5.11932	6.86244	5.79651	12.5278	8.21373	8.99052	8.65971	134.626	117.669	132.25	130.642	99.0499	71.7426	96.1709	81.2329	175.566	115.108	125.994	121.358
O09114	Ptgds	Prostaglandin-H2 D-isomerase	2	9.68031	8.08292	6.78796	10.7712	6.82855	5.01604	6.93167	4.3963	11.7768	13.8432	6.62593	9.25904	271.662	226.834	190.493	302.277	191.632	140.767	194.526	123.375	330.497	388.488	185.946	259.84
Q6ZQK5	Acap2	Arf-GAP with coiled-coil, ANK repeat and PH domain-containing protein 2	2	7.50054	8.42404	12.0744	8.94102	9.46389	7.72139	7.8116	5.77502	6.46751	7.26544	8.64967	9.9055	64.8029	72.7817	104.32	77.2483	81.7658	66.711	67.4904	49.8948	55.8778	62.7717	74.7311	85.5812
Q9EQK5	Mvp	Major vault protein	2	6.94831	8.13949	7.32571	7.43377	8.66641	8.738	7.12301	10.0281	6.86464	11.9145	9.67125	7.14685	52.8214	61.8768	55.6904	56.5119	65.8825	66.4267	54.1495	76.2341	52.1853	90.5744	73.5213	54.3307
Q5EBG6	Hspb6	Heat shock protein beta-6	2	8.74916	16.4754	16.8174	9.69592	2.7188	6.08093	4.38563	6.91305	5.46717	4.41383	5.09212	13.1906	167.682	315.759	322.313	185.827	52.1071	116.544	84.0528	132.492	104.781	84.5932	97.5929	252.805
Q9Z2X2	Psmd10	26S proteasome non-ATPase regulatory subunit 10	2	6.87827	9.24587	11.5258	9.56385	7.88241	8.97188	7.3707	6.58252	10.1738	8.30468	5.59943	7.90082	30.6738	41.2322	51.3996	42.6502	35.1518	40.0103	32.8698	29.3549	45.3702	37.0349	24.9708	35.2339
Q66K08	Cilp	Cartilage intermediate layer protein 1	2	6.02244	9.79946	12.3781	10.5291	7.63047	7.16766	5.35178	5.99636	9.11002	6.21985	7.08578	12.709	27.6401	44.9748	56.8097	48.3235	35.0202	32.8961	24.5621	27.5204	41.8106	28.5461	32.5203	58.328
Q8C8R3	Ank2	Ankyrin-2	2	10.4412	8.39137	8.2125	11.0258	7.36829	4.59509	6.84381	6.09012	9.5515	8.46553	8.00995	11.0047	164.854	132.489	129.665	174.084	116.336	72.5506	108.055	96.1552	150.806	133.66	126.467	173.751
Q8C167	Prepl	Prolyl endopeptidase-like	2	9.39869	9.32432	8.70573	9.99736	8.42797	8.45818	10.3189	5.82049	8.32539	8.96956	6.17579	6.07762	159.882	158.617	148.094	170.066	143.369	143.883	175.536	99.0129	141.624	152.582	105.057	103.387
O54998	Fkbp7	Peptidyl-prolyl cis-trans isomerase FKBP7	2	10.9468	9.67125	9.99977	14.0285	5.75156	4.56058	4.92792	5.01684	10.2572	8.65164	9.03739	7.15055	172.338	152.257	157.429	220.855	90.5483	71.7984	77.5815	78.9815	161.482	136.205	142.278	112.573
P61939	Serpina7	Thyroxine-binding globulin	2	7.70993	7.14241	8.96329	8.38195	6.86161	9.37009	7.49682	7.13442	9.06954	8.07058	8.25207	11.5473	206.509	191.308	240.08	224.509	183.787	250.976	200.801	191.094	242.926	216.169	221.03	309.292
Q9QY76	Vapb	Vesicle-associated membrane protein-associated protein B	2	9.74584	7.10078	8.60739	9.75867	6.19771	5.48789	5.81851	10.0057	10.0549	8.77697	11.0831	7.3625	338.897	246.919	299.309	339.343	215.516	190.833	202.33	347.934	349.645	305.206	385.398	256.02
A2RSX7	Tyw5	tRNA wybutosine-synthesizing protein 5	2	9.03723	9.42899	8.27997	8.80571	8.98383	9.1334	9.20706	6.55649	6.99022	7.32853	7.38246	8.8661	63.7715	66.536	58.4279	62.1378	63.3947	64.4501	64.9699	46.2661	49.3267	51.714	52.0946	62.5639
Q9DCH6	Zfand6	AN1-type zinc finger protein 6	2	9.71296	7.27591	7.24279	9.627	8.5606	6.53817	8.93539	6.12146	8.94401	11.8274	9.64925	5.56504	37.6251	28.1847	28.0564	37.2921	33.1612	25.3269	34.613	23.7127	34.6464	45.8158	37.3783	21.5573
P49813	Tmod1	Tropomodulin-1	2	12.9144	7.31414	6.93724	10.6453	7.5822	6.68168	10.4352	5.94624	10.8523	9.94568	4.81397	5.93157	1576.41	892.809	846.802	1299.43	925.53	815.607	1273.79	725.834	1324.7	1214.03	587.623	724.043
Q60872	Eif1a	Eukaryotic translation initiation factor 1A	2	6.49635	8.83326	4.46519	8.04158	5.53862	6.06703	6.86285	5.63612	11.0529	14.8872	15.2026	6.91628	150.773	205.01	103.632	186.636	128.545	140.809	159.279	130.808	256.526	345.515	352.835	160.519
Q9CQW3	Proz	Vitamin K-dependent protein Z	2	6.54504	8.7256	8.46929	7.17548	8.84353	10.2397	6.20216	4.22325	10.1978	7.97596	9.42809	11.9741	133.373	177.808	172.585	146.22	180.211	208.661	126.386	86.0602	207.808	162.532	192.123	244.006
Q9ERE7	Mesd	LRP chaperone MESD	2	10.2527	8.30317	9.07484	11.9314	6.95122	5.96507	7.26823	4.70957	12.0267	10.4605	7.02311	6.03349	165.004	133.629	146.048	192.021	111.871	96.0003	116.973	75.7945	193.555	168.348	113.028	97.1014
Q8K2P6	Rfesd	Rieske domain-containing protein	2	8.10725	8.4801	9.03128	9.01486	8.59794	9.44853	10.0314	5.56744	9.06816	8.67437	6.63046	7.34819	100.24	104.85	111.665	111.462	106.307	116.824	124.031	68.8372	112.121	107.252	81.9806	90.8548
A0A0J9YTU1	Khk	Isoform of P97328, Ketohexokinase (Fragment)	2	7.96078	8.25394	7.60368	7.1092	10.6197	10.9589	13.6831	6.30995	7.02958	7.60109	6.05166	6.81842	255.562	264.973	244.098	228.224	340.92	351.811	439.262	202.566	225.668	244.015	194.274	218.889
P97822	Anp32e	Acidic leucine-rich nuclear phosphoprotein 32 family member E	2	9.81998	8.06108	7.34691	8.88969	9.13692	7.82418	8.93708	6.70296	9.22048	9.35145	7.77804	6.93123	307.111	252.103	229.768	278.017	285.749	244.694	279.499	209.629	288.362	292.458	243.251	216.768
Q6PD03	Ppp2r5a	Serine/threonine-protein phosphatase 2A 56 kDa regulatory subunit alpha isoform	2	6.69665	8.81016	12.2178	8.00688	6.88925	8.38814	5.91571	6.91079	6.99684	8.01969	8.28126	12.8668	167.867	220.847	306.267	200.711	172.695	210.268	148.291	173.235	175.392	201.032	207.589	322.537
Q99KK2	Cmas	N-acylneuraminate cytidylyltransferase	2	8.97415	9.07076	9.22956	9.05406	8.25611	7.90321	7.46599	7.09344	7.72618	7.95823	8.21611	9.0522	276.17	279.143	284.03	278.629	254.073	243.213	229.758	218.293	237.765	244.906	252.842	278.572
Q2VLH6	Cd163	Scavenger receptor cysteine-rich type 1 protein M130	2	8.25962	8.90198	10.9732	9.68747	7.98963	8.71849	8.55166	5.7493	7.74732	8.32188	7.57603	7.52344	77.785	83.8345	103.34	91.2318	75.2424	82.1065	80.5353	54.1441	72.9605	78.3714	71.3473	70.8521
Q91YD4	Trpm2	Transient receptor potential cation channel subfamily M member 2	2	9.20419	8.56384	7.56274	8.14867	8.76621	9.51236	9.22867	7.42055	8.41183	7.46057	7.53835	8.18203	215.49	200.498	177.06	190.778	205.236	222.705	216.063	173.731	196.939	174.668	176.489	191.559
Q9WU28	Pfdn5	Prefoldin subunit 5	2	8.47999	9.65177	9.70604	8.90498	5.1786	6.73443	8.1441	10.4487	5.5665	6.22106	8.87465	12.0891	262.032	298.24	299.917	275.164	160.019	208.094	251.653	322.866	172.005	192.231	274.227	373.555
Q8R0N6	Adhfe1	Hydroxyacid-oxoacid transhydrogenase, mitochondrial	2	7.02798	7.19846	9.24939	8.19838	10.0721	9.42228	11.6473	5.92537	7.52198	7.85635	9.42917	6.45115	203.897	208.843	268.345	237.853	292.215	273.361	337.915	171.908	218.229	227.93	273.561	187.162
P11672	Lcn2	Neutrophil gelatinase-associated lipocalin	2	6.56046	5.50513	7.44022	7.95032	7.48925	11.8411	8.6914	6.22797	11.9064	6.79456	6.23229	13.3609	31.4317	26.3755	35.6467	38.0906	35.8816	56.7315	41.6412	29.8387	57.0446	32.5533	29.8594	64.0132
P11031	Sub1	Activated RNA polymerase II transcriptional coactivator p15	2	9.01222	9.95905	10.5912	10.2382	6.46737	5.71451	6.96055	4.02221	8.69007	11.1606	6.78114	10.4029	87.1689	96.327	102.441	99.0268	62.5544	55.2725	67.3246	38.904	84.053	107.949	65.5892	100.62
Q9CZC8	Scrn1	Secernin-1	2	8.66462	10.5484	8.68652	9.21198	8.51405	8.09819	10.0478	8.74923	8.54807	7.54328	4.8972	6.49069	117.157	142.628	117.453	124.558	115.121	109.498	135.859	118.301	115.581	101.995	66.2165	87.7626
P11588	Mup1	Major urinary protein 1	2	6.24504	8.16859	2.68788	5.03181	6.88241	3.49758	3.48944	2.0218	8.37449	42.3953	7.53898	3.66668	119.018	155.677	51.2256	95.8963	131.165	66.6569	66.5018	38.5315	159.601	807.97	143.678	69.8796
E9PVW0	Mup8	Major urinary protein 8	2	5.57562	7.90422	1.87401	5.30294	5.17351	2.38085	3.11095	1.98156	11.2162	50.7675	3.15367	1.55894	333.664	473.015	112.147	317.346	309.6	142.478	186.17	118.583	671.216	3038.1	188.726	93.2924
Q62000	Ogn	Mimecan	2	8.09911	5.7703	7.17268	8.58718	6.49963	6.74853	8.55993	14.1319	7.90368	7.98328	10.5118	8.03203	109.987	78.3614	97.4059	116.615	88.2658	91.6459	116.245	191.913	107.333	108.414	142.751	109.076
P62960	Ybx1	Y-box-binding protein 1	2	9.10552	9.20879	6.95294	8.92703	9.28927	7.41943	6.34401	7.01629	8.68146	8.50311	10.3283	8.22382	69.5159	70.3043	53.0821	68.1532	70.9187	56.6435	48.4332	53.5657	66.2784	64.9168	78.8515	62.7846
Q9D0M5	Dynll2	Dynein light chain 2, cytoplasmic	2	10.0447	7.43839	7.56233	10.6771	8.05075	6.67527	6.01496	4.74793	11.6179	9.09707	11.5253	6.54831	604.507	447.656	455.115	642.568	484.509	401.73	361.991	285.739	699.189	547.478	693.611	394.089
Q923G2	Polr2h	DNA-directed RNA polymerases I, II, and III subunit RPABC3	2	11.0003	7.81906	8.54447	11.5791	6.31491	5.64365	4.31199	5.1226	15.4941	11.0353	6.98683	6.1477	517.614	367.923	402.057	544.849	297.146	265.56	202.899	241.042	729.07	519.263	328.763	289.278
A6X935	Itih4	Inter alpha-trypsin inhibitor, heavy chain 4	2	5.56529	9.65557	8.31204	6.47193	5.26514	8.21606	5.03206	4.62519	7.31163	10.3458	7.17437	22.025	215.01	373.034	321.128	250.037	203.414	317.42	194.409	178.69	282.478	399.699	277.175	850.914
P48678	Lmna	Prelamin-A/C	2	9.8622	6.93528	8.01502	7.24468	8.44915	5.63098	6.78784	17.3864	7.82187	7.39048	7.9548	6.5213	42.6293	29.9777	34.6449	31.3151	36.5214	24.3399	29.3404	75.1526	33.81	31.9453	34.3846	28.1883
Q99L13	Hibadh	3-hydroxyisobutyrate dehydrogenase, mitochondrial	2	10.4057	8.72047	9.66361	8.33687	9.07247	8.53687	10.9677	6.93864	8.13483	6.08029	6.30905	6.83347	230.846	193.459	214.382	184.949	201.268	189.386	243.312	153.93	180.467	134.888	139.963	151.597
Q3UW53	Niban1	Protein Niban 1	2	5.6033	12.2424	11.6607	6.02261	4.4898	7.85114	7.04459	10.6978	3.98564	6.1717	8.23828	15.9921	35.381	77.3026	73.6293	38.0287	28.35	49.5746	44.4818	67.5491	25.1666	38.9701	52.0191	100.979
Q8R050	Gspt1	Eukaryotic peptide chain release factor GTP-binding subunit ERF3A	2	4.64434	7.58521	12.3769	10.3881	3.56283	4.64879	6.37311	8.70782	4.16281	5.49484	11.8532	20.202	17.413	28.4392	46.4048	38.9482	13.3581	17.4297	23.8947	32.6482	15.6076	20.6018	44.4412	75.7432
P60487	Pdxp	Chronophin	2	6.28268	9.56876	7.29975	8.57746	9.6748	9.43959	10.5942	5.66207	7.15089	10.4611	9.38841	5.90029	28.1855	42.9276	32.7483	38.4804	43.4033	42.3481	47.5278	25.4013	32.0805	46.9309	42.1185	26.47
Q9DCL9	Paics	Multifunctional protein ADE2	2	4.2054	5.7903	9.73543	7.05415	3.83148	2.74003	5.3257	11.2692	4.97214	6.42292	18.659	19.9942	38.4875	52.9924	89.098	64.5591	35.0654	25.0766	48.7404	103.135	45.5047	58.7821	170.766	182.986
Q91VR5	Ddx1	ATP-dependent RNA helicase DDX1	2	6.33306	7.9515	8.4701	8.21584	5.84436	6.56836	4.45113	7.87612	9.67201	10.6366	13.7752	10.2057	75.3491	94.6048	100.775	97.7499	69.5346	78.1486	52.9584	93.708	115.075	126.551	163.894	121.425
P23198	Cbx3	Chromobox protein homolog 3	2	12.4156	7.49093	8.80938	10.2566	6.22419	4.35344	6.76405	5.00613	12.837	11.0804	7.26516	7.49713	226.457	136.632	160.68	187.077	113.527	79.4053	123.374	91.3101	234.142	202.102	132.514	136.745
Q4KMM3	Oxr1	Oxidation resistance protein 1	2	8.88465	8.66925	8.48333	8.69176	8.22601	10.4166	11.1441	6.57969	8.40989	7.60999	6.48763	6.39703	152.78	149.076	145.879	149.463	141.454	179.124	191.634	113.144	144.616	130.861	111.561	110.003
Q8VCH5	Rabepk	Rab9 effector protein with kelch motifs	2	6.89695	7.46112	8.02903	10.1337	25.4974	7.12678	6.44886	5.60987	7.08789	6.27079	3.27454	6.16302	295.292	319.447	343.762	433.873	1091.67	305.132	276.107	240.186	303.467	268.483	140.199	263.869
P98086	C1qa	Complement C1q subcomponent subunit A	2	7.5464	10.463	8.40399	6.61549	3.67734	4.6735	4.71537	4.27067	6.65982	15.9606	8.421	18.5929	111.772	154.97	124.474	97.9841	54.4662	69.2206	69.8408	63.2542	98.6407	236.397	124.726	275.385
Q99J09	Wdr77	Methylosome protein 50	2	8.21862	8.4576	10.4357	10.8437	7.49027	7.21924	5.85645	5.47577	9.21227	9.43503	8.96008	8.39533	99.3958	102.286	126.209	131.143	90.5872	87.3093	70.8278	66.2238	111.413	114.107	108.363	101.533
Q9D1K2	Atp6v1f	V-type proton ATPase subunit F	2	9.35386	7.4165	9.65177	12.2036	7.45276	6.04965	6.08561	3.8636	8.61975	9.98941	10.6163	8.69719	275.987	218.825	284.777	360.068	219.895	178.496	179.557	113.996	254.327	294.739	313.237	256.612
O35930	Gp1ba	Platelet glycoprotein Ib alpha chain	2	4.97948	9.04454	7.35205	4.34683	8.7507	20.7644	5.20361	6.45524	4.27324	3.72494	7.69558	17.4094	18.0998	32.8758	26.7238	15.8002	31.8077	75.476	18.9145	23.464	15.5327	13.5397	27.9725	63.281
Q9D0M3	Cyc1	Cytochrome c1, heme protein, mitochondrial	2	3.52854	11.2238	10.6173	6.17423	3.31073	4.51456	4.89893	32.1087	3.76684	8.27975	5.84338	5.7332	217.387	691.479	654.111	380.383	203.968	278.134	301.814	1978.16	232.068	510.1	360	353.212
Q9D906	Atg7	Ubiquitin-like modifier-activating enzyme ATG7	2	6.32428	8.46587	10.9429	8.62651	9.87811	6.67263	6.51358	5.63283	8.05919	10.4659	8.00882	10.4095	59.9298	80.2238	103.696	81.746	93.6064	63.2308	61.7236	53.3775	76.37	99.176	75.8927	98.6415
Q80Y14	Glrx5	Glutaredoxin-related protein 5, mitochondrial	2	11.3692	8.18931	9.1582	9.2492	7.73551	9.11183	10.2198	4.59481	8.21195	6.64896	8.44951	7.06175	248.625	179.087	200.275	202.265	169.163	199.261	223.491	100.481	179.582	145.402	184.777	154.429
Q99LN9	Dohh	Deoxyhypusine hydroxylase	2	7.75697	7.40067	8.01644	8.65277	8.53416	9.59636	11.0511	7.11552	9.0148	8.79333	7.51951	6.54839	308.366	294.202	318.681	343.977	339.262	381.488	439.318	282.866	358.369	349.565	298.926	260.321
Q8BWG8	Arrb1	Beta-arrestin-1	2	7.89482	10.5134	10.3397	9.3892	6.08387	6.43889	6.80187	7.51032	6.7735	7.92944	10.1351	10.1898	108.312	144.238	141.855	128.814	83.467	88.3376	93.3175	103.037	92.9283	108.787	139.047	139.798
P97346	Nxn	Nucleoredoxin	2	8.45845	9.44757	9.75666	8.22524	8.92299	9.65576	12.5093	6.64416	7.53891	6.9883	5.23271	6.61998	112.581	125.746	129.86	109.477	118.764	128.517	166.497	88.433	100.342	93.0135	69.6467	88.1112
P56212	Arpp19	cAMP-regulated phosphoprotein 19	2	7.84716	6.25473	6.03842	9.22089	6.56199	6.00729	10.03	6.11973	13.7078	13.9106	9.72854	4.57282	42.1115	33.5658	32.405	49.4836	35.2147	32.2379	53.8256	32.8413	73.5627	74.6507	52.2079	24.5399
Q9D0R8	Lsm12	Protein LSM12 homolog	2	10.7747	7.78965	8.6599	9.80787	9.07193	6.11976	9.23813	5.97751	8.5607	8.66591	8.92015	6.41383	79.6927	57.6146	64.0512	72.542	67.0987	45.2636	68.328	44.2115	63.3175	64.0957	65.9761	47.4386
Q9QZQ1	Afdn	Afadin	2	12.4425	7.40849	6.77986	8.76294	12.0272	8.02764	9.8894	4.83969	8.96839	6.86844	8.87705	5.1084	274.352	163.354	149.493	193.219	265.194	177.006	218.057	106.713	197.749	151.446	195.735	112.638
Q91ZZ3	Sncb	Beta-synuclein	2	9.82384	5.86059	9.82924	9.65108	5.57221	4.58183	6.78317	3.96938	11.0126	12.6345	12.8447	7.43689	119.981	71.5769	120.047	117.871	68.0548	55.959	82.8446	48.479	134.5	154.308	156.875	90.8286
P68433	H3c11	Histone H3.1	2	10.6613	4.5732	3.21464	4.01302	10.4612	3.34592	19.3875	30.1689	3.84065	3.41325	4.26406	2.65633	730.137	313.195	220.154	274.831	716.436	229.145	1327.75	2066.11	263.026	233.756	292.023	181.918
Q8R001	Mapre2	Microtubule-associated protein RP/EB family member 2	2	8.07049	8.75142	9.38458	9.7899	7.45518	7.33904	8.60953	7.48462	9.38784	7.91084	7.2565	8.56006	82.4313	89.3863	95.8533	99.9933	76.1466	74.9604	87.9371	76.4473	95.8866	80.8007	74.1173	87.4318
Q8CFX1	H6pd	GDH/6PGL endoplasmic bifunctional protein	2	8.95516	10.1732	10.545	9.42814	6.90368	7.71063	4.47409	6.4922	10.3242	7.53788	7.84195	9.61381	167.751	190.567	197.533	176.611	129.322	144.438	83.81	121.614	193.397	141.202	146.898	180.089
P97450	Atp5pf	ATP synthase-coupling factor 6, mitochondrial	2	4.54049	2.61207	3.41754	3.05306	2.8852	2.18973	4.36685	67.5906	3.45804	0.896764	2.23613	2.75355	56.9594	32.7678	42.8723	38.2999	36.1942	27.4696	54.7811	847.908	43.3803	11.2497	28.0517	34.5427
Q9D5V6	Syap1	Synapse-associated protein 1	2	13.9655	7.31022	7.25935	9.89161	7.90841	4.87529	6.52325	4.31422	14.4719	9.80683	8.14228	5.53116	163.082	85.3649	84.7709	115.509	92.3503	56.9311	76.1751	50.3792	168.995	114.519	95.0813	64.59
Q61581	Igfbp7	Insulin-like growth factor-binding protein 7	2	10.4621	9.9234	7.46499	12.3544	7.96476	4.19421	5.15754	6.36586	13.0124	9.72831	7.49086	5.88113	31.8654	30.2246	22.7368	37.629	24.259	12.7747	15.7088	19.3891	39.6331	29.6304	22.8156	17.9127
B1AZP2	Dlgap4	Disks large-associated protein 4	2	8.43942	9.20464	10.2922	9.43389	6.70057	6.77229	8.43618	5.12967	9.77638	9.88623	8.59614	7.33236	81.0244	88.371	98.8126	90.572	64.3302	65.0187	80.9933	49.2484	93.8601	94.9148	82.529	70.3958
O55126	Nipsnap2	Protein NipSnap homolog 2	2	9.64357	11.862	6.73663	11.241	5.26281	5.55231	6.21916	14.5808	6.08167	7.18107	6.94279	8.69616	138.707	170.616	96.8954	161.683	75.6969	79.8609	89.4525	209.721	87.4748	103.288	99.8607	125.08
Q8BGK2	Adprhl1	[Protein ADP-ribosylarginine] hydrolase-like protein 1	2	6.3665	10.3931	10.2696	7.06864	6.27519	9.04677	6.5029	8.98133	6.73511	6.93357	8.87766	12.5497	68.98	112.607	111.269	76.5875	67.9906	98.0202	70.4578	97.3112	72.9738	75.1241	96.1879	135.974
Q9CPT4	Mydgf	Myeloid-derived growth factor	2	15.4049	7.38267	8.20862	14.5079	6.46321	3.81329	6.30159	4.12595	13.2231	9.4129	6.4699	4.68592	494.774	237.116	263.644	465.964	207.585	122.475	202.394	132.517	424.7	302.323	207.8	150.502
O08663	Metap2	Methionine aminopeptidase 2	2	8.33304	7.66385	6.59182	9.19573	8.20067	4.79427	6.86354	6.24867	7.33942	10.637	17.0811	7.05082	225.188	207.104	178.134	248.501	221.611	129.558	185.477	168.861	198.337	287.45	461.592	190.538
P43137	Reg1	Lithostathine-1	2	12.2007	6.59467	7.68988	8.06408	6.90968	12.8136	7.16449	3.46259	13.5062	8.17604	7.22201	6.19601	218.057	117.863	137.437	144.125	123.493	229.011	128.047	61.885	241.389	146.126	129.075	110.738
Q9R0P4	Smap	Small acidic protein	2	7.71304	9.88612	6.58477	9.05771	8.50056	7.18305	9.31287	5.40774	11.492	10.4775	9.87973	4.50496	155.646	199.498	132.878	182.781	171.538	144.951	187.93	109.126	231.904	211.431	199.369	90.9082
O89017	Lgmn	Legumain	2	9.25544	9.75177	10.6383	10.4165	6.34872	6.53039	5.9486	6.82715	8.20267	7.62463	9.9263	8.52957	576.102	606.996	662.176	648.372	395.174	406.482	370.269	424.954	510.573	474.593	617.86	530.921
Q91YR1	Twf1	Twinfilin-1	2	8.71161	9.0611	11.3458	10.245	7.8354	6.05575	5.82299	5.91921	8.51882	8.52854	9.16888	8.78689	53.3798	55.5213	69.5205	62.7758	48.0109	37.1062	35.68	36.2696	52.1985	52.2581	56.1817	53.8411
Q922D4	Ppp6r3	Serine/threonine-protein phosphatase 6 regulatory subunit 3	2	10.3221	8.45198	9.92649	8.87787	8.08824	6.90369	7.03053	5.82168	10.0932	8.59756	7.43032	8.45634	93.6582	76.6893	90.0683	80.5536	73.3889	62.6408	63.7917	52.8232	91.5807	78.0102	67.4192	76.7289
Q9CQ10	Chmp3	Charged multivesicular body protein 3	2	10.4726	8.41457	6.39444	10.4866	6.69986	6.66749	6.91046	5.02936	10.8089	10.0548	10.4197	7.64119	191.501	153.868	116.928	191.757	122.513	121.921	126.364	91.9663	197.65	183.861	190.534	139.726
P25785	Timp2	Metalloproteinase inhibitor 2	2	10.1895	11.1209	9.43742	10.6096	8.1918	5.27936	5.8581	5.37696	9.40369	8.24338	8.40368	7.88558	35.7373	39.004	33.0995	37.2106	28.7308	18.5161	20.5459	18.8584	32.9812	28.9117	29.4739	27.6568
Q05D44	Eif5b	Eukaryotic translation initiation factor 5B	2	10.3882	8.8975	8.05347	10.0554	8.71651	5.59978	7.60341	6.79452	7.15554	7.55935	11.4353	7.74109	59.3236	50.8109	45.9909	57.4232	49.7773	31.9786	43.4207	38.8014	40.8631	43.1691	65.3033	44.207
P03987	P03987	Ig gamma-3 chain C region	2	7.62394	11.053	10.1311	7.38999	8.39196	4.833	6.3389	9.61242	7.59522	10.761	6.51432	9.7552	76.7424	111.259	101.979	74.3874	84.4732	48.6488	63.8072	96.7584	76.4533	108.32	65.573	98.1956
O70591	Pfdn2	Prefoldin subunit 2	2	6.85617	11.0528	9.72398	8.22707	6.17425	9.04279	8.22648	6.91631	5.42486	7.34307	9.08755	11.9247	257.178	414.594	364.751	308.601	231.599	339.199	308.579	259.434	203.489	275.442	340.878	447.301
Q9R0X4	Acot9	Acyl-coenzyme A thioesterase 9, mitochondrial	2	9.523	11.2502	12.2421	10.7292	4.63642	5.94593	5.64538	7.14924	7.02752	8.93137	6.76347	10.1562	73.7722	87.1521	94.8363	83.1164	35.9171	46.0616	43.7333	55.3833	54.4404	69.189	52.3948	78.6774
Q61419	Cmah	Cytidine monophosphate-N-acetylneuraminic acid hydroxylase	2	10.4436	14.1931	11.5562	10.1177	5.83389	8.47199	6.6487	4.77602	8.00397	7.24606	4.6069	8.10175	35.7164	48.5392	39.5214	34.6018	19.9514	28.9735	22.738	16.3336	27.3729	24.7809	15.7552	27.7073
O35129	Phb2	Prohibitin-2	2	4.78203	9.45511	11.4123	7.33947	6.22687	5.48016	5.56255	21.2721	4.80554	9.29472	7.94808	6.42105	84.6155	167.303	201.934	129.868	110.181	96.9684	98.4263	376.399	85.0315	164.465	140.637	113.617
Q02788	Col6a2	Collagen alpha-2(VI) chain	2	5.91684	7.42175	5.95277	6.46643	3.61498	3.70241	3.73115	40.694	5.67096	4.23206	5.3703	7.22637	71.9342	90.2302	72.3711	78.6159	43.9493	45.0122	45.3616	494.739	68.945	51.4514	65.2896	87.8549
Q91WG5	Prkag2	5'-AMP-activated protein kinase subunit gamma-2	2	10.636	7.04928	7.25236	8.06593	11.1745	9.16257	10.1009	6.74267	7.64088	8.05832	7.05761	7.05899	162.201	107.503	110.6	123.007	170.413	139.731	154.041	102.827	116.525	122.891	107.63	107.651
Q9D7H3	RtcA	RNA 3'-terminal phosphate cyclase	2	6.25259	8.24686	9.4844	8.54339	8.89505	9.13906	9.77338	6.38267	8.126	10.0408	8.01636	7.09944	100.937	133.131	153.109	137.918	143.595	147.534	157.774	103.037	131.18	162.091	129.41	114.608
Q8R5F3	Oard1	ADP-ribose glycohydrolase OARD1	2	7.52307	7.65491	8.31724	9.4364	7.35172	6.62104	7.32133	6.3496	9.01593	8.76001	11.8652	9.78354	93.45	95.0877	103.315	117.217	91.3215	82.2451	90.944	78.8734	111.994	108.815	147.387	121.529
Q3TCH7	Cul4a	Cullin-4A	2	9.32696	9.64938	10.871	10.3284	5.08756	6.46426	9.312	6.306	8.57847	8.20701	6.14174	9.72711	47.13	48.7592	54.9324	52.1906	25.7079	32.6645	47.0544	31.8648	43.3478	41.4708	31.0348	49.152
Q9CQ54	Ndufc2	NADH dehydrogenase [ubiquinone] 1 subunit C2	2	4.35258	7.81079	9.27071	6.3547	4.1703	4.1833	5.66337	35.128	4.30078	7.19527	5.67235	5.89784	78.4851	140.843	167.168	114.587	75.1983	75.4327	102.121	633.423	77.5511	129.744	102.283	106.349
O35309	Nmi	N-myc-interactor	2	7.37348	11.5564	14.3522	12.6826	4.91918	8.80201	4.63381	6.0915	7.9003	5.99549	4.01811	11.6749	165.883	259.988	322.885	285.323	110.668	198.021	104.248	137.042	177.735	134.882	90.3964	262.654
P01727	P01727	Ig lambda-1 chain V region S43	2	6.73553	10.1693	9.26344	7.94086	9.46882	6.21901	5.95915	5.21444	8.51765	9.93121	8.58054	12	365.607	551.995	502.823	431.033	513.971	337.57	323.465	283.042	462.341	539.07	465.755	651.365
Q9CS42	Prps2	Ribose-phosphate pyrophosphokinase 2	2	7.36127	9.71298	9.42467	10.4591	6.56642	7.83438	5.31366	4.92582	10.7808	11.7059	6.94807	8.96695	85.8155	113.231	109.87	121.929	76.5493	91.3308	61.945	57.4237	125.679	136.464	80.9985	104.534
Q9D855	Uqcrb	Cytochrome b-c1 complex subunit 7	2	3.29124	11.298	10.6478	5.67052	2.76444	5.96788	5.79001	33.7156	3.28605	5.39723	5.49948	6.67179	14.3145	49.1382	46.3101	24.6626	12.0233	25.9559	25.1823	146.638	14.2919	23.474	23.9187	29.0174
O08800	Serpinb8	Serpin B8	2	8.73637	9.14913	11.0837	9.34844	7.51096	9.17623	9.03027	6.57188	8.88245	7.08541	5.69703	7.72819	145.389	152.258	184.452	155.575	124.996	152.709	150.28	109.368	147.82	117.914	94.8088	128.611
P62311	Lsm3	U6 snRNA-associated Sm-like protein LSm3	2	8.95256	9.81658	10.5847	8.61697	6.77406	8.97392	10.405	6.80899	6.86053	7.41128	7.71646	7.07891	84.5978	92.7624	100.021	81.4266	64.0119	84.7996	98.323	64.342	64.829	70.0334	72.9172	66.8926
P63163	Snrpn	Small nuclear ribonucleoprotein-associated protein N	2	9.45412	11.3132	9.57511	12.1066	5.15072	5.36295	6.45135	5.82548	10.6387	10.4698	5.98564	7.66631	146.983	175.886	148.864	188.221	80.0781	83.3776	100.299	90.5686	165.4	162.774	93.0586	119.188
Q91YT0	Ndufv1	NADH dehydrogenase [ubiquinone] flavoprotein 1, mitochondrial	2	7.65519	9.98499	10.6315	7.72802	7.50424	6.46847	6.72586	12.1546	7.13806	9.56924	8.0525	6.38734	103.002	134.35	143.049	103.982	100.971	87.0345	90.4978	163.542	96.044	128.756	108.348	85.9429
P56391	Cox6b1	Cytochrome c oxidase subunit 6B1	2	5.65628	9.12168	8.64287	7.78297	6.53514	5.93712	6.05253	15.1746	6.52034	11.0864	9.29978	8.1903	99.7864	160.922	152.475	137.305	115.291	104.741	106.777	267.706	115.03	195.583	164.064	144.491
Q9WU84	Ccs	Copper chaperone for superoxide dismutase	2	7.79956	7.95882	7.27236	8.675	8.3651	9.28465	10.0282	6.23621	7.59197	9.52954	10.2493	7.00936	441.312	450.323	411.482	490.846	473.311	525.341	567.41	352.855	429.566	539.197	579.92	396.601
Q9DB26	Phyhd1	Phytanoyl-CoA dioxygenase domain-containing protein 1	2	9.0201	8.91485	8.66749	9.37279	7.94552	9.57528	8.2097	5.7143	9.90823	8.68268	6.07192	7.91715	116.98	115.615	112.407	121.554	103.044	124.18	106.47	74.1077	128.498	112.604	78.7456	102.676
Q9DBK7	Uba7	E1 ubiquitin-activating enzyme	2	8.06232	7.74859	8.40049	8.64668	4.55922	6.05345	4.35145	25.4728	6.89015	6.14426	6.60792	7.0627	270.861	260.321	282.222	290.493	153.171	203.371	146.191	855.781	231.481	206.422	221.999	237.278
Q9DC69	Ndufa9	NADH dehydrogenase [ubiquinone] 1 alpha subcomplex subunit 9, mitochondrial	2	4.70798	10.9097	9.23356	6.27102	4.10607	5.45475	4.85037	32.5539	4.18742	7.01373	5.57633	5.13518	59.9157	138.841	117.51	79.8075	52.2555	69.4193	61.7278	414.294	53.2908	89.2595	70.9666	65.3524
P19536	Cox5b	Cytochrome c oxidase subunit 5B, mitochondrial	2	8.3611	8.8607	7.12228	7.63638	5.29629	5.09864	9.71118	17.4255	7.61957	7.06332	8.73032	7.07474	119.408	126.543	101.716	109.058	75.6383	72.8156	138.689	248.86	108.818	100.874	124.681	101.037
P12787	Cox5a	Cytochrome c oxidase subunit 5A, mitochondrial	2	4.99881	10.254	9.71889	7.0223	4.39107	5.39006	5.8339	27.2352	4.51708	7.59211	6.68455	6.36198	275.792	565.729	536.206	387.431	242.262	297.378	321.865	1502.61	249.214	418.868	368.797	351
Q8K003	Tma7	Translation machinery-associated protein 7	2	6.91563	4.58689	2.37989	10.3852	5.68649	3.08909	8.90838	5.07825	19.8397	14.9862	15.9338	2.21049	510.307	338.468	175.613	766.325	419.608	227.945	657.353	374.726	1463.98	1105.84	1175.76	163.113
Q91YE8	Synpo2	Synaptopodin-2	2	4.80493	3.13452	5.14696	6.48784	6.01473	4.92694	5.18105	43.0301	5.22025	4.7039	6.92013	4.42864	19.1434	12.4883	20.5061	25.8483	23.9634	19.6295	20.6419	171.437	20.7981	18.7409	27.5706	17.6442
Q9DAW9	Cnn3	Calponin-3	2	7.28414	8.61044	9.82165	9.51089	6.11971	5.18769	5.58125	4.66393	8.20144	9.28954	8.71032	17.019	98.1659	116.04	132.363	128.175	82.4732	69.9127	75.2166	62.8542	110.528	125.192	117.386	229.359
Q8R422	Cd109	CD109 antigen	2	8.41452	10.0754	10.3574	9.03198	6.53313	9.03791	7.98623	7.34834	7.77966	6.94676	8.19332	8.29529	76.5678	91.6811	94.2473	82.1863	59.4481	82.2403	72.6706	66.8661	70.7909	63.2119	74.555	75.4828
Q9CQX8	Mrps36	28S ribosomal protein S36, mitochondrial	2	5.48278	14.7984	7.94464	9.58871	4.79268	6.25779	10.3034	15.488	5.69413	7.22892	6.82691	5.59358	14.0625	37.9558	20.3768	24.5936	12.2925	16.0503	26.4267	39.7244	14.6046	18.5411	17.51	14.3467
O54782	Man2b2	Epididymis-specific alpha-mannosidase	2	9.21833	8.09494	9.75886	9.5078	9.43895	8.42318	9.47036	5.93325	9.13708	8.35801	5.62962	7.0296	230.436	202.354	243.948	237.672	235.951	210.559	236.736	148.317	228.405	208.93	140.727	175.723
P01837	Igkc	Immunoglobulin kappa constant	2	7.80487	8.69608	8.893	6.68555	9.18194	6.57248	5.82126	7.41821	8.58699	10.397	7.58076	12.3619	38.3864	42.7696	43.7381	32.8813	45.1592	32.3252	28.6305	36.4847	42.2331	51.1352	37.2842	60.7989
O35295	Purb	Transcriptional activator protein Pur-beta	2	7.87335	10.1311	11.1103	9.90173	6.84936	7.92824	5.56986	5.63743	7.63657	8.52067	10.4849	8.35638	55.1178	70.9236	77.7785	69.3176	47.9493	55.5021	38.9921	39.4651	53.4602	59.6494	73.4004	58.4993
Q8CI32	Bag5	BAG family molecular chaperone regulator 5	2	7.52065	11.5226	10.1688	8.976	6.04227	10.2583	5.8409	8.93033	6.70941	6.51294	8.13356	9.38426	73.1595	112.09	98.9198	87.3169	58.7781	99.7907	56.8192	86.8726	65.2679	63.3567	79.1218	91.2883
P52430	Pon1	Serum paraoxonase/arylesterase 1	2	4.0081	8.747	7.73764	5.19749	3.73372	12.0096	5.55612	6.21077	6.04057	9.62812	6.25168	24.8792	115.796	252.705	223.544	150.158	107.869	346.963	160.519	179.432	174.515	278.161	180.614	718.771
Q9CQL1	Magohb	Protein mago nashi homolog 2	2	9.40616	10.7104	10.3727	10.6293	6.51641	7.81519	5.8196	6.09541	9.40273	8.1773	5.07929	9.97556	129.099	146.999	142.365	145.886	89.4374	107.263	79.8737	83.6592	129.052	112.233	69.713	136.914
Q7TMF3	Ndufa12	NADH dehydrogenase [ubiquinone] 1 alpha subcomplex subunit 12	2	4.21576	9.40983	9.88014	6.62288	5.28697	7.44679	6.46793	23.846	5.45222	5.99545	8.53886	6.8372	24.4801	54.6411	57.3721	38.4578	30.7004	43.2421	37.558	138.469	31.66	34.8144	49.5835	39.7023
Q62009	Postn	Periostin	2	8.30279	8.79405	9.30032	9.42266	6.27961	7.10354	7.69899	6.34388	10.1737	8.74978	7.90276	9.92798	92.7033	98.1883	103.841	105.207	70.1138	79.3132	85.9616	70.8314	113.592	97.694	88.2368	110.849
Q5SSW2	Psme4	Proteasome activator complex subunit 4	2	7.03702	8.43953	9.97126	9.42011	8.25948	7.90431	9.66333	7.55859	9.04676	9.11968	6.34963	7.23029	60.2549	72.264	85.3795	80.6602	70.7223	67.6811	82.7428	64.7209	77.4634	78.0878	54.3691	61.9098
P11531	Dmd	Dystrophin	2	9.20558	8.15916	6.55969	8.64601	7.10771	6.31931	7.30275	12.84	9.76892	8.71687	7.94679	7.42726	71.8417	63.6753	51.1928	67.4747	55.4696	49.3168	56.9917	100.205	76.2381	68.0277	62.0179	57.9634
P99027	Rplp2	60S acidic ribosomal protein P2	2	5.68295	8.56455	9.43194	7.58132	4.60952	5.75695	6.0629	10.3063	6.98528	11.4553	14.7767	8.78628	130.099	196.067	215.924	173.558	105.525	131.793	138.797	235.94	159.913	262.245	338.281	201.143
Q61024	Asns	Asparagine synthetase [glutamine-hydrolyzing]	2	9.06983	7.2491	11.5918	8.71804	6.70214	8.66376	5.3223	4.74106	9.82226	8.27375	10.2191	9.62688	94.2076	75.2958	120.403	90.5536	69.6146	89.9898	55.2823	49.245	102.023	85.9388	106.145	99.9937
Q9DCT2	Ndufs3	NADH dehydrogenase [ubiquinone] iron-sulfur protein 3, mitochondrial	2	5.13136	9.08412	9.61209	7.00494	6.74072	6.86559	7.19157	17.2813	8.30686	8.95151	7.12961	6.70029	35.3478	62.5767	66.2137	48.2541	46.434	47.2942	49.5397	119.044	57.2225	61.6632	49.1129	46.1555
P57722	Pcbp3	Poly(rC)-binding protein 3	2	10.1054	7.26714	12.932	8.78265	3.26035	4.11971	4.63545	5.44091	7.60435	8.15081	11.6716	16.0297	140.968	101.375	180.398	122.516	45.4811	57.469	64.6635	75.8995	106.079	113.702	162.816	223.611
Q7TPZ8	Cpa1	Carboxypeptidase A1	2	13.0559	4.75415	6.49157	5.86193	5.53161	29.7484	5.95119	1.48691	8.06168	5.13883	9.80396	4.11382	128.219	46.6893	63.7521	57.5686	54.3246	292.152	58.4452	14.6026	79.1718	50.4672	96.2823	40.4008
Q9ER05	Ctrl	Chymopasin	2	15.9142	6.86754	5.82457	8.14826	14.532	8.10635	10.1417	4.58739	6.95041	7.10514	7.50329	4.31915	342.188	147.666	125.24	175.204	312.467	174.303	218.067	98.6381	149.448	152.775	161.336	92.8705
P62242	Rps8	40S ribosomal protein S8	2	5.80945	8.02283	9.01934	7.16403	9.08963	7.61981	8.51855	7.7344	7.33448	10.2099	11.4287	8.04889	82.4802	113.905	128.053	101.712	129.051	108.183	120.943	109.81	104.132	144.956	162.26	114.275
P16254	Srp14	Signal recognition particle 14 kDa protein	2	12.5111	10.5204	8.40557	12.6706	7.52885	4.10548	5.30606	4.07139	9.60331	8.23776	9.20494	7.8346	261.39	219.8	175.615	264.722	157.298	85.7746	110.858	85.0624	200.639	172.109	192.316	163.686
Q8VI63	Mob2	MOB kinase activator 2	2	6.23369	7.9748	11.2628	7.01318	4.95456	6.86909	7.85636	9.90876	4.91351	8.18887	9.61457	15.2098	173.264	221.658	313.047	194.93	137.711	190.925	218.366	275.412	136.57	227.608	267.235	422.753
P83870	Phf5a	PHD finger-like domain-containing protein 5A	2	8.25224	8.95009	6.70729	11.4484	9.25349	4.82781	6.37519	4.4114	13.7554	10.1565	9.94371	5.91858	160.125	173.666	130.147	222.142	179.553	93.6779	123.703	85.598	266.907	197.074	192.946	114.843
Q8BH44	Coro2b	Coronin-2B	2	8.60363	10.035	8.32634	9.00693	7.55616	6.50081	7.30937	6.97919	6.71963	8.97424	11.0972	8.89146	45.743	53.3532	44.2687	47.8872	40.1739	34.5629	38.8618	37.1063	35.7263	47.7134	59.0008	47.2733
Q9Z204	Hnrnpc	Heterogeneous nuclear ribonucleoproteins C1/C2	2	16.778	7.92744	6.77101	11.4084	7.40743	4.44864	4.31113	5.48291	11.0009	5.59444	12.0328	6.83687	269.508	127.34	108.764	183.255	118.987	71.4593	69.2506	88.073	176.71	89.8646	193.286	109.822
P26350	Ptma	Prothymosin alpha	2	11.6212	5.96823	5.99197	7.57876	9.13248	5.74929	4.49079	3.6584	13.9264	6.44952	20.0538	5.37909	603.887	310.134	311.368	393.824	474.562	298.757	233.36	190.106	723.676	335.144	1042.08	279.52
Q3U7R1	Esyt1	Extended synaptotagmin-1	2	13.2224	7.67268	6.80882	12.3897	8.83784	4.58599	7.30187	6.92162	11.834	9.04433	6.36756	5.01315	232.318	134.809	119.631	217.688	155.281	80.5758	128.294	121.613	207.923	158.909	111.878	88.0811
Q9D2Z4	Senp8	Sentrin-specific protease 8	2	9.29497	7.72363	8.33308	9.77108	8.16165	7.91244	6.3426	5.97879	11.1895	9.17177	9.14897	6.97153	301.627	250.636	270.413	317.077	264.85	256.763	205.821	194.015	363.105	297.629	296.889	226.23
[truncated: 385 more rows]
