# Supplementary material for: Mustn1 is a smooth muscle cell-secreted microprotein that modulates skeletal muscle extracellular matrix composition
Source: Mol Metab. 2024 Mar 6;82:101912. doi: 10.1016/j.molmet.2024.101912 (PMC10950823; doi:10.1016/j.molmet.2024.101912)
Supplement: Multimedia component 6 [file mmc6.xlsx]

## Sheet: Supplementary_File_5_Muscle-MS
Protein.Group	Protein.Ids	Protein.Names	Genes	First.Protein.Description	Significant KO_WT	-Log p-value KO_WT	q-value KO_WT	Difference KO_WT	Test statistic KO_WT
A0A075B5M7	A0A0B4J1J1;A0A0B4J1J2;A0A0G2JDV4;A0A075B5M7	A0A075B5M7_MOUSE	Igkv5-39	Isoform of A0A0G2JDV4, Protein Igkv5-39	NA	0.849883	0.268125	0.758505	1.28899
A0A075B5P2	P01837;A0A075B5P2	A0A075B5P2_MOUSE	Igkc	Isoform of P01837, Protein Igkc (Fragment)	NA	0.14359	0.792903	0.256304	0.323257
A0A075B5P3	F6TQW2;P01863;P01864;P01865;A0A075B5P3;A0A0A6YY53	A0A075B5P3_MOUSE	Ighg2b	Isoform of P01867, Protein Ighg2b (Fragment)	NA	0.419687	0.561642	0.219289	0.636043
A0A075B5P4;A0A0A6YWR2	A0A075B5P4;A0A0A6YWR2	A0A075B5P4_MOUSE;A0A0A6YWR2_MOUSE	Ighg1	Isoform of P01869, Ig gamma-1 chain C region secreted form (Fragment)	NA	0.398401	0.495564	0.536181	0.763101
A0A075B5P5	A0A075B5P5;P03987;P03987-2	A0A075B5P5_MOUSE	Ighg3	Protein Ighg3 (Fragment)	NA	0.589776	0.598522	-0.120554	-0.592403
A0A075B680;A0A0A6YXZ4;A0A0G2JFL3	A0A0A6YXZ4;A0A075B680;A0A0G2JFL3	A0A075B680_MOUSE;A0A0A6YXZ4_MOUSE;A0A0G2JFL3_MOUSE	Ighv1-62-2;Ighv1-71	Isoform of A0A0A6YXZ4, Protein Ighv1-62-2	NA	0	0.996663	NA	0
A0A087WNW3;A0A087WP14;A0A087WP48;A0A087WP85;A0A087WPW5;A0A087WPX0;A0A087WQ25;A0A087WQD0;A0A087WQF8;A0A087WQG4;A0A087WQI3;A0A087WQQ5;A0A087WRS1;A0A087WS04;A0A087WS23;A0A087WS29;F8VQC7	A0A087WNW3;A0A087WP14;A0A087WP48;A0A087WP85;A0A087WPW5;A0A087WPX0;A0A087WQ25;A0A087WQD0;A0A087WQF8;A0A087WQG4;A0A087WQI3;A0A087WQQ5;A0A087WRS1;A0A087WS04;A0A087WS23;A0A087WS29;F8VQC7	A0A087WNW3_MOUSE;A0A087WP14_MOUSE;A0A087WP48_MOUSE;A0A087WP85_MOUSE;A0A087WPW5_MOUSE;A0A087WPX0_MOUSE;A0A087WQ25_MOUSE;A0A087WQD0_MOUSE;A0A087WQF8_MOUSE;A0A087WQG4_MOUSE;A0A087WQI3_MOUSE;A0A087WQQ5_MOUSE;A0A087WRS1_MOUSE;A0A087WS04_MOUSE;A0A087WS23_MOUSE;A0A087WS29_MOUSE;F8VQC7_MOUSE	Ktn1	Isoform of Q61595, Kinectin	NA	1.00378	0.404991	-0.194015	-0.912238
A0A087WPC9	A0A087WPC9	A0A087WPC9_MOUSE	Dnah7b	Isoform of L7N1Y0, Protein Dnah7b (Fragment)	NA	0.355973	0.71073	-0.0973369	-0.434677
A0A087WPL5;E9QNN1	A0A087WPL5;E9QNN1	A0A087WPL5_MOUSE;E9QNN1_MOUSE	Dhx9	Isoform of O70133, ATP-dependent RNA helicase A	NA	0.134329	0.856133	0.0647278	0.225126
A0A087WQ94;A0A087WQM0;A0A087WQS0;E9Q0S6	E9Q0S6;A0A087WQ94;A0A087WQM0;A0A087WQS0;A0A087WRU0	A0A087WQ94_MOUSE;A0A087WQM0_MOUSE;A0A087WQS0_MOUSE;E9Q0S6_MOUSE	Tns1	Isoform of E9Q0S6, Protein Tns1 (Fragment)	NA	0.460547	0.717408	0.0754485	0.42293
A0A087WR45;Q3UKG2	A0A087WR45;Q3UKG2	A0A087WR45_MOUSE;Q3UKG2_MOUSE	Prob1	Protein Prob1	NA	0.261066	0.790645	0.0702089	0.32637
A0A087WS16;J3QQ16	A0A087WS16;J3QQ16	A0A087WS16_MOUSE;J3QQ16_MOUSE	Col6a3	Isoform of E9PWQ3, Protein Col6a3	NA	0.225817	0.724015	-0.17796	-0.416114
A0A087WSE3;E9QQ25	A0A087WSE3;E9QQ25	A0A087WSE3_MOUSE;E9QQ25_MOUSE	Speg	Isoform of Q62407, Striated muscle-specific serine/threonine-protein kinase (Fragment)	NA	0.794726	0.599106	0.0977581	0.584347
A0A087WSI7;J3QPC5	J3QPC5;A0A087WSI7	A0A087WSI7_MOUSE;J3QPC5_MOUSE	Zfp850	Isoform of J3QPC5, Protein Zfp850	NA	1.09562	0.365663	-0.229482	-1.03516
A0A087WSU3	A0A087WSU3	A0A087WSU3_MOUSE	Ndufs1	Isoform of Q91VD9, NADH-ubiquinone oxidoreductase 75 kDa subunit, mitochondrial (Fragment)	NA	0.758443	0.469585	-0.181032	-0.790605
A0A0A6YW07;Q80ZJ2;Q924B0	A0A0A6YW07;Q80ZJ2;Q924B0	A0A0A6YW07_MOUSE;Q80ZJ2_MOUSE;Q924B0_MOUSE	Impa1	Isoform of O55023, Inositol monophosphatase 1	NA	0.627555	0.528337	-0.15712	-0.686442
A0A0A6YX73;Q8K1M3	A0A0A6YX73;Q8K1M3	A0A0A6YX73_MOUSE;Q8K1M3_MOUSE	Prkar2a	Isoform of P12367, cAMP-dependent protein kinase type II-alpha regulatory subunit	NA	0.262805	0.774432	0.0808762	0.348781
A0A0A6YXD3	A0A0A6YXD3	A0A0A6YXD3_MOUSE	Ndufs2	Isoform of Q91WD5, NADH dehydrogenase [ubiquinone] iron-sulfur protein 2, mitochondrial (Fragment)	NA	1.52465	0.294488	0.251178	1.21346
A0A0A6YY53;F6TQW2	F6TQW2;A0A0A6YY53	A0A0A6YY53_MOUSE;F6TQW2_MOUSE	Ighg2c	Isoform of F6TQW2, Protein Ighg2c (Fragment)	NA	0.919956	0.201507	-1.28243	-1.5313
A0A0G2JDY6;A0A0G2JDZ8;A0A0G2JGI1	A0A0G2JDY6;A0A0G2JDZ8;A0A0G2JGI1	A0A0G2JDY6_MOUSE;A0A0G2JDZ8_MOUSE;A0A0G2JGI1_MOUSE	Nexn	Isoform of Q7TPW1, Nexilin (Fragment)	NA	0.394397	0.673545	-0.112192	-0.484323
A0A0G2JFH2	A0A0G2JFH2	A0A0G2JFH2_MOUSE	Map4	Isoform of P27546, Microtubule-associated protein 4 (Fragment)	NA	0.00676228	0.997139	0.00114791	0.00723741
A0A0G2JGC8;E9Q6Q4;E9Q912;Q3TU36	E9Q912;A0A0G2JGC8;E9Q6Q4;Q3TU36	A0A0G2JGC8_MOUSE;E9Q6Q4_MOUSE;E9Q912_MOUSE;Q3TU36_MOUSE	Rap1gds1	Isoform of E9Q912, Protein Rap1gds1	NA	0.353566	0.734139	0.0828881	0.402158
A1L3P4;B0QZV3	A1L3P4;B0QZV3	A1L3P4_MOUSE;B0QZV3_MOUSE	Slc9a6	Sodium/hydrogen exchanger	NA	0.99558	0.446862	0.161757	0.831642
A2A4P3;A2A4P4;A2A4P5	A2A4P4;A2A4P3;A2A4P5	A2A4P3_MOUSE;A2A4P4_MOUSE;A2A4P5_MOUSE	Gm27029;Ptges3l	Isoform of A2A4P4, Protein Gm27029	NA	0.377972	0.665756	-0.123349	-0.49454
A2A542	A2A542	A2A542_MOUSE	Cacnb1	Isoform of Q8R3Z5, Voltage-dependent L-type calcium channel subunit beta-1	NA	0.253103	0.819093	0.0541027	0.283219
A2A8E2	Q8BHG2;A2A8E2;B7ZC71;B7ZC72;Q8BHG2-2;Q8BHG2-3	A2A8E2_MOUSE	0610037L13Rik	Isoform of Q8BHG2, Protein 0610037L13Rik	NA	0.254827	0.82387	0.0506721	0.274237
A2A8Z1	A2A8Z1;A0A0A6YXH3;E9PXZ2;E9Q6C1;F6UHR6	OSBL9_MOUSE	Osbpl9	Oxysterol-binding protein-related protein 9	NA	0.119741	0.832728	-0.162537	-0.265579
A2AAJ9	A2AAJ9;A2AAJ9-3;F6TJX7;H7BX05	OBSCN_MOUSE	Obscn	Obscurin	NA	0.941038	0.495786	0.135905	0.743856
A2ABU4	A2ABU4	MYOM3_MOUSE	Myom3	Myomesin-3	+	4.35056	0.0128571	0.647632	2.84337
A2AE91;Q8R5I6	Q8R5I6;A2AE91	A2AE91_MOUSE;Q8R5I6_MOUSE	Gstm4	Isoform of Q8R5I6, Protein Gstm4	NA	0.198087	0.792235	0.0972083	0.323644
A2AEX7;A2AEX8	A2AEX7;A2AEX8	A2AEX7_MOUSE;A2AEX8_MOUSE	Fhl1	Isoform of P97447, Four and a half LIM domains protein 1	NA	0.33869	0.56216	-0.40566	-0.642967
A2AFQ2;Q99N15	A2AFQ2;Q99N15	A2AFQ2_MOUSE;Q99N15_MOUSE	Hsd17b10	Isoform of O08756, 3-hydroxyacyl-CoA dehydrogenase type-2	NA	1.06859	0.542291	-0.103801	-0.658522
A2AJ88-3	A2AJ88;A2AJ88-2;A2AJ88-3	PLPL7_MOUSE	Pnpla7	Isoform of A2AJ88, Isoform 3 of Patatin-like phospholipase domain-containing protein 7	NA	0.317016	0.713914	0.107456	0.429447
A2AJI0;A2AJI0-2	A2AJI0;A2AJI0-2;A2AJI1;A8Y5P4	MA7D1_MOUSE	Map7d1	MAP7 domain-containing protein 1	NA	1.17242	0.354462	0.231254	1.08737
A2AKD7	A2AKD7	A2AKD7_MOUSE	Snta1	Isoform of Q61234, Alpha-1-syntrophin	NA	1.32924	0.3316	-0.245811	-1.13419
A2AKU9	A2AKU9	A2AKU9_MOUSE	Atp5c1	Isoform of Q91VR2, ATP synthase subunit gamma	NA	0.420618	0.566406	0.212693	0.631624
A2AMM0	A2AMM0	MURC_MOUSE	Murc	Muscle-related coiled-coil protein	NA	1.05345	0.395152	-0.196576	-0.934915
A2AN08;A2AN08-3;A2AN08-5	A2AN08;A2AN08-3;A2AN08-5;F6SSP6	UBR4_MOUSE	Ubr4	E3 ubiquitin-protein ligase UBR4	NA	0.525695	0.697855	0.0785001	0.452054
A2APY7	A2APY7	NDUF5_MOUSE	Ndufaf5	NADH dehydrogenase [ubiquinone] 1 alpha subcomplex assembly factor 5	NA	0.0581207	0.949771	-0.0186706	-0.086013
A2AQ53	A2AQ53	A2AQ53_MOUSE	Fbn1	Isoform of Q61554, Fibrillin-1	NA	1.0005	0.366945	0.245564	1.01074
A2AQB2	A2AQB2	A2AQB2_MOUSE	Neb	Isoform of E9Q1W3, Protein Neb	NA	0.0428881	0.961456	0.0143991	0.0653027
A2AQP0	A2AQP0	MYH7B_MOUSE	Myh7b	Myosin-7B	NA	2.26029	0.0847778	-0.512753	-1.92984
A2ASS6	A2ASS6;A2ASS6-2;E9Q8K5;E9Q8N1	TITIN_MOUSE	Ttn	Titin	NA	0.330477	0.753745	0.0769911	0.377287
A2ASS6-3	A2ASS6-3	TITIN_MOUSE	Ttn	Isoform of A2ASS6, Isoform 3 of Titin	NA	1.00069	0.514037	0.12036	0.707758
A2AT65;A2AT68	A2AT65;A2AT68	A2AT65_MOUSE;A2AT68_MOUSE	Ttn	Isoform of A2ASS6, Titin (Fragment)	NA	1.37597	0.33216	0.240074	1.13656
A2AUC9	A2AUC9	KLH41_MOUSE	Klhl41	Kelch-like protein 41	NA	2.48006	0.328669	-0.17727	-1.15245
A2AWP8;A2AWP8-2;A2AWP8-3;A2AWP8-4;Q8C033;Q8C033-2	A2AWP8;Q8C033;A2AWP4;A2AWP6;A2AWP8-2;A2AWP8-3;A2AWP8-4;F7BCP8;F7BQE4;Q8C033-2	ARGAL_MOUSE;ARHGA_MOUSE	Arhgef10;Arhgef10l	Rho guanine nucleotide exchange factor 10-like protein	NA	0.0400423	0.961579	0.0175913	0.0684145
A2BG95;A3KG49;Q52KH6	A2BG95;A3KG49;Q52KH6	A2BG95_MOUSE;A3KG49_MOUSE;Q52KH6_MOUSE	Gm5640;Gm5936;OTTMUSG00000017677	Protein Gm5936	NA	0	0.997028	NA	0
A2CEK3	A2CEK3	A2CEK3_MOUSE	Pgm2	Isoform of Q7TSV4, Phosphoglucomutase-2	NA	2.78465	0.154845	-0.290159	-1.60406
A2RTH5	A2RTH5	A2RTH5_MOUSE	Lcmt1	Leucine carboxyl methyltransferase 1	NA	0.151813	0.86629	0.0469135	0.211023
A3KFU5;A3KFU8;D3Z5M2;Q6PHQ9;Q91YZ8	D3Z5M2;Q6PHQ9;A3KFU5;A3KFU8;Q91YZ8	A3KFU5_MOUSE;A3KFU8_MOUSE;D3Z5M2_MOUSE;Q6PHQ9_MOUSE;Q91YZ8_MOUSE	Gm10110;Pabpc4	Isoform of Q6PHQ9, Polyadenylate-binding protein	NA	0.000169396	1	2.79744e-05	0.000178649
A3KFX0	A3KFX0	5NT1A_MOUSE	Nt5c1a	Cytosolic 5'-nucleotidase 1A	NA	0.125011	0.922088	0.0224106	0.132278
A3KG59	A3KG59	P20D2_MOUSE	Pm20d2	Peptidase M20 domain-containing protein 2	NA	0.493159	0.671349	0.0934356	0.486451
A3KGK3;A3KGK3-2	A3KGK3;A3KGK3-2;Z4YL23	FR1L4_MOUSE	Fer1l4	Fer-1-like protein 4	NA	1.11286	0.307929	0.329148	1.20784
A3KMP2;A3KMP2-2	A3KMP2;A3KMP2-2	TTC38_MOUSE	Ttc38	Tetratricopeptide repeat protein 38	NA	0.777916	0.387272	0.2827	0.949652
A6H584	A6H584	CO6A5_MOUSE	Col6a5	Collagen alpha-5(VI) chain	NA	1.28774	0.166632	0.646829	1.5685
A6H630	A6H630	ARMT1_MOUSE	Armt1	Protein-glutamate O-methyltransferase	NA	1.0124	0.480685	0.136596	0.763772
A6H644	A6H644	A6H644_MOUSE	Ppp1r12b	Isoform of Q8BG95, Protein phosphatase 1 regulatory subunit	NA	0.322148	0.687297	0.131007	0.46959
A6X935;A6X935-2	A6X935;A6X935-2;E9PVD2;E9Q5L2	ITIH4_MOUSE	Itih4	Inter alpha-trypsin inhibitor, heavy chain 4	NA	0.905025	0.351826	0.318167	1.06975
A6ZI46;Q9CPQ9	A6ZI46;Q9CPQ9	A6ZI46_MOUSE;Q9CPQ9_MOUSE	Aldoart1	Fructose-bisphosphate aldolase	NA	0.427888	0.718288	0.078849	0.422173
A8DUK4	A8DUK4;P02088;E9Q223	A8DUK4_MOUSE	Hbbt1	Beta-globin	NA	1.26977	0.29545	-0.300549	-1.21453
B0QZL1	B0QZL1	B0QZL1_MOUSE	Eno1	Isoform of P17182, Enolase (Fragment)	NA	0.0158967	0.989998	-0.00346041	-0.0196699
B1AR13	B1AR13;B2RWE3;Z4YKM2	CISD3_MOUSE	Cisd3	CDGSH iron-sulfur domain-containing protein 3, mitochondrial	NA	3.09787	0.188228	0.237338	1.4733
B1AR69	B1AR69	B1AR69_MOUSE	Myh13	Protein Myh13	NA	2.08627	0.23679	0.250919	1.34645
B1AVZ0	B1AVZ0	UPP_MOUSE	Uprt	Uracil phosphoribosyltransferase homolog	NA	0.118971	0.846835	0.104861	0.239413
B1AXP6;B1AXP6-2;B1AXP6-3;B1AXP6-4	B1AXP6;B1AXP6-2;B1AXP6-3;B1AXP6-4	TOM5_MOUSE	Tomm5	Mitochondrial import receptor subunit TOM5 homolog	NA	0.0627399	0.924838	-0.0389216	-0.119037
B1AY13	B1AY13;B1AY13-2;E9PV45	UBP24_MOUSE	Usp24	Ubiquitin carboxyl-terminal hydrolase 24	NA	0.124486	0.894123	-0.0377852	-0.173735
B7ZNL3;E9Q448;F8WID5	B7ZNL3;E9Q448;F8WID5	B7ZNL3_MOUSE;E9Q448_MOUSE;F8WID5_MOUSE	Tpm1	Isoform of P58771, Tpm1 protein	NA	0.0249925	0.963445	-0.049786	-0.0624565
B8JJ66;B8JJ69	B8JJ69;B8JJ66	B8JJ66_MOUSE;B8JJ69_MOUSE	2310061I04Rik	Isoform of B8JJ69, MCG141136, isoform CRA_a	NA	0.149309	0.842179	0.068936	0.245079
B8QI34	B8QI34	B8QI34_MOUSE	Ppfia2	Isoform of Q8BSS9, Liprin-alpha 2	NA	0.706785	0.487251	-0.173798	-0.755473
B9EJ54	B9EJ54	B9EJ54_MOUSE	Nup205	MCG21756, isoform CRA_b	NA	1.82507	0.128237	0.467859	1.731
B9EJR8	B9EJR8	DAAF5_MOUSE	Dnaaf5	Dynein assembly factor 5, axonemal	NA	1.0941	0.189927	0.743793	1.51885
D3YU50	D3YU50	D3YU50_MOUSE	Mybpc1	Protein Mybpc1	NA	0.593334	0.434475	0.322477	0.888269
D3YUT2	D3YUT2	D3YUT2_MOUSE	Alpk3	Isoform of Q924C5, Alpha-protein kinase 3	NA	2.50199	0.137633	0.338962	1.67595
D3YUT6;Q91V77	D3YUT6;Q91V77	D3YUT6_MOUSE;Q91V77_MOUSE	S100a1	Isoform of P56565, Protein S100-A1	NA	1.18571	0.279673	-0.344689	-1.24827
D3YVB6;E9Q1Q9	D3YVB6;E9Q1Q9	D3YVB6_MOUSE;E9Q1Q9_MOUSE	Khk	Isoform of P97328, Ketohexokinase (Fragment)	NA	0.227103	0.780059	-0.0927961	-0.34259
D3YXK2	D3YXK2;S4R1M2	SAFB1_MOUSE	Safb	Scaffold attachment factor B1	NA	0.939784	0.207278	1.02523	1.50863
D3YY68;F6ZFU0;Q80T06;Q91VK2	D3YY68;F6ZFU0;Q80T06;Q91VK2	D3YY68_MOUSE;F6ZFU0_MOUSE;Q80T06_MOUSE;Q91VK2_MOUSE	Eef1d	Isoform of P57776, Elongation factor 1-delta	NA	0.486077	0.654739	0.103781	0.510183
D3YYM6;Q91V55	D3YYM6;Q91V55	D3YYM6_MOUSE;Q91V55_MOUSE	Rps5	Isoform of P97461, 40S ribosomal protein S5 (Fragment)	NA	0.0743066	0.93703	-0.0215492	-0.10393
D3YYU8	D3YYU8;A0A0A0MQG1	OBSL1_MOUSE	Obsl1	Obscurin-like protein 1	NA	0.488923	0.599011	0.143582	0.592244
D3YZZ5;E9Q7G1	D3YZZ5;E9Q7G1	D3YZZ5_MOUSE;E9Q7G1_MOUSE	Tmed7	Protein Tmed7	NA	0.629878	0.447574	0.257341	0.828743
D3Z0L8;D3Z761	D3Z0L8;D3Z761	D3Z0L8_MOUSE;D3Z761_MOUSE	Actn4	Isoform of P57780, Alpha-actinin-4 (Fragment)	NA	0.256368	0.76293	0.0913328	0.362381
D3Z0Y2;Q6GT24	D3Z0Y2;Q6GT24	D3Z0Y2_MOUSE;Q6GT24_MOUSE	Prdx6	Isoform of O08709, Peroxiredoxin-6	NA	0.0110952	0.98922	0.0062006	0.0211337
D3Z1D3	D3Z1D3	D3Z1D3_MOUSE	3425401B19Rik	Protein 3425401B19Rik	NA	0.312464	0.689677	-0.134405	-0.463283
D3Z4I3;Q62176	D3Z4I3;Q62176;G3UWQ8;G3UXN1	RBM24_MOUSE;RBM38_MOUSE	Rbm24;Rbm38	RNA-binding protein 24	NA	1.10439	0.381914	0.203616	0.96777
D3Z6F5	D3Z6F5	D3Z6F5_MOUSE	Atp5a1	Isoform of Q03265, ATP synthase subunit alpha	NA	2.96017	0.0539259	-0.486587	-2.11921
D3Z6I7;E9Q0M9;E9QA15;E9QA16;Q8VCQ8	E9QA15;D3Z6I7;E9Q0M9;E9Q9F3;E9QA16;Q8VCQ8;S4R1T7	D3Z6I7_MOUSE;E9Q0M9_MOUSE;E9QA15_MOUSE;E9QA16_MOUSE;Q8VCQ8_MOUSE	Cald1	Isoform of E9QA15, Protein Cald1	NA	0.306903	0.714696	0.109937	0.42645
D3Z7G8	D3Z7G8	D3Z7G8_MOUSE	Slc4a4	Isoform of O88343, Electrogenic sodium bicarbonate cotransporter 1 (Fragment)	NA	1.18431	0.227117	-0.434805	-1.59502
D3Z7H8	D3Z7H8	D3Z7H8_MOUSE	Cilp2	Protein Cilp2	+	4.15211	0.016	0.814797	3.05212
D3Z7P3	D3Z7P3;D3Z7P3-2;D3Z7P4	GLSK_MOUSE	Gls	Glutaminase kidney isoform, mitochondrial	NA	2.14529	0.126386	0.403979	1.70985
D3Z7X0	D3Z7X0;F6RGT6	D3Z7X0_MOUSE	Acad12	MCG142036	NA	0.977752	0.302949	-0.40563	-1.24714
D6RHB0	D6RHB0	D6RHB0_MOUSE	Fam175a	Isoform of Q8BPZ8, BRCA1-A complex subunit Abraxas	NA	0.191677	0.736945	-0.263345	-0.414972
E9PUM4	E9PUM4	E9PUM4_MOUSE	Tln2	Isoform of Q71LX4, Talin-2	NA	0.983808	0.364785	0.252776	1.02529
E9PV24-2	E9PV24;E9PV24-2	FIBA_MOUSE	Fga	Isoform of E9PV24, Isoform 2 of Fibrinogen alpha chain	NA	1.05036	0.348455	-0.267324	-1.06818
E9PV66	E9PV66	E9PV66_MOUSE	Myo18b	Protein Myo18b	NA	0	0.997395	-0.498851	0
E9PVA8	E9PVA8	E9PVA8_MOUSE	Gcn1l1	Protein Gcn1l1	NA	0.438981	0.562859	0.200738	0.634639
E9PWQ3	E9PWQ3;A0A087WS16;J3QQ16	E9PWQ3_MOUSE	Col6a3	Protein Col6a3	NA	2.07222	0.153014	0.358311	1.6002
E9PWZ3	E9PWZ3;S4R242	E9PWZ3_MOUSE	Rpl3l	Protein Rpl3l	NA	0.119687	0.921436	0.0234408	0.133565
E9PX61;E9Q2E4	E9Q2E4;E9PX61;Q6GQX8	E9PX61_MOUSE;E9Q2E4_MOUSE	Gm15800	Isoform of E9Q2E4, Protein Gm15800	NA	1.91954	0.233159	-0.2644	-1.37921
E9PYF4;E9PYI7;F6VG99	E9PYF4;E9PYI7;F6TFN2;F6VG99	E9PYF4_MOUSE;E9PYI7_MOUSE;F6VG99_MOUSE	Lmo7	Protein Lmo7	NA	1.77558	0.364655	0.168511	1.02067
E9PZ16	B1B0C7;E9PZ16	E9PZ16_MOUSE	Hspg2	Isoform of Q05793, Basement membrane-specific heparan sulfate proteoglycan core protein	NA	1.20893	0.434752	0.151727	0.856724
E9PZQ0	E9PZQ0;K3W4M2	RYR1_MOUSE	Ryr1	Ryanodine receptor 1	NA	0.402208	0.788749	0.0538901	0.332117
E9Q0F0	E9Q0F0	E9Q0F0_MOUSE	Krt78	Protein Krt78	NA	1.72113	0.0957917	0.647534	1.82498
E9Q1W3	E9Q1W3;A2AQA9;A2AQB2	E9Q1W3_MOUSE	Neb	Protein Neb	NA	0.286376	0.788908	0.0672008	0.332549
E9Q236;E9Q467	E9Q236;E9Q467	E9Q236_MOUSE;E9Q467_MOUSE	Abcc4	Protein Abcc4	NA	0.215747	0.842943	-0.0456727	-0.243083
E9Q394	E9Q394	E9Q394_MOUSE	Akap13	Isoform of E9Q474, Protein Akap13	NA	1.04419	0.203009	0.704108	1.61459
E9Q3C1	E9Q3C1	E9Q3C1_MOUSE	C2cd2	Protein C2cd2	NA	0.285169	0.674541	-0.18212	-0.489309
E9Q3H6	E9Q3H6	E9Q3H6_MOUSE	Coq10a	Protein Coq10a	NA	0.862262	0.636379	-0.0818348	-0.534629
E9Q3P4	E9Q3P4	E9Q3P4_MOUSE	Cenpf	Protein Cenpf	NA	0.232455	0.795548	0.0719151	0.312762
E9Q453;E9Q455;E9Q456;G5E8R0;G5E8R1;G5E8R2;S4R261	E9Q453;E9Q455;E9Q456;G5E8R0;G5E8R1;G5E8R2;S4R261	E9Q453_MOUSE;E9Q455_MOUSE;E9Q456_MOUSE;G5E8R0_MOUSE;G5E8R1_MOUSE;G5E8R2_MOUSE;S4R261_MOUSE	Tpm1	Isoform of P58771, Tropomyosin alpha-1 chain	NA	0.00440255	0.997033	0.00183944	0.00755404
E9Q4Z2	E9Q4Z2	ACACB_MOUSE	Acacb	Acetyl-CoA carboxylase 2	NA	1.58016	0.431933	0.135718	0.864573
E9Q616	E9Q616	E9Q616_MOUSE	Ahnak	Protein Ahnak	NA	0.223564	0.809355	0.0670182	0.297678
E9Q6R7	E9Q6R7	E9Q6R7_MOUSE	Utrn	Protein Utrn	NA	1.38881	0.222165	0.379955	1.38228
E9Q8T1	E9Q8T1	E9Q8T1_MOUSE	Tacc2	Isoform of Q9JJG0, Transforming acidic coiled-coil-containing protein 2	NA	0.21608	0.827196	0.0550178	0.267422
E9Q9K5	E9Q9K5	TRDN_MOUSE	Trdn	Triadin	NA	2.42715	0.236562	-0.230037	-1.34565
E9QA62	E9QA62	E9QA62_MOUSE	Lmod3	Protein Lmod3	NA	0.756171	0.379219	0.317525	0.974087
E9QAS7;Q3TZT4;Q7TNC9	E9QAS7;Q3TZT4;Q7TNC9	E9QAS7_MOUSE;Q3TZT4_MOUSE;Q7TNC9_MOUSE	Inpp5a	Protein Inpp5a	NA	0.469033	0.597731	0.149458	0.591283
E9QK82	E9QK82	E9QK82_MOUSE	Mpz	Isoform of P27573, Myelin protein P0	NA	1.19236	0.264751	-0.377917	-1.28566
E9QLJ0	E9QLJ0	E9QLJ0_MOUSE	Cmya5	Isoform of Q70KF4, Cardiomyopathy-associated protein 5	NA	0.864667	0.587911	0.0992031	0.604157
E9QMK9	Q8BH86;E9QMK9;Q8BH86-2	E9QMK9_MOUSE	9030617O03Rik	Isoform of Q8BH86, Protein 9030617O03Rik	NA	0.146073	0.900067	0.0272611	0.157096
E9QP49	E9QP49	E9QP49_MOUSE	Ehbp1l1	Isoform of Q99MS7, EH domain-binding protein 1-like protein 1	NA	0.443237	0.573807	-0.186547	-0.622439
E9QPE7	E9QPE7	E9QPE7_MOUSE	Myh11	Isoform of O08638, Myosin-11	NA	0.947359	0.313685	-0.40607	-1.17391
E9QPQ8	E9QPQ8	E9QPQ8_MOUSE	Mrpl48	Isoform of Q8JZS9, 39S ribosomal protein L48, mitochondrial	NA	0.0418327	0.959151	-0.018666	-0.0720905
E9QQ96	E9QQ96;Z4YJE4	E9QQ96_MOUSE	Obscn	Isoform of A2AAJ9, Obscurin	NA	0.568238	0.637196	0.100087	0.530975
F2Z4A3	F2Z4A3	F2Z4A3_MOUSE	Fat1	Protein Fat1	NA	1.71137	0.281826	0.241975	1.23952
F6QSC4;Q8JZN1	A9XX86;F6QSC4;Q8JZN1	F6QSC4_MOUSE;Q8JZN1_MOUSE	Mgl2	Isoform of A9XX86, Protein Mgl2 (Fragment)	NA	1.58862	0.0961224	0.742842	1.856
F6RDH3	F6RDH3	F6RDH3_MOUSE	Neb	Isoform of E9Q1W3, Protein Neb (Fragment)	NA	1.00848	0.408748	-0.191034	-0.907202
F6UR10	F6UR10	F6UR10_MOUSE	Spcs1	Isoform of Q9D958, Signal peptidase complex subunit 1	NA	2.11393	0.054807	0.715914	2.18682
F6X9B6	F6X9B6	F6X9B6_MOUSE	Neb	Isoform of E9Q1W3, Protein Neb (Fragment)	NA	0.173896	0.817141	-0.0858488	-0.287324
F7B5B5;Q8VHM5	Q8VHM5;F7B5B5	F7B5B5_MOUSE;Q8VHM5_MOUSE	Hnrnpr	Isoform of Q8VHM5, Protein Hnrnpr	NA	0.207633	0.791855	-0.0917534	-0.32519
F7DCJ0	F7DCJ0	F7DCJ0_MOUSE	Obscn	Isoform of A2AAJ9, Obscurin (Fragment)	NA	0.141139	0.852029	0.0646276	0.231365
F8VPN4	F8VPN4;A0A0G2JGI9;E0CYU6	F8VPN4_MOUSE	Agl	Protein Agl	NA	0.0017476	1	0.000229994	0.00158421
F8VQC1	F8VQC1	F8VQC1_MOUSE	Srp72	Signal recognition particle subunit SRP72	NA	0.425538	0.644283	-0.12222	-0.520203
F8VQJ3	F8VQJ3	F8VQJ3_MOUSE	Lamc1	Isoform of P02468, Laminin subunit gamma-1	NA	0.218495	0.824251	-0.0580923	-0.275848
F8WGM8	F8WGM8	F8WGM8_MOUSE	Actg1	Isoform of P63260, Actin, cytoplasmic 2 (Fragment)	NA	0.62211	0.535738	0.150197	0.670953
G3UW82	G3UW82	G3UW82_MOUSE	Myh2	MCG140437, isoform CRA_d	+	2.76711	0.0379394	0.648221	2.30224
G3UWS1	G3UWS1	G3UWS1_MOUSE	Neb	Isoform of E9Q1W3, Protein Neb (Fragment)	NA	0.402765	0.534509	0.301084	0.672843
G3X8Q1	G3X8Q1	G3X8Q1_MOUSE	Cabin1	Calcineurin binding protein 1, isoform CRA_a	NA	0.657327	0.599176	-0.11177	-0.593149
G3X8U3	G3X8U3	G3X8U3_MOUSE	2210016F16Rik	MCG6895	NA	0.0773839	0.931258	0.024518	0.112666
G3X8Y1	G3X8Y1;Q38HM4;Q9ERP3;A2A9L4;E9QAT9;F8VPZ1;Q38HM4-2	G3X8Y1_MOUSE	Trim55	MCG19772	NA	1.58945	0.229012	0.315693	1.36974
G3X952	G3X952	G3X952_MOUSE	Zkscan2	MCG20985, isoform CRA_a	NA	0.299781	0.722825	0.105746	0.415151
G3X972	G3X972	G3X972_MOUSE	Sec24c	Protein Sec24c	NA	0.630906	0.598175	0.113177	0.588018
G3X9D8	G3X9D8	G3X9D8_MOUSE	Klhl31	Isoform of Q8BWA5, Kelch-like protein 31	NA	0.222121	0.82434	-0.0551623	-0.271078
G3X9E8	B2RXC8;G3X9E8	G3X9E8_MOUSE	Ppp2r3a	Isoform of B2RXC8, MCG15724, isoform CRA_a	NA	0.671344	0.509627	-0.161624	-0.714972
G5E829	G5E829;Q0VF55;Q9R0K7;A2ALL9;F8WHB1;Q8C048;S4R1C4	AT2B1_MOUSE	Atp2b1	Plasma membrane calcium-transporting ATPase 1	NA	0.137163	0.900431	0.02869	0.157795
G5E867	F2Z3U3;F2Z3X7;F2Z4B7;G5E867	G5E867_MOUSE	Raph1	Isoform of F2Z3U3, MCG116540, isoform CRA_b	NA	0.591968	0.453307	0.271456	0.890265
G5E895	G5E895;S4R2G9	G5E895_MOUSE	Akr1b10	MCG142264, isoform CRA_b	NA	1.11826	0.42242	-0.165589	-0.87623
G5E8J6	G5E8J6	G5E8J6_MOUSE	Hrc	Histidine rich calcium binding protein, isoform CRA_a	NA	0.433388	0.598227	-0.165003	-0.589781
G5E8K5;G5E8K5-2;G5E8K5-3	G5E8K5;G5E8K2;G5E8K3;G5E8K5-2;G5E8K5-3;S4R1S2;S4R2K9;S4R2S8	ANK3_MOUSE	Ank3	Ankyrin-3	NA	0.523235	0.789127	0.0482216	0.331634
G5E8T3;Q9D104	G5E8T3;Q9D104	G5E8T3_MOUSE;Q9D104_MOUSE	Srp19	Isoform of Q9D7A6, Signal recognition particle 19 kDa protein	NA	0.336375	0.636242	-0.186106	-0.537365
G5E8X1	Q9DCS2;D3YZM4;E9Q5B2;E9Q7K5;G5E8X1	G5E8X1_MOUSE	0610011F06Rik	Isoform of Q9DCS2, Protein 0610011F06Rik	NA	0.175264	0.875544	-0.036977	-0.19983
H3BK79	H3BK79	H3BK79_MOUSE	Nucb1	Isoform of Q02819, Nucleobindin-1 (Fragment)	NA	0.516918	0.516593	0.212987	0.713767
H3BLA9	H3BLA9	H3BLA9_MOUSE	Senp6	Isoform of Q6P7W0, Sentrin-specific protease 6 (Fragment)	NA	2.28587	0.155608	-0.330904	-1.6016
H7BXC3	H7BXC3	H7BXC3_MOUSE	Tpi1	Isoform of P17751, Triosephosphate isomerase	NA	0.861168	0.447665	-0.179887	-0.829883
J3QP53	J3QP53	J3QP53_MOUSE	Gm5294	Protein Gm5294	NA	2.59054	0.0829367	0.43085	1.90695
J9JIB2	J9JIB2	J9JIB2_MOUSE	Obscn	Isoform of A2AAJ9, Obscurin (Fragment)	NA	0.872887	0.519234	0.126597	0.69802
L7N1X8;Q000W5	L7N1X8;Q000W5	L7N1X8_MOUSE;Q000W5_MOUSE	Gbp10;Gbp6	Protein Gbp6	NA	0	0.996297	NA	0
O08528	O08528;Q91W97;E9Q5B5	HXK2_MOUSE	Hk2	Hexokinase-2	NA	2.24061	0.469325	-0.106373	-0.789285
O08529	O08529	CAN2_MOUSE	Capn2	Calpain-2 catalytic subunit	NA	0.0828365	0.944669	-0.0164159	-0.0943769
O08532	O08532;E9Q1X8;O08532-2;O08532-3;O08532-4;O08532-5	CA2D1_MOUSE	Cacna2d1	Voltage-dependent calcium channel subunit alpha-2/delta-1	NA	1.12394	0.612444	-0.0813861	-0.566859
O08539-2	O08539;O08539-2;Q6P1B9	BIN1_MOUSE	Bin1	Isoform of O08539, Isoform 2 of Myc box-dependent-interacting protein 1	NA	0.595121	0.580865	-0.129454	-0.614908
O08547	O08547;A0A0G2JF08;D6RES2;E9Q6R3	SC22B_MOUSE	Sec22b	Vesicle-trafficking protein SEC22b	NA	0.318016	0.770915	0.0696025	0.353217
O08553	O08553	DPYL2_MOUSE	Dpysl2	Dihydropyrimidinase-related protein 2	NA	1.30922	0.365051	0.197382	1.01352
O08579	O08579;B7FAU5;Q3THM8	EMD_MOUSE	Emd	Emerin	NA	0.907501	0.411803	-0.201317	-0.891657
O08583	O08583	THOC4_MOUSE	Alyref	THO complex subunit 4	NA	0.0106865	0.99561	0.00218789	0.0127949
O08600	O08600	NUCG_MOUSE	Endog	Endonuclease G, mitochondrial	NA	0.23691	0.8326	-0.0483028	-0.259844
O08605	O08605;A2A8W8	MKNK1_MOUSE	Mknk1	MAP kinase-interacting serine/threonine-protein kinase 1	NA	0.572493	0.519293	-0.18108	-0.698592
O08609;O08609-2;O08609-3	O08609;A2BFB0;A2BFB1;A2BFB2;O08609-2;O08609-3	MLX_MOUSE	Mlx	Max-like protein X	NA	0	0.998124	-1.00136	0
O08638-2	O08638;E9QPE7;O08638-2	MYH11_MOUSE	Myh11	Isoform of O08638, Isoform 2 of Myosin-11	NA	1.00814	0.323315	-0.352455	-1.15917
O08663	O08663;M0QWX0;Q3TMN1;Q3UI33	MAP2_MOUSE	Metap2	Methionine aminopeptidase 2	NA	1.70068	0.455267	0.119955	0.811667
O08677-2	O08677;D3YTY9;O08677-2;O08677-3	KNG1_MOUSE	Kng1	Isoform of O08677, Isoform LMW of Kininogen-1	NA	0.995736	0.370424	0.234241	0.989049
O08709	O08709;D3Z0Y2;Q6GT24	PRDX6_MOUSE	Prdx6	Peroxiredoxin-6	NA	0.338992	0.747811	-0.0776628	-0.382877
O08715;O08715-4;O08715-6	O08715;O08715-2;O08715-3;O08715-4;O08715-5;O08715-6	AKAP1_MOUSE	Akap1	A-kinase anchor protein 1, mitochondrial	NA	0.0447988	0.956484	0.0194308	0.0759096
O08749	O08749	DLDH_MOUSE	Dld	Dihydrolipoyl dehydrogenase, mitochondrial	NA	0.318732	0.788413	-0.0610517	-0.330054
O08756	O08756;A2AFQ2;Q99N15	HCD2_MOUSE	Hsd17b10	3-hydroxyacyl-CoA dehydrogenase type-2	NA	2.72849	0.293697	-0.18481	-1.21342
O08759;O08759-2;O08759-3	O08759;O08759-2;O08759-3	UBE3A_MOUSE	Ube3a	Ubiquitin-protein ligase E3A	NA	1.84454	0.151972	0.407811	1.60991
O08788;O08788-2	O08788;D3YX34;E9Q3M3;E9Q586;O08788-2	DCTN1_MOUSE	Dctn1	Dynactin subunit 1	NA	3.5731	0.214537	0.206088	1.39665
O08795;O08795-2	O08795;O08795-2	GLU2B_MOUSE	Prkcsh	Glucosidase 2 subunit beta	NA	1.32799	0.336462	0.232619	1.10488
O08807	O08807;B1AZS9	PRDX4_MOUSE	Prdx4	Peroxiredoxin-4	NA	0.819691	0.51653	-0.134039	-0.704726
O08808	O08808;D3Z074;E9PV41;E9PXV7;Q6NS79	DIAP1_MOUSE	Diaph1	Protein diaphanous homolog 1	NA	0.360541	0.636859	0.166852	0.537749
O08810	O08810;A2AH85;G3UZ34	U5S1_MOUSE	Eftud2	116 kDa U5 small nuclear ribonucleoprotein component	NA	0.264182	0.674143	-0.226917	-0.489448
O08911	O08911	MK12_MOUSE	Mapk12	Mitogen-activated protein kinase 12	NA	0.124426	0.899579	0.0333225	0.163622
O08915	O08915;D3YW40	AIP_MOUSE	Aip	AH receptor-interacting protein	NA	0.538902	0.453633	0.327353	0.821316
O08917	O08917;G3UWW8;G3UZZ5	FLOT1_MOUSE	Flot1	Flotillin-1	NA	0.550188	0.560715	0.151075	0.637717
O08967;P63034;P63034-2;P63034-3;Q80YW0;Q9QX11;Q9QX11-2	O08967;P63034;Q80YW0;Q9QX11;A2A517;D3YU95;D3YU96;D3Z5C3;D6RCZ5;G5E8Q4;P63034-2;P63034-3;Q3TZ02;Q99KH2;Q9QX11-2	CYH1_MOUSE;CYH2_MOUSE;CYH3_MOUSE;CYH4_MOUSE	Cyth1;Cyth2;Cyth3;Cyth4	Cytohesin-3	NA	0.160535	0.856222	-0.0512652	-0.225569
O08997	O08997	ATOX1_MOUSE	Atox1	Copper transport protein ATOX1	NA	0.252693	0.74456	-0.112754	-0.388855
O09044	O09044;B0R030;Q9D3L3	SNP23_MOUSE	Snap23	Synaptosomal-associated protein 23	NA	0.0182733	0.978434	-0.0130056	-0.0372918
O09061	O09061	PSB1_MOUSE	Psmb1	Proteasome subunit beta type-1	NA	0.835553	0.74186	0.0529119	0.39162
O09110;O09110-2	O09110;O09110-2	MP2K3_MOUSE	Map2k3	Dual specificity mitogen-activated protein kinase kinase 3	NA	1.11565	0.33756	-0.269652	-1.09999
O09111	O09111	NDUBB_MOUSE	Ndufb11	NADH dehydrogenase [ubiquinone] 1 beta subcomplex subunit 11, mitochondrial	NA	0.169275	0.838265	-0.0629694	-0.252624
O09117-2	D6RFU9;O09117-2	SYPL1_MOUSE	Sypl1	Isoform of O09117, Isoform 2 of Synaptophysin-like protein 1	NA	0.707262	0.471066	-0.191322	-0.785581
O09131	O09131	GSTO1_MOUSE	Gsto1	Glutathione S-transferase omega-1	NA	0.0161922	0.990337	-0.0032781	-0.0192113
O09161	O09161;E9PZ67;F6QYE1	CASQ2_MOUSE	Casq2	Calsequestrin-2	NA	3.38362	0.270571	0.181504	1.2632
O09164	O09164	SODE_MOUSE	Sod3	Extracellular superoxide dismutase [Cu-Zn]	NA	1.98084	0.0809714	0.624311	2.00547
O09165	O09165;E9Q489	CASQ1_MOUSE	Casq1	Calsequestrin-1	NA	1.53372	0.333864	-0.215607	-1.12027
O09167	O09167;Q9CQM8	RL21_MOUSE	Rpl21	60S ribosomal protein L21	NA	0.0671964	0.930991	-0.0296346	-0.113049
O09174	O09174	AMACR_MOUSE	Amacr	Alpha-methylacyl-CoA racemase	NA	0.385254	0.718108	0.0844628	0.420278
O35074	O35074;Q8BXC0	PTGIS_MOUSE	Ptgis	Prostacyclin synthase	NA	0.288312	0.629988	0.307063	0.548795
O35114	O35114	SCRB2_MOUSE	Scarb2	Lysosome membrane protein 2	NA	0.420535	0.65197	-0.11966	-0.512499
O35129	O35129;F6Q8V7;F6QPR1	PHB2_MOUSE	Phb2	Prohibitin-2	NA	2.52323	0.372327	-0.140042	-0.986325
O35206	O35206;A2AJY2;A2AJY5;A2AJY7	COFA1_MOUSE	Col15a1	Collagen alpha-1(XV) chain	NA	0.260972	0.795306	-0.0653833	-0.315495
O35215	G3UYJ7;O35215;G3UZN1	DOPD_MOUSE	Ddt	D-dopachrome decarboxylase	NA	1.06893	0.447924	0.151849	0.823995
O35226-2	O35226;O35226-2;O35226-3;O35226-4;O35226-5	PSMD4_MOUSE	Psmd4	Isoform of O35226, Isoform Rpn10B of 26S proteasome non-ATPase regulatory subunit 4	NA	1.17754	0.363032	0.220547	1.02962
O35250;O35250-2	O35250;A2AAN0;O35250-2	EXOC7_MOUSE	Exoc7	Exocyst complex component 7	NA	0.784825	0.371245	0.317105	1.00653
O35286	O35286;Q497W9	DHX15_MOUSE	Dhx15	Pre-mRNA-splicing factor ATP-dependent RNA helicase DHX15	NA	1.09962	0.176729	-0.845715	-1.68793
O35295	O35295	PURB_MOUSE	Purb	Transcriptional activator protein Pur-beta	NA	0.456198	0.597601	0.152206	0.58694
O35343	O35343;A0A0B4J1E7;D3YTN1	IMA3_MOUSE	Kpna4	Importin subunit alpha-3	NA	1.08401	0.348097	0.260515	1.07142
O35344	O35344	IMA4_MOUSE	Kpna3	Importin subunit alpha-4	NA	0.481698	0.754642	-0.0600335	-0.374638
O35350	O35350	CAN1_MOUSE	Capn1	Calpain-1 catalytic subunit	NA	0.0065091	0.999563	-0.000725587	-0.00523983
O35367	O35367	KERA_MOUSE	Kera	Keratocan	NA	1.0819	0.295837	0.366677	1.2151
O35381	O35381;D3YYE1;D3Z7M9;F6UFG6	AN32A_MOUSE	Anp32a	Acidic leucine-rich nuclear phosphoprotein 32 family member A	NA	0.484629	0.593449	-0.14839	-0.597833
O35382	O35382;Q8C391	EXOC4_MOUSE	Exoc4	Exocyst complex component 4	NA	0.861447	0.387569	0.24634	0.947981
O35385	O35385	PPE2_MOUSE	Ppef2	Serine/threonine-protein phosphatase with EF-hands 2	NA	0.0226396	0.978182	-0.0082091	-0.0362071
O35452	O35452;E9Q2T3	O35452_MOUSE	Tnxb	Protein Tnxb	+	3.58446	0.024	0.599183	2.51831
O35459	O35459;F7B227	ECH1_MOUSE	Ech1	Delta(3,5)-Delta(2,4)-dienoyl-CoA isomerase, mitochondrial	NA	0.297656	0.871859	0.0291799	0.204138
O35495;O35495-2;O35495-3;Q04735;Q04735-2	O35495;Q04735;E9PVC7;O35495-2;O35495-3;Q04735-2	CDK14_MOUSE;CDK16_MOUSE	Cdk14;Cdk16	Cyclin-dependent kinase 14	NA	0.223522	0.710427	0.232533	0.444439
O35566	O35566	CD151_MOUSE	Cd151	CD151 antigen	NA	0.545517	0.467842	0.28757	0.795201
O35593	O35593	PSDE_MOUSE	Psmd14	26S proteasome non-ATPase regulatory subunit 14	NA	0.350546	0.710358	-0.0986705	-0.43432
O35609	O35609;E9Q855;Q3UXS0	SCAM3_MOUSE	Scamp3	Secretory carrier-associated membrane protein 3	NA	0.48176	0.51627	0.239741	0.710454
O35639	O35639;A0A0G2JGL7;Q3TET3	ANXA3_MOUSE	Anxa3	Annexin A3	NA	2.16649	0.0963871	0.47005	1.82593
O35643	O35643;Q5SVG4;Q5SVG5	AP1B1_MOUSE	Ap1b1	AP-1 complex subunit beta-1	NA	0.0288749	0.968379	-0.0156059	-0.053716
O35658	O35658;Q8R5L1	C1QBP_MOUSE	C1qbp	Complement component 1 Q subcomponent-binding protein, mitochondrial	NA	1.57577	0.221328	-0.33014	-1.38207
O35660	O35660;A0A087WNU8;D3YVP9;G5E8M7	GSTM6_MOUSE	Gstm6	Glutathione S-transferase Mu 6	NA	0.0980512	0.895838	-0.0503751	-0.171136
O35678	O35678;D3YYS6;E9Q3B9;O35678-2;Q3UFN1	MGLL_MOUSE	Mgll	Monoglyceride lipase	NA	0	0.99849	0.602113	0
O35683	O35683	NDUA1_MOUSE	Ndufa1	NADH dehydrogenase [ubiquinone] 1 alpha subcomplex subunit 1	NA	0.26997	0.712585	0.136755	0.43212
O35685	O35685	NUDC_MOUSE	Nudc	Nuclear migration protein nudC	NA	0.00367136	0.997981	0.00164141	0.00650395
O35714;O35714-2;O35714-3;O35714-4	O35714;B1ASL6;O35714-2;O35714-3;O35714-4	TNR18_MOUSE	Tnfrsf18	Tumor necrosis factor receptor superfamily member 18	NA	0	0.998857	NA	0
O35737	O35737;Q8C2Q7	HNRH1_MOUSE	Hnrnph1	Heterogeneous nuclear ribonucleoprotein H	NA	0.268731	0.859952	0.0336615	0.218744
O35855	O35855;D3Z3D7;D3Z7C8;O88374	BCAT2_MOUSE	Bcat2	Branched-chain-amino-acid aminotransferase, mitochondrial	NA	0.50494	0.687417	-0.084993	-0.466361
O35857	O35857	TIM44_MOUSE	Timm44	Mitochondrial import inner membrane translocase subunit TIM44	NA	0.741573	0.694595	-0.0681661	-0.456329
O35864	O35864;A0A087WQ60;A0A087WQA8	CSN5_MOUSE	Cops5	COP9 signalosome complex subunit 5	NA	0.1883	0.87061	-0.037111	-0.20592
O35887	O35887;G3UWV3;G3UXA3;G3V004;Q6XLQ8	CALU_MOUSE	Calu	Calumenin	NA	0.337056	0.713251	-0.0995213	-0.428243
O35900	O35900	LSM2_MOUSE	Lsm2	U6 snRNA-associated Sm-like protein LSm2	NA	0.652462	0.466482	0.217443	0.804253
O35912	O35912	EMP3_MOUSE	Emp3	Epithelial membrane protein 3	NA	0.160806	0.804789	0.125257	0.305808
O35943	O35943	FRDA_MOUSE	Fxn	Frataxin, mitochondrial	NA	1.07906	0.35889	-0.245551	-1.04325
O35963	O35963	RB33B_MOUSE	Rab33b	Ras-related protein Rab-33B	NA	0.789299	0.432044	-0.213476	-0.872164
O54724	O54724	PTRF_MOUSE	Ptrf	Polymerase I and transcript release factor	NA	0.0141997	0.989632	-0.00416009	-0.0205952
O54734	O54734	OST48_MOUSE	Ddost	Dolichyl-diphosphooligosaccharide--protein glycosyltransferase 48 kDa subunit	NA	0.858728	0.542085	0.115328	0.65897
O54786;O54786-2	O54786;O54786-2	DFFA_MOUSE	Dffa	DNA fragmentation factor subunit alpha	NA	0.313604	0.756303	-0.0785828	-0.372738
O54901	O54901;E9PZI9;E9QMY1;Q05D16;Q80VX2	OX2G_MOUSE	Cd200	OX-2 membrane glycoprotein	NA	0.641321	0.586634	-0.118531	-0.605789
O54931;O54931-2;O54931-3;O54931-4;O54931-5	O54931;A2API8;F7AA26;O54931-2;O54931-3;O54931-4;O54931-5	AKAP2_MOUSE	Akap2	A-kinase anchor protein 2	NA	0.709125	0.371562	0.37542	0.991806
O54940	O54940;Q8BHE3;F6VF29;G5E8U9;Q91VL0	BNIP2_MOUSE	Bnip2	BCL2/adenovirus E1B 19 kDa protein-interacting protein 2	NA	0.290193	0.713141	0.12	0.428313
O54950	O54950	AAKG1_MOUSE	Prkag1	5'-AMP-activated protein kinase subunit gamma-1	NA	0.209595	0.879148	0.0315615	0.194528
O54962	O54962	BAF_MOUSE	Banf1	Barrier-to-autointegration factor	NA	0.140709	0.888961	-0.0362852	-0.180377
O54984	O54984	ASNA_MOUSE	Asna1	ATPase Asna1	NA	0.28918	0.838746	-0.0409037	-0.253058
O54998	O54998;H3BJI5	FKBP7_MOUSE	Fkbp7	Peptidyl-prolyl cis-trans isomerase FKBP7	NA	0.748588	0.362964	0.395289	1.02963
O55003	O55003	BNIP3_MOUSE	Bnip3	BCL2/adenovirus E1B 19 kDa protein-interacting protein 3	NA	0.241702	0.806924	-0.06391	-0.301817
O55013	O55013	TPPC3_MOUSE	Trappc3	Trafficking protein particle complex subunit 3	NA	0.630874	0.45193	0.247685	0.842084
O55023	O55023;A0A0A6YW07;Q80ZJ2;Q924B0	IMPA1_MOUSE	Impa1	Inositol monophosphatase 1	NA	0.0583024	0.944028	-0.0220348	-0.0926787
O55026;O55026-2	O55026;O55026-2	ENTP2_MOUSE	Entpd2	Ectonucleoside triphosphate diphosphohydrolase 2	NA	0.384638	0.555975	0.27962	0.644777
O55028	O55028	BCKD_MOUSE	Bckdk	[3-methyl-2-oxobutanoate dehydrogenase [lipoamide]] kinase, mitochondrial	NA	0.386901	0.634626	0.151195	0.540401
O55029	O55029	COPB2_MOUSE	Copb2	Coatomer subunit beta'	NA	0.812173	0.484228	0.156237	0.759649
O55103	O55103;E9QQ57;O55103-2;Q6NVF7	PRAX_MOUSE	Prx	Periaxin	NA	1.32324	0.236126	-0.371528	-1.34369
O55126	O55126;Q7TMG8	NIPS2_MOUSE	Gbas	Protein NipSnap homolog 2	NA	0.930943	0.701934	-0.0611394	-0.444657
O55131	O55131;E9Q1G8;E9Q9F5	SEPT7_MOUSE	2023-09-07	Septin-7	NA	0.105791	0.895172	0.0442239	0.170598
O55135	O55135	IF6_MOUSE	Eif6	Eukaryotic translation initiation factor 6	NA	0.353294	0.686234	0.117086	0.468899
O55143;O55143-2	O55143;J3KMM5;O55143-2	AT2A2_MOUSE	Atp2a2	Sarcoplasmic/endoplasmic reticulum calcium ATPase 2	NA	0.143141	0.839644	-0.0786343	-0.249241
O55222	O55222;D3YZA5	ILK_MOUSE	Ilk	Integrin-linked protein kinase	NA	0.0491424	0.940488	-0.0362257	-0.0990941
O55226	O55226	CHAD_MOUSE	Chad	Chondroadherin	NA	1.27266	0.151708	0.763472	1.68581
O55234	O55234	PSB5_MOUSE	Psmb5	Proteasome subunit beta type-5	NA	0.644756	0.69101	0.0733638	0.461483
O70133;O70133-2	O70133;A0A087WPL5;E9QNN1;O70133-2;O70133-3;Q3UR42	DHX9_MOUSE	Dhx9	ATP-dependent RNA helicase A	NA	1.61631	0.207578	0.341415	1.41643
O70194	O70194	EIF3D_MOUSE	Eif3d	Eukaryotic translation initiation factor 3 subunit D	NA	1.01241	0.541864	0.106978	0.66139
O70209	O70209	PDLI3_MOUSE	Pdlim3	PDZ and LIM domain protein 3	NA	0.303798	0.832519	0.041597	0.259653
O70250	O70250	PGAM2_MOUSE	Pgam2	Phosphoglycerate mutase 2	NA	0.645097	0.622504	-0.0990575	-0.551555
O70251	O70251;A0A087WS46	EF1B_MOUSE	Eef1b	Elongation factor 1-beta	NA	1.10374	0.313245	-0.324599	-1.1758
O70252	O70252;D3YX62;D3Z4A2	HMOX2_MOUSE	Hmox2	Heme oxygenase 2	NA	2.66796	0.309609	0.179206	1.18235
O70310	O70310	NMT1_MOUSE	Nmt1	Glycylpeptide N-tetradecanoyltransferase 1	NA	0.532172	0.74307	0.0612961	0.390485
O70318	O70318	E41L2_MOUSE	Epb41l2	Band 4.1-like protein 2	NA	1.1857	0.347612	0.238764	1.07057
O70325;O70325-2	Q91XR9;O70325;O70325-2;Q76LV0;S4R1E5	GPX41_MOUSE	Gpx4	Isoform of Q91XR9, Phospholipid hydroperoxide glutathione peroxidase, mitochondrial	NA	0.238206	0.851532	0.0396833	0.2331
O70333	O70333;F6TQQ9	CRIPT_MOUSE	Cript	Cysteine-rich PDZ-binding protein	NA	0.0811323	0.886587	-0.118415	-0.184143
O70373	O70373;E9QQ93	XIRP1_MOUSE	Xirp1	Xin actin-binding repeat-containing protein 1	NA	0.034393	0.969898	-0.0104458	-0.0502072
O70378	O70378;M0QWP2;M0QWY0	EMC8_MOUSE	Emc8	ER membrane protein complex subunit 8	NA	0.700581	0.520351	0.14722	0.696949
O70400	O70400;S4R1V0	PDLI1_MOUSE	Pdlim1	PDZ and LIM domain protein 1	NA	1.06879	0.36778	0.229675	1.00959
O70423	O70423;A2A4I8	AOC3_MOUSE	Aoc3	Membrane primary amine oxidase	NA	0.282183	0.703522	-0.136198	-0.440186
O70435	O70435;E0CX62	PSA3_MOUSE	Psma3	Proteasome subunit alpha type-3	NA	0.119914	0.919984	-0.0238032	-0.134834
O70451	O70451	MOT2_MOUSE	Slc16a7	Monocarboxylate transporter 2	NA	0.0327666	0.954866	0.0486555	0.0775529
O70475	O70475;D3Z3F7	UGDH_MOUSE	Ugdh	UDP-glucose 6-dehydrogenase	NA	2.36041	0.0841081	0.47892	1.9488
O70492	O70492;D3Z6Z0;Q78ZM0	SNX3_MOUSE	Snx3	Sorting nexin-3	NA	0.12736	0.897819	0.0315242	0.160806
O70493	O70493;Q3TGS7;Q3V2H3;Q6ZWQ5	SNX12_MOUSE	Snx12	Sorting nexin-12	NA	0.652607	0.586934	0.117111	0.605877
O70548	O70548	TELT_MOUSE	Tcap	Telethonin	NA	0.0715534	0.931572	0.0263913	0.111748
O70571	O70571	PDK4_MOUSE	Pdk4	[Pyruvate dehydrogenase (acetyl-transferring)] kinase isozyme 4, mitochondrial	NA	0.711969	0.455347	-0.205697	-0.811205
O70578	O70578	CCG1_MOUSE	Cacng1	Voltage-dependent calcium channel gamma-1 subunit	NA	0.487528	0.714068	0.0738988	0.425999
O70591	O70591;F8WJ30	PFD2_MOUSE	Pfdn2	Prefoldin subunit 2	NA	0.496177	0.583951	-0.153351	-0.618348
O70622-2	O70622;O70622-2	RTN2_MOUSE	Rtn2	Isoform of O70622, Isoform 2 of Reticulon-2	NA	0.148527	0.898632	-0.028416	-0.161888
O70624	O70624	MYOC_MOUSE	Myoc	Myocilin	+	4.06002	0.022	0.93883	3.30899
O88207	O88207	CO5A1_MOUSE	Col5a1	Collagen alpha-1(V) chain	NA	0.265377	0.674139	0.217936	0.481602
O88322	O88322	NID2_MOUSE	Nid2	Nidogen-2	NA	0.220951	0.83935	0.0468322	0.248686
O88342	O88342	WDR1_MOUSE	Wdr1	WD repeat-containing protein 1	NA	0.311556	0.804141	0.0542177	0.306536
O88346;O88346-2;O88346-3	O88346;P50752;A0A087WQP1;A0A087WRX3;E9PVN9;E9PZB4;E9Q0G9;E9Q688;E9QA86;J3QPC8;J3QQ13;K3W4R6;K3W4R7;O88346-2;O88346-3;P50752-2;P50752-3;P50752-4;Q6P3Z7	TNNT1_MOUSE	Tnnt1	Troponin T, slow skeletal muscle	NA	0.937712	0.354998	-0.297061	-1.05626
O88441	O88441	MTX2_MOUSE	Mtx2	Metaxin-2	NA	1.87679	0.196467	0.317947	1.45809
O88448	O88447;O88448;D3YXZ3;E9Q7C9;Q5UE59;Q7TNF4;Q8CD76;Q91YS4	KLC2_MOUSE	Klc2	Kinesin light chain 2	NA	0.294175	0.789191	-0.0647977	-0.330126
O88456	O88456;D3YW48	CPNS1_MOUSE	Capns1	Calpain small subunit 1	NA	0.0871949	0.947749	-0.0142171	-0.088261
O88487	O88487;A2BFF5;A2BFF8;A2BFF9;Q3TPJ8	DC1I2_MOUSE	Dync1i2	Cytoplasmic dynein 1 intermediate chain 2	NA	1.46809	0.402935	0.155107	0.919865
O88492	O88492;O88492-2	PLIN4_MOUSE	Plin4	Perilipin-4	NA	1.84221	0.262457	-0.24888	-1.28521
O88543	O88543	CSN3_MOUSE	Cops3	COP9 signalosome complex subunit 3	NA	1.2533	0.556368	-0.0943845	-0.6432
O88544	O88544;D3YV99;D3Z1R9;F6QTS1	CSN4_MOUSE	Cops4	COP9 signalosome complex subunit 4	NA	0.463718	0.710716	0.0784903	0.433356
O88545	O88545;D3Z0F5	CSN6_MOUSE	Cops6	COP9 signalosome complex subunit 6	NA	0.281958	0.787747	-0.0665034	-0.328706
O88569	O88569	ROA2_MOUSE	Hnrnpa2b1	Heterogeneous nuclear ribonucleoproteins A2/B1	NA	0.28516	0.832196	0.0428392	0.259159
O88587;O88587-2	O88587;O88587-2	COMT_MOUSE	Comt	Catechol O-methyltransferase	NA	0.178741	0.761471	-0.207113	-0.365355
O88623;O88623-2;O88623-3;O88623-4	O88623;O88623-2;O88623-3;O88623-4	UBP2_MOUSE	Usp2	Ubiquitin carboxyl-terminal hydrolase 2	NA	0.464721	0.484482	0.34853	0.765854
O88653	O88653;A0A0G2JGQ3	LTOR3_MOUSE	Lamtor3	Ragulator complex protein LAMTOR3	NA	0.427201	0.629911	0.135842	0.54475
O88668	O88668;K4DI63	CREG1_MOUSE	Creg1	Protein CREG1	NA	0.00238359	1	-0.00108193	-0.00422874
O88685	O88685;A0A087WPH7;B7ZCF1;F6Q2E3	PRS6A_MOUSE	Psmc3	26S protease regulatory subunit 6A	NA	0.027332	0.985108	-0.00414912	-0.0270114
O88696	O88696	CLPP_MOUSE	Clpp	ATP-dependent Clp protease proteolytic subunit, mitochondrial	NA	0.318203	0.789643	0.0613095	0.330601
O88712;O88712-2	O88712;O88712-2	CTBP1_MOUSE	Ctbp1	C-terminal-binding protein 1	NA	0.721981	0.523179	-0.141623	-0.692046
O88746	O88746;Q3UDC3	TOM1_MOUSE	Tom1	Target of Myb protein 1	NA	0.0466015	0.961045	-0.0133851	-0.0657822
O88843	O88843	CRADD_MOUSE	Cradd	Death domain-containing protein CRADD	NA	0.638561	0.435075	0.278892	0.86576
O88844	O88844;A0A087WPT4;A0A087WRS9	IDHC_MOUSE	Idh1	Isocitrate dehydrogenase [NADP] cytoplasmic	NA	0.131491	0.890843	-0.0379273	-0.178648
O88851	O88851	RBBP9_MOUSE	Rbbp9	Putative hydrolase RBBP9	NA	1.40129	0.090619	1.26583	1.95135
O88952	O88952	LIN7C_MOUSE	Lin7c	Protein lin-7 homolog C	NA	0.347733	0.665608	-0.140078	-0.503082
O88990	O88990	ACTN3_MOUSE	Actn3	Alpha-actinin-3	NA	0.458656	0.697901	0.0853176	0.451575
O89020;O89020-3	O89020;O89020-3	AFAM_MOUSE	Afm	Afamin	NA	0.581043	0.422107	-0.367418	-0.878778
O89023	O89023	TPP1_MOUSE	Tpp1	Tripeptidyl-peptidase 1	NA	0.518621	0.622655	-0.115797	-0.551994
O89053	O89053;G3UYK8	COR1A_MOUSE	Coro1a	Coronin-1A	NA	0.390834	0.598965	0.189836	0.587592
O89079	O89079;D3Z315;F6YFR7	COPE_MOUSE	Cope	Coatomer subunit epsilon	NA	0.112402	0.898853	-0.0367229	-0.163344
O89086	O89086;Q8BG13	RBM3_MOUSE	Rbm3	RNA-binding protein 3	NA	0.424042	0.795838	0.0483303	0.314726
O89104	O89104;A2AE45;F7B2D1	SYPL2_MOUSE	Sypl2	Synaptophysin-like protein 2	NA	0.744548	0.700385	-0.0662602	-0.448137
O89112	O89112;B2KGR2	LANC1_MOUSE	Lancl1	LanC-like protein 1	NA	0.137224	0.936628	-0.0149558	-0.104854
O89114	O89114;A2AG30	DNJB5_MOUSE	Dnajb5	DnaJ homolog subfamily B member 5	NA	0.24491	0.717784	-0.156336	-0.422856
P00158	P00158	CYB_MOUSE	Mt-Cyb	Cytochrome b	NA	0.844276	0.489883	-0.148194	-0.750001
P00329	P00329	ADH1_MOUSE	Adh1	Alcohol dehydrogenase 1	NA	0.433807	0.609817	-0.150005	-0.569697
P00397	P00397	COX1_MOUSE	Mtco1	Cytochrome c oxidase subunit 1	NA	0.382847	0.716999	0.0855525	0.421894
P00405	P00405	COX2_MOUSE	Mtco2	Cytochrome c oxidase subunit 2	NA	0.143368	0.80685	-0.179569	-0.303114
P00416	P00416	COX3_MOUSE	mt-Co3	Cytochrome c oxidase subunit 3	NA	0.483968	0.623665	0.12236	0.55032
P00687	E9PV85;P00687;P00688;D3YYQ5	AMY1_MOUSE	Amy1	Alpha-amylase 1	NA	1.25643	0.200971	0.500949	1.44098
P00848	P00848	ATP6_MOUSE	Mtatp6	ATP synthase subunit a	NA	0.0969456	0.922886	-0.0236627	-0.123086
P00920	P00920	CAH2_MOUSE	Ca2	Carbonic anhydrase 2	+	6.61309	0.0141818	-0.489661	-2.93575
P01027	P01027	CO3_MOUSE	C3	Complement C3	NA	1.07849	0.430914	0.164078	0.861347
P01029	P01029	CO4B_MOUSE	C4b	Complement C4-B	NA	1.65673	0.176852	0.397827	1.5286
P01751;P01754	A0A075B5T7;A0A075B5W3;A0A075B5X3;A0A0A6YXC3;A0A0A6YXE0;A0A0G2JFS5;A0A0G2JGK2;P01748;P01750;P01751;P01753;P01754;P06328;A0A075B5W2;A0A075B5X0;A0A075B5X7;A0A075B5X9;A0A075B5Y1	HVM07_MOUSE;HVM10_MOUSE	Ighv1-62-3;Ighv1-72	Ig heavy chain V region B1-8/186-2	NA	0	0.997757	0.150525	0
P01831	P01831	THY1_MOUSE	Thy1	Thy-1 membrane glycoprotein	NA	0.77686	0.367051	0.342989	1.00853
P01872;P01872-2	P01872;A0A075B5P6;A0A075B6A0;P01872-2	IGHM_MOUSE	Ighm	Ig mu chain C region	NA	0.531015	0.485579	-0.2564	-0.75697
P01887	P01887	B2MG_MOUSE	B2m	Beta-2-microglobulin	NA	0.10097	0.877853	-0.0750009	-0.197299
P01899	P01899	HA11_MOUSE	H2-D1	Isoform of P14427, H-2 class I histocompatibility antigen, D-B alpha chain	NA	0.15219	0.820619	-0.105164	-0.281495
P01901	P01901;G3UXW2;Q3TH01	HA1B_MOUSE	H2-K1	H-2 class I histocompatibility antigen, K-B alpha chain	NA	1.40974	0.240031	-0.333436	-1.37625
P01910;P04228;P14434;P14435;P14436;P14437;P14438	P01910;G3UWR9;P04228;P14434;P14435;P14436;P14437;P14438;P23150	HA2B_MOUSE;HA2D_MOUSE;HA2F_MOUSE;HA2K_MOUSE;HA2R_MOUSE;HA2S_MOUSE;HA2U_MOUSE	H2-Aa	H-2 class II histocompatibility antigen, A-K alpha chain	NA	0.735178	0.335423	-0.624436	-1.1501
P01942	P01942	HBA_MOUSE	Hba	Hemoglobin subunit alpha	NA	1.23987	0.293108	-0.306867	-1.21222
P02301;P68433;P84228;P84244	P02301;P68433;P84228;P84244;E0CZ27;F8WI35	H31_MOUSE;H32_MOUSE;H33_MOUSE;H3C_MOUSE	H3f3a;H3f3c;Hist1h3a;Hist1h3b	Histone H3.3C	NA	0.225881	0.823812	-0.0556204	-0.274054
P02463	P02463	CO4A1_MOUSE	Col4a1	Collagen alpha-1(IV) chain	NA	1.71334	0.281295	0.242139	1.23568
P02468	P02468;F8VQJ3	LAMC1_MOUSE	Lamc1	Laminin subunit gamma-1	NA	0.653446	0.736692	-0.0582225	-0.397869
P02469	P02469;E9PYT5;E9QN70	LAMB1_MOUSE	Lamb1	Laminin subunit beta-1	NA	0.809164	0.622428	-0.088418	-0.552384
P02535;P02535-2;P02535-3	P02535;A2A513;P02535-2;P02535-3	K1C10_MOUSE	Krt10	Keratin, type I cytoskeletal 10	NA	0.346169	0.619558	-0.203693	-0.557729
P03888	P03888	NU1M_MOUSE	Mtnd1	NADH-ubiquinone oxidoreductase chain 1	NA	0.0620329	0.921438	0.0568466	0.130611
P03893	P03893	NU2M_MOUSE	Mtnd2	NADH-ubiquinone oxidoreductase chain 2	NA	0.277444	0.647617	0.265923	0.518716
P03899	P03899	NU3M_MOUSE	Mtnd3	NADH-ubiquinone oxidoreductase chain 3	NA	0.218267	0.818879	-0.0625027	-0.285381
P03911	P03911	NU4M_MOUSE	Mtnd4	NADH-ubiquinone oxidoreductase chain 4	NA	0.0657048	0.920102	0.0541873	0.134537
P03921	P03921	NU5M_MOUSE	Mtnd5	NADH-ubiquinone oxidoreductase chain 5	NA	0.703318	0.553987	0.12661	0.647999
P03930	P03930	ATP8_MOUSE	Mtatp8	ATP synthase protein 8	NA	1.10419	0.512147	-0.115465	-0.710066
P03953;P03953-2	P03953;P03953-2	CFAD_MOUSE	Cfd	Complement factor D	NA	0.961739	0.336238	0.345475	1.12552
P04104	P04104;P11679;P50446;Q3TTY5;Q6IFZ6;Q8BGZ7;Q8VED5;Q922U2;Q9Z331;Q3UV11	K2C1_MOUSE	Krt1	Keratin, type II cytoskeletal 1	NA	1.22449	0.207077	0.489636	1.4129
P04117	P04117	FABP4_MOUSE	Fabp4	Fatty acid-binding protein, adipocyte	NA	0.205456	0.82932	-0.0560632	-0.263871
P04186	B8JJN0;P04186;B8JJM3;B8JJM5;B8JJM6;F6VQX8;F6W2T4;F6XQ00;H3BK95	CFAB_MOUSE	Cfb	Complement factor B	NA	0.234872	0.760784	0.105304	0.364862
P04247	P04247	MYG_MOUSE	Mb	Myoglobin	NA	0.321874	0.710146	0.108239	0.433897
P04370-10;P04370-4;P04370-5;P04370-7;P04370-9	P04370;F6RT34;F6RWW8;F6TYB7;F6VME3;F6ZIA4;F7A0B0;P04370-10;P04370-11;P04370-13;P04370-14;P04370-2;P04370-4;P04370-5;P04370-6;P04370-7;P04370-8;P04370-9	MBP_MOUSE	Mbp	Isoform of P04370, Isoform 10 of Myelin basic protein	NA	0.00776891	0.995552	0.00250594	0.0118489
P04919;P04919-2	P04919;P04919-2	B3AT_MOUSE	Slc4a1	Band 3 anion transport protein	NA	1.36913	0.324168	-0.250669	-1.15755
P04925	P04925	PRIO_MOUSE	Prnp	Major prion protein	NA	0.0782114	0.899211	0.060235	0.156952
P05064	P05064;A6ZI44	ALDOA_MOUSE	Aldoa	Fructose-bisphosphate aldolase A	NA	1.99866	0.353466	-0.1698	-1.05947
P05132;P05132-2	P05132;P68181;P05132-2;P68181-2;P68181-3;P68181-4	KAPCA_MOUSE	Prkaca	cAMP-dependent protein kinase catalytic subunit alpha	NA	0.288897	0.858265	0.0332239	0.221338
P05201	P05201	AATC_MOUSE	Got1	Aspartate aminotransferase, cytoplasmic	NA	1.10181	0.37869	-0.207174	-0.974869
P05202	P05202	AATM_MOUSE	Got2	Aspartate aminotransferase, mitochondrial	NA	1.93483	0.269863	-0.234264	-1.26555
P05977	P05977;E0CZ30;E9PWG4;P05977-2	MYL1_MOUSE	Myl1	Myosin light chain 1/3, skeletal muscle isoform	NA	1.57677	0.294596	-0.247744	-1.21344
P05977-2	E9PWG4;P05977-2	MYL1_MOUSE	Myl1	Isoform of P05977, Isoform MLC3 of Myosin light chain 1/3, skeletal muscle isoform	NA	0.149287	0.887272	-0.0356179	-0.183905
P06151	P06151;G5E8N5	LDHA_MOUSE	Ldha	L-lactate dehydrogenase A chain	NA	2.16795	0.179792	-0.306955	-1.51391
P06728	P06728	APOA4_MOUSE	Apoa4	Apolipoprotein A-IV	NA	0.121694	0.876553	0.0540868	0.199122
P06745	P06745	G6PI_MOUSE	Gpi	Glucose-6-phosphate isomerase	NA	1.04478	0.442813	-0.158947	-0.837945
P06797	P06797	CATL1_MOUSE	Ctsl	Cathepsin L1	NA	0.110571	0.910214	0.0286524	0.143898
P06801	P06801;Q3TQP6	MAOX_MOUSE	Me1	NADP-dependent malic enzyme	NA	0.823357	0.644529	-0.0797145	-0.519421
P06909	P06909;A0A0A6YWP4;D6RGQ0;E9Q8H9;E9Q8I0	CFAH_MOUSE	Cfh	Complement factor H	NA	0.00808197	0.993409	-0.0065918	-0.0181702
P07091	P07091;A0A0G2JGD2	S10A4_MOUSE	S100a4	Protein S100-A4	NA	0.384127	0.598971	0.205011	0.593124
P07214	P07214;Q5NCU4	SPRC_MOUSE	Sparc	SPARC	NA	1.09089	0.263388	0.430327	1.28514
P07309	P07309	TTHY_MOUSE	Ttr	Transthyretin	NA	0.0847738	0.92203	-0.0310982	-0.131152
P07310	P07310	KCRM_MOUSE	Ckm	Creatine kinase M-type	NA	2.36665	0.22126	-0.243045	-1.37818
P07356	P07356;B0V2N5	ANXA2_MOUSE	Anxa2	Annexin A2	NA	1.2207	0.330424	0.270576	1.14386
P07724	P07724	ALBU_MOUSE	Alb	Serum albumin	NA	0.192035	0.811621	0.078378	0.294005
P07742	P07742	RIR1_MOUSE	Rrm1	Ribonucleoside-diphosphate reductase large subunit	NA	0.654556	0.537873	-0.142249	-0.667634
P07758	P07758;P22599;Q00897;Q00898;A0A0A0MQA3	A1AT1_MOUSE	Serpina1a	Alpha-1-antitrypsin 1-1	NA	0.0118471	0.989702	-0.00563208	-0.0212475
P07759	P07759	SPA3K_MOUSE	Serpina3k	Serine protease inhibitor A3K	NA	0.292098	0.717417	0.114214	0.421927
P07901	P07901	HS90A_MOUSE	Hsp90aa1	Heat shock protein HSP 90-alpha	NA	1.79524	0.390647	0.148008	0.944348
P07934	P07934	PHKG1_MOUSE	Phkg1	Phosphorylase b kinase gamma catalytic chain, skeletal muscle/heart isoform	NA	0.0095774	0.99676	-0.00141875	-0.00937667
P08003	P08003	PDIA4_MOUSE	Pdia4	Protein disulfide-isomerase A4	NA	0.922096	0.389634	0.234735	0.958228
P08030	P08030	APT_MOUSE	Aprt	Adenine phosphoribosyltransferase	NA	0.0979281	0.93479	0.0181714	0.106797
P08074	P08074	CBR2_MOUSE	Cbr2	Carbonyl reductase [NADPH] 2	NA	1.22217	0.222226	0.456947	1.38551
P08113	P08113	ENPL_MOUSE	Hsp90b1	Endoplasmin	NA	0.437981	0.665134	0.107252	0.496788
P08121	P08121	CO3A1_MOUSE	Col3a1	Collagen alpha-1(III) chain	NA	0.429639	0.597391	0.166969	0.589676
P08122	P08122	CO4A2_MOUSE	Col4a2	Collagen alpha-2(IV) chain	NA	0.575623	0.660956	-0.0894168	-0.50152
P08207	P08207	S10AA_MOUSE	S100a10	Protein S100-A10	NA	0.151604	0.82339	0.0963333	0.274209
P08226	P08226;G3UWN5	APOE_MOUSE	Apoe	Apolipoprotein E	NA	0.818196	0.338726	0.422428	1.09822
P08228	P08228	SODC_MOUSE	Sod1	Superoxide dismutase [Cu-Zn]	NA	0.643274	0.480921	-0.198793	-0.764362
P08249	P08249;A0A0G2JF23	MDHM_MOUSE	Mdh2	Malate dehydrogenase, mitochondrial	NA	2.70519	0.187089	-0.259964	-1.49367
P08551	P08551	NFL_MOUSE	Nefl	Neurofilament light polypeptide	NA	0.0406657	0.952569	-0.0283945	-0.0811197
P08553	P08553;D3YZ35	NFM_MOUSE	Nefm	Neurofilament medium polypeptide	NA	0.0978623	0.921305	0.0275504	0.133427
P08752	P08752	GNAI2_MOUSE	Gnai2	Guanine nucleotide-binding protein G(i) subunit alpha-2	NA	0.281261	0.760087	0.0839553	0.365925
P09041	P09041	PGK2_MOUSE	Pgk2	Phosphoglycerate kinase 2	NA	0.0993535	0.897931	0.0462155	0.167341
P09055;P09055-2	P09055;P09055-2	ITB1_MOUSE	Itgb1	Integrin beta-1	NA	0.0768517	0.923056	0.0345063	0.129434
P09103	P09103	PDIA1_MOUSE	P4hb	Protein disulfide-isomerase	NA	0.186957	0.865605	-0.0392105	-0.211625
P09242	P09242	PPBT_MOUSE	Alpl	Alkaline phosphatase, tissue-nonspecific isozyme	NA	1.05529	0.298133	0.368814	1.20288
P09405	P09405	NUCL_MOUSE	Ncl	Nucleolin	NA	0.750516	0.537411	-0.128228	-0.667612
P09411	P09411;S4R2M7	PGK1_MOUSE	Pgk1	Phosphoglycerate kinase 1	NA	0.587236	0.502855	-0.191113	-0.721663
P09470	P09470;F6QCP8	ACE_MOUSE	Ace	Angiotensin-converting enzyme	NA	0	0.99412	NA	0
P09528	P09528	FRIH_MOUSE	Fth1	Ferritin heavy chain	NA	1.57183	0.243819	0.298038	1.32113
P09541	P09541;A2A6Q8;Q9CZ19	MYL4_MOUSE	Myl4	Myosin light chain 4	NA	1.47002	0.243529	-0.318751	-1.32325
P09542	P09542;A0A0G2JDM3;A0A0G2JDW2	MYL3_MOUSE	Myl3	Myosin light chain 3	NA	0.795787	0.390891	-0.277836	-0.954535
P09602	E9Q2Z4;J3QM43;P09602;A3KGL9;B7ZCQ3;F6W687;Q5XK38	HMGN2_MOUSE	Hmgn2	Non-histone chromosomal protein HMG-17	NA	0.526169	0.442971	-0.393545	-0.848386
P09671	P09671	SODM_MOUSE	Sod2	Superoxide dismutase [Mn], mitochondrial	NA	0.134324	0.922175	0.0197377	0.125443
P09813	P09813	APOA2_MOUSE	Apoa2	Apolipoprotein A-II	NA	0.664022	0.47053	-0.205503	-0.785571
P0C0S6;Q3THW5	P0C0S6;Q3THW5;Q3UA95;Q8R029	H2AV_MOUSE;H2AZ_MOUSE	H2afv;H2afz	Histone H2A.Z	NA	0.609734	0.59737	0.116496	0.589379
P0C5K1	P0C5K1	SBK2_MOUSE	Sbk2	Serine/threonine-protein kinase SBK2	NA	1.68081	0.333544	0.209535	1.13767
P10107	P10107	ANXA1_MOUSE	Anxa1	Annexin A1	+	2.63605	0.0356098	0.66322	2.26708
P10126	P10126;D3YZ68;D3Z3I8	EF1A1_MOUSE	Eef1a1	Elongation factor 1-alpha 1	NA	0.804056	0.416453	0.224105	0.885955
P10493	P10493	NID1_MOUSE	Nid1	Nidogen-1	NA	0.105091	0.961895	0.00897471	0.0677292
P10518	P10518	HEM2_MOUSE	Alad	Delta-aminolevulinic acid dehydratase	NA	0.00707514	0.993408	-0.00849377	-0.0165286
P10605	P10605	CATB_MOUSE	Ctsb	Cathepsin B	NA	1.12865	0.370449	0.214906	1.00089
P10630;P10630-2	P10630;P60843;E9Q561;P10630-2;Q8BTU6	IF4A2_MOUSE	Eif4a2	Eukaryotic initiation factor 4A-II	NA	0.860301	0.620322	-0.0868597	-0.555295
P10637	P10637;A0A0A0MQC7;A2A5Y6;B1AQW2;P10637-2;P10637-3;P10637-4;P10637-5;P10637-6	TAU_MOUSE	Mapt	Microtubule-associated protein tau	NA	0.26851	0.783745	0.0736713	0.33792
P10639	P10639	THIO_MOUSE	Txn	Thioredoxin	NA	0.711653	0.547517	-0.127564	-0.653274
P10649	P10649;A2AE89	GSTM1_MOUSE	Gstm1	Glutathione S-transferase Mu 1	NA	0.238972	0.71096	-0.183714	-0.432971
P10833	P10833;P62071	RRAS_MOUSE	Rras	Ras-related protein R-Ras	NA	0.174415	0.820543	-0.0799279	-0.280843
P10852;P10852-2	P10852;P10852-2	4F2_MOUSE	Slc3a2	4F2 cell-surface antigen heavy chain	NA	0.459284	0.62214	0.130616	0.553773
P10853;Q64475;Q8CGP1;Q8CGP2;Q8CGP2-2	P10853;P10854;P70696;Q64475;Q64478;Q64524;Q64525;Q6ZWY9;Q8CGP0;Q8CGP1;Q8CGP2;Q9D2U9;G3X9D5;Q8CBB6;Q8CGP2-2	H2B1B_MOUSE;H2B1F_MOUSE;H2B1K_MOUSE;H2B1P_MOUSE	Hist1h2bb;Hist1h2bf;Hist1h2bk;Hist1h2bp	Histone H2B type 1-F/J/L	NA	0.119721	0.877993	-0.0540754	-0.197263
P10922	P10922	H10_MOUSE	H1f0	Histone H1.0	NA	0.845168	0.406143	-0.227371	-0.910877
P11087	P11087;P11087-2	CO1A1_MOUSE	Col1a1	Collagen alpha-1(I) chain	NA	0.634096	0.413253	0.323235	0.890201
P11103;P11103-2	P11103;P11103-2;Q921K2	PARP1_MOUSE	Parp1	Poly [ADP-ribose] polymerase 1	NA	0.0859297	0.900177	0.0476173	0.154931
P11152	P11152	LIPL_MOUSE	Lpl	Lipoprotein lipase	NA	1.20812	0.313517	0.291769	1.1749
P11276	P11276;A0A087WR50;A0A087WS56;A0A087WSN6;B7ZNJ1;B9EHT6;Q3UHL6	FINC_MOUSE	Fn1	Fibronectin	+	3.28301	0.0345116	0.511187	2.26278
P11352	P11352;A0A0A6YVV2;A0A0A6YY34	GPX1_MOUSE	Gpx1	Glutathione peroxidase 1	NA	1.91437	0.272	0.233857	1.25994
P11404	P11404	FABPH_MOUSE	Fabp3	Fatty acid-binding protein, heart	NA	0.237583	0.824237	-0.0534194	-0.274278
P11499	P07901;P11499;E9Q3D6	HS90B_MOUSE	Hsp90ab1	Heat shock protein HSP 90-beta	NA	0.515707	0.768556	-0.0538157	-0.35583
P11531	P11531	DMD_MOUSE	Dmd	Dystrophin	NA	0.2588	0.922337	0.0169366	0.132346
P11589	A2BIN1;P11589	MUP2_MOUSE	Mup2	Major urinary protein 2	NA	1.30072	0.15	0.761904	1.67341
P11798	P11798;F8WHB5;F8WIS9;P11798-2	KCC2A_MOUSE	Camk2a	Calcium/calmodulin-dependent protein kinase type II subunit alpha	NA	0.673515	0.639828	0.0895742	0.527856
P11983	P11983;P11983-2	TCPA_MOUSE	Tcp1	T-complex protein 1 subunit alpha	NA	1.57131	0.38598	0.161779	0.961886
P12367	P12367;A0A0A6YX73;A0A0A6YY28;Q8K1M3	KAP2_MOUSE	Prkar2a	cAMP-dependent protein kinase type II-alpha regulatory subunit	NA	1.04387	0.661396	-0.0700204	-0.501815
P12382	P12382	PFKAL_MOUSE	Pfkl	ATP-dependent 6-phosphofructokinase, liver type	NA	0.12284	0.880216	-0.0485606	-0.192768
P12787	P12787	COX5A_MOUSE	Cox5a	Cytochrome c oxidase subunit 5A, mitochondrial	NA	0.991318	0.355134	-0.275441	-1.05364
P12815;P12815-2	P12815;P12815-2	PDCD6_MOUSE	Pdcd6	Programmed cell death protein 6	NA	1.56113	0.411768	0.143388	0.892169
P12970	P12970	RL7A_MOUSE	Rpl7a	60S ribosomal protein L7a	NA	2.16041	0.346523	0.17145	1.0883
P13020-2	A6PWS5;P13020-2	GELS_MOUSE	Gsn	Isoform of P13020, Isoform 2 of Gelsolin	NA	1.34563	0.328522	0.25156	1.15174
P13412	P13412;A2A6J8	TNNI2_MOUSE	Tnni2	Troponin I, fast skeletal muscle	NA	0.016494	0.97853	0.0151761	0.0360369
P13541	P13541	MYH3_MOUSE	Myh3	Myosin-3	NA	0.28346	0.727722	0.10875	0.407934
P13542	G3UW82;P13542;Q8BGE8	MYH8_MOUSE	Myh8	Myosin-8	+	3.17532	0.033931	0.588949	2.36722
P13634	P13634;D3YYQ4	CAH1_MOUSE	Ca1	Carbonic anhydrase 1	NA	0.876183	0.353532	-0.325161	-1.07018
P13707	P13707;E0CXN5	GPDA_MOUSE	Gpd1	Glycerol-3-phosphate dehydrogenase [NAD(+)], cytoplasmic	NA	2.0526	0.240757	-0.247581	-1.32958
P14069	P14069	S10A6_MOUSE	S100a6	Protein S100-A6	NA	0.190013	0.759009	-0.176618	-0.370751
P14094	P14094	AT1B1_MOUSE	Atp1b1	Sodium/potassium-transporting ATPase subunit beta-1	NA	0.36127	0.789307	-0.0557361	-0.32761
P14115	P14115	RL27A_MOUSE	Rpl27a	60S ribosomal protein L27a	NA	0.477486	0.734927	-0.0670463	-0.399704
P14131	P14131	RS16_MOUSE	Rps16	40S ribosomal protein S16	NA	0.131671	0.92165	-0.0213111	-0.130723
P14142	P14142	GTR4_MOUSE	Slc2a4	Solute carrier family 2, facilitated glucose transporter member 4	NA	0.670856	0.534435	-0.141089	-0.671532
P14148	P14148	RL7_MOUSE	Rpl7	60S ribosomal protein L7	NA	1.56095	0.5189	0.0993388	0.69923
P14152	P14152;B1ATQ3	MDHC_MOUSE	Mdh1	Malate dehydrogenase, cytoplasmic	NA	0.897967	0.45359	-0.167775	-0.815905
P14206	P14206	RSSA_MOUSE	Rpsa	40S ribosomal protein SA	NA	0.139056	0.949776	0.0111977	0.0851228
P14211	P14211	CALR_MOUSE	Calr	Calreticulin	NA	0.0131231	0.989611	0.00432142	0.0201461
P14231	P14231	AT1B2_MOUSE	Atp1b2	Sodium/potassium-transporting ATPase subunit beta-2	NA	0.142454	0.922348	-0.0198423	-0.128246
P14576	P14576;E9PXC0	SRP54_MOUSE	Srp54	Signal recognition particle 54 kDa protein	NA	0.184453	0.82362	0.0680863	0.272541
P14602	P14602;D3YZ06;P14602-2;P14602-3	HSPB1_MOUSE	Hspb1	Heat shock protein beta-1	NA	0.113676	0.922889	-0.020717	-0.12194
P14685	P14685;F7B7L8	PSMD3_MOUSE	Psmd3	26S proteasome non-ATPase regulatory subunit 3	NA	0.957964	0.610301	0.0866114	0.5697
P14733	P14733	LMNB1_MOUSE	Lmnb1	Lamin-B1	NA	0.267545	0.811584	-0.0553265	-0.2929
P14824	P14824;F8WIT2	ANXA6_MOUSE	Anxa6	Annexin A6	NA	1.05429	0.600462	-0.0865211	-0.582624
P14869	P14869	RLA0_MOUSE	Rplp0	60S acidic ribosomal protein P0	NA	0.0732682	0.95905	-0.011013	-0.0707857
P15089	P15089	CBPA3_MOUSE	Cpa3	Mast cell carboxypeptidase A	NA	0.963245	0.317398	0.387866	1.168
P15105	P15105	GLNA_MOUSE	Glul	Glutamine synthetase	NA	0.968596	0.49711	0.130811	0.735073
P15327	P15327;D3Z223	PMGE_MOUSE	Bpgm	Bisphosphoglycerate mutase	NA	0.066062	0.943725	0.018912	0.092193
P15508	P15508;E9Q397;Q3UGX2	SPTB1_MOUSE	Sptb	Spectrin beta chain, erythrocytic	NA	5.01009	0.335455	0.140865	1.12966
P15532	E9PZF0;P15532;Q5NC80	NDKA_MOUSE	Nme1	Nucleoside diphosphate kinase A	NA	0.654473	0.683814	-0.0755472	-0.472014
P15626	P15626;Q8R5I6	GSTM2_MOUSE	Gstm2	Glutathione S-transferase Mu 2	NA	1.75436	0.356488	-0.177741	-1.05012
P15864	P15864;P43277	H12_MOUSE	Hist1h1c	Histone H1.2	NA	1.38701	0.199962	-0.424377	-1.44206
P16015	P16015	CAH3_MOUSE	Ca3	Carbonic anhydrase 3	NA	0.166341	0.903419	-0.0239134	-0.151779
P16045	P16045	LEG1_MOUSE	Lgals1	Galectin-1	NA	0.150807	0.85874	0.052883	0.221557
P16110	P16110;Q8C253	LEG3_MOUSE	Lgals3	Galectin-3	NA	0.80392	0.469192	0.171651	0.791917
P16125	P16125;D3Z7F0	LDHB_MOUSE	Ldhb	L-lactate dehydrogenase B chain	NA	0.223773	0.801055	-0.0728763	-0.308841
P16330;P16330-2	P16330;P16330-2	CN37_MOUSE	Cnp	2',3'-cyclic-nucleotide 3'-phosphodiesterase	NA	0.159393	0.803228	0.134984	0.315542
P16332	P16332	MUTA_MOUSE	Mut	Methylmalonyl-CoA mutase, mitochondrial	NA	1.33309	0.495441	0.114857	0.743751
P16546;P16546-2	P16546;A3KGU5;A3KGU7;E9Q447;P16546-2	SPTN1_MOUSE	Sptan1	Spectrin alpha chain, non-erythrocytic 1	NA	1.12197	0.369815	0.210499	0.988992
P16675	P16675;G3X8T3	PPGB_MOUSE	Ctsa	Lysosomal protective protein	NA	0.770127	0.551371	0.120036	0.652631
P16858	P16858;S4R1W1;A0A0A0MQF6;S4R257	G3P_MOUSE	Gapdh	Glyceraldehyde-3-phosphate dehydrogenase	NA	1.44284	0.332567	-0.22393	-1.11798
P17047;P17047-2;P17047-3	P17047;P17047-2;P17047-3	LAMP2_MOUSE	Lamp2	Lysosome-associated membrane glycoprotein 2	NA	0.336824	0.666387	-0.144927	-0.494791
P17182	P17182;Q6PHC1	ENOA_MOUSE	Eno1	Alpha-enolase	NA	0.895878	0.554995	-0.108556	-0.644393
P17183	P17183;D3Z6E4	ENOG_MOUSE	Eno2	Gamma-enolase	NA	2.75986	0.0928276	-0.386285	-1.85353
P17426;P17426-2	P17426;P17426-2	AP2A1_MOUSE	Ap2a1	AP-2 complex subunit alpha-1	NA	0.110327	0.892292	-0.0456097	-0.177016
P17427	P17427	AP2A2_MOUSE	Ap2a2	AP-2 complex subunit alpha-2	NA	2.06059	0.338522	0.177349	1.09758
P17563	P17563;Q63836;D6RHN2;G3UWK0;G3UZT2	SBP1_MOUSE	Selenbp1	Selenium-binding protein 1	NA	0.186168	0.863257	-0.040664	-0.215419
P17665	P17665	COX7C_MOUSE	Cox7c	Cytochrome c oxidase subunit 7C, mitochondrial	NA	0.986893	0.379889	-0.22705	-0.972412
P17710;P17710-2;P17710-3;P17710-4	P17710;B4YB29;D3YYR4;D3Z365;G3UVV4;P17710-2;P17710-3;P17710-4	HXK1_MOUSE	Hk1	Hexokinase-1	NA	2.53193	0.0970909	0.387115	1.8505
P17742	P17742;V9GX31;V9GXC1	PPIA_MOUSE	Ppia	Peptidyl-prolyl cis-trans isomerase A	NA	0.372304	0.748616	-0.0718757	-0.381728
P17751	P17751;H7BXC3	TPIS_MOUSE	Tpi1	Triosephosphate isomerase	NA	1.6984	0.318459	-0.217988	-1.16617
P17879;Q61696	P16627;P17879;Q61696	HS71A_MOUSE;HS71B_MOUSE	Hspa1a;Hspa1b	Heat shock 70 kDa protein 1B	NA	2.17371	0.199299	0.276311	1.43672
P18052-2	P18052-2	PTPRA_MOUSE	Ptpra	Isoform of P18052, Isoform 2 of Receptor-type tyrosine-protein phosphatase alpha	NA	0.317228	0.648491	-0.184805	-0.518322
P18242	P18242;F6Y6L6	CATD_MOUSE	Ctsd	Cathepsin D	NA	0.953939	0.562386	0.103138	0.636077
P18572;P18572-2	P18572;J3QP71;K3W4Q8;P18572-2	BASI_MOUSE	Bsg	Basigin	NA	1.83134	0.200689	-0.314602	-1.43732
P18654	P18654;B1AXN9	KS6A3_MOUSE	Rps6ka3	Ribosomal protein S6 kinase alpha-3	NA	0.866531	0.55424	0.111221	0.64714
P18760	P18760;F8WGL3	COF1_MOUSE	Cfl1	Cofilin-1	NA	1.56303	0.329934	0.222376	1.14577
P18826;P18826-2	P18826;A2AI87;A2AI88;A2AI89;A2AI91;P18826-2	KPB1_MOUSE	Phka1	Phosphorylase b kinase regulatory subunit alpha, skeletal muscle isoform	NA	0.0338995	0.980287	0.00508817	0.0331754
P19096	P19096	FAS_MOUSE	Fasn	Fatty acid synthase	NA	0.774121	0.349565	0.451828	1.08609
P19157	P19157;P46425	GSTP1_MOUSE	Gstp1	Glutathione S-transferase P 1	NA	1.37646	0.390248	-0.171101	-0.954526
P19221	P19221;H7BX99	THRB_MOUSE	F2	Prothrombin	NA	0.536263	0.60512	0.122586	0.574772
P19246	P19246	NFH_MOUSE	Nefh	Neurofilament heavy polypeptide	NA	0.377619	0.640297	0.147801	0.529079
P19253	P19253;E9Q5A0	RL13A_MOUSE	Rpl13a	60S ribosomal protein L13a	NA	0.993954	0.455542	-0.153763	-0.809539
P19258	P19258;D3YWI4;D6RI47;E9Q1I6;F8WHT5;G3UVW1	MPV17_MOUSE	Mpv17	Protein Mpv17	NA	0.56165	0.546465	-0.157266	-0.657367
P19324	P19324	SERPH_MOUSE	Serpinh1	Serpin H1	NA	2.68178	0.0618305	0.502166	2.05848
P19536	P19536;Q9D881	COX5B_MOUSE	Cox5b	Cytochrome c oxidase subunit 5B, mitochondrial	NA	0.0638127	0.948506	0.0180051	0.088522
P19783	P19783;M0QWX7	COX41_MOUSE	Cox4i1	Cytochrome c oxidase subunit 4 isoform 1, mitochondrial	NA	0.0246318	0.972315	-0.0136714	-0.046276
P20029	P20029	GRP78_MOUSE	Hspa5	78 kDa glucose-regulated protein	NA	0.0533688	0.961154	0.011584	0.0648129
P20108	P20108	PRDX3_MOUSE	Prdx3	Thioredoxin-dependent peroxide reductase, mitochondrial	NA	1.71627	0.674992	-0.059267	-0.480058
P20152	P20152;A0A0A6YWC8	VIME_MOUSE	Vim	Vimentin	NA	0.268939	0.708079	0.144821	0.436626
P20801	P20801	TNNC2_MOUSE	Tnnc2	Troponin C, skeletal muscle	NA	0.930123	0.36411	-0.275386	-1.02371
P20918	P20918	PLMN_MOUSE	Plg	Plasminogen	NA	1.43156	0.391044	0.167575	0.954961
P21107-2	D3Z2H9;P21107;D3YVR0;D3Z6I8;E9Q5J9;E9Q7Q3;P21107-2;Q8K0Z5	TPM3_MOUSE	Tpm3	Isoform of P21107, Isoform 2 of Tropomyosin alpha-3 chain	NA	0.0230612	0.977331	-0.00997845	-0.0395815
P21126	P21126	UBL4A_MOUSE	Ubl4a	Ubiquitin-like protein 4A	NA	0.0920696	0.921963	0.0285025	0.13166
P21300	P21300	ALD1_MOUSE	Akr1b7	Aldose reductase-related protein 1	NA	0.477169	0.422431	-0.780991	-0.927143
P21460	P21460;A2APX3	CYTC_MOUSE	Cst3	Cystatin-C	NA	0.0255182	0.969054	-0.0181912	-0.0519876
P21550	P21550	ENOB_MOUSE	Eno3	Beta-enolase	NA	2.23164	0.248926	-0.229071	-1.30826
P21614	P21614	VTDB_MOUSE	Gc	Vitamin D-binding protein	NA	0.129792	0.845135	0.08595	0.240549
P21619	P21619	LMNB2_MOUSE	Lmnb2	Lamin-B2	NA	0.666654	0.597748	0.109702	0.589766
P21812	P21812;Q3UN88	MCPT4_MOUSE	Mcpt4	Mast cell protease 4	+	3.00527	0.0334667	0.625063	2.36217
P21836	P21836;A0A0G2JDM6	ACES_MOUSE	Ache	Acetylcholinesterase	NA	2.31124	0.08265	0.47472	1.94587
P21844	P21844;A4QPC5	CMA1_MOUSE	Cma1	Chymase	+	3.04321	0.0316923	0.654438	2.41729
P21845	O35453;P21845;Q02844;Q14B25;Q924N9;Q99MS4;E9PY32;E9Q5P0;E9QJW9;E9QLD5;G3UWE8;O35453-2;P21845-2	TRYB2_MOUSE	Tpsb2	Tryptase beta-2	NA	1.55419	0.151101	0.533125	1.641
P21956;P21956-2	P21956;P21956-2	MFGM_MOUSE	Mfge8	Lactadherin	NA	0.260762	0.656707	-0.305357	-0.512542
P21981	P21981	TGM2_MOUSE	Tgm2	Protein-glutamine gamma-glutamyltransferase 2	NA	0.139951	0.896406	0.0319347	0.168555
P22315	P22315;Q544X6	HEMH_MOUSE	Fech	Ferrochelatase, mitochondrial	NA	0.19343	0.89933	-0.0250996	-0.164031
P22599	P22599	A1AT2_MOUSE	Serpina1b	Alpha-1-antitrypsin 1-2	NA	0.958175	0.373554	0.245214	0.99163
P22752;Q64523;Q6GSS7;Q8BFU2;Q8CGP5;Q8CGP6;Q8CGP7;Q8R1M2	F8WIX8;P22752;Q64523;Q6GSS7;Q8BFU2;Q8CGP4;Q8CGP5;Q8CGP6;Q8CGP7;Q8R1M2	H2A1F_MOUSE;H2A1H_MOUSE;H2A1K_MOUSE;H2A1_MOUSE;H2A2A_MOUSE;H2A2C_MOUSE;H2A3_MOUSE;H2AJ_MOUSE	H2afj;Hist1h2ab;Hist1h2af;Hist1h2ah;Hist1h2ak;Hist2h2aa1;Hist2h2ac;Hist3h2a	Histone H2A type 1	NA	0.319117	0.789138	-0.0614468	-0.331355
P22907;P22907-2	P22907;P22907-2	HEM3_MOUSE	Hmbs	Porphobilinogen deaminase	NA	0.447813	0.719009	0.0756655	0.419536
P23116	P23116	EIF3A_MOUSE	Eif3a	Eukaryotic translation initiation factor 3 subunit A	NA	0.528306	0.686723	0.0834311	0.468761
P23198	P23198;Q9DCC5	CBX3_MOUSE	Cbx3	Chromobox protein homolog 3	NA	2.15373	0.201915	0.275789	1.43072
P23492	P23492;Q543K9	PNPH_MOUSE	Pnp	Purine nucleoside phosphorylase	NA	0.473596	0.574315	0.169581	0.622908
P23506;P23506-2	P23506;E0CYV0;E9PWE0;F6V9F1;F7D432;P23506-2	PIMT_MOUSE	Pcmt1	Protein-L-isoaspartate(D-aspartate) O-methyltransferase	NA	0.218549	0.894479	0.025963	0.173761
P23591	P23591	FCL_MOUSE	Tsta3	GDP-L-fucose synthase	NA	0.206493	0.738049	-0.186638	-0.394964
P23927	P23927	CRYAB_MOUSE	Cryab	Alpha-crystallin B chain	NA	1.80284	0.208129	0.309099	1.41712
P23953	P23953	EST1C_MOUSE	Ces1c	Carboxylesterase 1C	NA	0.456866	0.585125	0.167732	0.609108
P24270	P24270;A2AL20	CATA_MOUSE	Cat	Catalase	NA	4.58394	0.0838462	0.297066	1.9026
P24369	P24369	PPIB_MOUSE	Ppib	Peptidyl-prolyl cis-trans isomerase B	NA	0.0633057	0.939041	-0.0241968	-0.100821
P24452	P24452;Q99LB4	CAPG_MOUSE	Capg	Macrophage-capping protein	NA	2.04793	0.138276	0.39904	1.66838
P24472	P24472	GSTA4_MOUSE	Gsta4	Glutathione S-transferase A4	NA	0.102086	0.911535	0.0302167	0.142279
P24527	P24527	LKHA4_MOUSE	Lta4h	Leukotriene A-4 hydrolase	NA	0.124676	0.903661	-0.0281715	-0.150268
P24547	P24547;A0A0A6YY72	IMDH2_MOUSE	Impdh2	Inosine-5'-monophosphate dehydrogenase 2	NA	0.680374	0.68721	-0.0727156	-0.465673
P24549	P24549	AL1A1_MOUSE	Aldh1a1	Retinal dehydrogenase 1	NA	0.854791	0.41003	-0.219323	-0.902068
P24604;P24604-3;P24604-4;P24604-5	P24604;D6RJM5;P24604-3;P24604-4;P24604-5;P24604-6;Q3U436;Q8CFK4	TEC_MOUSE	Tec	Tyrosine-protein kinase Tec	NA	0.881551	0.370506	-0.277197	-1.00506
P25444	E9Q1N8;F6YTZ4;J3QMG5;P25444;D3YVC1;D3YWJ3	RS2_MOUSE	Rps2	40S ribosomal protein S2	NA	0.491615	0.770858	-0.0543154	-0.35349
P26039	P26039	TLN1_MOUSE	Tln1	Talin-1	NA	0.0684951	0.948121	-0.0168842	-0.0885195
P26041	P26041	MOES_MOUSE	Msn	Moesin	NA	0.0851935	0.921895	-0.0310831	-0.131471
P26043	P26043	RADI_MOUSE	Rdx	Radixin	NA	0.908842	0.498331	-0.134029	-0.729811
P26350	P26350	PTMA_MOUSE	Ptma	Prothymosin alpha	NA	0.0542908	0.939452	0.0302858	0.10011
P26369	P26369;Q3KQM4	U2AF2_MOUSE	U2af2	Splicing factor U2AF 65 kDa subunit	NA	0.409147	0.712052	0.0851561	0.432117
P26443	P26443	DHE3_MOUSE	Glud1	Glutamate dehydrogenase 1, mitochondrial	NA	0.345028	0.804385	-0.0508604	-0.305654
P26516	P26516	PSMD7_MOUSE	Psmd7	26S proteasome non-ATPase regulatory subunit 7	NA	0.220529	0.86985	0.0338729	0.206564
P26638	P26638;Q8C483	SYSC_MOUSE	Sars	Serine--tRNA ligase, cytoplasmic	NA	0.000585666	1	-0.000137329	-0.000761295
P26645	P26645	MARCS_MOUSE	Marcks	Myristoylated alanine-rich C-kinase substrate	NA	0.665295	0.411753	0.304189	0.897692
P26883	P26883	FKB1A_MOUSE	Fkbp1a	Peptidyl-prolyl cis-trans isomerase FKBP1A	NA	0.406082	0.543744	0.266674	0.657184
P27048;P63163	P27048;P63163	RSMB_MOUSE;RSMN_MOUSE	Snrpb;Snrpn	Small nuclear ribonucleoprotein-associated protein B	NA	0.290525	0.686578	-0.157688	-0.468311
P27546;P27546-2;P27546-3	P27546;A0A0B4J1F2;A0A0B4J1M9;A0A0G2JDY5;A0A0G2JFH2;A0A0G2JFK3;A0A0G2JG35;P27546-2;P27546-3	MAP4_MOUSE	Map4	Microtubule-associated protein 4	NA	0.0917533	0.92443	-0.0234901	-0.119662
P27573	P27573;E9QK82	MYP0_MOUSE	Mpz	Myelin protein P0	NA	0.155189	0.845339	-0.0631329	-0.241469
P27612	P27612;F7D1R5	PLAP_MOUSE	Plaa	Phospholipase A-2-activating protein	NA	0.349595	0.763091	0.0674909	0.360559
P27641	P27641	XRCC5_MOUSE	Xrcc5	X-ray repair cross-complementing protein 5	NA	0	0.994482	NA	0
P27659	E9PWZ3;P27659;Q9CQ09	RL3_MOUSE	Rpl3	60S ribosomal protein L3	NA	0.257506	0.716942	0.142687	0.42431
P27773	P27773	PDIA3_MOUSE	Pdia3	Protein disulfide-isomerase A3	NA	0.12183	0.877666	0.0526214	0.197224
P28028-2	F6SZ47;P28028-2	BRAF_MOUSE	Braf	Isoform of P28028, Isoform 2 of Serine/threonine-protein kinase B-raf	NA	0.0637476	0.949184	0.0174224	0.0873395
P28063	P28063;G3UZW8	PSB8_MOUSE	Psmb8	Proteasome subunit beta type-8	NA	0.378818	0.717442	-0.0873816	-0.427962
P28271	P28271	ACOC_MOUSE	Aco1	Cytoplasmic aconitate hydratase	NA	0.253285	0.82879	0.047825	0.26508
P28352	P28352;D3Z124	APEX1_MOUSE	Apex1	DNA-(apurinic or apyrimidinic site) lyase	NA	0.228293	0.817622	-0.0605518	-0.28736
P28474	P28474	ADHX_MOUSE	Adh5	Alcohol dehydrogenase class-3	NA	1.61682	0.271195	-0.264225	-1.26346
P28481;P28481-1;P28481-2;P28481-4;P28481-5;P28481-6;P28481-7	P28481;P28481-1;P28481-2;P28481-4;P28481-5;P28481-6;P28481-7	CO2A1_MOUSE	Col2a1	Collagen alpha-1(II) chain	NA	0.433831	0.521353	0.287236	0.696005
P28650	P28650;J3QN31;P28650-2	PURA1_MOUSE	Adssl1	Adenylosuccinate synthetase isozyme 1	NA	0.907778	0.511653	-0.127943	-0.711116
P28652	P28652;Q5SVI0;Q5SVI1;Q5SVI2;Q5SVI3;Q5SVI9;Q5SVJ0;Q5SVJ1;Q68EG2	KCC2B_MOUSE	Camk2b	Calcium/calmodulin-dependent protein kinase type II subunit beta	NA	1.05148	0.432083	0.167841	0.863958
P28653	P28653	PGS1_MOUSE	Bgn	Biglycan	+	2.35304	0.0425306	0.70045	2.18229
P28654	P28654	PGS2_MOUSE	Dcn	Decorin	NA	0.932014	0.33388	0.355335	1.11828
P28656	P28656;E9PW66	NP1L1_MOUSE	Nap1l1	Nucleosome assembly protein 1-like 1	NA	0.192095	0.815393	0.0753975	0.289756
P28665	P28665;P28666	MUG1_MOUSE	Mug1	Murinoglobulin-1	NA	0.16324	0.851505	0.0528843	0.230547
P28843	P28843	DPP4_MOUSE	Dpp4	Dipeptidyl peptidase 4	+	2.19988	0.0371579	0.919725	2.32639
P29037	P29037;F6XYI9;F8WJ67;Q91YM5	TBP_MOUSE	Tbp	TATA-box-binding protein	NA	0.194503	0.81866	0.0706348	0.284489
P29341	P29341;F6ZAX1	PABP1_MOUSE	Pabpc1	Polyadenylate-binding protein 1	NA	1.53429	0.439381	0.132996	0.847013
P29391	P29391;Q9CPX4	FRIL1_MOUSE	Ftl1	Ferritin light chain 1	NA	1.76417	0.190549	0.350812	1.48554
P29595	P29595	NEDD8_MOUSE	Nedd8	NEDD8	NA	0.181241	0.808847	-0.0903848	-0.299491
P29699	P29699	FETUA_MOUSE	Ahsg	Alpha-2-HS-glycoprotein	NA	0.392494	0.626476	0.154188	0.547504
P29758	P29758	OAT_MOUSE	Oat	Ornithine aminotransferase, mitochondrial	NA	1.0541	0.471253	-0.138032	-0.778133
P30275	P30275;A2ARP5;B0R0E8;B0R0E9;B0R0F0	KCRU_MOUSE	Ckmt1	Creatine kinase U-type, mitochondrial	NA	0.100935	0.853874	0.158749	0.227918
P30412	P30412	PPIC_MOUSE	Ppic	Peptidyl-prolyl cis-trans isomerase C	NA	0.800093	0.44111	0.200069	0.844833
P30416	P30416;D6RDE2;F6S2D5;F7CAT1	FKBP4_MOUSE	Fkbp4	Peptidyl-prolyl cis-trans isomerase FKBP4	NA	0.120431	0.899328	0.0312174	0.156095
P30681	P30681	HMGB2_MOUSE	Hmgb2	High mobility group protein B2	NA	0.0818439	0.921483	0.0324939	0.131025
P30999;P30999-2;P30999-3	P30999;D3Z2H2;D3Z2H7;D3Z7H6;E9Q8Z4;E9Q8Z5;E9Q8Z6;E9Q8Z8;E9Q8Z9;E9Q901;E9Q903;E9Q904;E9Q905;E9Q906;E9Q907;E9Q986;G3X9V2;P30999-2;P30999-3	CTND1_MOUSE	Ctnnd1	Catenin delta-1	NA	0.100493	0.907868	-0.032787	-0.14657
P31001	P31001	DESM_MOUSE	Des	Desmin	NA	0.112952	0.922691	-0.0229211	-0.128931
P31230	P31230;Q3UZG4	AIMP1_MOUSE	Aimp1	Aminoacyl tRNA synthase complex-interacting multifunctional protein 1	NA	0.107561	0.94801	-0.0128649	-0.0883405
P31428	P31428	DPEP1_MOUSE	Dpep1	Dipeptidase 1	NA	1.93464	0.117571	0.466399	1.73558
P31786	P31786;M0QWU8;Q4VWZ5	ACBP_MOUSE	Dbi	Acyl-CoA-binding protein	NA	0.472683	0.619402	-0.129287	-0.55811
P31938	P31938	MP2K1_MOUSE	Map2k1	Dual specificity mitogen-activated protein kinase kinase 1	NA	0.714573	0.569091	-0.11752	-0.626769
P32020;P32020-2	P32020;P32020-2	NLTP_MOUSE	Scp2	Non-specific lipid-transfer protein	NA	0.0931432	0.921663	0.0283456	0.132073
P32233	P32233	DRG1_MOUSE	Drg1	Developmentally-regulated GTP-binding protein 1	NA	0.387178	0.603769	0.183526	0.576536
P32261	P32261;A0A0A6YWH7;A0A0A6YX70	ANT3_MOUSE	Serpinc1	Antithrombin-III	NA	0.0773618	0.922029	0.0321561	0.126451
P32848	P32848	PRVA_MOUSE	Pvalb	Parvalbumin alpha	NA	3.22277	0.0848831	-0.362653	-1.90274
P32921-2	P32921;P32921-2	SYWC_MOUSE	Wars	Isoform of P32921, Isoform 2 of Tryptophan--tRNA ligase, cytoplasmic	NA	0.181163	0.852159	0.0479058	0.231357
P34884	P34884	MIF_MOUSE	Mif	Macrophage migration inhibitory factor	NA	0.0582353	0.941126	-0.0255059	-0.09824
P34914	P34914;P34914-2	HYES_MOUSE	Ephx2	Bifunctional epoxide hydrolase 2	NA	0.156185	0.882661	0.036468	0.189209
P34928	P34928	APOC1_MOUSE	Apoc1	Apolipoprotein C-I	NA	0.524151	0.531486	-0.190025	-0.681847
P35123	P35123;Q99K46;A0A0A6YVY7;A0A0A6YW28	UBP4_MOUSE	Usp4	Ubiquitin carboxyl-terminal hydrolase 4	NA	0.894135	0.54133	0.113388	0.660726
P35235;P35235-2	P35235;P35235-2	PTN11_MOUSE	Ptpn11	Tyrosine-protein phosphatase non-receptor type 11	NA	0.163647	0.878557	-0.0369984	-0.194398
P35282	P35282	RAB21_MOUSE	Rab21	Ras-related protein Rab-21	NA	0.368007	0.758153	-0.0684422	-0.370249
P35283	P35283;A2CG35	RAB12_MOUSE	Rab12	Ras-related protein Rab-12	NA	0.229033	0.688228	0.318884	0.468351
P35293	P35293	RAB18_MOUSE	Rab18	Ras-related protein Rab-18	NA	1.18536	0.604898	-0.0816347	-0.574602
P35385	P35385	HSPB7_MOUSE	Hspb7	Heat shock protein beta-7	NA	0.46732	0.535043	0.221774	0.676477
P35486	P35486	ODPA_MOUSE	Pdha1	Pyruvate dehydrogenase E1 component subunit alpha, somatic form, mitochondrial	NA	1.96408	0.403913	-0.137553	-0.920471
P35550;Q80WS3	P35550;Q80WS3	FBLL1_MOUSE;FBRL_MOUSE	Fbl;Fbll1	rRNA 2'-O-methyltransferase fibrillarin	NA	0.898232	0.449763	0.171488	0.824681
P35564	P35564	CALX_MOUSE	Canx	Calnexin	NA	0.0758549	0.943472	0.0180596	0.0959321
P35585	P35585;Q9WVP1;Q9WVP1-2	AP1M1_MOUSE	Ap1m1	AP-1 complex subunit mu-1	NA	0	0.994847	NA	0
P35700	P35700;B1AXW4;B1AXW5;B1AXW6	PRDX1_MOUSE	Prdx1	Peroxiredoxin-1	NA	0.657322	0.640339	-0.090812	-0.528121
P35762	P35762	CD81_MOUSE	Cd81	CD81 antigen	NA	2.1629	0.192531	0.287711	1.46435
P35979	P35979	RL12_MOUSE	Rpl12	60S ribosomal protein L12	NA	0.0691086	0.961449	0.0102849	0.0664335
P35980	P35980;G3UX28;G3UYV6;G3UZJ6;G3UZK4	RL18_MOUSE	Rpl18	60S ribosomal protein L18	NA	0.100595	0.937959	-0.016661	-0.102342
P36536	P36536;Q99JZ4	SAR1A_MOUSE	Sar1a	GTP-binding protein SAR1a	NA	1.06565	0.367992	0.229645	1.01254
P36552	P36552	HEM6_MOUSE	Cpox	Oxygen-dependent coproporphyrinogen-III oxidase, mitochondrial	NA	1.27694	0.372938	-0.189386	-0.983586
P36916;P36916-2	P36916;P36916-2	GNL1_MOUSE	Gnl1	Guanine nucleotide-binding protein-like 1	NA	0.387132	0.598439	0.200677	0.594408
P36993;P36993-2;P36993-3;P36993-4;P36993-5	P36993;P36993-2;P36993-3;P36993-4;P36993-5;Q99NF7	PPM1B_MOUSE	Ppm1b	Protein phosphatase 1B	NA	1.30653	0.431451	0.14702	0.861387
P37040	P37040;Q05DV1	NCPR_MOUSE	Por	NADPH--cytochrome P450 reductase	NA	0.355994	0.784417	0.0589687	0.336819
P37804	P37804	TAGL_MOUSE	Tagln	Transgelin	NA	0.0583702	0.938244	-0.0280779	-0.101975
P38060	P38060	HMGCL_MOUSE	Hmgcl	Hydroxymethylglutaryl-CoA lyase, mitochondrial	NA	1.17859	0.212018	0.511123	1.40227
P38647	P38647	GRP75_MOUSE	Hspa9	Stress-70 protein, mitochondrial	NA	1.12483	0.440117	-0.154298	-0.845172
P39054;P39054-2	P39054;F8WIV5;G3UXX2;G3UZZ3;G3X9G4;P39054-2;Q3T9X3;Q3TCR7	DYN2_MOUSE	Dnm2	Dynamin-2	NA	0.710477	0.37054	0.380587	0.998319
P39061;P39061-1;P39061-2	P39061;E9QPX1;P39061-1;P39061-2	COIA1_MOUSE	Col18a1	Collagen alpha-1(XVIII) chain	NA	0.155852	0.858937	0.0515461	0.223314
P39447	P39447;B9EHJ3	ZO1_MOUSE	Tjp1	Tight junction protein ZO-1	NA	0	0.993757	0.0460243	0
P39688;P39688-2	P05480;P08103;P25911;P39688;Q04736;D3YZ57;F6UND7;P08103-2;P25911-2;P39688-2;Q80XU2	FYN_MOUSE	Fyn	Tyrosine-protein kinase Fyn	NA	0.29865	0.702151	-0.128391	-0.445366
P40124	P40124	CAP1_MOUSE	Cap1	Adenylyl cyclase-associated protein 1	NA	0.568235	0.454983	0.286785	0.811099
P40142	P40142	TKT_MOUSE	Tkt	Transketolase	NA	0.200155	0.802106	0.083686	0.308047
P40240	P40240	CD9_MOUSE	Cd9	CD9 antigen	NA	0.141823	0.853359	0.0624502	0.229133
P40336;P40336-2	P40336;P40336-2	VP26A_MOUSE	Vps26a	Vacuolar protein sorting-associated protein 26A	NA	0.858073	0.57419	0.104712	0.622747
P40630;P40630-2	P40630;P40630-2	TFAM_MOUSE	Tfam	Transcription factor A, mitochondrial	NA	1.15061	0.447611	-0.146765	-0.827929
P40936	P40936	INMT_MOUSE	Inmt	Indolethylamine N-methyltransferase	+	2.4048	0.0363	-0.769363	-2.2702
P41105	P41105	RL28_MOUSE	Rpl28	60S ribosomal protein L28	NA	0.218269	0.756617	-0.128014	-0.373654
P41216	P41216;D3Z041	ACSL1_MOUSE	Acsl1	Long-chain-fatty-acid--CoA ligase 1	NA	1.29324	0.640713	-0.0705794	-0.52601
P41241	P41241	CSK_MOUSE	Csk	Tyrosine-protein kinase CSK	NA	0.112859	0.883038	-0.0526341	-0.189392
P42125	P42125	ECI1_MOUSE	Eci1	Enoyl-CoA delta isomerase 1, mitochondrial	NA	0.396928	0.742926	-0.0716982	-0.390286
P42208	P42208;D3YYB1;D3Z3C0;E9Q3V6;F6WYM0	SEPT2_MOUSE	2023-09-02	Septin-2	NA	1.26609	0.446944	0.138487	0.823897
P42227;P42227-2;P42227-3	P42227;P42227-2;P42227-3	STAT3_MOUSE	Stat3	Signal transducer and activator of transcription 3	NA	0.161486	0.821349	0.0902052	0.280207
P42232	P42232	STA5B_MOUSE	Stat5b	Signal transducer and activator of transcription 5B	NA	0.420785	0.763387	0.0600607	0.359714
P42567	P42567;F6W2Q5;H3BK65;Q5JC28	EPS15_MOUSE	Eps15	Epidermal growth factor receptor substrate 15	NA	0.220258	0.788651	-0.0902655	-0.334377
P42669	P42669	PURA_MOUSE	Pura	Transcriptional activator protein Pur-alpha	NA	0.0416844	0.963606	0.0125564	0.0603736
P42932	P42932;H3BJB6;H3BL49	TCPQ_MOUSE	Cct8	T-complex protein 1 subunit theta	NA	0.0979037	0.939213	0.0165524	0.10096
P43023	P43023	CX6A2_MOUSE	Cox6a2	Cytochrome c oxidase subunit 6A2, mitochondrial	NA	1.71098	0.309424	0.224349	1.18707
P43024	P43024;Q9DCW5	CX6A1_MOUSE	Cox6a1	Cytochrome c oxidase subunit 6A1, mitochondrial	NA	0.251107	0.753685	0.105839	0.380412
P43274	P43274	H14_MOUSE	Hist1h1e	Histone H1.4	NA	2.03391	0.0966957	-0.508905	-1.82813
P43276	P43276	H15_MOUSE	Hist1h1b	Histone H1.5	NA	0.935985	0.388838	-0.226607	-0.95038
P45376	P45376	ALDR_MOUSE	Akr1b1	Aldose reductase	NA	1.07764	0.378929	-0.210682	-0.974213
P45591	P18760;P45591;F8WGL3	COF2_MOUSE	Cfl2	Cofilin-2	NA	0.676797	0.789295	-0.0444015	-0.330314
P45878	P45878	FKBP2_MOUSE	Fkbp2	Peptidyl-prolyl cis-trans isomerase FKBP2	NA	0.391198	0.700915	0.0946343	0.44862
P45952	P45952	ACADM_MOUSE	Acadm	Medium-chain specific acyl-CoA dehydrogenase, mitochondrial	NA	2.23931	0.242	-0.232293	-1.32012
P46412	P46412;D3Z2Y7;D3Z7Y0	GPX3_MOUSE	Gpx3	Glutathione peroxidase 3	NA	1.08124	0.262567	0.436061	1.28918
P46414	P46414	CDN1B_MOUSE	Cdkn1b	Cyclin-dependent kinase inhibitor 1B	NA	0.0575182	0.937006	0.031381	0.105057
P46460	P46460	NSF_MOUSE	Nsf	Vesicle-fusing ATPase	NA	0.514769	0.685417	-0.0854538	-0.470878
P46467	P46467	VPS4B_MOUSE	Vps4b	Vacuolar protein sorting-associated protein 4B	NA	0.737329	0.483816	0.169805	0.759653
P46471	P46471;Q8BVQ9	PRS7_MOUSE	Psmc2	26S protease regulatory subunit 7	NA	0.834728	0.712456	-0.0605102	-0.431657
P46638	P46638;P62492;E9Q3P9;F8WGS1;G3UY29;G3UZD3	RB11B_MOUSE	Rab11b	Ras-related protein Rab-11B	NA	0.190605	0.893335	-0.0280398	-0.175269
P46735;P46735-2	P46735;E9Q580;E9QNH6;P46735-2;Q7TQD7	MYO1B_MOUSE	Myo1b	Unconventional myosin-Ib	NA	0.222872	0.837477	0.0477721	0.252183
P46737	P46737	BRCC3_MOUSE	Brcc3	Lys-63-specific deubiquitinase BRCC36	NA	1.51885	0.149771	0.540263	1.7023
P46935	P46935;Q3V335;V9GWV8;V9GXK3	NEDD4_MOUSE	Nedd4	E3 ubiquitin-protein ligase NEDD4	NA	0.954322	0.644793	0.0757999	0.520386
P46978	P46978	STT3A_MOUSE	Stt3a	Dolichyl-diphosphooligosaccharide--protein glycosyltransferase subunit STT3A	NA	0.101369	0.922309	0.0230603	0.123771
P47199	P47199;A0A0A6YXR4;A0A0G2JFU5;D3YUG9;D3YWU6;D3Z2X0;D3Z4Q4;V9GXY8	QOR_MOUSE	Cryz	Quinone oxidoreductase	NA	0.106886	0.924083	-0.0208694	-0.119635
P47738	P47738;A0A0G2JEU1;A0A0G2JF60;A0A0G2JFQ0	ALDH2_MOUSE	Aldh2	Aldehyde dehydrogenase, mitochondrial	NA	0.701224	0.533985	-0.137618	-0.674898
P47740	P47740;B1ATI0;B1AV77	AL3A2_MOUSE	Aldh3a2	Fatty aldehyde dehydrogenase	NA	1.21166	0.347364	0.234706	1.07135
P47753	P47753;Q5RKN9	CAZA1_MOUSE	Capza1	F-actin-capping protein subunit alpha-1	NA	1.01978	0.406147	0.192514	0.914385
P47754	P47754;D6RCW7	CAZA2_MOUSE	Capza2	F-actin-capping protein subunit alpha-2	NA	0.779713	0.59748	0.100551	0.5908
P47757	P47757;A0A0A0MQI9;A2AMW0;F6YHZ8;F7CAZ6;P47757-2;P47757-4	CAPZB_MOUSE	Capzb	F-actin-capping protein subunit beta	NA	1.51186	0.411166	0.147371	0.899442
P47758	E9Q035;P47758	SRPRB_MOUSE	Srprb	Signal recognition particle receptor subunit beta	NA	0.346132	0.62	0.201266	0.556588
P47791;P47791-2	P47791;P47791-2	GSHR_MOUSE	Gsr	Glutathione reductase, mitochondrial	NA	0.14365	0.888064	-0.0362032	-0.18183
P47802	P47802;D3Z3F4;F7C846;G3UXX9	MTX1_MOUSE	Mtx1	Metaxin-1	NA	0.203503	0.806048	0.0789194	0.303992
P47809	P47809	MP2K4_MOUSE	Map2k4	Dual specificity mitogen-activated protein kinase kinase 4	NA	0.69988	0.640121	0.0878805	0.527971
P47811;P47811-4	P47811;B2KF34;B2KF35;P47811-2;P47811-3;P47811-4	MK14_MOUSE	Mapk14	Mitogen-activated protein kinase 14	NA	0.793625	0.593733	0.101867	0.598532
P47857;P47857-2;P47857-3	P47857;P47857-2;P47857-3	PFKAM_MOUSE	Pfkm	ATP-dependent 6-phosphofructokinase, muscle type	NA	1.13447	0.497068	-0.120416	-0.734061
P47911	E9PUX4;P47911	RL6_MOUSE	Rpl6	60S ribosomal protein L6	NA	0.609471	0.678821	-0.0793378	-0.476415
P47915	D3Z1N9;F6QL70;F6VZG1;F6YH22;P47915;W4VSN7	RL29_MOUSE	Rpl29	60S ribosomal protein L29	NA	0.409665	0.626698	-0.145886	-0.548184
P47934	P47934;H7BX88	CACP_MOUSE	Crat	Carnitine O-acetyltransferase	NA	2.25981	0.350856	-0.16725	-1.08369
P47941	P47941	CRKL_MOUSE	Crkl	Crk-like protein	NA	0.682329	0.601034	0.104944	0.580233
P47955	E9Q3T0;P47955	RLA1_MOUSE	Rplp1	60S acidic ribosomal protein P1	NA	1.22417	0.334394	-0.2572	-1.12054
P47962	P47962	RL5_MOUSE	Rpl5	60S ribosomal protein L5	NA	0.291936	0.832394	0.0423417	0.259272
P47963	P47963	RL13_MOUSE	Rpl13	60S ribosomal protein L13	NA	0.69649	0.587315	-0.112298	-0.606296
P47964	P47964;Q6ZWZ4	RL36_MOUSE	Rpl36	60S ribosomal protein L36	NA	0.601243	0.553212	0.142792	0.64619
P48024	P48024;Q9CXU9;J3QN87;J3QPZ8	EIF1_MOUSE	Eif1	Eukaryotic translation initiation factor 1	NA	0.102406	0.898794	0.0393809	0.160058
P48036	P48036	ANXA5_MOUSE	Anxa5	Annexin A5	NA	0.314918	0.704134	0.115747	0.44063
P48193	P48193;A2A838;A2A839;A2A841;A2A842;A2AD32;F6S4K9;F7BUB8;P48193-2	41_MOUSE	Epb41	Protein 4.1	NA	0.466378	0.747228	0.0633926	0.383668
P48453;P48453-2	P48453;E0CZ78;E9Q6P2;G3X8U7;P48453-2	PP2BB_MOUSE	Ppp3cb	Serine/threonine-protein phosphatase 2B catalytic subunit beta isoform	NA	1.17435	0.198404	-0.573355	-1.5007
P48678	P48678;P48678-2;P48678-3	LMNA_MOUSE	Lmna	Prelamin-A/C	NA	0.932993	0.462077	0.156844	0.800055
P48725;P48725-2;P48725-3	P48725;F8VPV0;P48725-2;P48725-3	PCNT_MOUSE	Pcnt	Pericentrin	NA	0.843877	0.334155	0.423675	1.13525
P48758	P48758	CBR1_MOUSE	Cbr1	Carbonyl reductase [NADPH] 1	NA	0.385629	0.823055	-0.0406351	-0.273565
P48771	P48771	CX7A2_MOUSE	Cox7a2	Cytochrome c oxidase subunit 7A2, mitochondrial	NA	0.0424565	0.952866	0.0260423	0.0813693
P48774	P48774;E9PVM7;E9Q024	GSTM5_MOUSE	Gstm5	Glutathione S-transferase Mu 5	NA	1.1123	0.406366	-0.178654	-0.90979
P48962	P48962;P51881;Q3V132	ADT1_MOUSE	Slc25a4	ADP/ATP translocase 1	NA	2.20773	0.237032	-0.241007	-1.34171
P49138	P49138	MAPK2_MOUSE	Mapkapk2	MAP kinase-activated protein kinase 2	NA	0.358877	0.769732	0.0641977	0.35428
P49182	P49182	HEP2_MOUSE	Serpind1	Heparin cofactor 2	NA	2.27456	0.0889157	0.47632	1.88108
P49290	P49290	PERE_MOUSE	Epx	Eosinophil peroxidase	NA	1.28748	0.178251	-0.587004	-1.52401
P49312	P49312;Q5EBP8	ROA1_MOUSE	Hnrnpa1	Heterogeneous nuclear ribonucleoprotein A1	NA	0.288857	0.837514	-0.0407483	-0.252374
P49442	P49442;E0CX64;E0CYQ4;H3BK26	INPP_MOUSE	Inpp1	Inositol polyphosphate 1-phosphatase	NA	0.182646	0.793065	0.107524	0.31897
P49443	P36993;P49443;P36993-2;P36993-3;P36993-4;P36993-5;Q99NF7	PPM1A_MOUSE	Ppm1a	Protein phosphatase 1A	NA	0.254489	0.785138	0.0768186	0.335951
P49586	P49586;Q811Q9;D3Z3T5;Q811Q9-2	PCY1A_MOUSE	Pcyt1a	Choline-phosphate cytidylyltransferase A	NA	0.622671	0.593666	-0.11805	-0.597992
P49615	P49615	CDK5_MOUSE	Cdk5	Cyclin-dependent-like kinase 5	NA	0.653866	0.451583	-0.234522	-0.818425
P49722	P49722	PSA2_MOUSE	Psma2	Proteasome subunit alpha type-2	NA	0.0974655	0.922461	0.0256794	0.128642
P49813	P49813	TMOD1_MOUSE	Tmod1	Tropomodulin-1	NA	0.823299	0.683817	0.0691875	0.472562
P49817	P49817;H3BKG0;H3BLK5	CAV1_MOUSE	Cav1	Caveolin-1	NA	0.162892	0.878862	-0.037416	-0.195167
P50114	P50114	S100B_MOUSE	S100b	Protein S100-B	NA	0.277017	0.699963	-0.149266	-0.448718
P50136	P50136;Q3U3J1	ODBA_MOUSE	Bckdha	2-oxoisovalerate dehydrogenase subunit alpha, mitochondrial	NA	1.81925	0.372477	-0.158969	-0.991353
P50171;P50171-2	P50171;G3UX44;P50171-2	DHB8_MOUSE	Hsd17b8	Estradiol 17-beta-dehydrogenase 8	NA	0.914543	0.643503	-0.0773125	-0.522266
P50172	P50172;F2Z3U6;Q3TJI8	DHI1_MOUSE	Hsd11b1	Corticosteroid 11-beta-dehydrogenase isozyme 1	NA	0.306543	0.670651	0.164124	0.48934
P50247	P50247	SAHH_MOUSE	Ahcy	Adenosylhomocysteinase	NA	0.865757	0.483901	-0.149548	-0.760309
P50285	P50285	FMO1_MOUSE	Fmo1	Dimethylaniline monooxygenase [N-oxide-forming] 1	NA	0.252838	0.724349	-0.133323	-0.411051
P50396	P50396	GDIA_MOUSE	Gdi1	Rab GDP dissociation inhibitor alpha	NA	0.556757	0.69038	0.0790637	0.462358
P50431	P50431;G3UYY1;G3UZ26	GLYC_MOUSE	Shmt1	Serine hydroxymethyltransferase, cytosolic	NA	0.140469	0.831427	-0.0982653	-0.266059
P50462	P50462	CSRP3_MOUSE	Csrp3	Cysteine and glycine-rich protein 3	NA	1.30294	0.242697	0.362725	1.32035
P50516	P50516;D3YWH3;D3Z1B9;P50516-2	VATA_MOUSE	Atp6v1a	V-type proton ATPase catalytic subunit A	NA	1.43179	0.411182	0.150685	0.897666
P50518	P50518	VATE1_MOUSE	Atp6v1e1	V-type proton ATPase subunit E 1	NA	1.2883	0.391227	0.174076	0.943353
P50543	P50543	S10AB_MOUSE	S100a11	Protein S100-A11	NA	0.606571	0.486711	0.20642	0.754123
P50544	P50544;B1AR28	ACADV_MOUSE	Acadvl	Very long-chain specific acyl-CoA dehydrogenase, mitochondrial	NA	2.54919	0.362397	-0.148033	-1.02767
P50580;P50580-2	P50580;D3YVH7;P50580-2	PA2G4_MOUSE	Pa2g4	Proliferation-associated protein 2G4	NA	0.690202	0.673726	0.0767242	0.483705
P50608	P50608	FMOD_MOUSE	Fmod	Fibromodulin	+	3.57436	0.0142857	1.00489	3.02831
P51125;P51125-2;P51125-3;P51125-6;P51125-7	P51125;P51125-2;P51125-3;P51125-6;P51125-7;Q8CE80	ICAL_MOUSE	Cast	Calpastatin	NA	0.116648	0.88335	-0.0487634	-0.187021
P51150	P51150	RAB7A_MOUSE	Rab7a	Ras-related protein Rab-7a	NA	0.302963	0.825341	-0.0440936	-0.26893
P51163	P51163;Q3TPL3	HEM4_MOUSE	Uros	Uroporphyrinogen-III synthase	NA	1.32073	0.366132	0.19776	1.01759
P51174	P51174	ACADL_MOUSE	Acadl	Long-chain specific acyl-CoA dehydrogenase, mitochondrial	NA	0.294193	0.761183	-0.0793845	-0.364232
P51175	P51175	PPOX_MOUSE	Ppox	Protoporphyrinogen oxidase	NA	0.00118984	1	-0.000408332	-0.00187536
P51410	P51410;A0A0G2JDK9;A0A0G2JES3;A0A0G2JFQ3;D3YZT0;D3Z629	RL9_MOUSE	Rpl9	60S ribosomal protein L9	NA	0.446668	0.724933	0.0730406	0.410981
P51660	P51660	DHB4_MOUSE	Hsd17b4	Peroxisomal multifunctional enzyme type 2	NA	0.407861	0.757013	-0.0646699	-0.371883
P51667	P51667;E9Q8Y0;F6RBQ5	MLRV_MOUSE	Myl2	Myosin regulatory light chain 2, ventricular/cardiac muscle isoform	NA	0.911205	0.400019	-0.220564	-0.929095
P51807	P51807	DYLT1_MOUSE	Dynlt1	Dynein light chain Tctex-type 1	NA	2.03442	0.137289	0.404831	1.67822
P51827	P51827;D3YYI6;F8WJA7	AFF3_MOUSE	Aff3	AF4/FMR2 family member 3	NA	0.345703	0.617849	0.215185	0.616491
P51830	P51830;E9Q706	ADCY9_MOUSE	Adcy9	Adenylate cyclase type 9	NA	0.318866	0.622175	0.243714	0.575325
P51859	P51859;E0CXA0;E0CYW7	HDGF_MOUSE	Hdgf	Hepatoma-derived growth factor	NA	0.606461	0.571018	-0.131862	-0.624968
P51881	P51881	ADT2_MOUSE	Slc25a5	ADP/ATP translocase 2	NA	1.06259	0.470692	-0.139967	-0.786237
P51885	P51885	LUM_MOUSE	Lum	Lumican	NA	0.256381	0.723146	0.134444	0.415219
P52196	P52196	THTR_MOUSE	Tst	Thiosulfate sulfurtransferase	NA	0.329775	0.807137	-0.0514353	-0.303199
P52479;P52479-2	P52479;P52479-2	UBP10_MOUSE	Usp10	Ubiquitin carboxyl-terminal hydrolase 10	NA	1.90741	0.189412	0.323512	1.47899
P52480	P52480	KPYM_MOUSE	Pkm	Pyruvate kinase PKM	NA	0.536792	0.538779	0.172354	0.665082
P52480-2	P52480;P52480-2	KPYM_MOUSE	Pkm	Isoform of P52480, Isoform M1 of Pyruvate kinase PKM	NA	1.64129	0.3313	-0.2122	-1.13653
P52503	P52503	NDUS6_MOUSE	Ndufs6	NADH dehydrogenase [ubiquinone] iron-sulfur protein 6, mitochondrial	NA	1.13852	0.349739	-0.252817	-1.0799
P52825	P52825;A2A8E8	CPT2_MOUSE	Cpt2	Carnitine O-palmitoyltransferase 2, mitochondrial	NA	0.209713	0.896293	-0.0259236	-0.171563
P52840	P52840;D3Z2P8;D3Z3G5;E9QNL5;Q91W19	ST1A1_MOUSE	Sult1a1	Sulfotransferase 1A1	NA	0.203474	0.809158	0.0745597	0.297274
P53026	P53026;Q5XJF6	RL10A_MOUSE	Rpl10a	60S ribosomal protein L10a	NA	1.26254	0.395078	0.173657	0.935901
P53395	P53395	ODB2_MOUSE	Dbt	Lipoamide acyltransferase component of branched-chain alpha-keto acid dehydrogenase complex, mitochondrial	NA	0.114065	0.956585	0.00998274	0.0747344
P53612	P53612;A0A0G2JDK3;A0A0G2JF29;A0A0G2JG79;A0A0G2JGU4;Q3TVF4;Q6PFA1;Q9JIF6	PGTB2_MOUSE	Rabggtb	Geranylgeranyl transferase type-2 subunit beta	NA	0.322713	0.665334	-0.158193	-0.500279
P53702	P53702	CCHL_MOUSE	Hccs	Cytochrome c-type heme lyase	NA	3.67643	0.144635	0.26294	1.65014
P53810	P53810;J3QPW1;J3QQ30	PIPNA_MOUSE	Pitpna	Phosphatidylinositol transfer protein alpha isoform	NA	0.31501	0.788759	-0.0615748	-0.330117
P53811	P53811;Q8JZZ5	PIPNB_MOUSE	Pitpnb	Phosphatidylinositol transfer protein beta isoform	NA	0.262653	0.833404	-0.0445015	-0.257827
P53986	P53986	MOT1_MOUSE	Slc16a1	Monocarboxylate transporter 1	NA	0.295047	0.793105	-0.0600023	-0.317573
P53994	P53994;P59279;G3UXQ7;G3V022;Q3TEG7	RAB2A_MOUSE	Rab2a	Ras-related protein Rab-2A	NA	0.491647	0.829505	-0.0356323	-0.263558
P53996;P53996-2;P53996-3	P53996;D3YYF6;P53996-2;P53996-3	CNBP_MOUSE	Cnbp	Cellular nucleic acid-binding protein	NA	0.172962	0.845204	0.055017	0.241311
P54071	P54071;D6RIL6	IDHP_MOUSE	Idh2	Isocitrate dehydrogenase [NADP], mitochondrial	NA	0.154155	0.88815	0.034289	0.182189
P54265;P54265-10;P54265-2;P54265-3;P54265-5;P54265-6;P54265-7;P54265-8;P54265-9	P54265;D6RI32;E9Q6J9;P54265-10;P54265-2;P54265-3;P54265-4;P54265-5;P54265-6;P54265-7;P54265-8;P54265-9	DMPK_MOUSE	Dmpk	Myotonin-protein kinase	NA	0.464891	0.553824	-0.194573	-0.647061
P54320	P54320	ELN_MOUSE	Eln	Elastin	NA	0.0294111	0.963809	0.0214346	0.0600707
P54726	P54726;F6YL88;Q3TN85;Q8CAP3	RD23A_MOUSE	Rad23a	UV excision repair protein RAD23 homolog A	NA	0.546326	0.442675	-0.355118	-0.843206
P54728	P54728	RD23B_MOUSE	Rad23b	UV excision repair protein RAD23 homolog B	NA	0.540991	0.480627	-0.255932	-0.764162
P54775	P54775	PRS6B_MOUSE	Psmc4	26S protease regulatory subunit 6B	NA	1.22176	0.486164	0.122075	0.755571
P54822	P54822;E9Q242	PUR8_MOUSE	Adsl	Adenylosuccinate lyase	NA	1.22579	0.44817	-0.142501	-0.829946
P54823	P54823	DDX6_MOUSE	Ddx6	Probable ATP-dependent RNA helicase DDX6	NA	2.21607	0.295352	0.202224	1.2136
P54923	P54923	ADPRH_MOUSE	Adprh	[Protein ADP-ribosylarginine] hydrolase	NA	0.720668	0.663354	-0.0791437	-0.499148
P55012	P55012;E9QM38	S12A2_MOUSE	Slc12a2	Solute carrier family 12 member 2	NA	0.518459	0.639553	-0.105655	-0.528081
P55014;P55014-2;P55014-3;P55014-4	P55014;A2AQ50;A2AQ51;A2AQ52;P55014-2;P55014-3;P55014-4	S12A1_MOUSE	Slc12a1	Solute carrier family 12 member 1	NA	1.87431	0.19586	-0.317068	-1.4555
P55088;P55088-2;P55088-3	P55088;P55088-2;P55088-3	AQP4_MOUSE	Aqp4	Aquaporin-4	NA	0.0329248	0.965391	0.0146635	0.0567907
P55096	P55096;A0A0G2JDI9	ABCD3_MOUSE	Abcd3	ATP-binding cassette sub-family D member 3	NA	0.384041	0.666183	0.120284	0.492929
P55258	P55258	RAB8A_MOUSE	Rab8a	Ras-related protein Rab-8A	NA	0.167868	0.823206	0.0789075	0.274497
P55264;P55264-2	P55264;P55264-2	ADK_MOUSE	Adk	Adenosine kinase	NA	1.04811	0.454802	-0.149967	-0.813156
P55302	P55302;F6WMD1	AMRP_MOUSE	Lrpap1	Alpha-2-macroglobulin receptor-associated protein	NA	0.743778	0.525849	0.137027	0.688425
P55772	P55772;D6RHQ2;Q8CDV7	ENTP1_MOUSE	Entpd1	Ectonucleoside triphosphate diphosphohydrolase 1	NA	0.553402	0.395429	0.603452	0.992752
P55850-2	P55850-2	DSC3_MOUSE	Dsc3	Isoform of P55850, Isoform 3B of Desmocollin-3	NA	0.344423	0.666468	0.143078	0.525876
P56135	P56135;F8WHP8	ATPK_MOUSE	Atp5j2	ATP synthase subunit f, mitochondrial	NA	0.914163	0.372935	-0.258379	-0.991575
P56212;P56212-2	P56212;E9Q827;P56212-2	ARP19_MOUSE	Arpp19	cAMP-regulated phosphoprotein 19	NA	0.936695	0.400345	-0.212861	-0.925608
P56213	P56213	ALR_MOUSE	Gfer	FAD-linked sulfhydryl oxidase ALR	NA	0.0902242	0.910263	-0.0360173	-0.144094
P56375	P56375	ACYP2_MOUSE	Acyp2	Acylphosphatase-2	NA	1.16069	0.469589	-0.133921	-0.787466
P56376	P56376;E9QJT5;Q8BMV3	ACYP1_MOUSE	Acyp1	Acylphosphatase-1	NA	0.0497745	0.965939	-0.00976562	-0.0571394
P56379	P56379	68MP_MOUSE	Mp68	6.8 kDa mitochondrial proteolipid	NA	0.166878	0.753945	-0.388048	-0.376719
P56380	P56380	AP4A_MOUSE	Nudt2	Bis(5'-nucleosyl)-tetraphosphatase [asymmetrical]	NA	0.158481	0.880578	0.0367188	0.191054
P56382	P56382	ATP5E_MOUSE	Atp5e	ATP synthase subunit epsilon, mitochondrial	NA	2.26315	0.244212	-0.231452	-1.32175
P56391	P56391	CX6B1_MOUSE	Cox6b1	Cytochrome c oxidase subunit 6B1	NA	0.153583	0.895264	-0.0303855	-0.170304
P56392	P56392	CX7A1_MOUSE	Cox7a1	Cytochrome c oxidase subunit 7A1, mitochondrial	NA	1.19977	0.470728	0.129163	0.77812
P56393	P56393	COX7B_MOUSE	Cox7b	Cytochrome c oxidase subunit 7B, mitochondrial	NA	0.458359	0.618806	-0.133312	-0.561786
P56394	P56394	COX17_MOUSE	Cox17	Cytochrome c oxidase copper chaperone	NA	0.738489	0.371187	-0.361054	-0.996413
P56395	P56395;E0CY88;G5E850	CYB5_MOUSE	Cyb5a	Cytochrome b5	NA	0.422165	0.632267	0.136302	0.54177
P56399	P56399;D3YYA5;D3Z4K7;Q3U4W8	UBP5_MOUSE	Usp5	Ubiquitin carboxyl-terminal hydrolase 5	NA	0.6126	0.672903	-0.0809905	-0.483078
P56480	P56480	ATPB_MOUSE	Atp5b	ATP synthase subunit beta, mitochondrial	NA	0.416951	0.713048	-0.0823479	-0.427824
P56501	P56501	UCP3_MOUSE	Ucp3	Mitochondrial uncoupling protein 3	NA	1.11456	0.403122	0.182067	0.919224
P56528	P56528	CD38_MOUSE	Cd38	ADP-ribosyl cyclase/cyclic ADP-ribose hydrolase 1	NA	0.0814866	0.922832	-0.0316571	-0.129334
P56565	P56565;Q91V77	S10A1_MOUSE	S100a1	Protein S100-A1	NA	0.877061	0.38955	-0.239766	-0.947781
P56695	P56695	WFS1_MOUSE	Wfs1	Wolframin	NA	0.0829902	0.922301	-0.028498	-0.124914
P56812	P56812;D3Z7Q5	PDCD5_MOUSE	Pdcd5	Programmed cell death protein 5	NA	0.0264222	0.969819	0.0139217	0.0486976
P56959	P56959;G3UXT7;G3UZD2;Q8CFQ9;Q91VQ2	FUS_MOUSE	Fus	RNA-binding protein FUS	NA	0.215177	0.824548	-0.0586107	-0.275327
P57716	P57716	NICA_MOUSE	Ncstn	Nicastrin	NA	0.426524	0.632676	-0.134697	-0.541825
P57759	P57759	ERP29_MOUSE	Erp29	Endoplasmic reticulum resident protein 29	NA	0.0230743	0.978225	-0.00831048	-0.0366739
P57776-2	D3Z7N2;F6ZFU0;P57776-2	EF1D_MOUSE	Eef1d	Isoform of P57776, Isoform 2 of Elongation factor 1-delta	NA	0.304133	0.662642	0.182538	0.510514
P57776;P57776-3	P57776;D3YY68;F6ZFU0;P57776-2;P57776-3;Q80T06;Q91VK2	EF1D_MOUSE	Eef1d	Elongation factor 1-delta	NA	0.43308	0.664848	-0.108315	-0.496688
P57780	P57780;E9Q2W9	ACTN4_MOUSE	Actn4	Alpha-actinin-4	NA	0.0896176	0.921822	-0.0274433	-0.127661
P57787	P57787	MOT4_MOUSE	Slc16a3	Monocarboxylate transporter 4	NA	1.35523	0.435642	-0.142419	-0.854333
P58252	P58252	EF2_MOUSE	Eef2	Elongation factor 2	NA	1.14716	0.420881	-0.164132	-0.87961
P58281-2	P58281;E0CXD1;F6U775;H7BX01;P58281-2	OPA1_MOUSE	Opa1	Isoform of P58281, Isoform 2 of Dynamin-like 120 kDa protein, mitochondrial	NA	0.629146	0.812244	0.0383917	0.292099
P58389	P58389	PTPA_MOUSE	Ppp2r4	Serine/threonine-protein phosphatase 2A activator	NA	0.551434	0.666236	-0.0889147	-0.492784
P58771	P21107;P58771;E9Q450;E9Q452;E9Q454;E9Q5J9;F8WID5;P58771-2;Q8BP43;Q8BSH3;Q8K0Z5;S4R2U0	TPM1_MOUSE	Tpm1	Tropomyosin alpha-1 chain	NA	1.46639	0.256438	-0.304831	-1.29732
P58774	P58774;A2AIM4	TPM2_MOUSE	Tpm2	Tropomyosin beta chain	NA	1.56612	0.189978	-0.394648	-1.47954
P58774-2	P58774-2	TPM2_MOUSE	Tpm2	Isoform of P58774, Isoform 2 of Tropomyosin beta chain	NA	0.585872	0.491518	-0.21136	-0.747898
P59017	P59017	B2L13_MOUSE	Bcl2l13	Bcl-2-like protein 13	NA	3.77256	0.121097	0.278306	1.72269
P59266	P59266	FITM2_MOUSE	Fitm2	Fat storage-inducing transmembrane protein 2	NA	0.063405	0.915606	0.0690294	0.138995
P59325	P59325	IF5_MOUSE	Eif5	Eukaryotic translation initiation factor 5	NA	0.372555	0.702076	-0.0980191	-0.444854
P59438	P59438;E9Q3X4;F6Q7C7;P59438-2	HPS5_MOUSE	Hps5	Hermansky-Pudlak syndrome 5 protein homolog	NA	0.0537956	0.94742	-0.0219079	-0.0887037
P59481	P59481;A0A0A6YX25;D3Z4P2;J3QNZ7	LMA2L_MOUSE	Lman2l	VIP36-like protein	NA	1.23244	0.195677	0.527995	1.5356
P59999	P59999;E9PWA7	ARPC4_MOUSE	Arpc4	Actin-related protein 2/3 complex subunit 4	NA	0.148726	0.828997	0.0901483	0.265667
P60122	P60122;D3YW60	RUVB1_MOUSE	Ruvbl1	RuvB-like 1	NA	0.191928	0.822356	-0.0679733	-0.277961
P60229	P60229	EIF3E_MOUSE	Eif3e	Eukaryotic translation initiation factor 3 subunit E	NA	0.032421	0.965806	0.0145181	0.0560579
P60335	P60335	PCBP1_MOUSE	Pcbp1	Poly(rC)-binding protein 1	NA	0.127732	0.912594	0.02461	0.140806
P60469	P60469;B8QI35;F6UYF1	LIPA3_MOUSE	Ppfia3	Liprin-alpha-3	NA	0.272159	0.879098	-0.0278417	-0.193205
P60603	P60603	ROMO1_MOUSE	Romo1	Reactive oxygen species modulator 1	NA	1.4094	0.349172	0.210154	1.07378
P60670;P60670-2	P60670;P60670-2	NPL4_MOUSE	Nploc4	Nuclear protein localization protein 4 homolog	NA	0.202325	0.909262	0.0206265	0.145336
P60766	P60766;P60766-1	CDC42_MOUSE	Cdc42	Cell division control protein 42 homolog	NA	0.970235	0.608075	0.0867008	0.571882
P60824	P60824;D3YU80;K4DI65	CIRBP_MOUSE	Cirbp	Cold-inducible RNA-binding protein	NA	0.34412	0.795404	-0.0530087	-0.313012
P60840;P60840-2	P60840;P60840-2;P60840-3	ENSA_MOUSE	Ensa	Alpha-endosulfine	NA	0.309542	0.734708	-0.0934916	-0.400807
P60843	P60843	IF4A1_MOUSE	Eif4a1	Eukaryotic initiation factor 4A-I	NA	0.834731	0.495347	0.145689	0.740502
P60867	P60867	RS20_MOUSE	Rps20	40S ribosomal protein S20	NA	1.5288	0.420541	0.141741	0.880802
P60904	P60904;A2AUE1;G5E8T0	DNJC5_MOUSE	Dnajc5	DnaJ homolog subfamily C member 5	NA	0.372395	0.521613	-0.478871	-0.712505
P61021	P35278;P61021;Q9CQD1;Q8C266	RAB5B_MOUSE	Rab5b	Ras-related protein Rab-5B	NA	0.0620154	0.956635	0.0134266	0.0749252
P61022	P61022;B0R091	CHP1_MOUSE	Chp1	Calcineurin B homologous protein 1	NA	0.911436	0.45571	0.163066	0.809017
P61027	P61027	RAB10_MOUSE	Rab10	Ras-related protein Rab-10	NA	1.29796	0.60109	-0.0807829	-0.581095
P61079	P61079;P62838;Q6ZWY6;A0A0G2JE32;A0A0G2JGL0	UB2D3_MOUSE	Ube2d3	Ubiquitin-conjugating enzyme E2 D3	NA	0.181155	0.83951	-0.0565091	-0.250013
P61080	D3YUH6;P61080	UB2D1_MOUSE	Ube2d1	Ubiquitin-conjugating enzyme E2 D1	NA	0.629024	0.72318	-0.0630806	-0.415945
P61082	P61082;F6WMC0;F7CDT0	UBC12_MOUSE	Ube2m	NEDD8-conjugating enzyme Ubc12	NA	1.99906	0.368968	-0.156353	-1.00557
P61087	P61087;D3Z4U3;F8WIC2	UBE2K_MOUSE	Ube2k	Ubiquitin-conjugating enzyme E2 K	NA	0.915907	0.509938	0.128572	0.715111
P61089	P61089	UBE2N_MOUSE	Ube2n	Ubiquitin-conjugating enzyme E2 N	NA	0.917285	0.510321	-0.128173	-0.714222
P61161	P61161	ARP2_MOUSE	Actr2	Actin-related protein 2	NA	0.914709	0.470495	0.150523	0.777877
P61164	P61164	ACTZ_MOUSE	Actr1a	Alpha-centractin	NA	1.15635	0.411727	0.16808	0.893215
P61202;P61202-2	P61202;A2AQE4;P61202-2	CSN2_MOUSE	Cops2	COP9 signalosome complex subunit 2	NA	0.949472	0.687214	0.0651649	0.467468
P61205;P84078	P61205;P84078;Q8BSL7	ARF1_MOUSE;ARF3_MOUSE	Arf1;Arf3	ADP-ribosylation factor 3	NA	0.16462	0.898734	-0.0267232	-0.162055
P61211	P61211;F8WIB1	ARL1_MOUSE	Arl1	ADP-ribosylation factor-like protein 1	NA	0.718037	0.442222	-0.221211	-0.83834
P61222	P61222	ABCE1_MOUSE	Abce1	ATP-binding cassette sub-family E member 1	NA	2.00534	0.34783	-0.173706	-1.07553
P61255	P61255;B1ARA3	RL26_MOUSE	Rpl26	60S ribosomal protein L26	NA	0.159317	0.863899	-0.0463807	-0.214811
P61327;Q9CQL1	P61327;Q9CQL1;A0A023T778	MGN2_MOUSE;MGN_MOUSE	Magoh;Magohb	Protein mago nashi homolog	NA	1.32793	0.166758	0.581627	1.60324
P61358	P61358;A2A4Q0	RL27_MOUSE	Rpl27	60S ribosomal protein L27	NA	0.822879	0.643907	0.0802957	0.521806
P61600	P61600;Q9DB82	NAA20_MOUSE	Naa20	N-alpha-acetyltransferase 20	NA	0.453703	0.67046	0.100629	0.489003
P61750	P61750;E9Q798;F6UFB9	ARF4_MOUSE	Arf4	ADP-ribosylation factor 4	NA	0.0613349	0.934033	0.0307611	0.108604
P61759	P61759;Q3TIR6	PFD3_MOUSE	Vbp1	Prefoldin subunit 3	NA	0.14884	0.813888	0.127721	0.292133
P61804	P61804	DAD1_MOUSE	Dad1	Dolichyl-diphosphooligosaccharide--protein glycosyltransferase subunit DAD1	NA	0.0768734	0.948203	0.0156523	0.0891624
P61953	P61953	GBG11_MOUSE	Gng11	Guanine nucleotide-binding protein G(I)/G(S)/G(O) subunit gamma-11	NA	0.127102	0.86893	-0.0568746	-0.208664
P61957	P61957;Q9Z172;D3Z794;G3UWI9;G3UWX9;G3UZ60;G3UZA7;G3UZX6;H7BWX9;Q9Z172-2	SUMO2_MOUSE	Sumo2	Small ubiquitin-related modifier 2	NA	0.395924	0.656751	-0.125048	-0.507738
P61971	P61971	NTF2_MOUSE	Nutf2	Nuclear transport factor 2	NA	1.1409	0.468158	-0.136758	-0.793089
P61979;P61979-2;P61979-3	P61979;B2M1R6;H3BK96;H3BKD0;H3BKI8;H3BLL4;P61979-2;P61979-3	HNRPK_MOUSE	Hnrnpk	Heterogeneous nuclear ribonucleoprotein K	NA	0.246001	0.823351	0.0513563	0.27247
P61982	P61982	1433G_MOUSE	Ywhag	14-3-3 protein gamma	NA	0.639996	0.525411	-0.155501	-0.688982
P62073	P62073	TIM10_MOUSE	Timm10	Mitochondrial import inner membrane translocase subunit Tim10	NA	0.151806	0.856445	0.0544666	0.225055
P62075	P62075	TIM13_MOUSE	Timm13	Mitochondrial import inner membrane translocase subunit Tim13	NA	0.491547	0.593854	-0.145351	-0.596684
P62077	P62077	TIM8B_MOUSE	Timm8b	Mitochondrial import inner membrane translocase subunit Tim8 B	NA	0.36849	0.533183	-0.407578	-0.697245
P62082	F6SVV1;P62082	RS7_MOUSE	Rps7	40S ribosomal protein S7	NA	1.1967	0.411206	-0.165282	-0.895339
P62137	P62137	PP1A_MOUSE	Ppp1ca	Serine/threonine-protein phosphatase PP1-alpha catalytic subunit	NA	0.903963	0.566178	-0.104027	-0.629785
P62141	P62141	PP1B_MOUSE	Ppp1cb	Serine/threonine-protein phosphatase PP1-beta catalytic subunit	NA	0.0506664	0.978699	0.0045867	0.0345521
P62192	P62192	PRS4_MOUSE	Psmc1	26S protease regulatory subunit 4	NA	0.412022	0.795103	0.048615	0.313422
P62196	P62196	PRS8_MOUSE	Psmc5	26S protease regulatory subunit 8	NA	0.148146	0.865321	0.0489435	0.212442
P62204	P62204;G3UX57;G3UZ90;Q3UKW2	CALM_MOUSE	Calm1	Calmodulin	NA	1.62873	0.165786	-0.432485	-1.55744
P62242	P62242	RS8_MOUSE	Rps8	40S ribosomal protein S8	NA	0.232749	0.877017	0.0306026	0.197139
P62245	P62245;F8WJ41	RS15A_MOUSE	Rps15a	40S ribosomal protein S15a	NA	0.000548063	1	-7.00951e-05	-0.000487295
P62254	P62254;D6RES1	UB2G1_MOUSE	Ube2g1	Ubiquitin-conjugating enzyme E2 G1	NA	0.0997643	0.899536	0.0381386	0.155822
P62257	P62257;E9Q3U1	UBE2H_MOUSE	Ube2h	Ubiquitin-conjugating enzyme E2 H	NA	2.45087	0.156537	0.309627	1.58929
P62259	P62259;F6WA09	1433E_MOUSE	Ywhae	14-3-3 protein epsilon	NA	1.47325	0.448223	-0.129534	-0.824203
P62264	P62264;D3YVF4;D3Z7I1	RS14_MOUSE	Rps14	40S ribosomal protein S14	NA	2.66799	0.351531	0.153161	1.06309
P62267	P62267	RS23_MOUSE	Rps23	40S ribosomal protein S23	NA	0.000121138	1	0.000100136	0.000261284
P62270	F6YVP7;P62270;S4R1N6	RS18_MOUSE	Rps18	40S ribosomal protein S18	NA	0.210025	0.890073	0.027771	0.179544
P62274	P62274	RS29_MOUSE	Rps29	40S ribosomal protein S29	NA	0.835792	0.348868	0.385031	1.08462
P62281	P62281	RS11_MOUSE	Rps11	40S ribosomal protein S11	NA	0.271076	0.882433	-0.0268019	-0.187955
P62301	P62301	RS13_MOUSE	Rps13	40S ribosomal protein S13	NA	1.10133	0.494806	-0.124708	-0.743419
P62320	P62320	SMD3_MOUSE	Snrpd3	Small nuclear ribonucleoprotein Sm D3	NA	2.47392	0.166875	0.294805	1.55433
P62331	P62331	ARF6_MOUSE	Arf6	ADP-ribosylation factor 6	NA	0.118495	0.859174	-0.0801039	-0.227669
P62334	P62334	PRS10_MOUSE	Psmc6	26S protease regulatory subunit 10B	NA	1.19005	0.618919	0.0780853	0.557239
P62342	P62342	SELT_MOUSE	Selt	Selenoprotein T	NA	0.140076	0.82872	0.102498	0.265035
P62627	P62627;A2AVR9	DLRB1_MOUSE	Dynlrb1	Dynein light chain roadblock-type 1	NA	0.00505985	0.997392	-0.0028975	-0.00977943
P62631	P62631	EF1A2_MOUSE	Eef1a2	Elongation factor 1-alpha 2	NA	1.66117	0.333317	-0.20437	-1.11803
P62702	P62702;Q3V1Z5;V9GWY0	RS4X_MOUSE	Rps4x	40S ribosomal protein S4, X isoform	NA	0.531949	0.758674	0.0558777	0.367727
P62717	P62717	RL18A_MOUSE	Rpl18a	60S ribosomal protein L18a	NA	1.17076	0.469701	0.132168	0.783347
P62743	P62743	AP2S1_MOUSE	Ap2s1	AP-2 complex subunit sigma	NA	0.181863	0.731521	-0.413563	-0.411025
P62751	P62751	RL23A_MOUSE	Rpl23a	60S ribosomal protein L23a	NA	1.81399	0.390883	0.149521	0.953054
P62754	P62754	RS6_MOUSE	Rps6	40S ribosomal protein S6	NA	0.845936	0.669254	0.0723391	0.490202
P62774	P62774	MTPN_MOUSE	Mtpn	Myotrophin	NA	1.15859	0.265314	0.386777	1.2879
P62806	P62806	H4_MOUSE	Hist1h4a	Histone H4	NA	0.409736	0.7365	-0.0723659	-0.396755
P62814	P62814	VATB2_MOUSE	Atp6v1b2	V-type proton ATPase subunit B, brain isoform	NA	0.144515	0.903149	0.0256559	0.151042
P62821	P62821;Q5SW86;Q5SW87;Q5SW88	RAB1A_MOUSE	Rab1A	Ras-related protein Rab-1A	NA	0.0381739	0.959151	-0.0221105	-0.0720506
P62827	P62827	RAN_MOUSE	Ran	GTP-binding nuclear protein Ran	NA	0.49744	0.652136	-0.102574	-0.511819
P62830	P62830;A2A6F8	RL23_MOUSE	Rpl23	60S ribosomal protein L23	NA	0.203862	0.888932	-0.0284387	-0.180645
P62843	P62843;D3YTQ9	RS15_MOUSE	Rps15	40S ribosomal protein S15	NA	0.264762	0.691766	-0.18059	-0.462421
P62849;P62849-2;P62849-3	P62849;P62849-2;P62849-3	RS24_MOUSE	Rps24	40S ribosomal protein S24	NA	0.586775	0.495821	-0.208	-0.744203
P62852	P62852	RS25_MOUSE	Rps25	40S ribosomal protein S25	NA	1.86475	0.201519	-0.309985	-1.43757
P62855	P62855	RS26_MOUSE	Rps26	40S ribosomal protein S26	NA	0.376817	0.771145	-0.0617476	-0.352591
P62858	J3QNN8;P62858;G3UYV7	RS28_MOUSE	Rps28	40S ribosomal protein S28	NA	0.73456	0.495482	-0.162029	-0.742568
P62862	P62862;Q642K5	RS30_MOUSE	Fau	Isoform of P35545, 40S ribosomal protein S30	NA	1.03714	0.420688	-0.175805	-0.880238
P62869	P62869	ELOB_MOUSE	Tceb2	Transcription elongation factor B polypeptide 2	NA	0.80416	0.495257	-0.150296	-0.741952
P62880	P62874;P62880;Q61011;D3YZX3;D3Z1M1;D3Z1T4;E9QKR0;H3BKR2;H3BLF7	GBB2_MOUSE	Gnb2	Guanine nucleotide-binding protein G(I)/G(S)/G(T) subunit beta-2	NA	0.201859	0.834464	0.0537561	0.256623
P62889	P62889	RL30_MOUSE	Rpl30	60S ribosomal protein L30	NA	0.843048	0.488591	0.148915	0.751447
P62897	G3UWG1;P62897	CYC_MOUSE	Cycs	Cytochrome c, somatic	NA	1.74696	0.26324	-0.258289	-1.28536
P62900	P62900;A0A0A6YX26;A0A0A6YXL3	RL31_MOUSE	Rpl31	60S ribosomal protein L31	NA	0.185966	0.878572	0.0333902	0.193054
P62908	P62908;D3YV43	RS3_MOUSE	Rps3	40S ribosomal protein S3	NA	0.135246	0.925341	-0.0178528	-0.117799
P62911	P62911	RL32_MOUSE	Rpl32	60S ribosomal protein L32	NA	0.97756	0.517719	0.119911	0.701291
P62918	P62918	RL8_MOUSE	Rpl8	60S ribosomal protein L8	NA	1.2538	0.537096	0.0996261	0.667181
P62932	P62932	FBX40_MOUSE	Fbxo40	F-box only protein 40	NA	0.677037	0.496896	0.170002	0.736329
P62960	P62960;A2BGG7	YBOX1_MOUSE	Ybx1	Nuclease-sensitive element-binding protein 1	NA	0.139937	0.85012	-0.0686135	-0.234793
P62962	P62962	PROF1_MOUSE	Pfn1	Profilin-1	NA	1.13884	0.365344	-0.222536	-1.02069
P62983	A0A0A6YW67;D3YYZ2;P0CG49;P0CG50;P62983;P62984;E9Q4P0;E9Q5F6;E9Q9J0;E9QNP0;Q5SX22	RS27A_MOUSE	Rps27a	Ubiquitin-40S ribosomal protein S27a	NA	1.32609	0.401231	-0.164877	-0.92406
P62996	P62996;F8WJG3	TRA2B_MOUSE	Tra2b	Transformer-2 protein homolog beta	NA	0.412706	0.532299	0.301826	0.73453
P63001	P60764;P63001;Q05144;A2AC13;Q3TLP8	RAC1_MOUSE	Rac1	Ras-related C3 botulinum toxin substrate 1	NA	0.609313	0.578378	-0.127982	-0.617246
P63005	P63005;P63005-2	LIS1_MOUSE	Pafah1b1	Platelet-activating factor acetylhydrolase IB subunit alpha	NA	0.628945	0.665947	0.082963	0.493992
P63017	P16627;P17156;P17879;P20029;P63017;Q61696;D3YW43;D3Z5E2;Q504P4	HSP7C_MOUSE	Hspa8	Heat shock cognate 71 kDa protein	NA	1.02768	0.515829	-0.11833	-0.706165
P63024	P63024;P63044;B0QZN5	VAMP3_MOUSE	Vamp3	Vesicle-associated membrane protein 3	NA	0.870058	0.3913	0.240135	0.942799
P63028	P63028;D3YU75	TCTP_MOUSE	Tpt1	Translationally-controlled tumor protein	NA	1.17873	0.356702	-0.230518	-1.05125
P63030	P63030;D3YWY6;D3Z5S0;D3Z786;E9Q0V4	MPC1_MOUSE	Mpc1	Mitochondrial pyruvate carrier 1	NA	0.0797208	0.909812	-0.0444331	-0.144566
P63037	P63037;B1AXY1	DNJA1_MOUSE	Dnaja1	DnaJ homolog subfamily A member 1	NA	0.30922	0.63744	-0.220287	-0.536545
P63038	P63038;P63038-2	CH60_MOUSE	Hspd1	60 kDa heat shock protein, mitochondrial	NA	2.53943	0.189979	-0.261726	-1.46957
P63073	P63073;A0A0G2JFB4;A0A0G2JGT5;A0A0G2JH04	IF4E_MOUSE	Eif4e	Eukaryotic translation initiation factor 4E	NA	0.320023	0.807687	0.0514441	0.300197
P63085	P63085;Q61532;Q63844;Q6P5G0;D3Z3G6;D3Z6D8;E9PXX5;E9Q3I6	MK01_MOUSE	Mapk1	Mitogen-activated protein kinase 1	NA	0.994837	0.469344	0.142125	0.776307
P63087;P63087-2	P63087;A0A0G2JGC1;P63087-2	PP1G_MOUSE	Ppp1cc	Serine/threonine-protein phosphatase PP1-gamma catalytic subunit	NA	0.756711	0.410714	0.249361	0.908182
P63101	P63101	1433Z_MOUSE	Ywhaz	14-3-3 protein zeta/delta	NA	0.0803627	0.9227	-0.0290092	-0.123772
P63147	P63147	UBE2B_MOUSE	Ube2b	Ubiquitin-conjugating enzyme E2 B	NA	0.226763	0.778646	-0.0947339	-0.344765
P63158	P30681;P63158;D3YVC6;D3YZ18	HMGB1_MOUSE	Hmgb1	High mobility group protein B1	NA	0.0765107	0.931443	-0.0243093	-0.111588
P63166	P63166	SUMO1_MOUSE	Sumo1	Small ubiquitin-related modifier 1	NA	0.339046	0.723957	0.0910168	0.41276
P63242	P63242;Q8BGY2;A0A0A0MQM0	IF5A1_MOUSE	Eif5a	Eukaryotic translation initiation factor 5A-1	NA	0.29507	0.814024	-0.0511552	-0.29095
P63248	P63248	IPKA_MOUSE	Pkia	cAMP-dependent protein kinase inhibitor alpha	NA	0.938387	0.349394	-0.316978	-1.08077
P63254	P63254;A0A0G2JEK2	CRIP1_MOUSE	Crip1	Cysteine-rich protein 1	NA	0.0691451	0.922284	-0.0388343	-0.126549
P63260	P60710;P63260;E9Q5F4;E9Q606;G3UYG0;G3UZ07	ACTG_MOUSE	Actg1	Actin, cytoplasmic 2	NA	0.257637	0.791929	0.0688206	0.321455
P63268	P63268	ACTH_MOUSE	Actg2	Actin, gamma-enteric smooth muscle	NA	0.409915	0.573382	-0.213433	-0.622384
P63276	P63276	RS17_MOUSE	Rps17	40S ribosomal protein S17	NA	0.912767	0.516016	0.125493	0.704713
P63280	P63280;G3UYP0;Q8CFZ0	UBC9_MOUSE	Ube2i	SUMO-conjugating enzyme UBC9	NA	1.06042	0.477538	0.134823	0.769253
P63300	P63300	SELW_MOUSE	Sepw1	Selenoprotein W	NA	0.0752251	0.899205	0.0728016	0.159003
P63321;Q9JIW9	P63321;Q9JIW9	RALA_MOUSE;RALB_MOUSE	Rala;Ralb	Ras-related protein Ral-A	NA	0.781479	0.28231	-0.891386	-1.24978
P63323	P63323;Q6ZWZ6	RS12_MOUSE	Rps12	40S ribosomal protein S12	NA	0.0194317	0.983264	0.00601355	0.0288617
P63325	P63325;Q3UW83	RS10_MOUSE	Rps10	40S ribosomal protein S10	NA	1.21168	0.455124	0.136987	0.808193
P63328;P63328-2	P48453;P48455;P63328;E0CZ78;E9Q6P2;G3X8U7;P48453-2;P63328-2	PP2BA_MOUSE	Ppp3ca	Serine/threonine-protein phosphatase 2B catalytic subunit alpha isoform	NA	0.654528	0.692634	-0.0723863	-0.459488
P63330	P62715;P63330	PP2AA_MOUSE	Ppp2ca	Serine/threonine-protein phosphatase 2A catalytic subunit alpha isoform	NA	0.847668	0.619235	-0.0879685	-0.557604
P67778	P67778;Q5SQG5	PHB_MOUSE	Phb	Prohibitin	NA	0.19841	0.90367	-0.021699	-0.149807
P67871	P67871;G3UWU5;G3UZA4;G3UZJ5;G3UZX4	CSK2B_MOUSE	Csnk2b	Casein kinase II subunit beta	NA	0.365924	0.753805	0.0707383	0.376068
P67984	P67984	RL22_MOUSE	Rpl22	60S ribosomal protein L22	NA	0.146609	0.886506	-0.0366702	-0.184652
P68037	P68037	UB2L3_MOUSE	Ube2l3	Ubiquitin-conjugating enzyme E2 L3	NA	0.439424	0.702428	-0.0847289	-0.442868
P68040	P68040	GBLP_MOUSE	Gnb2l1	Guanine nucleotide-binding protein subunit beta-2-like 1	NA	2.01633	0.46101	0.111735	0.801491
P68134	P68134	ACTS_MOUSE	Acta1	Actin, alpha skeletal muscle	NA	0.362186	0.792217	0.0539274	0.32154
P68181;P68181-2;P68181-3;P68181-4	P68181;H6TMF5;P68181-2;P68181-3;P68181-4	KAPCB_MOUSE	Prkacb	cAMP-dependent protein kinase catalytic subunit beta	NA	0.016475	0.988552	-0.00454871	-0.0231652
P68254;P68254-2	P68254;F6VW30;F6YY69;P68254-2	1433T_MOUSE	Ywhaq	14-3-3 protein theta	NA	0.178685	0.778346	0.158836	0.345871
P68368	P05213;P05214;P68368;P68369;P68373;Q9JJZ2;A0A0A0MQA5	TBA4A_MOUSE	Tuba4a	Tubulin alpha-4A chain	NA	0.753012	0.671546	-0.0748752	-0.487374
P68369	P05213;P05214;P68369;P68373	TBA1A_MOUSE	Tuba1a	Tubulin alpha-1A chain	NA	0.145171	0.853583	-0.0599858	-0.228355
P68372	P68372;P99024;Q9D6F9	TBB4B_MOUSE	Tubb4b	Tubulin beta-4B chain	NA	0.163554	0.875979	-0.0393027	-0.200527
P68510	P68510	1433F_MOUSE	Ywhah	14-3-3 protein eta	NA	0.102023	0.943825	-0.0149261	-0.095962
P69566;P69566-2	P69566;E9Q5D6;P69566-2	RANB9_MOUSE	Ranbp9	Ran-binding protein 9	NA	0.935176	0.281636	-0.50884	-1.25246
P70120	P70120	HES5_MOUSE	Hes5	Transcription factor HES-5	NA	0.0426668	0.950154	-0.0310993	-0.0860185
P70168	P70168	IMB1_MOUSE	Kpnb1	Importin subunit beta-1	NA	0.0421401	0.966119	0.0107328	0.0560926
P70170;P70170-2	P70170;E9PUE8;P70170-2;P70170-3	ABCC9_MOUSE	Abcc9	ATP-binding cassette sub-family C member 9	NA	0.965773	0.680184	0.0663749	0.47533
P70195	P70195	PSB7_MOUSE	Psmb7	Proteasome subunit beta type-7	NA	0.904527	0.338622	0.354095	1.10049
P70236	P70236;A2AGS2	MP2K6_MOUSE	Map2k6	Dual specificity mitogen-activated protein kinase kinase 6	NA	1.27219	0.370338	-0.195416	-0.998306
P70245	P70245	EBP_MOUSE	Ebp	3-beta-hydroxysteroid-Delta(8),Delta(7)-isomerase	NA	0.701113	0.480925	0.181583	0.767157
P70266;P70266-2	P70266;A2AFM8;P70266-2	F261_MOUSE	Pfkfb1	6-phosphofructo-2-kinase/fructose-2,6-bisphosphatase 1	NA	1.70337	0.335512	-0.197118	-1.10467
P70268;P70268-2	P70268;D6RH37;P70268-2	PKN1_MOUSE	Pkn1	Serine/threonine-protein kinase N1	NA	0.0215847	0.97196	0.0186853	0.0463118
P70295	P70295;Q3U3K9	AUP1_MOUSE	Aup1	Ancient ubiquitous protein 1	NA	0.0587654	0.96135	-0.0118512	-0.0682908
P70296	P70296;D3Z1V4	PEBP1_MOUSE	Pebp1	Phosphatidylethanolamine-binding protein 1	NA	0.969937	0.394658	-0.211291	-0.935774
P70302	P70302	STIM1_MOUSE	Stim1	Stromal interaction molecule 1	NA	0.780568	0.735375	0.0554237	0.39971
P70336;P70336-2	P70336;F8VPK5;P70336-2	ROCK2_MOUSE	Rock2	Rho-associated protein kinase 2	NA	0.402467	0.506792	0.422506	0.733173
P70349	P70349	HINT1_MOUSE	Hint1	Histidine triad nucleotide-binding protein 1	NA	0.0868004	0.912281	-0.0361347	-0.141211
P70362	P70362	UFD1_MOUSE	Ufd1l	Ubiquitin fusion degradation protein 1 homolog	NA	0.155901	0.85837	0.0508409	0.221532
P70372	P70372	ELAV1_MOUSE	Elavl1	ELAV-like protein 1	NA	0.01872	0.988164	-0.00402047	-0.0229734
P70377;P70377-2;P70377-3	P70377;B1AU20;P70377-2;P70377-3	FGF13_MOUSE	Fgf13	Fibroblast growth factor 13	NA	0.270601	0.694423	0.168871	0.467321
P70389	P70389	ALS_MOUSE	Igfals	Insulin-like growth factor-binding protein complex acid labile subunit	NA	0.537069	0.529186	0.187153	0.701995
P70398	F8VPU6;P70398;E9PWA9;G3UY52;Q4FE56	USP9X_MOUSE	Usp9x	Probable ubiquitin carboxyl-terminal hydrolase FAF-X	NA	1.65687	0.409545	0.142287	0.901977
P70402	P70402	MYBPH_MOUSE	Mybph	Myosin-binding protein H	NA	0.443257	0.772058	0.0562426	0.351062
P70404	P70404	IDHG1_MOUSE	Idh3g	Isocitrate dehydrogenase [NAD] subunit gamma 1, mitochondrial	NA	0.717423	0.641006	-0.0863291	-0.526115
P70452	P70452	STX4_MOUSE	Stx4	Syntaxin-4	NA	0.99156	0.362749	0.256927	1.03815
P70460	P70460	VASP_MOUSE	Vasp	Vasodilator-stimulated phosphoprotein	NA	0.721268	0.46989	0.186262	0.801249
P70663	P70663	SPRL1_MOUSE	Sparcl1	SPARC-like protein 1	NA	0.787586	0.359299	-0.374491	-1.04168
P70670	P70670	NACAM_MOUSE	Naca	Nascent polypeptide-associated complex subunit alpha, muscle-specific form	NA	1.42987	0.447591	-0.130828	-0.822938
P70695	P70695	F16P2_MOUSE	Fbp2	Fructose-1,6-bisphosphatase isozyme 2	NA	1.09723	0.414279	-0.172193	-0.888521
P70697	P70697;A0A0A0MQG7	DCUP_MOUSE	Urod	Uroporphyrinogen decarboxylase	NA	0.00961821	0.993081	0.00405209	0.0164947
P70699	P70699;F6R5R5	LYAG_MOUSE	Gaa	Lysosomal alpha-glucosidase	NA	0.0620118	0.923811	0.041667	0.120543
P70704;P70704-2;P70704-3	P70704;F6WYQ5;P70704-2;P70704-3	AT8A1_MOUSE	Atp8a1	Phospholipid-transporting ATPase IA	NA	0.125218	0.851965	0.0824234	0.236734
P80313	P80313	TCPH_MOUSE	Cct7	T-complex protein 1 subunit eta	NA	3.32	0.240938	-0.196662	-1.32855
P80314	P80314	TCPB_MOUSE	Cct2	T-complex protein 1 subunit beta	NA	0.28963	0.864281	0.0319583	0.215794
P80315	P80315;G5E839	TCPD_MOUSE	Cct4	T-complex protein 1 subunit delta	NA	0.195248	0.89184	0.0281884	0.177212
P80316	P80316	TCPE_MOUSE	Cct5	T-complex protein 1 subunit epsilon	NA	0.776684	0.656557	-0.0786618	-0.507262
P80317	P80317;E9QPA6	TCPZ_MOUSE	Cct6a	T-complex protein 1 subunit zeta	NA	0.190573	0.872871	-0.0359208	-0.203114
P80318	P80318;E9Q133;Q3U0I3	TCPG_MOUSE	Cct3	T-complex protein 1 subunit gamma	NA	0.838442	0.643653	-0.0796801	-0.521674
P81117	P81117;Q3UKN6	NUCB2_MOUSE	Nucb2	Nucleobindin-2	NA	0.556226	0.500388	0.209132	0.752953
P82198	P82198	BGH3_MOUSE	Tgfbi	Transforming growth factor-beta-induced protein ig-h3	+	4.48911	0.012	0.668114	2.92444
P82347	P82347;A2ACH6	SGCD_MOUSE	Sgcd	Delta-sarcoglycan	NA	1.54525	0.370894	-0.171551	-0.99062
P82348	P82348;F6YKG7	SGCG_MOUSE	Sgcg	Gamma-sarcoglycan	NA	0.399812	0.7429	-0.0715326	-0.390809
P82349	P82349	SGCB_MOUSE	Sgcb	Beta-sarcoglycan	NA	0.650062	0.61895	-0.100525	-0.5575
P82350	P82350;Q5SWB4	SGCA_MOUSE	Sgca	Alpha-sarcoglycan	NA	0.205917	0.873365	-0.0340273	-0.202388
P83882	P83882	RL36A_MOUSE	Rpl36a	60S ribosomal protein L36a	NA	0.281627	0.687887	0.165639	0.467012
P83887;Q8VCK3	P83887;Q8VCK3	TBG1_MOUSE;TBG2_MOUSE	Tubg1;Tubg2	Tubulin gamma-1 chain	NA	0.604734	0.460371	0.249342	0.803486
P83940	P83940;A0A087WNT1;A0A087WPE4;A0A087WQE6	ELOC_MOUSE	Tceb1	Transcription elongation factor B polypeptide 1	NA	0.448766	0.641958	0.118161	0.524514
P84091	P84091;Q3TWV4	AP2M1_MOUSE	Ap2m1	AP-2 complex subunit mu	NA	0.158736	0.879538	0.037542	0.193391
P84099	P84099;A2A547	RL19_MOUSE	Rpl19	60S ribosomal protein L19	NA	0.279221	0.779984	-0.0733255	-0.343083
P84104;P84104-2	A2A4X6;P84104;Q8BL97;P84104-2;Q8BL97-2;Q8BL97-3;Q8BL97-4	SRSF3_MOUSE	Srsf3	Serine/arginine-rich splicing factor 3	NA	0.920846	0.496568	-0.134144	-0.733321
P97290	P97290	IC1_MOUSE	Serping1	Plasma protease C1 inhibitor	NA	1.1081	0.372078	0.211279	0.986013
P97298	P97298;Q5ND37	PEDF_MOUSE	Serpinf1	Pigment epithelium-derived factor	+	2.72367	0.0343226	0.699392	2.34536
P97300;P97300-1;P97300-3	P97300;H3BIX4;H3BKA7;P97300-1;P97300-3;P97300-4;Z4YLB7	NPTN_MOUSE	Nptn	Neuroplastin	NA	0.16205	0.858546	0.0490055	0.22208
P97315	P97315	CSRP1_MOUSE	Csrp1	Cysteine and glycine-rich protein 1	NA	0.146147	0.877364	0.0424876	0.198031
P97346;P97346-2	P97346;P97346-2	NXN_MOUSE	Nxn	Nucleoredoxin	NA	0.0494548	0.943593	0.0329862	0.09719
P97351	P97351	RS3A_MOUSE	Rps3a	40S ribosomal protein S3a	NA	0.366398	0.791512	0.0535663	0.321441
P97352	P97352;A0A0A0MQ90	S10AD_MOUSE	S100a13	Protein S100-A13	NA	0.36611	0.656536	0.137486	0.507029
P97355	P97355	SPSY_MOUSE	Sms	Spermine synthase	NA	0.187477	0.852612	0.045646	0.229327
P97364	P97364	SPS2_MOUSE	Sephs2	Selenide, water dikinase 2	NA	2.84723	0.052	0.51448	2.14247
P97371	P97371;G3UWN9;G3UXR1;G3UXY0;G3UXZ5	PSME1_MOUSE	Psme1	Proteasome activator complex subunit 1	NA	0.0728372	0.930811	-0.0261952	-0.112457
P97372	P97372;E0CZ90;G3X9V0	PSME2_MOUSE	Psme2	Proteasome activator complex subunit 2	NA	0.344756	0.636812	0.177306	0.534663
P97379;P97379-2	P97379;P97379-2	G3BP2_MOUSE	G3bp2	Ras GTPase-activating protein-binding protein 2	NA	0.974398	0.333369	0.349625	1.13714
P97384	P97384;D3Z7U0	ANX11_MOUSE	Anxa11	Annexin A11	NA	2.1614	0.59882	-0.0739703	-0.592633
P97386;P97386-2	P97386;B1AT03;K4DI59;P97386-2;Q3UC82;Q80ZH7	DNLI3_MOUSE	Lig3	DNA ligase 3	NA	0.0531848	0.943974	0.0256491	0.0947822
P97429	P97429;D3Z0S1;F7ANV6	ANXA4_MOUSE	Anxa4	Annexin A4	NA	3.02966	0.0853171	0.370445	1.90301
P97443	P97443;G5E8R7;P97443-2;P97443-3	SMYD1_MOUSE	Smyd1	Histone-lysine N-methyltransferase Smyd1	NA	0.20339	0.849367	0.0450414	0.23565
P97447	P97447;A2AEX6;A2AEX7;A2AEX8;A2AEX9;A2AEY0;A2AEY1;A2AEY2;P97447-2	FHL1_MOUSE	Fhl1	Four and a half LIM domains protein 1	NA	2.97625	0.0717538	0.422423	1.99199
P97449	P97449	AMPN_MOUSE	Anpep	Aminopeptidase N	NA	2.11391	0.064	0.669743	2.0399
P97450	P97450;E9QAD6	ATP5J_MOUSE	Atp5j	ATP synthase-coupling factor 6, mitochondrial	NA	1.03603	0.334204	-0.299749	-1.10951
P97457	P97457	MLRS_MOUSE	Mylpf	Myosin regulatory light chain 2, skeletal muscle isoform	NA	1.06521	0.379772	-0.211724	-0.972047
P97461	P97461;D3YYM6;Q91V55	RS5_MOUSE	Rps5	40S ribosomal protein S5	NA	0.26733	0.757359	-0.0925244	-0.371948
P97478	P97478;Q3TYT1	COQ7_MOUSE	Coq7	5-demethoxyubiquinone hydroxylase, mitochondrial	NA	0.277538	0.80397	0.0586459	0.306385
P97493	P97493;A2A439;G3UX99;G3UZY2	THIOM_MOUSE	Txn2	Thioredoxin, mitochondrial	NA	0.042389	0.963531	-0.0128315	-0.061516
P97807;P97807-2	P97807;P97807-2	FUMH_MOUSE	Fh	Fumarate hydratase, mitochondrial	NA	1.87433	0.281873	-0.227607	-1.23303
P97823	P97823;D3YUG4;D3Z269;J3QP56;P97823-2	LYPA1_MOUSE	Lypla1	Acyl-protein thioesterase 1	NA	0.247283	0.836464	-0.0453238	-0.254983
P97855	P97855	G3BP1_MOUSE	G3bp1	Ras GTPase-activating protein-binding protein 1	NA	0.277932	0.824558	0.0478861	0.274335
P97858	P97858	S35B1_MOUSE	Slc35b1	Solute carrier family 35 member B1	NA	0.236605	0.831043	-0.0491287	-0.262083
P97927	P97927	LAMA4_MOUSE	Lama4	Laminin subunit alpha-4	NA	0.0779769	0.953754	0.0126888	0.0790873
P97952	P97952	SCN1B_MOUSE	Scn1b	Sodium channel subunit beta-1	NA	0.592308	0.534124	-0.161757	-0.67794
P98083;P98083-2;P98083-3;Q8BMC3	P98083;Q8BMC3;E9QLZ0;P98083-2;P98083-3	SHC1_MOUSE;SHC2_MOUSE	Shc1;Shc2	SHC-transforming protein 1	NA	0	0.995204	NA	0
P98156	P98156;F8WGI9;Q91YY0	VLDLR_MOUSE	Vldlr	Very low-density lipoprotein receptor	NA	0.0656275	0.934532	0.0268302	0.10757
P99024	P99024	TBB5_MOUSE	Tubb5	Tubulin beta-5 chain	NA	0.00487456	0.997319	0.00199604	0.00827981
P99026	P99026	PSB4_MOUSE	Psmb4	Proteasome subunit beta type-4	NA	0.212698	0.841329	-0.0469109	-0.245133
P99027	P99027	RLA2_MOUSE	Rplp2	60S acidic ribosomal protein P2	NA	1.09385	0.357837	-0.244091	-1.04645
P99028	P99028	QCR6_MOUSE	Uqcrh	Cytochrome b-c1 complex subunit 6, mitochondrial	NA	1.25485	0.243725	-0.383729	-1.32381
P99029;P99029-2	P99029;G3UZJ4;H3BJQ7;P99029-2	PRDX5_MOUSE	Prdx5	Peroxiredoxin-5, mitochondrial	NA	0.752189	0.695192	-0.0676201	-0.455439
Q00493	Q00493	CBPE_MOUSE	Cpe	Carboxypeptidase E	NA	0.100478	0.899047	-0.0436343	-0.164882
Q00519	Q00519	XDH_MOUSE	Xdh	Xanthine dehydrogenase/oxidase	NA	0.217427	0.78003	-0.0994945	-0.342842
Q00623	Q00623	APOA1_MOUSE	Apoa1	Apolipoprotein A-I	NA	0.487087	0.54154	-0.193891	-0.661958
Q00896	Q00896	A1AT3_MOUSE	Serpina1c	Alpha-1-antitrypsin 1-3	NA	0.451902	0.510195	0.287774	0.713277
Q00897	Q00897	A1AT4_MOUSE	Serpina1d	Alpha-1-antitrypsin 1-4	NA	0.0626523	0.933932	0.0290626	0.107721
Q00898	Q00898	A1AT5_MOUSE	Serpina1e	Alpha-1-antitrypsin 1-5	NA	0.378656	0.4954	0.741145	0.749826
Q00PI9	Q00PI9	HNRL2_MOUSE	Hnrnpul2	Heterogeneous nuclear ribonucleoprotein U-like protein 2	NA	0.166645	0.836817	-0.0653768	-0.254289
Q01149	Q01149	CO1A2_MOUSE	Col1a2	Collagen alpha-2(I) chain	NA	0.442847	0.521218	0.27226	0.695141
Q01339	Q01339	APOH_MOUSE	Apoh	Beta-2-glycoprotein 1	NA	0.50547	0.53411	0.192489	0.672755
Q01405	Q01405;E9Q1S3	SC23A_MOUSE	Sec23a	Protein transport protein Sec23A	NA	0.374595	0.713407	0.0899752	0.428687
Q01730	Q01730;A0A0A6YWZ2;A2AUR7;B1AYQ0;E0CXG5;Q9D031	RSU1_MOUSE	Rsu1	Ras suppressor protein 1	NA	0.28833	0.828707	-0.0443535	-0.265593
Q01768	E9PZF0;Q01768	NDKB_MOUSE	Nme2	Nucleoside diphosphate kinase B	NA	0.0571713	0.956228	0.0142552	0.0747202
Q01853	Q01853	TERA_MOUSE	Vcp	Transitional endoplasmic reticulum ATPase	NA	0.448753	0.799362	-0.0461761	-0.309994
Q02013	Q02013	AQP1_MOUSE	Aqp1	Aquaporin-1	NA	1.16484	0.368487	-0.211524	-1.00542
Q02053	P31254;Q02053	UBA1_MOUSE	Uba1	Ubiquitin-like modifier-activating enzyme 1	NA	0.642245	0.694697	-0.0722435	-0.456534
Q02111	Q02111;F8WGT6	KPCT_MOUSE	Prkcq	Protein kinase C theta type	NA	0.0822696	0.928831	-0.0240641	-0.11513
Q02248	Q02248;E9Q6A9;F7BAC9	CTNB1_MOUSE	Ctnnb1	Catenin beta-1	NA	0.351031	0.644759	0.157209	0.519847
Q02357-7	G3UXF4;Q02357-7;Q02357-8	ANK1_MOUSE	Ank1	Isoform of Q02357, Isoform Mu7 of Ankyrin-1	NA	0.0859406	0.932958	-0.0212029	-0.11025
Q02357;Q02357-2;Q02357-5;Q02357-6	Q02357;B7ZW98;D3YTV8;D3Z5M4;E9QNT8;F7D1P5;G5E8J2;G8JL84;Q02357-2;Q02357-3;Q02357-4;Q02357-5;Q02357-6;Q0VGY9	ANK1_MOUSE	Ank1	Ankyrin-1	NA	1.71031	0.45208	-0.121054	-0.817755
Q02566	Q02566	MYH6_MOUSE	Myh6	Myosin-6	NA	0.420654	0.708428	0.0851353	0.436706
Q02788	Q02788;D3Z7D5	CO6A2_MOUSE	Col6a2	Collagen alpha-2(VI) chain	+	3.86539	0.03152	0.514605	2.43136
Q02789;Q02789-2	Q02789;E9Q7B5;E9QPX8;F7CNJ1;F8VQE0;Q02789-2	CAC1S_MOUSE	Cacna1s	Voltage-dependent L-type calcium channel subunit alpha-1S	NA	0.237217	0.899572	-0.0217535	-0.156907
Q02819	Q02819;D3Z1N1;D3Z7D7	NUCB1_MOUSE	Nucb1	Nucleobindin-1	NA	0.206316	0.821916	-0.0622028	-0.277274
Q03249	Q03249;A2AMS2;A2AMS3	GALT_MOUSE	Galt	Galactose-1-phosphate uridylyltransferase	NA	0	0.995568	NA	0
Q03265	Q03265;D3Z6F5	ATPA_MOUSE	Atp5a1	ATP synthase subunit alpha, mitochondrial	NA	4.64451	0.189208	-0.203324	-1.47331
Q03734	Q03734	SPA3M_MOUSE	Serpina3m	Serine protease inhibitor A3M	NA	0.549074	0.455951	0.302313	0.820086
Q03958	Q03958;G3UYF9	PFD6_MOUSE	Pfdn6	Prefoldin subunit 6	NA	0.0546412	0.956212	-0.0154877	-0.0763168
Q04447	Q04447	KCRB_MOUSE	Ckb	Creatine kinase B-type	NA	0.296938	0.763598	0.077083	0.360769
Q04857	Q04857	CO6A1_MOUSE	Col6a1	Collagen alpha-1(VI) chain	+	3.73117	0.0283478	0.54549	2.46052
Q05793	Q05793;B1B0C7;E9PZ16	PGBM_MOUSE	Hspg2	Basement membrane-specific heparan sulfate proteoglycan core protein	NA	2.33044	0.534647	0.0861557	0.676416
Q05816	Q05816	FABP5_MOUSE	Fabp5	Fatty acid-binding protein, epidermal	NA	0.117683	0.886317	-0.0463775	-0.184285
Q05920	Q05920;E9QPD7;G5E8R3	PYC_MOUSE	Pc	Pyruvate carboxylase, mitochondrial	NA	0.23959	0.907808	0.0197266	0.146396
Q05921	Q05921;Q3T9T6;S4R1J5;S4R2R4	RN5A_MOUSE	Rnasel	2-5A-dependent ribonuclease	NA	0.147778	0.796295	0.197512	0.320912
Q05BC3;Q05BC3-2;Q05BC3-3	Q05BC3;D3Z4J9;D6RII3;Q05BC3-2;Q05BC3-3	EMAL1_MOUSE	Eml1	Echinoderm microtubule-associated protein-like 1	NA	0.132334	0.921964	-0.0200346	-0.126016
Q05D44	Q05D44	IF2P_MOUSE	Eif5b	Eukaryotic translation initiation factor 5B	NA	1.57653	0.268279	0.273563	1.27218
Q06138	Q06138	CAB39_MOUSE	Cab39	Calcium-binding protein 39	NA	0.178708	0.898751	-0.0256376	-0.162287
Q06185	Q06185;Q8BTB6	ATP5I_MOUSE	Atp5i	ATP synthase subunit e, mitochondrial	NA	0.989464	0.400943	-0.202838	-0.926063
Q06194	Q06194;B2RRC9	FA8_MOUSE	F8	Coagulation factor VIII	NA	0.511154	0.496712	0.251981	0.752859
Q06770	Q06770	CBG_MOUSE	Serpina6	Corticosteroid-binding globulin	NA	0.24476	0.71423	0.167236	0.429514
Q06890	Q06890	CLUS_MOUSE	Clu	Clusterin	NA	0.379543	0.72326	0.083807	0.416162
Q07076	Q07076	ANXA7_MOUSE	Anxa7	Annexin A7	NA	0.357276	0.772197	0.0633831	0.351224
Q07235	Q07235	GDN_MOUSE	Serpine2	Glia-derived nexin	NA	0.266717	0.75451	-0.0943954	-0.375298
Q07417	Q07417;F6RAZ3	ACADS_MOUSE	Acads	Short-chain specific acyl-CoA dehydrogenase, mitochondrial	NA	1.73069	0.435368	-0.128438	-0.853217
Q07813	Q07813	BAX_MOUSE	Bax	Apoptosis regulator BAX	NA	0.0530376	0.936832	0.0366117	0.104602
Q08091	Q08091;Q08091-2	CNN1_MOUSE	Cnn1	Calponin-1	NA	0.032168	0.964233	-0.0173035	-0.0597328
Q08481;Q08481-2;Q08481-3;Q08481-4	Q08481;B1ARB3;Q08481-2;Q08481-3;Q08481-4	PECA1_MOUSE	Pecam1	Platelet endothelial cell adhesion molecule	NA	0.436737	0.536034	-0.243697	-0.669658
Q08642	Q08642	PADI2_MOUSE	Padi2	Protein-arginine deiminase type-2	NA	2.14744	0.435118	0.119978	0.8543
Q08857	Q08857	CD36_MOUSE	Cd36	Platelet glycoprotein 4	NA	0.758731	0.512016	-0.143551	-0.709781
Q0PMG2	Q0PMG2;D3Z499;E9PY95	MDGA1_MOUSE	Mdga1	MAM domain-containing glycosylphosphatidylinositol anchor protein 1	NA	0.375923	0.77803	-0.0601164	-0.349744
Q11011	Q11011;E9Q039;E9Q6F4;F6QYF8	PSA_MOUSE	Npepps	Puromycin-sensitive aminopeptidase	NA	0.590252	0.642748	-0.0950548	-0.523251
Q11136	Q11136	PEPD_MOUSE	Pepd	Xaa-Pro dipeptidase	NA	0.744071	0.409276	-0.258852	-0.901778
Q149B8	Q149B8	PERM1_MOUSE	Perm1	PGC-1 and ERR-induced regulator in muscle protein 1	NA	1.23166	0.473569	-0.126171	-0.772793
Q14BI5	Q14BI5	Q14BI5_MOUSE	Myom2	Myomesin 2	NA	0.272065	0.804147	0.0594185	0.306041
Q14C20;Q9D7L5	Q9D7L5;Q14C20	Q14C20_MOUSE;Q9D7L5_MOUSE	2310002L09Rik	Isoform of Q9D7L5, Protein 2310002L09Rik	NA	0.965342	0.330382	-0.366169	-1.15406
Q14C51	Q14C51	PTCD3_MOUSE	Ptcd3	Pentatricopeptide repeat domain-containing protein 3, mitochondrial	NA	0.00426713	0.997302	0.00231489	0.0080723
Q17ST2;Q17ST2-2	Q17ST2;Q17ST2-2	KCNA7_MOUSE	Kcna7	Potassium voltage-gated channel subfamily A member 7	NA	0.341137	0.665931	0.143046	0.49862
Q19LI2	Q19LI2	A1BG_MOUSE	A1bg	Alpha-1B-glycoprotein	NA	0.0890038	0.885034	0.0859545	0.185899
Q1XH17	Q1XH17	TRI72_MOUSE	Trim72	Tripartite motif-containing protein 72	NA	0.734723	0.754559	0.0519288	0.376634
Q2NL51	Q2NL51;D3Z7E5	GSK3A_MOUSE	Gsk3a	Glycogen synthase kinase-3 alpha	NA	0.508986	0.570392	0.15732	0.629364
Q2TPA8	Q2TPA8;B1AX77;B1AX78	HSDL2_MOUSE	Hsdl2	Hydroxysteroid dehydrogenase-like protein 2	NA	0.818708	0.612768	0.0914939	0.566092
Q3B7Z2	Q3B7Z2	OSBP1_MOUSE	Osbp	Oxysterol-binding protein 1	NA	0.386168	0.740452	0.0740635	0.393178
Q3KNM2	Q3KNM2	MARH5_MOUSE	2023-03-05	E3 ubiquitin-protein ligase MARCH5	NA	0.750293	0.335396	-0.594105	-1.137
Q3KNY0	Q3KNY0;Q3KNY0-2	IGFN1_MOUSE	Igfn1	Immunoglobulin-like and fibronectin type III domain-containing protein 1	NA	0.0306724	0.961775	-0.0298983	-0.0678372
Q3MI48	Q3MI48;M0QW57;Q3MI48-2	JSPR1_MOUSE	Jsrp1	Junctional sarcoplasmic reticulum protein 1	NA	1.31772	0.267391	-0.323683	-1.27102
Q3SXD3	Q3SXD3;E0CYK6	HDDC2_MOUSE	Hddc2	HD domain-containing protein 2	NA	0.0755438	0.892601	0.128862	0.176539
Q3TAS6;Q3TAS6-2	Q3TAS6;D3Z665;Q3TAS6-2	EMC10_MOUSE	Emc10	ER membrane protein complex subunit 10	NA	0.121525	0.901036	0.0299783	0.153542
Q3TBW2	Q3TBW2	RM10_MOUSE	Mrpl10	39S ribosomal protein L10, mitochondrial	NA	0.356743	0.714249	-0.0927326	-0.425647
Q3TC72	Q3TC72	FAHD2_MOUSE	Fahd2	Fumarylacetoacetate hydrolase domain-containing protein 2A	NA	0.822247	0.637696	-0.0830785	-0.533309
Q3TCH7	Q3TCH7	CUL4A_MOUSE	Cul4a	Cullin-4A	NA	0.13965	0.921702	-0.0210374	-0.132272
Q3TDQ1	Q3TDQ1	STT3B_MOUSE	Stt3b	Dolichyl-diphosphooligosaccharide--protein glycosyltransferase subunit STT3B	NA	0.244742	0.871946	0.0314959	0.203858
Q3TEA8;Q3TEA8-2;Q3TEA8-3	Q3TEA8;A2AM65;Q3TEA8-2;Q3TEA8-3;Z4YKA3;Z4YKB8	HP1B3_MOUSE	Hp1bp3	Heterochromatin protein 1-binding protein 3	+	2.13315	0.0350638	-0.862555	-2.52187
Q3THE2	Q3THE2;Q6ZWQ9	ML12B_MOUSE	Myl12b	Myosin regulatory light chain 12B	NA	0.793452	0.386667	-0.274425	-0.949136
Q3THG9	A2A4P4;Q3THG9;A2A4P3	AASD1_MOUSE	Aarsd1	Alanyl-tRNA editing protein Aarsd1	NA	0.485354	0.559518	0.17716	0.641628
Q3THK7	Q3THK7	GUAA_MOUSE	Gmps	GMP synthase [glutamine-hydrolyzing]	NA	0.0688156	0.931182	0.0287389	0.113372
Q3THS6	Q3THS6	METK2_MOUSE	Mat2a	S-adenosylmethionine synthase isoform type-2	NA	0.482125	0.700397	-0.0809652	-0.446844
Q3TJD7-2	Q3TJD7-2;Q8BVJ7	PDLI7_MOUSE	Pdlim7	Isoform of Q3TJD7, Isoform 2 of PDZ and LIM domain protein 7	NA	2.16798	0.178674	-0.308037	-1.51655
Q3TL44	Q3TL44	NLRX1_MOUSE	Nlrx1	NLR family member X1	NA	1.20198	0.432238	0.154222	0.863055
Q3TMH2	Q3TMH2	SCRN3_MOUSE	Scrn3	Secernin-3	NA	0.382545	0.770058	-0.0617251	-0.35433
Q3TMP8	Q3TMP8	TM38A_MOUSE	Tmem38a	Trimeric intracellular cation channel type A	NA	0.100316	0.898084	-0.0410374	-0.160887
Q3TTY5	Q3TTY5	K22E_MOUSE	Krt2	Keratin, type II cytoskeletal 2 epidermal	NA	0.145962	0.809741	0.153231	0.29927
Q3TVI8	Q3TVI8	PBIP1_MOUSE	Pbxip1	Pre-B-cell leukemia transcription factor-interacting protein 1	NA	0.728651	0.491496	-0.165606	-0.747539
Q3TW96;Q3TW96-2	Q3TW96;Q3TW96-2	UAP1L_MOUSE	Uap1l1	UDP-N-acetylhexosamine pyrophosphorylase-like protein 1	NA	0.710716	0.455276	0.205426	0.810142
Q3TWW8;Q8VE97	Q3TWW8;Q8VE97;Q542V3	SRSF4_MOUSE;SRSF6_MOUSE	Srsf4;Srsf6	Serine/arginine-rich splicing factor 6	NA	0.614331	0.382193	-0.501469	-1.04697
Q3TXS7	Q3TXS7	PSMD1_MOUSE	Psmd1	26S proteasome non-ATPase regulatory subunit 1	NA	0.515937	0.746755	0.0611226	0.386419
Q3TYS2	Q3TYS2	CQ062_MOUSE	NA	Uncharacterized protein C17orf62 homolog	+	3.96763	0.0155556	0.610924	2.67307
Q3TYX3	Q3TYX3	SMYD5_MOUSE	Smyd5	SET and MYND domain-containing protein 5	NA	1.56416	0.0623448	-1.5091	-2.34788
Q3TZZ7	Q3TZZ7;Q3TZZ7-2	ESYT2_MOUSE	Esyt2	Extended synaptotagmin-2	NA	0.0590792	0.944457	0.0225809	0.0943795
Q3U0B3	Q3U0B3	DHR11_MOUSE	Dhrs11	Dehydrogenase/reductase SDR family member 11	NA	0.051258	0.949619	0.0215322	0.0854292
Q3U0S6	Q3U0S6	RAIN_MOUSE	Rasip1	Ras-interacting protein 1	NA	0.624228	0.656672	0.086825	0.506519
Q3U0V1	Q3U0V1	FUBP2_MOUSE	Khsrp	Far upstream element-binding protein 2	NA	0.0791366	0.899032	-0.0686716	-0.162909
Q3U128	Q3U128	APCD1_MOUSE	Apcdd1	Protein APCDD1	+	5.99461	0	1.47382	4.59939
Q3U1J4	Q3U1J4	DDB1_MOUSE	Ddb1	DNA damage-binding protein 1	NA	0.0397932	0.972079	-0.00763528	-0.0452739
Q3U1Y4;Q3U1Y4-3	Q3U1Y4;F6RPS8;Q3U1Y4-2;Q3U1Y4-3	DEN4B_MOUSE	Dennd4b	DENN domain-containing protein 4B	NA	0.854124	0.350979	0.362044	1.09617
Q3U2G2	Q3U2G2	Q3U2G2_MOUSE	Hspa4	Isoform of Q61316, Heat shock 70 kDa protein 4	NA	0.511976	0.553567	-0.171313	-0.658549
Q3U2P1	Q3U2P1;A2AA71;A2AA72;Q3U2P1-2	SC24A_MOUSE	Sec24a	Protein transport protein Sec24A	NA	0.0562968	0.936752	0.0320299	0.104425
Q3U3J1	Q3U3J1	Q3U3J1_MOUSE	Bckdha	Isoform of P50136, 2-oxoisovalerate dehydrogenase subunit alpha, mitochondrial	NA	0.7405	0.357333	0.436733	1.0493
Q3U5Q7	Q3U5Q7	CMPK2_MOUSE	Cmpk2	UMP-CMP kinase 2, mitochondrial	NA	0	0.999222	-0.585005	0
Q3U7R1	Q3U7R1;Q3U7R1-2	ESYT1_MOUSE	Esyt1	Extended synaptotagmin-1	NA	0.351617	0.799055	0.0516542	0.310388
Q3U962	Q3U962	CO5A2_MOUSE	Col5a2	Collagen alpha-2(V) chain	NA	0.0478296	0.948202	0.025924	0.0881106
Q3U9G9	Q3U9G9	LBR_MOUSE	Lbr	Lamin-B receptor	NA	0.747036	0.365019	0.377377	1.02021
Q3UBX0	Q3UBX0;D3Z0I8	TM109_MOUSE	Tmem109	Transmembrane protein 109	NA	0.768366	0.53378	-0.129817	-0.677511
Q3UDE2	Q3UDE2	TTL12_MOUSE	Ttll12	Tubulin--tyrosine ligase-like protein 12	NA	0.0690775	0.9497	0.0158183	0.0858097
Q3UGC7;Q66JS6	Q3UGC7;Q66JS6	EI3JA_MOUSE;EI3JB_MOUSE	Eif3j1;Eif3j2	Eukaryotic translation initiation factor 3 subunit J-A	NA	1.01739	0.399041	-0.200095	-0.930299
Q3UGR5	Q3UGR5	HDHD2_MOUSE	Hdhd2	Haloacid dehalogenase-like hydrolase domain-containing protein 2	NA	0.541193	0.600524	-0.124755	-0.581664
Q3UGX2	Q3UGX2	Q3UGX2_MOUSE	Sptb	Isoform of P15508, Spectrin beta 1	NA	2.75773	0.191043	0.253566	1.48111
Q3UH68;Q3UH68-3	Q3UH68;D3YU22;D3YU59;D3Z589;Q3UH68-3	LIMC1_MOUSE	Limch1	LIM and calponin homology domains-containing protein 1	NA	0.182406	0.777412	0.151205	0.346851
Q3UHB1	Q3UHB1	NT5D3_MOUSE	Nt5dc3	5'-nucleotidase domain-containing protein 3	NA	0.0510873	0.962541	0.0128059	0.0671471
Q3UHD6;Q3UHD6-2	Q3UHD6;A0A0G2JF85;A0A0G2JGD5;Q3UHD6-2	SNX27_MOUSE	Snx27	Sorting nexin-27	NA	0.73366	0.417616	0.24966	0.893113
Q3UHX2	Q3UHX2	HAP28_MOUSE	Pdap1	28 kDa heat- and acid-stable phosphoprotein	NA	1.27636	0.320845	-0.269107	-1.16222
Q3UIA2;Q3UIA2-2;Q3UIA2-3;Q3UIA2-4	Q3UIA2;E9QAJ9;Q3UIA2-2;Q3UIA2-3;Q3UIA2-4	RHG17_MOUSE	Arhgap17	Rho GTPase-activating protein 17	+	3.12546	0.033875	0.570602	2.38525
Q3UIU2	Q3UIU2	NDUB6_MOUSE	Ndufb6	NADH dehydrogenase [ubiquinone] 1 beta subcomplex subunit 6	NA	0.345992	0.614607	0.211944	0.563568
Q3UJD6;Q3UJD6-2	Q3UJD6;A0A0A6YWN9;A0A0A6YWX1;E9Q9M5;J3KMM1;Q3UJD6-2	UBP19_MOUSE	Usp19	Ubiquitin carboxyl-terminal hydrolase 19	NA	1.84763	0.086321	0.62796	1.98826
Q3UL36;Q3UL36-2	Q3UL36;Q3UL36-2	ARGL1_MOUSE	Arglu1	Arginine and glutamate-rich protein 1	NA	0.899599	0.335002	-0.365221	-1.14568
Q3ULD5	Q3ULD5	MCCB_MOUSE	Mccc2	Methylcrotonoyl-CoA carboxylase beta chain, mitochondrial	NA	2.05837	0.479755	-0.104563	-0.766949
Q3ULF4	Q3ULF4;D3YXB7;D3YZN4;D3Z1Z1;D3Z342;G3UX97	SPG7_MOUSE	Spg7	Paraplegin	NA	0.119122	0.878914	0.0524418	0.194648
Q3ULJ0;Q3ULJ0-2	Q3ULJ0;Q3ULJ0-2	GPD1L_MOUSE	Gpd1l	Glycerol-3-phosphate dehydrogenase 1-like protein	NA	0.751131	0.56	-0.117931	-0.638761
Q3ULW8;Q8CFB8	Q3ULW8;Q8CFB8	Q3ULW8_MOUSE;Q8CFB8_MOUSE	Parp3	Protein Parp3	NA	0.600716	0.638458	-0.0968124	-0.531717
Q3UM18	Q3UM18;Q3UM18-2	LSG1_MOUSE	Lsg1	Large subunit GTPase 1 homolog	NA	0.0458123	0.949969	-0.0262557	-0.0862727
Q3UM45	Q3UM45	PP1R7_MOUSE	Ppp1r7	Protein phosphatase 1 regulatory subunit 7	NA	0.162655	0.847881	0.0565871	0.236884
Q3UMC0	Q3UMC0;Q9D3R6;A0A0A0MQ80;A0A0G2JFY0;D3Z0U5;D3Z4J2;D6RGM7;Q9D3R6-3	SPAT5_MOUSE	Spata5	Spermatogenesis-associated protein 5	NA	0.193993	0.817691	-0.0731373	-0.288544
Q3UMR5	Q3UMR5;Q3UMR5-2	MCU_MOUSE	Mcu	Calcium uniporter protein, mitochondrial	NA	1.15579	0.534745	0.104768	0.67601
Q3UMY5;Q3UMY5-2;Q3UMY5-3;Q3UMY5-4	Q3UMY5;F8WJ93;Q3UMY5-2;Q3UMY5-3;Q3UMY5-4	EMAL4_MOUSE	Eml4	Echinoderm microtubule-associated protein-like 4	NA	0.502362	0.468963	-0.340512	-0.841474
Q3UN02	Q3UN02	LCLT1_MOUSE	Lclat1	Lysocardiolipin acyltransferase 1	NA	0.119354	0.888199	0.0441146	0.181957
Q3UPH1	Q3UPH1	PRRC1_MOUSE	Prrc1	Protein PRRC1	NA	0.15767	0.824593	0.0862153	0.271842
Q3UPL0	Q3UPL0;Q3UPL0-2;S4R192;S4R2A9	SC31A_MOUSE	Sec31a	Protein transport protein Sec31A	NA	0.0228055	0.97849	-0.00847149	-0.0367462
Q3UQ84	Q3UQ84;A0A0G2JF63;A0A0G2JFT3;A0A0G2JFW1;A0A0G2JGW2;E9Q7H6;Q3TP97;Q922A3	SYTM_MOUSE	Tars2	Threonine--tRNA ligase, mitochondrial	NA	0.0833265	0.90472	0.0448393	0.149588
Q3UQS2	Q3UQS2;Q3UQS2-2	LSME1_MOUSE	Lsmem1	Leucine-rich single-pass membrane protein 1	NA	0.504515	0.518629	-0.217432	-0.701926
Q3UQS8;Q3UQS8-2	Q3UQS8;E9QPB0;Q3UQS8-2	RBM20_MOUSE	Rbm20	RNA-binding protein 20	NA	1.17833	0.364986	-0.219019	-1.0557
Q3URD3;Q3URD3-2;Q3URD3-3;Q3URD3-4;Q3URD3-5	Q3URD3;D3YV81;D3Z7V3;F6UV57;F6YCM8;F8WIH0;H7BX64;Q3URD3-2;Q3URD3-3;Q3URD3-4;Q3URD3-5	SLMAP_MOUSE	Slmap	Sarcolemmal membrane-associated protein	NA	0.299526	0.723718	0.106685	0.416413
Q3URE1	Q3URE1	ACSF3_MOUSE	Acsf3	Acyl-CoA synthetase family member 3, mitochondrial	NA	0.70614	0.471288	0.188807	0.780766
Q3URS9;Q3URS9-2	Q3URS9;Q3URS9-2	CCD51_MOUSE	Ccdc51	Coiled-coil domain-containing protein 51	NA	0.553219	0.58756	0.13279	0.604063
Q3UTD9	Q3UTD9	SIM15_MOUSE	Smim15	Small integral membrane protein 15	NA	1.01342	0.434708	0.168366	0.854167
Q3UTJ2-2;Q3UTJ2-5	Q3UTJ2;B2RXQ9;B7ZWM6;B9EKP8;D3Z080;E9Q0B0;Q3UTJ2-2;Q3UTJ2-3;Q3UTJ2-4;Q3UTJ2-5;Z4YJR7	SRBS2_MOUSE	Sorbs2	Isoform of Q3UTJ2, Isoform 2 of Sorbin and SH3 domain-containing protein 2	NA	0.06795	0.939434	0.0217589	0.0998966
Q3UV17	Q3UV17	K22O_MOUSE	Krt76	Keratin, type II cytoskeletal 2 oral	NA	1.00151	0.243534	0.568382	1.32691
Q3UV70	Q3UV70;A2AJP9;A2AJQ0;A8Y5Q0	PDP1_MOUSE	Pdp1	[Pyruvate dehydrogenase [acetyl-transferring]]-phosphatase 1, mitochondrial	NA	0.394352	0.714226	0.0867047	0.429764
Q3UVX5;Q3UVX5-2	Q3UVX5;E9QMC2;Q3UVX5-2	GRM5_MOUSE	Grm5	Metabotropic glutamate receptor 5	NA	1.47249	0.113514	0.706208	1.9746
Q3UW53	Q3UW53;D3Z233;E9PYV4	NIBAN_MOUSE	Fam129a	Protein Niban	NA	0.768351	0.434951	0.215901	0.859436
Q3UYV9	Q3UYV9	NCBP1_MOUSE	Ncbp1	Nuclear cap-binding protein subunit 1	NA	1.20825	0.19066	0.571006	1.59834
Q3UZA1;Q3UZA1-2	Q3UZA1;Q3UZA1-2	CPZIP_MOUSE	Rcsd1	CapZ-interacting protein	NA	0.195299	0.811334	-0.0760407	-0.293255
Q3V009	Q3V009;Q3V009-2	TMED1_MOUSE	Tmed1	Transmembrane emp24 domain-containing protein 1	NA	0.578686	0.516162	0.18319	0.705245
Q3V132	Q3V132	ADT4_MOUSE	Slc25a31	ADP/ATP translocase 4	NA	0.661194	0.637502	-0.0920067	-0.533124
Q3V1D3	Q3V1D3;A0A0G2JFD4	AMPD1_MOUSE	Ampd1	AMP deaminase 1	NA	0.374151	0.821303	0.0424641	0.279449
Q3V384	Q3V384;E9Q4K2;F6RBS7;F6VT60	LACE1_MOUSE	Lace1	Lactation elevated protein 1	NA	0.456704	0.666807	0.101335	0.491965
Q3V3Q7	Q3V3Q7;E9Q7E9	PACS2_MOUSE	Pacs2	Phosphofurin acidic cluster sorting protein 2	NA	1.37917	0.262473	0.31926	1.29381
Q3V3R4	Q3V3R4	ITA1_MOUSE	Itga1	Integrin alpha-1	NA	0.241145	0.760582	-0.101707	-0.366167
Q499X9	Q499X9	SYMM_MOUSE	Mars2	Methionine--tRNA ligase, mitochondrial	NA	0.0332855	0.981462	-0.00490952	-0.0322117
Q4FZG7;Q9WVA2	Q4FZG7;Q9WVA2	TI8AB_MOUSE;TIM8A_MOUSE	Timm8a1;Timm8a2	Putative mitochondrial import inner membrane translocase subunit Tim8 A-B	NA	0.639817	0.496173	-0.17956	-0.732375
Q4PJX1;Q4PJX1-2;Q4PJX1-3	Q4PJX1;A0A0A0MQB0;Q4PJX1-2;Q4PJX1-3	ODR4_MOUSE	Odr4	Protein odr-4 homolog	NA	0.00121292	1	0.000518019	0.00210196
Q4U4S6;Q4U4S6-2	Q4U4S6;Q4U4S6-2	XIRP2_MOUSE	Xirp2	Xin actin-binding repeat-containing protein 2	NA	0.273014	0.787243	0.0709753	0.334566
Q4VA53;Q4VA53-3	Q4VA53;F8WHU5;Q4VA53-2;Q4VA53-3	PDS5B_MOUSE	Pds5b	Sister chromatid cohesion protein PDS5 homolog B	NA	1.26281	0.177905	-0.604016	-1.54982
Q4VAA2;Q4VAA2-2	Q4VAA2;A0A087WNP6;Q4VAA2-2	CDV3_MOUSE	Cdv3	Protein CDV3	NA	0.542549	0.501254	-0.216	-0.725245
Q4VAE3	Q4VAE3	TMM65_MOUSE	Tmem65	Transmembrane protein 65	NA	2.18186	0.381959	0.142702	0.967138
Q4VBD2	Q4VBD2	TAPT1_MOUSE	Tapt1	Transmembrane anterior posterior transformation protein 1	NA	0.0285117	0.978624	0.00626977	0.0352728
Q505D7	Q505D7	OPA3_MOUSE	Opa3	Optic atrophy 3 protein homolog	NA	0.668567	0.35995	0.562479	1.05107
Q505F5	Q505F5;E9PV22	LRC47_MOUSE	Lrrc47	Leucine-rich repeat-containing protein 47	NA	1.89632	0.241134	0.260003	1.32771
Q52KB6;Q52KB6-2;Q52KB6-3	Q52KB6;D3Z4D9;D3Z640;E9Q526;Q52KB6-2;Q52KB6-3	C2CD3_MOUSE	C2cd3	C2 domain-containing protein 3	NA	0.21473	0.787781	-0.0911084	-0.331811
Q570Y9;Q570Y9-2;Q570Y9-3	Q570Y9;B2ZRS5;Q570Y9-2;Q570Y9-3	DPTOR_MOUSE	Deptor	DEP domain-containing mTOR-interacting protein	NA	1.359	0.24893	0.3373	1.30907
Q58A65;Q58A65-2	Q58A65;E9PUD1;F6SH61;F8WH31;Q58A65-2;Q58A65-3;Q58A65-4;Q58A65-5;Q58A65-6;Z4YMB8	JIP4_MOUSE	Spag9	C-Jun-amino-terminal kinase-interacting protein 4	NA	0.382537	0.737392	0.0758586	0.396761
Q5BKP2	Q5BKP2;G3UXT9;J3QSN2	UBP13_MOUSE	Usp13	Ubiquitin carboxyl-terminal hydrolase 13	NA	1.13939	0.333696	-0.270563	-1.11875
Q5DTJ9	Q5DTJ9	MYPN_MOUSE	Mypn	Myopalladin	NA	1.21965	0.586137	0.0876625	0.607645
Q5DU28	Q5DU28;Q5DU28-2;Q5DU28-4	PCX2_MOUSE	Pcnxl2	Pecanex-like protein 2	NA	0	0.99959	NA	0
Q5EBG6	Q5EBG6	HSPB6_MOUSE	Hspb6	Heat shock protein beta-6	NA	0.815622	0.541979	0.119735	0.662
Q5EG47	Q5EG47	AAPK1_MOUSE	Prkaa1	5'-AMP-activated protein kinase catalytic subunit alpha-1	NA	0.112436	0.890675	-0.0459096	-0.179968
Q5F285	Q5F285	TM256_MOUSE	Tmem256	Transmembrane protein 256	NA	0.0930976	0.90396	0.0380731	0.14988
Q5FW52;Q5FW52-2	Q5FW52;B7ZMP8;Q5FW52-2;V9GWW6;V9GX62;V9GXA0;V9GXP3;V9GXX2	MLIP_MOUSE	Mlip	Muscular LMNA-interacting protein	NA	0.221397	0.820207	-0.0598803	-0.281481
Q5FWK3	Q5FWK3;A2AH25	RHG01_MOUSE	Arhgap1	Rho GTPase-activating protein 1	NA	0.384998	0.598278	-0.197538	-0.597153
Q5H8C4;Q5H8C4-2	Q5H8C4;Q5H8C4-2	VP13A_MOUSE	Vps13a	Vacuolar protein sorting-associated protein 13A	NA	0.0121356	0.987249	-0.00911115	-0.0253155
Q5HZI9	Q5HZI9;A2AKV9;A2AKW0;G3UYJ3	S2551_MOUSE	Slc25a51	Solute carrier family 25 member 51	NA	1.10672	0.349076	0.25483	1.07769
Q5M8N4;Q5M8N4-2	Q5M8N4;Q5M8N4-2	D39U1_MOUSE	Sdr39u1	Epimerase family protein SDR39U1	NA	1.94354	0.403231	-0.137992	-0.920125
Q5NBX1;Q5NBX1-3;Q5NBX1-4;Q5NBX1-5	Q5NBX1;F6RR81;G3UWY3;G3UZ73;G5E8P4;Q5NBX1-2;Q5NBX1-3;Q5NBX1-4;Q5NBX1-5	COBL_MOUSE	Cobl	Protein cordon-bleu	NA	1.84193	0.423219	0.130294	0.874264
Q5PR68	Q5PR68;A2ABQ5;I7HLS4;J3JS86;S4R1I4	CE112_MOUSE	Cep112	Centrosomal protein of 112 kDa	NA	0.841226	0.33656	0.43459	1.16927
Q5SQX6;Q7TMB8;Q7TMB8-2	Q5SQX6;Q7TMB8;F6QD74;Q7TMB8-2	CYFP1_MOUSE;CYFP2_MOUSE	Cyfip1;Cyfip2	Cytoplasmic FMR1-interacting protein 2	NA	0.560225	0.495634	-0.217911	-0.739266
Q5SRX1-4	Q5SRX1;Q5SRX1-2;Q5SRX1-3;Q5SRX1-4;Q5SRX1-5	TM1L2_MOUSE	Tom1l2	Isoform of Q5SRX1, Isoform 4 of TOM1-like protein 2	NA	0.404983	0.657438	-0.120521	-0.505935
Q5SSH8	Q5SSH8	NEUFC_MOUSE	Cyb5d2	Neuferricin	NA	0.456164	0.486369	-0.357503	-0.759928
Q5SSW2	Q5SSW2;F6R7K9	PSME4_MOUSE	Psme4	Proteasome activator complex subunit 4	NA	0.736638	0.511435	-0.14776	-0.711868
Q5SVJ0	Q5SVJ0	Q5SVJ0_MOUSE	Camk2b	Isoform of P28652, Calcium/calmodulin-dependent protein kinase II, beta, isoform CRA_b	NA	0.476163	0.724179	-0.070734	-0.412156
Q5SW19	Q5SW19	CLU_MOUSE	Cluh	Clustered mitochondria protein homolog	NA	0.398382	0.833795	0.0367096	0.257188
Q5SWT3	Q5SWT3;A0A0A0MQ70	S2535_MOUSE	Slc25a35	Solute carrier family 25 member 35	NA	1.68223	0.151911	0.464085	1.62468
Q5SX39	P13542;Q5SX39;Q5SX40	MYH4_MOUSE	Myh4	Myosin-4	NA	0.207645	0.839805	0.049548	0.249611
Q5SX40	Q5SX40	MYH1_MOUSE	Myh1	Myosin-1	NA	0.548445	0.622715	0.110373	0.551151
Q5SYD0	Q5SYD0	MYO1D_MOUSE	Myo1d	Unconventional myosin-Id	NA	1.35435	0.137443	0.766969	1.69314
Q5U430;Q5U430-3	Q5U430;A2AV05;F6QC57;Q5U430-3	UBR3_MOUSE	Ubr3	E3 ubiquitin-protein ligase UBR3	NA	0.431505	0.531331	0.269967	0.712727
Q5U458	Q5U458;A2A8D1;E9Q8B3	DJC11_MOUSE	Dnajc11	DnaJ homolog subfamily C member 11	NA	1.16875	0.392117	0.184695	0.941589
Q5XG73;Q5XG73-2;Q5XG73-3	E9Q289;Q5XG73;E0CXU7;E9QNH7;Q5XG73-2;Q5XG73-3;Z4YM84	ACBD5_MOUSE	Acbd5	Acyl-CoA-binding domain-containing protein 5	NA	0.00445055	0.997153	-0.00207272	-0.00796617
Q5XJF6	Q5XJF6	Q5XJF6_MOUSE	Rpl10a	Isoform of P53026, Ribosomal protein	NA	2.29913	0.09616	0.431422	1.80957
Q5XJY5	Q5XJY5	COPD_MOUSE	Arcn1	Coatomer subunit delta	NA	0.0649799	0.935423	0.0266078	0.106617
Q5XKE0	Q5XKE0	MYPC2_MOUSE	Mybpc2	Myosin-binding protein C, fast-type	NA	0.166186	0.88681	-0.0332737	-0.184703
Q5XKN4	Q5XKN4	JAGN1_MOUSE	Jagn1	Protein jagunal homolog 1	NA	1.4388	0.36496	-0.191467	-1.03286
Q5XPI3;Q5XPI3-2	Q5XPI3;F7B5Z3;Q05CH9;Q5XPI3-2	RN123_MOUSE	Rnf123	E3 ubiquitin-protein ligase RNF123	NA	0.424212	0.734129	0.0717182	0.399638
Q60575;Q60575-2;Q60575-3	O35071;P33173;Q60575;A0A087WQE8;A2AH75;E9Q9B0;E9Q9G6;E9QAN4;G3UW47;Q3V3Y9;Q60575-2;Q60575-3;Q6TA13	KIF1B_MOUSE	Kif1b	Kinesin-like protein KIF1B	NA	0.465632	0.613795	-0.135205	-0.565749
Q60590	Q60590	A1AG1_MOUSE	Orm1	Alpha-1-acid glycoprotein 1	NA	0.121653	0.859767	0.0721924	0.219331
Q60597	Q60597;Q60597-2;Q60597-3;Q60597-4;Z4YJV4	ODO1_MOUSE	Ogdh	2-oxoglutarate dehydrogenase, mitochondrial	NA	0.415221	0.868556	-0.0273499	-0.209072
Q60605;Q60605-2	Q60605;Q60605-2	MYL6_MOUSE	Myl6	Myosin light polypeptide 6	NA	0.524073	0.533637	-0.183151	-0.672739
Q60631	Q60631;B1AT92;Q60631-2	GRB2_MOUSE	Grb2	Growth factor receptor-bound protein 2	NA	0.0428442	0.965712	-0.0109312	-0.0570622
Q60634;Q60634-2;Q60634-3	Q60634;Q5SS83;Q60634-2;Q60634-3	FLOT2_MOUSE	Flot2	Flotillin-2	NA	3.6061	0.132706	0.274901	1.68665
Q60649	Q60649;E9PY58	CLPB_MOUSE	Clpb	Caseinolytic peptidase B protein homolog	NA	0.204385	0.868369	-0.0362887	-0.209614
Q60668;Q60668-2;Q60668-3;Q60668-4	Q60668;A0A0G2JFL4;E9Q5B6;F6ZV59;G3X9W0;G5E8G0;Q60668-2;Q60668-3;Q60668-4	HNRPD_MOUSE	Hnrnpd	Heterogeneous nuclear ribonucleoprotein D0	NA	0.195056	0.819243	-0.0699811	-0.283598
Q60675	Q60675;A0A087WRP2	LAMA2_MOUSE	Lama2	Laminin subunit alpha-2	NA	0.415734	0.868502	0.0271872	0.208167
Q60676	Q60676;F7BX26	PPP5_MOUSE	Ppp5c	Serine/threonine-protein phosphatase 5	NA	0.016465	0.983262	-0.00727987	-0.0286261
Q60692	Q60692	PSB6_MOUSE	Psmb6	Proteasome subunit beta type-6	NA	0.527451	0.744636	-0.0611877	-0.38908
Q60710	Q60710;E9PYG9;E9Q0K6;F6TVP2;F8WJE0	SAMH1_MOUSE	Samhd1	Deoxynucleoside triphosphate triphosphohydrolase SAMHD1	NA	0.0402159	0.958881	0.019702	0.0715529
Q60714	Q60714	S27A1_MOUSE	Slc27a1	Long-chain fatty acid transport protein 1	NA	1.33609	0.390128	0.174825	0.95682
Q60715	Q60715;E9Q7B0;Q60715-2	P4HA1_MOUSE	P4ha1	Prolyl 4-hydroxylase subunit alpha-1	NA	2.16292	0.0997358	0.442746	1.78714
Q60737	Q60737;A2ANR6	CSK21_MOUSE	Csnk2a1	Casein kinase II subunit alpha	NA	2.19554	0.2078	0.266051	1.41326
Q60749	Q60749	KHDR1_MOUSE	Khdrbs1	KH domain-containing, RNA-binding, signal transduction-associated protein 1	NA	0.0110461	0.995605	-0.00234858	-0.0135162
Q60759	Q60759;A0A0A0MQ68	GCDH_MOUSE	Gcdh	Glutaryl-CoA dehydrogenase, mitochondrial	NA	0.333392	0.79023	-0.0580018	-0.326139
Q60766;Q60766-2	Q60766;Q5NCB5;Q60766-2	IRGM1_MOUSE	Irgm1	Immunity-related GTPase family M protein 1	NA	0.343196	0.613986	-0.218048	-0.565058
Q60770	Q60770;Q60770-2	STXB3_MOUSE	Stxbp3	Syntaxin-binding protein 3	NA	0.414373	0.640051	-0.131031	-0.528924
Q60823	Q60823;F8WHG5	AKT2_MOUSE	Akt2	RAC-beta serine/threonine-protein kinase	NA	0.027387	0.973154	0.010132	0.0439281
Q60847;Q60847-2;Q60847-5	Q60847;E9PX70;Q60847-2;Q60847-3;Q60847-4;Q60847-5	COCA1_MOUSE	Col12a1	Collagen alpha-1(XII) chain	+	4.00057	0.024	1.07622	3.28908
Q60854	Q60854;E9PYY0;E9Q0P9;E9Q108;E9Q3Y1;E9Q6X2;F8WIV2;K7E6F1	SPB6_MOUSE	Serpinb6	Serpin B6	NA	0.0207465	0.978242	-0.00859642	-0.0350462
Q60864	Q60864	STIP1_MOUSE	Stip1	Stress-induced-phosphoprotein 1	NA	0.0100059	0.995524	0.00247796	0.0133357
Q60865	Q60865;F6YLI0	CAPR1_MOUSE	Caprin1	Caprin-1	NA	0.0277252	0.978734	0.00645796	0.0354273
Q60866	Q60866	PTER_MOUSE	Pter	Phosphotriesterase-related protein	NA	0.352742	0.76404	-0.0664803	-0.358842
Q60870	Q60870;G3X8R0	REEP5_MOUSE	Reep5	Receptor expression-enhancing protein 5	NA	0.788693	0.400125	-0.257518	-0.92544
Q60872;Q8BMJ3	D3Z367;J3QMW5;J3QNT6;J3QP87;J3QPI8;J3QPQ5;J3QQ02;M0QWL1;Q3TQZ4;Q3UT53;Q3UTA4;Q60872;Q8BMJ3;Q8BX20	IF1AX_MOUSE;IF1A_MOUSE	Eif1a;Eif1ax	Eukaryotic translation initiation factor 1A	NA	0.181064	0.875804	-0.0361555	-0.199929
Q60930	Q60930;G3UX26	VDAC2_MOUSE	Vdac2	Voltage-dependent anion-selective channel protein 2	NA	0.550317	0.700551	-0.075127	-0.447009
Q60931	Q60931;J3QMG3	VDAC3_MOUSE	Vdac3	Voltage-dependent anion-selective channel protein 3	NA	0.808769	0.619768	-0.0899282	-0.558165
Q60932;Q60932-2	Q60932;F2Z471;Q60932-2	VDAC1_MOUSE	Vdac1	Voltage-dependent anion-selective channel protein 1	NA	0.87816	0.599338	-0.0932302	-0.583936
Q60935	Q60935	NAR1_MOUSE	Art1	GPI-linked NAD(P)(+)--arginine ADP-ribosyltransferase 1	NA	1.45369	0.329939	0.234992	1.14802
Q60936	Q60936;F7B1B6;Q60936-2	ADCK3_MOUSE	Adck3	Atypical kinase ADCK3, mitochondrial	NA	0.36504	0.859461	-0.0301841	-0.219258
Q60949	Q60949;E9Q6L4;Q60949-2	TBCD1_MOUSE	Tbc1d1	TBC1 domain family member 1	NA	0.544919	0.621032	-0.112212	-0.554319
Q60960	O35345;Q60960;Q4FJZ2	IMA5_MOUSE	Kpna1	Importin subunit alpha-5	NA	0.717026	0.603345	0.100688	0.576088
Q60973	Q60972;Q60973;A2AFI9;A2AFJ1	RBBP7_MOUSE	Rbbp7	Histone-binding protein RBBP7	NA	0.175075	0.8414	-0.0560106	-0.244654
Q60994	Q60994;E9PWU4	ADIPO_MOUSE	Adipoq	Adiponectin	NA	0.48691	0.598256	0.143643	0.591238
Q60996;Q60996-2;Q60996-3;Q60996-4	Q60996;Q91V89;Q60996-2;Q60996-3;Q60996-4	2A5G_MOUSE	Ppp2r5c	Serine/threonine-protein phosphatase 2A 56 kDa regulatory subunit gamma isoform	NA	0.309539	0.69763	0.127762	0.452885
Q61001	Q61001	LAMA5_MOUSE	Lama5	Laminin subunit alpha-5	NA	0.189405	0.872122	0.0364153	0.204211
Q61029;Q61029-2;Q61029-3	Q61033;Q61029;Q61029-2;Q61029-3;Q61029-4;Q61033-2	LAP2B_MOUSE	Tmpo	Isoform of Q61033, Lamina-associated polypeptide 2, isoforms beta/delta/epsilon/gamma	NA	0.538476	0.538581	-0.173578	-0.66788
Q61035	Q61035	SYHC_MOUSE	Hars	Histidine--tRNA ligase, cytoplasmic	NA	1.06412	0.545654	-0.103275	-0.655678
Q61043;Q61043-2	Q61043;E9Q4S3;Q61043-2	NIN_MOUSE	Nin	Ninein	NA	0	1	NA	0
Q61102	Q61102	ABCB7_MOUSE	Abcb7	ATP-binding cassette sub-family B member 7, mitochondrial	NA	0.299326	0.811616	-0.0515018	-0.293548
Q61129	Q61129	CFAI_MOUSE	Cfi	Complement factor I	+	3.01718	0.0370588	0.574071	2.32257
Q61147	Q61147;E9PZD8;G3X8Q5;G3X9T8	CERU_MOUSE	Cp	Ceruloplasmin	NA	0.32476	0.734062	0.08939	0.401677
Q61151	Q61151	2A5E_MOUSE	Ppp2r5e	Serine/threonine-protein phosphatase 2A 56 kDa regulatory subunit epsilon isoform	NA	0.309939	0.703248	0.118379	0.441542
Q61166	Q61166	MARE1_MOUSE	Mapre1	Microtubule-associated protein RP/EB family member 1	NA	0.027501	0.978405	0.00641775	0.0351807
Q61171	Q61171;D3Z4A4	PRDX2_MOUSE	Prdx2	Peroxiredoxin-2	NA	0.764959	0.724391	-0.0578726	-0.410522
Q61187	Q61187;D3Z0S9	TS101_MOUSE	Tsg101	Tumor susceptibility gene 101 protein	NA	0.0744853	0.944089	0.017975	0.094935
Q61206	Q61206	PA1B2_MOUSE	Pafah1b2	Platelet-activating factor acetylhydrolase IB subunit beta	NA	0.0312208	0.969031	-0.0128236	-0.0522044
Q61207	Q61207;E9PZ00;J3QPG5;K3W4L3;Q8BFQ1	SAP_MOUSE	Psap	Prosaposin	NA	0.0613411	0.9442	-0.0208713	-0.0930151
Q61210;Q61210-2;Q61210-3;Q61210-4;Q61210-5	Q61210;E9PUF7;Q61210-2;Q61210-3;Q61210-4;Q61210-5	ARHG1_MOUSE	Arhgef1	Rho guanine nucleotide exchange factor 1	+	3.46929	0.0328333	0.571551	2.43274
Q61233	Q61233	PLSL_MOUSE	Lcp1	Plastin-2	NA	0.544316	0.598505	0.125634	0.58494
Q61234	Q61234;A2AKD7	SNTA1_MOUSE	Snta1	Alpha-1-syntrophin	NA	2.93367	0.387586	-0.12746	-0.949922
Q61239	Q61239	FNTA_MOUSE	Fnta	Protein farnesyltransferase/geranylgeranyltransferase type-1 subunit alpha	NA	2.53539	0.0670625	0.504824	2.01276
Q61245;Q61245-2	Q61245;Q61245-2;V9GWX8	COBA1_MOUSE	Col11a1	Collagen alpha-1(XI) chain	NA	0.596985	0.391968	0.473423	0.948405
Q61247	Q61247	A2AP_MOUSE	Serpinf2	Alpha-2-antiplasmin	NA	0.606449	0.469506	0.229434	0.78273
Q61292	Q61292	LAMB2_MOUSE	Lamb2	Laminin subunit beta-2	NA	0.384385	0.83033	-0.0383746	-0.262918
Q61316	Q61316;Q3U2G2	HSP74_MOUSE	Hspa4	Heat shock 70 kDa protein 4	NA	0.502906	0.725122	-0.0684107	-0.411106
Q61334	Q61334	BAP29_MOUSE	Bcap29	B-cell receptor-associated protein 29	NA	0.0691647	0.952647	0.0145979	0.0821293
Q61335	Q61335	BAP31_MOUSE	Bcap31	B-cell receptor-associated protein 31	NA	1.05178	0.364679	0.239799	1.03763
Q61387	Q61387;E9PZS8	COX7R_MOUSE	Cox7a2l	Cytochrome c oxidase subunit 7A-related protein, mitochondrial	NA	0.523444	0.587136	0.141245	0.608174
Q61398	Q61398;A0A0G2JE29;D3YUE2;D3YWH0;D3YZE3	PCOC1_MOUSE	Pcolce	Procollagen C-endopeptidase enhancer 1	+	3.04877	0.01725	0.885016	2.67724
Q61411;Q61411-2	Q61411;Q61411-2	RASH_MOUSE	Hras	GTPase HRas	NA	0.351709	0.686454	0.118223	0.469173
Q61425	Q61425	HCDH_MOUSE	Hadh	Hydroxyacyl-coenzyme A dehydrogenase, mitochondrial	NA	1.53978	0.356345	-0.190448	-1.04964
Q61475;Q61476	Q61475;Q61476;E9Q731;E9QAP4	DAF1_MOUSE;DAF2_MOUSE	Cd55;Cd55b	Complement decay-accelerating factor, GPI-anchored	NA	0.00540476	0.995815	-0.00732136	-0.0129969
Q61510	Q61510;Q5SU71;Q5SU72	TRI25_MOUSE	Trim25	E3 ubiquitin/ISG15 ligase TRIM25	NA	0.162566	0.878426	-0.0373198	-0.195319
Q61543	Q61543;F8WHM5	GSLG1_MOUSE	Glg1	Golgi apparatus protein 1	NA	0.455029	0.495952	0.331501	0.755721
Q61553	Q61553	FSCN1_MOUSE	Fscn1	Fascin	NA	0.442234	0.462618	-0.559335	-0.811532
Q61554	Q61554;A2AQ53	FBN1_MOUSE	Fbn1	Fibrillin-1	NA	0.713489	0.442693	0.224953	0.840379
Q61581	Q61581;E9Q5D9;F8WH23	IBP7_MOUSE	Igfbp7	Insulin-like growth factor-binding protein 7	NA	0.398964	0.530862	0.332674	0.696467
Q61584;Q61584-3;Q61584-7	Q61584;A0A0G2JEP0;Q61584-2;Q61584-3;Q61584-4;Q61584-5;Q61584-6;Q61584-7	FXR1_MOUSE	Fxr1	Fragile X mental retardation syndrome-related protein 1	NA	0.170251	0.900347	0.0242764	0.154374
Q61586	Q61586	GPAT1_MOUSE	Gpam	Glycerol-3-phosphate acyltransferase 1, mitochondrial	NA	0.611903	0.63227	0.098941	0.541487
Q61595;Q61595-15;Q61595-5;Q61595-6;Q61595-9	Q61595;A0A087WNW3;A0A087WP14;A0A087WP48;A0A087WP85;A0A087WPW5;A0A087WPX0;A0A087WQ25;A0A087WQD0;A0A087WQF8;A0A087WQG4;A0A087WQI3;A0A087WQQ5;A0A087WRS1;A0A087WS04;A0A087WS23;A0A087WS29;F8VQC7;Q61595-10;Q61595-11;Q61595-12;Q61595-13;Q61595-14;Q61595-15;Q61595-16;Q61595-2;Q61595-3;Q61595-4;Q61595-5;Q61595-6;Q61595-7;Q61595-8;Q61595-9	KTN1_MOUSE	Ktn1	Kinectin	NA	1.64854	0.471359	0.114399	0.780355
Q61598	Q61598;Q61598-2	GDIB_MOUSE	Gdi2	Rab GDP dissociation inhibitor beta	NA	0.368325	0.839787	0.0360448	0.249173
Q61655	Q61655;Q8BZY3;Q8R3C7	DD19A_MOUSE	Ddx19a	ATP-dependent RNA helicase DDX19A	NA	1.07011	0.44521	0.155201	0.834075
Q61656	Q61656;B1ARB9;B1ARC0;Q8BTS0;S4R1E3;S4R1I6	DDX5_MOUSE	Ddx5	Probable ATP-dependent RNA helicase DDX5	NA	0.200009	0.858647	0.0407284	0.221834
Q61699;Q61699-2	Q61699;E9Q0U7;Q61699-2	HS105_MOUSE	Hsph1	Heat shock protein 105 kDa	NA	0.265033	0.74697	0.103104	0.386823
Q61702	Q61702;F8WJ05	ITIH1_MOUSE	Itih1	Inter-alpha-trypsin inhibitor heavy chain H1	NA	0.593395	0.494979	0.204615	0.747582
Q61703	Q61703;G3X977;Q3UEG7	ITIH2_MOUSE	Itih2	Inter-alpha-trypsin inhibitor heavy chain H2	NA	0.119059	0.922415	0.0218441	0.127975
Q61704	Q61704;E9PVS1	ITIH3_MOUSE	Itih3	Inter-alpha-trypsin inhibitor heavy chain H3	NA	1.01609	0.366692	0.240096	1.01048
Q61733	Q61733	RT31_MOUSE	Mrps31	28S ribosomal protein S31, mitochondrial	NA	0.279539	0.772486	-0.0771097	-0.351325
Q61735;Q61735-2	Q61735;Q61735-2	CD47_MOUSE	Cd47	Leukocyte surface antigen CD47	NA	0.328579	0.657799	-0.160996	-0.505282
Q61738;Q61738-3;Q61738-5	Q61738;G3X9Q1;Q61738-2;Q61738-3;Q61738-4;Q61738-5;Q61738-6	ITA7_MOUSE	Itga7	Integrin alpha-7	NA	1.90227	0.334751	0.193604	1.13089
Q61739;Q61739-2	Q61739;F6VSK8;Q61739-2	ITA6_MOUSE	Itga6	Integrin alpha-6	NA	0.185767	0.788184	-0.118491	-0.329929
Q61743	Q61743	KCJ11_MOUSE	Kcnj11	ATP-sensitive inward rectifier potassium channel 11	NA	0.493159	0.669193	-0.0949275	-0.490464
Q61768	P33175;Q61768;E9QAK5	KINH_MOUSE	Kif5b	Kinesin-1 heavy chain	NA	0.0399745	0.977543	-0.00594123	-0.0387851
Q61792	Q61792;A2A6G9;A2A6H0	LASP1_MOUSE	Lasp1	LIM and SH3 domain protein 1	NA	0.61363	0.485687	0.204388	0.756165
Q61830	Q61830	MRC1_MOUSE	Mrc1	Macrophage mannose receptor 1	NA	1.7519	0.0932308	0.639975	1.89239
Q61838	Q61838;Q6GQT1;D3YW52	A2M_MOUSE	A2m	Alpha-2-macroglobulin	NA	0.187119	0.846347	0.0496632	0.238838
Q61878	Q61878	PRG2_MOUSE	Prg2	Bone marrow proteoglycan	NA	1.59537	0.130103	-0.579047	-1.70463
Q61879	Q61879;Q3UH59;Q5SV64	MYH10_MOUSE	Myh10	Myosin-10	NA	1.7365	0.195642	0.339084	1.45472
Q61937	Q61937;Q5SQB0;Q5SQB5;Q9DAY9	NPM_MOUSE	Npm1	Nucleophosmin	NA	0.120785	0.882851	0.0471838	0.188183
Q61941	Q61941	NNTM_MOUSE	Nnt	NAD(P) transhydrogenase, mitochondrial	NA	5.01014	0.148727	0.228728	1.63259
Q61990;Q61990-3	Q61990;Q61990-2;Q61990-3	PCBP2_MOUSE	Pcbp2	Poly(rC)-binding protein 2	NA	0.0326349	0.965389	0.0150237	0.0570205
Q62000	Q62000	MIME_MOUSE	Ogn	Mimecan	+	2.61518	0.0350476	0.66896	2.26498
Q62009;Q62009-2;Q62009-3;Q62009-5	Q62009;Q62009-2;Q62009-3;Q62009-4;Q62009-5	POSTN_MOUSE	Postn	Periostin	+	2.65696	0.0351304	0.638926	2.24647
Q62036	Q62036;B1AXI9;J3QMP9	CP131_MOUSE	Cep131	Centrosomal protein of 131 kDa	NA	0.16479	0.806063	0.112144	0.301506
Q62048	Q62048;D3Z375	PEA15_MOUSE	Pea15	Astrocytic phosphoprotein PEA-15	NA	0.0707672	0.922125	0.0364784	0.125718
Q62082	Q62082;E9QNY3;Q62082-3	MYL10_MOUSE	Myl10	Myosin regulatory light chain 10	NA	0.543802	0.496819	-0.221052	-0.734433
Q62084	Q62084	PP14B_MOUSE	Ppp1r14b	Protein phosphatase 1 regulatory subunit 14B	NA	0.934801	0.310444	0.426553	1.18566
Q62086	Q62086	PON2_MOUSE	Pon2	Serum paraoxonase/arylesterase 2	NA	0.0870127	0.9117	0.0364895	0.141944
Q62087	Q62087	PON3_MOUSE	Pon3	Serum paraoxonase/lactonase 3	NA	0.230518	0.824384	0.0530471	0.27024
Q62093	Q62093	SRSF2_MOUSE	Srsf2	Serine/arginine-rich splicing factor 2	NA	0.592045	0.440536	-0.309722	-0.848239
Q62165	Q62165	DAG1_MOUSE	Dag1	Dystroglycan	NA	0.794339	0.440851	-0.204053	-0.848396
Q62167	P16381;Q61496;Q62095;Q62167;Q3V086	DDX3X_MOUSE	Ddx3x	ATP-dependent RNA helicase DDX3X	NA	2.49929	0.50886	-0.0914065	-0.716379
Q62186	Q62186;Q9D8L3	SSRD_MOUSE	Ssr4	Translocon-associated protein subunit delta	NA	0.704728	0.508458	0.15533	0.716303
Q62188	Q62188;D3YUS0;D3Z567;E9PWE8;Q3TT92	DPYL3_MOUSE	Dpysl3	Dihydropyrimidinase-related protein 3	+	3.52371	0.0364103	0.484183	2.27373
Q62230;Q62230-3	Q62230;G3X8X6;H9KUZ3;Q62230-3	SN_MOUSE	Siglec1	Sialoadhesin	NA	0.162995	0.806572	0.116551	0.304379
Q62234-2	Q62234;Q62234-2;Z4YJF5	MYOM1_MOUSE	Myom1	Isoform of Q62234, Isoform 2 of Myomesin-1	NA	0.315522	0.781425	0.0651692	0.34039
Q62261	Q62261;A0A0A0MQG2;Q62261-2	SPTB2_MOUSE	Sptbn1	Spectrin beta chain, non-erythrocytic 1	NA	2.59547	0.176164	0.274828	1.52088
Q62318;Q62318-2	Q62318;Q62318-2	TIF1B_MOUSE	Trim28	Transcription intermediary factor 1-beta	NA	0.956087	0.308788	0.417686	1.18906
Q62348	Q62348	TSN_MOUSE	Tsn	Translin	NA	0.673411	0.617837	0.0993096	0.560192
Q62351	Q62351	TFR1_MOUSE	Tfrc	Transferrin receptor protein 1	NA	0.664346	0.534229	-0.144119	-0.676211
Q62376;Q62376-2	Q62376;Q62376-2	RU17_MOUSE	Snrnp70	U1 small nuclear ribonucleoprotein 70 kDa	NA	0.262127	0.787922	0.0715778	0.330029
Q62407	Q62407;A0A087WSE3;E9QQ25;Q62407-3;Q62407-4	SPEG_MOUSE	Speg	Striated muscle-specific serine/threonine-protein kinase	NA	0.907381	0.534061	0.116487	0.674169
Q62417;Q62417-2	Q62417;E9QNA7;Q62417-2;Q62417-7	SRBS1_MOUSE	Sorbs1	Sorbin and SH3 domain-containing protein 1	NA	0.838472	0.510172	0.135238	0.713618
Q62422	Q62422	OSTF1_MOUSE	Ostf1	Osteoclast-stimulating factor 1	NA	0.442183	0.513294	-0.295779	-0.714296
Q62425	Q62425	NDUA4_MOUSE	Ndufa4	Cytochrome c oxidase subunit NDUFA4	NA	1.17761	0.460088	-0.137537	-0.803296
Q62426	Q62426	CYTB_MOUSE	Cstb	Cystatin-B	NA	0.247347	0.809173	-0.0607532	-0.29752
Q62433	Q62433	NDRG1_MOUSE	Ndrg1	Protein NDRG1	NA	0.692886	0.470349	0.198935	0.79084
Q62441	Q62441;F6ZBY9	TLE4_MOUSE	Tle4	Transducin-like enhancer protein 4	NA	0	1	NA	0
Q62446	Q62446	FKBP3_MOUSE	Fkbp3	Peptidyl-prolyl cis-trans isomerase FKBP3	NA	0.808505	0.498905	-0.144547	-0.729094
Q62448;Q62448-2	Q62448;F7CBP1;G3XA17;Q62448-2	IF4G2_MOUSE	Eif4g2	Eukaryotic translation initiation factor 4 gamma 2	NA	0.468264	0.644096	0.11194	0.521086
Q62465	Q62465	VAT1_MOUSE	Vat1	Synaptic vesicle membrane protein VAT-1 homolog	NA	0.402374	0.583826	0.208092	0.611419
Q62523	Q62523	ZYX_MOUSE	Zyx	Zyxin	NA	0.89744	0.366261	0.295349	1.03849
Q63810-2	Q63810;Q63810-2	CANB1_MOUSE	Ppp3r1	Isoform of Q63810, Isoform 2 of Calcineurin subunit B type 1	NA	1.21663	0.293297	-0.312066	-1.21021
Q63829	Q63829	COMD3_MOUSE	Commd3	COMM domain-containing protein 3	NA	0.383536	0.604679	0.185038	0.576379
Q63844	Q63844;D3Z3G6;D3Z6D8	MK03_MOUSE	Mapk3	Mitogen-activated protein kinase 3	NA	1.17724	0.333898	0.25973	1.11732
Q63918	Q63918	SDPR_MOUSE	Sdpr	Serum deprivation-response protein	NA	0.772334	0.411719	-0.241675	-0.895431
Q63932	Q63932;D3Z446;Q91YS7	MP2K2_MOUSE	Map2k2	Dual specificity mitogen-activated protein kinase kinase 2	NA	0.39792	0.762706	-0.0621696	-0.360531
Q64010	Q64010;F7D232;Q5ND50;Q64010-2;Q8JZR2	CRK_MOUSE	Crk	Adapter molecule crk	NA	2.28389	0.0836842	0.499224	1.91319
Q640L3;Q640L3-2	Q640L3;D3Z7R9;Q640L3-2	CCPG1_MOUSE	Ccpg1	Cell cycle progression protein 1	NA	0.560199	0.40438	-0.519579	-0.934141
Q640P4	Q640P4;E9PWN8;E9QLV1	GL8D2_MOUSE	Glt8d2	Glycosyltransferase 8 domain-containing protein 2	NA	1.03294	0.354686	0.2624	1.05903
Q64105	Q64105;G3UXX3;G3UZ79;Q91XH5	SPRE_MOUSE	Spr	Sepiapterin reductase	NA	1.42039	0.35007	-0.212827	-1.08366
Q64133	Q64133	AOFA_MOUSE	Maoa	Amine oxidase [flavin-containing] A	NA	0.733374	0.673146	0.0746767	0.483212
Q64152;Q64152-2	Q64152;Q64152-2	BTF3_MOUSE	Btf3	Transcription factor BTF3	NA	0.0165442	0.983112	-0.00859181	-0.0305474
Q64191	Q64191	ASPG_MOUSE	Aga	N(4)-(beta-N-acetylglucosaminyl)-L-asparaginase	NA	0.109372	0.898075	-0.0371927	-0.161754
Q64310	Q64310	SURF4_MOUSE	Surf4	Surfeit locus protein 4	NA	0.215943	0.83655	0.0499401	0.254847
Q64314;Q64314-2	Q64314;Q64314-2	CD34_MOUSE	Cd34	Hematopoietic progenitor cell antigen CD34	NA	0.707529	0.423097	0.253704	0.874816
Q64337;Q64337-2	Q64337;D3YZJ1;Q64337-2	SQSTM_MOUSE	Sqstm1	Sequestosome-1	NA	1.0357	0.302807	0.373615	1.19694
Q64339	Q64339	ISG15_MOUSE	Isg15	Ubiquitin-like protein ISG15	NA	0.616347	0.383296	-0.489501	-0.980501
Q64347	Q64347;F6QI82;Q3TTA5	CLCN1_MOUSE	Clcn1	Chloride channel protein 1	NA	0.541558	0.502752	0.213341	0.725058
Q64362	Q64362;D3Z2J4;D3Z632	AKTIP_MOUSE	Aktip	AKT-interacting protein	NA	0.170665	0.79303	-0.134527	-0.323633
Q64433	Q64433	CH10_MOUSE	Hspe1	10 kDa heat shock protein, mitochondrial	NA	1.69141	0.183528	-0.375902	-1.50157
Q64436	Q64436;E9QNX7;Q91WH7	ATP4A_MOUSE	Atp4a	Potassium-transporting ATPase alpha chain 1	NA	0.800041	0.401453	0.253493	0.938308
Q64442	Q64442	DHSO_MOUSE	Sord	Sorbitol dehydrogenase	NA	0.759942	0.347376	-0.447306	-1.07984
Q64462	Q64462;A0A0A6YY50;F6X6A4	CP4B1_MOUSE	Cyp4b1	Cytochrome P450 4B1	NA	0.12215	0.868335	-0.0617496	-0.209502
Q64467	Q64467;S4R2G5	G3PT_MOUSE	Gapdhs	Glyceraldehyde-3-phosphate dehydrogenase, testis-specific	NA	1.51708	0.284241	-0.26204	-1.2333
Q64471	Q64471;D3Z3X5;D3Z5W7	GSTT1_MOUSE	Gstt1	Glutathione S-transferase theta-1	NA	0.532232	0.597777	0.132698	0.594558
Q64511	Q64511	TOP2B_MOUSE	Top2b	DNA topoisomerase 2-beta	NA	0.536851	0.469722	0.291253	0.792655
Q64514-2	Q64514;A0A087WP19;A0A087WRC0;Q64514-2	TPP2_MOUSE	Tpp2	Isoform of Q64514, Isoform Short of Tripeptidyl-peptidase 2	NA	0.535534	0.811619	0.0404247	0.294224
Q64518;Q64518-2;Q64518-3	Q64518;B1ATS4;B1ATS5;E9Q559;Q64518-2;Q64518-3	AT2A3_MOUSE	Atp2a3	Sarcoplasmic/endoplasmic reticulum calcium ATPase 3	NA	0.0945721	0.899261	0.0508448	0.174077
Q64521	Q64521;A2AQR0	GPDM_MOUSE	Gpd2	Glycerol-3-phosphate dehydrogenase, mitochondrial	NA	5.56483	0.161907	-0.210965	-1.57732
Q64522	P27661;Q64522	H2A2B_MOUSE	Hist2h2ab	Histone H2A type 2-B	NA	0.052365	0.943993	0.0255404	0.0923608
Q64669	Q64669	NQO1_MOUSE	Nqo1	NAD(P)H dehydrogenase [quinone] 1	NA	0.114133	0.89917	-0.0358216	-0.162516
Q64691	Q64691;A2AVV5;A2AVV6;A2AVV7;Q0VGP9;Q64691-2	CAN3_MOUSE	Capn3	Calpain-3	NA	1.09115	0.642647	0.0734166	0.523837
Q64727	Q64727	VINC_MOUSE	Vcl	Vinculin	NA	0.507254	0.641555	-0.106461	-0.525318
Q64737	Q64737;D6RCG1;Q64737-2	PUR2_MOUSE	Gart	Trifunctional purine biosynthetic protein adenosine-3	NA	0.109738	0.932375	-0.0180435	-0.110801
Q66GT5	Q66GT5	PTPM1_MOUSE	Ptpmt1	Phosphatidylglycerophosphatase and protein-tyrosine phosphatase 1	NA	0.139824	0.863598	-0.054417	-0.215457
Q66JV4;Q66JV4-2	Q66JV4;Q80YR9;Q66JV4-2	R12BB_MOUSE	Rbm12b2	RNA-binding protein 12B-B	NA	0.0143761	0.988207	0.0052784	0.0231992
Q68FD5	Q68FD5;Q5SXR6	CLH1_MOUSE	Cltc	Clathrin heavy chain 1	NA	0.763187	0.698297	0.0664403	0.451608
Q68FL4;Q68FL4-2;Q80SW1	Q68FL4;Q80SW1;F8WGT1;F8WI65;H3BKT5;Q68FL4-2	SAHH2_MOUSE;SAHH3_MOUSE	Ahcyl1;Ahcyl2	Putative adenosylhomocysteinase 3	NA	0.612536	0.43174	0.309232	0.868031
Q68FL6	Q68FL6;E9QB02	SYMC_MOUSE	Mars	Methionine--tRNA ligase, cytoplasmic	NA	0.994294	0.562133	0.10115	0.635563
Q69ZQ1	Q69ZQ1	K1161_MOUSE	Kiaa1161	Uncharacterized family 31 glucosidase KIAA1161	NA	0.0474997	0.961257	0.0131718	0.0658616
Q69ZR2	Q69ZR2;F8WIE5	HECD1_MOUSE	Hectd1	E3 ubiquitin-protein ligase HECTD1	NA	0.363498	0.636279	-0.1627	-0.536765
Q69ZS7	Q69ZS7;Q69ZS7-2	HBS1L_MOUSE	Hbs1l	HBS1-like protein	NA	0.162061	0.824729	-0.085768	-0.277047
Q6A065	Q6A065;H7BX26	CE170_MOUSE	Cep170	Centrosomal protein of 170 kDa	NA	0	1	NA	0
Q6A099;Q6DFZ1	Q6DFZ1;H3BLM8;Q6A099	Q6A099_MOUSE;Q6DFZ1_MOUSE	Gbf1	Isoform of Q6DFZ1, MKIAA0248 protein (Fragment)	NA	0.136426	0.845789	0.076724	0.239973
Q6A4J8;Q6A4J8-2;Q6A4J8-3	Q6A4J8;E9PXY8;F8VPX1;G3UWR8;Q6A4J8-2;Q6A4J8-3	UBP7_MOUSE	Usp7	Ubiquitin carboxyl-terminal hydrolase 7	NA	3.07842	0.0560727	0.445588	2.19296
Q6DFW4	Q6DFW4;A0A087WP00;A0A087WQ46;A0A0A0MQ76	NOP58_MOUSE	Nop58	Nucleolar protein 58	NA	0.395852	0.58663	-0.207976	-0.610621
Q6DVA0	Q6DVA0	LEMD2_MOUSE	Lemd2	LEM domain-containing protein 2	NA	0.409317	0.629214	0.14371	0.544855
Q6GQT9	Q6GQT9	NOMO1_MOUSE	Nomo1	Nodal modulator 1	NA	0.161095	0.891486	0.0315574	0.177183
Q6IRU2	Q6IRU2	TPM4_MOUSE	Tpm4	Tropomyosin alpha-4 chain	NA	0.0830199	0.899676	-0.0534547	-0.157091
Q6IRU5;Q6IRU5-2	Q6IRU5;F7BHJ0;Q6IRU5-2;Q6IRU5-3	CLCB_MOUSE	Cltb	Clathrin light chain B	NA	0.106764	0.895522	-0.0438236	-0.170864
Q6NSR8	Q6NSR8	PEPL1_MOUSE	Npepl1	Probable aminopeptidase NPEPL1	NA	0.173677	0.816511	-0.0873761	-0.289215
Q6NT99	Q6NT99	DUS23_MOUSE	Dusp23	Dual specificity protein phosphatase 23	NA	0.150105	0.903164	-0.0251977	-0.15147
Q6NVE9	Q6NVE9	PPTC7_MOUSE	Pptc7	Protein phosphatase PTC7 homolog	NA	0.695048	0.637618	-0.0892127	-0.531645
Q6NVF0	Q6NVF0;F7CAV3;Q6NVF0-2	OCRL_MOUSE	Ocrl	Inositol polyphosphate 5-phosphatase OCRL-1	NA	0.702952	0.430267	0.249729	0.871677
Q6NXH9	E9Q1Z0;P03995;Q6NXH9;Q9DCV7;Q9Z2T6;P03995-2	K2C73_MOUSE	Krt73	Keratin, type II cytoskeletal 73	NA	0.294787	0.646611	0.223022	0.51961
Q6NXN1;Q6NXN1-2	Q6NXN1;A2AA85;Q6NXN1-2	SZRD1_MOUSE	Szrd1	SUZ domain-containing protein 1	NA	1.32997	0.165792	-0.604722	-1.58287
Q6NZB0	Q6NZB0;A2ALF0;F6QIL6;F6TQL3	DNJC8_MOUSE	Dnajc8	DnaJ homolog subfamily C member 8	NA	0	1	0.132925	0
Q6NZC7	Q6NZC7;G3X928	S23IP_MOUSE	Sec23ip	SEC23-interacting protein	+	3.25687	0.044	0.472074	2.17557
Q6NZJ6	Q6NZJ6;E9PVC5;E9PVC6;E9Q9E1;Q6NZJ6-2	IF4G1_MOUSE	Eif4g1	Eukaryotic translation initiation factor 4 gamma 1	NA	0.105287	0.955987	-0.0102218	-0.0746314
Q6NZR5	Q6NZR5	Q6NZR5_MOUSE	Skiv2l	Protein Skiv2l	NA	0.793592	0.448056	0.19276	0.831574
Q6P069;Q6P069-2	Q6P069;Q6P069-2	SORCN_MOUSE	Sri	Sorcin	NA	0.900778	0.469761	0.151845	0.777163
Q6P1B1	E9Q286;Q6P1B1;Q3UE92;S4R1I3	XPP1_MOUSE	Xpnpep1	Xaa-Pro aminopeptidase 1	NA	0.367882	0.637056	0.16059	0.538795
Q6P1F6	Q6P1F6	2ABA_MOUSE	Ppp2r2a	Serine/threonine-protein phosphatase 2A 55 kDa regulatory subunit B alpha isoform	NA	0.361391	0.781894	-0.0593014	-0.339651
Q6P2B1;Q6P2B1-2	Q6P2B1;F6TDZ2;Q6P2B1-2	TNPO3_MOUSE	Tnpo3	Transportin-3	NA	0.404106	0.599392	-0.177916	-0.584963
Q6P3A8	Q6P3A8;Q6P3A8-2	ODBB_MOUSE	Bckdhb	2-oxoisovalerate dehydrogenase subunit beta, mitochondrial	NA	0.243778	0.860036	-0.0354392	-0.219403
Q6P3D0	Q6P3D0;A0A087WRE5;A0A087WSB5	NUD16_MOUSE	Nudt16	U8 snoRNA-decapping enzyme	NA	0.850257	0.537467	-0.118549	-0.667251
Q6P4S8	Q6P4S8;K3W4P2	INT1_MOUSE	Ints1	Integrator complex subunit 1	NA	0.970175	0.230288	0.71199	1.36149
Q6P4T2	Q6P4T2	U520_MOUSE	Snrnp200	U5 small nuclear ribonucleoprotein 200 kDa helicase	NA	0.360136	0.541848	0.422326	0.785479
Q6P542	Q6P542	ABCF1_MOUSE	Abcf1	ATP-binding cassette sub-family F member 1	NA	0.198392	0.824704	-0.0639261	-0.27539
Q6P549	Q6P549;A0A087WPT7	SHIP2_MOUSE	Inppl1	Phosphatidylinositol 3,4,5-trisphosphate 5-phosphatase 2	NA	0.819723	0.430494	0.208065	0.8669
Q6P5E4	E9Q4X2;Q6P5E4	UGGG1_MOUSE	Uggt1	UDP-glucose:glycoprotein glucosyltransferase 1	NA	0.0268664	0.98934	0.0029459	0.0212392
Q6P5F9	Q6P5F9	XPO1_MOUSE	Xpo1	Exportin-1	NA	0.290585	0.790554	-0.0639138	-0.326209
Q6P6L5	D3YU50;F6RQD1;F7D574;Q6P6L5	Q6P6L5_MOUSE	Mybpc1	Isoform of D3YU50, Protein Mybpc1	NA	0.0100943	0.995155	-0.00222381	-0.0126105
Q6P6M7	Q6P6M7;D6RGM2;F6ZFG8	SPCS_MOUSE	Sepsecs	O-phosphoseryl-tRNA(Sec) selenium transferase	NA	2.03092	0.150216	-0.373519	-1.61655
Q6P8J7	Q6P8J7	KCRS_MOUSE	Ckmt2	Creatine kinase S-type, mitochondrial	NA	0.197935	0.88276	0.0307864	0.187999
Q6P8M1;Q6P8M1-2	Q6P8M1;Q6P8M1-2	TATD1_MOUSE	Tatdn1	Putative deoxyribonuclease TATDN1	NA	1.16765	0.431846	0.156448	0.861964
Q6P8X1	Q6P8X1;Q9D8U8	SNX6_MOUSE	Snx6	Sorting nexin-6	NA	0.0651569	0.923686	0.0382631	0.12144
Q6P9Q4	Q6P9Q4	FHOD1_MOUSE	Fhod1	FH1/FH2 domain-containing protein 1	NA	0.133966	0.899118	0.0321318	0.165992
Q6P9R2	Q6P9R2	OXSR1_MOUSE	Oxsr1	Serine/threonine-protein kinase OSR1	NA	0.909287	0.484264	-0.144017	-0.758582
Q6PA06	Q6PA06	ATLA2_MOUSE	Atl2	Atlastin-2	NA	0.0297935	0.983535	-0.00457096	-0.0296202
Q6PAM0	Q6PAM0	AAKB2_MOUSE	Prkab2	5'-AMP-activated protein kinase subunit beta-2	NA	0.174994	0.90326	-0.0233067	-0.151663
Q6PAV2;Q6PAV2-2	Q6PAV2;Q6PAV2-2	HERC4_MOUSE	Herc4	Probable E3 ubiquitin-protein ligase HERC4	NA	0.361792	0.604224	0.206754	0.575784
Q6PB66	Q6PB66	LPPRC_MOUSE	Lrpprc	Leucine-rich PPR motif-containing protein, mitochondrial	NA	2.02867	0.500238	-0.0972424	-0.724892
Q6PCP5	Q6PCP5;E0CYB9;F7BC60	MFF_MOUSE	Mff	Mitochondrial fission factor	NA	0.108189	0.890591	-0.0485786	-0.178999
Q6PD03	Q6PD03	2A5A_MOUSE	Ppp2r5a	Serine/threonine-protein phosphatase 2A 56 kDa regulatory subunit alpha isoform	NA	0.472009	0.806588	0.0438434	0.303007
Q6PD26	Q6PD26	PIGS_MOUSE	Pigs	GPI transamidase component PIG-S	NA	0.429305	0.601441	-0.159265	-0.582436
Q6PDI5;Q6PDI5-2	Q6PDI5;A2ALV6;A2ALV7;A2ALV8;Q6PDI5-2	ECM29_MOUSE	Ecm29	Proteasome-associated protein ECM29 homolog	NA	0.876847	0.701461	0.0628929	0.448309
Q6PDL0	Q6PDL0	DC1L2_MOUSE	Dync1li2	Cytoplasmic dynein 1 light intermediate chain 2	NA	0.00114546	1	0.000619272	0.00217289
Q6PDM2;Q6PDM2-2;Q6PDM2-3	Q6PDM2;H7BX95;Q6PDM2-2;Q6PDM2-3	SRSF1_MOUSE	Srsf1	Serine/arginine-rich splicing factor 1	NA	0.226785	0.820146	-0.0582689	-0.280823
Q6PDN3;Q6PDN3-3	Q6PDN3;B1B1A8;Q6PDN3-2;Q6PDN3-3	MYLK_MOUSE	Mylk	Myosin light chain kinase, smooth muscle	NA	0.0353823	0.96145	-0.0188854	-0.0651255
Q6PDQ2	Q6PDQ2;E9QAS4;E9QAS5	CHD4_MOUSE	Chd4	Chromodomain-helicase-DNA-binding protein 4	NA	0.159782	0.811303	0.110595	0.296009
Q6PDY2	Q6PDY2	AEDO_MOUSE	Ado	2-aminoethanethiol dioxygenase	NA	0.450469	0.593974	-0.163054	-0.598663
Q6PER3	Q6PER3;D3YUY6;D3Z6G3	MARE3_MOUSE	Mapre3	Microtubule-associated protein RP/EB family member 3	NA	0.184846	0.89624	-0.0274205	-0.171136
Q6PFD6	Q6PFD6	KI18B_MOUSE	Kif18b	Kinesin-like protein KIF18B	NA	1.73966	0.189905	0.350321	1.47613
Q6PGB6;Q6PGB6-2;Q6PGB6-3;Q6PGB6-4	Q6PGB6;Q6PGB6-2;Q6PGB6-3;Q6PGB6-4	NAA50_MOUSE	Naa50	N-alpha-acetyltransferase 50	NA	0.0306898	0.962804	-0.0230391	-0.0635702
Q6PIE5	Q6PIE5;D3YYN7	AT1A2_MOUSE	Atp1a2	Sodium/potassium-transporting ATPase subunit alpha-2	NA	3.22603	0.470306	-0.0976814	-0.785326
Q6PIP5	Q6PIP5	NUDC1_MOUSE	Nudcd1	NudC domain-containing protein 1	NA	0.774067	0.439509	0.20856	0.847327
Q6R0H7;Q6R0H7-4	Q6R0H7;Q8CGK7;P63094;P63094-2;P63094-3;Q66L47;Q6R0H7-4;Z4YKV1	GNAS1_MOUSE	Gnas	Guanine nucleotide-binding protein G(s) subunit alpha isoforms XLas	NA	0.0510982	0.952695	-0.0187837	-0.0806055
Q6RUT7	Q6RUT7	CSMT1_MOUSE	Ccsmst1	Protein CCSMST1	NA	0.279787	0.756951	-0.087259	-0.371141
Q6TEK5	Q6TEK5	VKORL_MOUSE	Vkorc1l1	Vitamin K epoxide reductase complex subunit 1-like protein 1	NA	0.293285	0.70282	0.130369	0.443139
Q6URW6;Q6URW6-2;Q6URW6-3	Q6URW6;K3W4R2;Q6URW6-2;Q6URW6-3	MYH14_MOUSE	Myh14	Myosin-14	NA	0.0849556	0.924569	0.0248396	0.118677
Q6X893;Q6X893-2	Q6X893;A2AMH3;A2AMH4;A2AMH5;Q6X893-2	CTL1_MOUSE	Slc44a1	Choline transporter-like protein 1	NA	2.11925	0.0848219	0.548182	1.95027
Q6XLQ8	Q6XLQ8	Q6XLQ8_MOUSE	Calu	Isoform of O35887, Calumenin	NA	0.70318	0.407982	-0.285404	-0.905897
Q6XPS7	Q6XPS7	Q6XPS7_MOUSE	Tha1	L-threonine aldolase	NA	0.382442	0.708757	-0.0917967	-0.437326
Q6ZPE2;Q6ZPE2-2	Q6ZPE2;D6RG52;Q6ZPE2-2	MTMR5_MOUSE	Sbf1	Myotubularin-related protein 5	NA	1.0104	0.405102	0.193156	0.91262
Q6ZPJ3	Q6ZPJ3	UBE2O_MOUSE	Ube2o	E2/E3 hybrid ubiquitin-protein ligase UBE2O	NA	0.631551	0.568718	0.128589	0.627312
Q6ZPS2	Q6ZPS2;E9PX09;Q6ZPS2-2	CRNS1_MOUSE	Carns1	Carnosine synthase 1	NA	0.882047	0.366411	0.285258	1.01173
Q6ZQ38	Q6ZQ38	CAND1_MOUSE	Cand1	Cullin-associated NEDD8-dissociated protein 1	NA	0.718451	0.636387	0.0888974	0.53577
Q6ZQ58	Q6ZQ58;Z4YJT3	LARP1_MOUSE	Larp1	La-related protein 1	NA	0.0189219	0.975423	-0.0174372	-0.0413786
Q6ZQ73	Q6ZQ73	CAND2_MOUSE	Cand2	Cullin-associated NEDD8-dissociated protein 2	NA	0.405043	0.882782	0.0241283	0.188911
Q6ZQI3	Q6ZQI3;D3Z1M3	MLEC_MOUSE	Mlec	Malectin	NA	0.161631	0.894872	0.0293032	0.170055
Q6ZWM4	Q6ZWM4	LSM8_MOUSE	Lsm8	U6 snRNA-associated Sm-like protein LSm8	NA	0.619084	0.490986	0.197446	0.762071
Q6ZWN5	Q6ZWN5	RS9_MOUSE	Rps9	40S ribosomal protein S9	NA	1.51968	0.445627	-0.130033	-0.832859
Q6ZWQ0;Q6ZWQ0-3	Q6ZWQ0;E9QP46;F6W8R9;Q6DFZ2;Q6ZWQ0-3	SYNE2_MOUSE	Syne2	Nesprin-2	NA	0.440567	0.564397	-0.197653	-0.632736
Q6ZWQ9	Q6ZWQ9	Q6ZWQ9_MOUSE	Myl12a	MCG5400	NA	0.0608554	0.934322	-0.0316685	-0.109841
Q6ZWU9	Q6ZWU9;A0A0G2JDW7;A0A0G2JG29	RS27_MOUSE	Rps27	40S ribosomal protein S27	NA	3.70953	0.0528627	0.409952	2.13653
Q6ZWV3	P86048;Q6ZWV3;I7HLV2	RL10_MOUSE	Rpl10	60S ribosomal protein L10	NA	0.0378282	0.955815	0.0278912	0.076782
Q6ZWV7	Q6ZWV7	RL35_MOUSE	Rpl35	60S ribosomal protein L35	NA	0.180648	0.838487	0.058274	0.252753
Q6ZWX6	Q6ZWX6	IF2A_MOUSE	Eif2s1	Eukaryotic translation initiation factor 2 subunit 1	NA	0.910298	0.548413	-0.10996	-0.6524
Q6ZWY3	Q6ZWU9;Q6ZWY3;A0A0G2JDW7;A0A0G2JG29;D3YYB0;D6RH49	RS27L_MOUSE	Rps27l	40S ribosomal protein S27-like	NA	1.43985	0.470056	0.120903	0.783897
Q6ZWZ6	Q6ZWZ6	Q6ZWZ6_MOUSE	Rps12	Isoform of P63323, 40S ribosomal protein S12	NA	1.7047	0.349656	0.188327	1.07676
Q70IV5;Q70IV5-2	Q70IV5;Q70IV5-2	SYNEM_MOUSE	Synm	Synemin	NA	0.916887	0.583693	0.0984243	0.611196
Q70KF4	Q70KF4;E9QLJ0	CMYA5_MOUSE	Cmya5	Cardiomyopathy-associated protein 5	NA	1.99676	0.336221	0.181816	1.10475
Q71LX4	Q71LX4;E9PUM4	TLN2_MOUSE	Tln2	Talin-2	NA	2.15353	0.309246	0.198289	1.1895
Q71RI9;Q71RI9-2	Q71RI9;Q71RI9-2	KAT3_MOUSE	Ccbl2	Kynurenine--oxoglutarate transaminase 3	NA	0.226402	0.826118	-0.0531748	-0.26824
Q76LS9;Q76LS9-2	Q76LS9;Q76LS9-2	FA63A_MOUSE	Fam63a	Protein FAM63A	NA	0.590178	0.442289	-0.302623	-0.955576
Q76MZ3	Q76MZ3	2AAA_MOUSE	Ppp2r1a	Serine/threonine-protein phosphatase 2A 65 kDa regulatory subunit A alpha isoform	NA	0.382141	0.877232	0.0257901	0.196827
Q78IK2	Q78IK2	USMG5_MOUSE	Usmg5	Up-regulated during skeletal muscle growth protein 5	NA	2.66742	0.241287	-0.215495	-1.33007
Q78IK4	Q78IK4;B1AV14	MIC27_MOUSE	Apool	MICOS complex subunit Mic27	NA	1.86381	0.353058	0.175134	1.05916
Q78IS1	Q78IS1	TMED3_MOUSE	Tmed3	Transmembrane emp24 domain-containing protein 3	+	2.4887	0.0328889	0.852539	2.50287
Q78PG9	Q78PG9	CCD25_MOUSE	Ccdc25	Coiled-coil domain-containing protein 25	NA	0.0861682	0.924061	0.0254629	0.121344
Q78PY7	Q78PY7	SND1_MOUSE	Snd1	Staphylococcal nuclease domain-containing protein 1	NA	0.2889	0.829169	0.0439742	0.2644
Q78YY6	Q78YY6	DJC15_MOUSE	Dnajc15	DnaJ homolog subfamily C member 15	NA	0.500988	0.534805	0.196177	0.689391
Q78YZ6;Q78YZ6-2;Q78YZ6-3	Q78YZ6;Q78YZ6-2;Q78YZ6-3	SCOC_MOUSE	Scoc	Short coiled-coil protein	NA	0.0427597	0.963135	-0.0129272	-0.0620038
Q78ZA7	Q78ZA7	NP1L4_MOUSE	Nap1l4	Nucleosome assembly protein 1-like 4	NA	0.512396	0.65499	-0.0995312	-0.509797
Q791V5	Q791V5	MTCH2_MOUSE	Mtch2	Mitochondrial carrier homolog 2	NA	0.83556	0.534236	0.12229	0.675089
Q7M6Y3-5	Q7M6Y3-2;Q7M6Y3-3;Q7M6Y3-5	PICAL_MOUSE	Picalm	Isoform of Q7M6Y3, Isoform 5 of Phosphatidylinositol-binding clathrin assembly protein	NA	0.0702572	0.94336	-0.0192604	-0.095783
Q7M729	Q7M729	SCN4B_MOUSE	Scn4b	Sodium channel subunit beta-4	NA	1.19509	0.243346	-0.398628	-1.36836
Q7TMF3	Q7TMF3	NDUAC_MOUSE	Ndufa12	NADH dehydrogenase [ubiquinone] 1 alpha subcomplex subunit 12	NA	1.22107	0.455446	0.136498	0.808311
Q7TMG8	Q7TMG8	Q7TMG8_MOUSE	Gbas	Isoform of O55126, Glioblastoma amplified sequence	NA	0.293722	0.611594	0.36497	0.567616
Q7TMK9-2	Q7TMK9;G3UZ48;G3UZI2;G3V018;Q7TMK9-2	HNRPQ_MOUSE	Syncrip	Isoform of Q7TMK9, Isoform 2 of Heterogeneous nuclear ribonucleoprotein Q	NA	0.108569	0.933984	0.0175082	0.10836
Q7TMM9	Q7TMM9;Q9CWF2	TBB2A_MOUSE	Tubb2a	Tubulin beta-2A chain	NA	0.40846	0.584262	0.20276	0.611777
Q7TMS5	Q7TMS5;S4R2E1	ABCG2_MOUSE	Abcg2	ATP-binding cassette sub-family G member 2	NA	0.204417	0.748282	-0.170549	-0.385126
Q7TMY8;Q7TMY8-3	Q7TMY8;A2AFQ0;Q7TMY8-2;Q7TMY8-3;Q7TMY8-4	HUWE1_MOUSE	Huwe1	E3 ubiquitin-protein ligase HUWE1	NA	0.267811	0.81863	-0.0524874	-0.284853
Q7TN98;Q7TN98-2;Q7TN98-3;Q7TN98-4;Q7TN98-5	Q7TN98;Q5SU47;Q5SU48;Q7TN98-2;Q7TN98-3;Q7TN98-4;Q7TN98-5	CPEB4_MOUSE	Cpeb4	Cytoplasmic polyadenylation element-binding protein 4	NA	0.68058	0.470388	0.19314	0.781919
Q7TN99;Q7TN99-2;Q7TN99-3;Q7TN99-4;Q7TN99-5;Q812E0	Q7TN99;Q812E0;D3YUJ4;D3Z1R6;D3Z5R9;E9Q5X2;E9Q969;F6T0J8;Q7TN99-2;Q7TN99-3;Q7TN99-4;Q7TN99-5	CPEB2_MOUSE;CPEB3_MOUSE	Cpeb2;Cpeb3	Cytoplasmic polyadenylation element-binding protein 3	NA	0	1	-0.261749	0
Q7TNC4;Q7TNC4-2;Q7TNC4-3;Q7TNC4-4	Q7TNC4;E9PX54;E9Q715;Q05CX5;Q7TNC4-2;Q7TNC4-3;Q7TNC4-4	LC7L2_MOUSE	Luc7l2	Putative RNA-binding protein Luc7-like 2	NA	0.111936	0.896214	0.0399909	0.168871
Q7TNG5	Q7TNG5;D6RGM3;E9QK48;Q7TNG5-2	EMAL2_MOUSE	Eml2	Echinoderm microtubule-associated protein-like 2	NA	0.0800081	0.924083	-0.0275572	-0.120773
Q7TNL9	Q7TNL9	Q7TNL9_MOUSE	Chchd10	Coiled-coil-helix-coiled-coil-helix domain containing 10	+	2.38605	0.0380541	0.738209	2.58221
Q7TNM2	Q7TNM2;D3YXA6	TRI46_MOUSE	Trim46	Tripartite motif-containing protein 46	NA	0.252748	0.78861	-0.0758087	-0.332937
Q7TNS2	Q7TNS2	MIC10_MOUSE	Minos1	MICOS complex subunit Mic10	NA	0.119578	0.839831	0.125757	0.253218
Q7TPR4	Q7TPR4;A1BN54	ACTN1_MOUSE	Actn1	Alpha-actinin-1	NA	0.16094	0.852518	0.0544739	0.231864
Q7TPV4	Q7TPV4	MBB1A_MOUSE	Mybbp1a	Myb-binding protein 1A	NA	0.857907	0.439578	0.188807	0.851006
Q7TPW1	Q7TPW1;A0A0G2JDY6;A0A0G2JEX1;A0A0G2JFD8;A0A0G2JG59	NEXN_MOUSE	Nexn	Nexilin	NA	0.93341	0.3886	-0.227088	-0.950122
Q7TQ48	Q7TQ48;Q7TQ48-2	SRCA_MOUSE	Srl	Sarcalumenin	NA	1.55345	0.541569	-0.0922241	-0.662576
Q7TQ95	Q7TQ95;A2ASL8;A2ASM0;A2ASM1;A2ASM2	LNP_MOUSE	Lnp	Protein lunapark	NA	0.0597451	0.963724	0.00960604	0.0605346
Q7TQH0;Q7TQH0-2;Q7TQH0-3	Q7TQH0;E9Q5Q0;J3QP59;Q3TGG2;Q7TQH0-2;Q7TQH0-3	ATX2L_MOUSE	Atxn2l	Ataxin-2-like protein	NA	0.32192	0.715556	0.102673	0.424697
Q7TQI3	Q7TQI3;D3YWF6	OTUB1_MOUSE	Otub1	Ubiquitin thioesterase OTUB1	NA	0.378151	0.761932	0.0650711	0.363634
Q7TSE6;Q7TSE6-2	Q7TSE6;Q7TSE6-2	ST38L_MOUSE	Stk38l	Serine/threonine-protein kinase 38-like	NA	0.618842	0.389289	0.44828	0.951496
Q7TSH2	Q7TSH2	KPBB_MOUSE	Phkb	Phosphorylase b kinase regulatory subunit beta	NA	0.214888	0.899639	-0.022356	-0.156154
Q7TSQ8	Q7TSQ8;D6RD07	PDPR_MOUSE	Pdpr	Pyruvate dehydrogenase phosphatase regulatory subunit, mitochondrial	NA	0.598242	0.702227	-0.0713995	-0.444249
Q7TT45	Q7TT45;B1AWT2;B1AWT3;B1AWT4	RRAGD_MOUSE	Rragd	Ras-related GTP-binding protein D	NA	0.258814	0.741094	0.111626	0.39256
Q80SU7	Q80SU7;L7N451	GVIN1_MOUSE	Gvin1	Interferon-induced very large GTPase 1	NA	0	1	NA	0
Q80TV8;Q80TV8-2	Q80TV8;A0A087WNW8;A0A087WP42;A0A087WQ31;A0A087WQ95;A0A087WQF1;A0A087WRE8;A0A087WRK0;A0A087WS18;E9Q6L0;E9QKH0;E9QNY9;J3QP81;Q80TV8-2	CLAP1_MOUSE	Clasp1	CLIP-associating protein 1	NA	0.182676	0.804733	-0.0947039	-0.305807
Q80U63;Q80U63-2	Q80U63;A8Y5E5;Q80U63-2	MFN2_MOUSE	Mfn2	Mitofusin-2	NA	0.472492	0.481184	0.345879	0.768613
Q80UG5;Q80UG5-2;Q80UG5-3	Q80UG5;A2A6U3;A2A6U5;A8Y5D3;Q80UG5-2;Q80UG5-3	SEPT9_MOUSE	2023-09-09	Septin-9	NA	0.880423	0.320181	0.448324	1.21037
Q80UM3;Q9DBB4	Q80UM3;Q9DBB4;A0A0A6YW80;A0A0A6YX86;A0A0A6YXF4;E9PZ53;G3X8Y3	NAA15_MOUSE;NAA16_MOUSE	Naa15;Naa16	N-alpha-acetyltransferase 15, NatA auxiliary subunit	NA	0	1	-0.489643	0
Q80UM7	Q80UM7	MOGS_MOUSE	Mogs	Mannosyl-oligosaccharide glucosidase	NA	0.925544	0.421759	0.191385	0.880347
Q80UU9	Q80UU9	PGRC2_MOUSE	Pgrmc2	Membrane-associated progesterone receptor component 2	NA	0.585108	0.578419	-0.132112	-0.616621
Q80UY1	Q80UY1	CARME_MOUSE	NA	Carnosine N-methyltransferase	NA	1.43792	0.356582	-0.198917	-1.05073
Q80V26	Q80V26	IMPA3_MOUSE	Impad1	Inositol monophosphatase 3	NA	1.35048	0.359675	0.204951	1.04444
Q80VD1	Q3TJZ6;Q80VD1	FA98B_MOUSE	Fam98b	Protein FAM98B	NA	0.583607	0.593537	-0.123896	-0.597506
Q80VJ2	Q80VJ2;G3X8R2	SRA1_MOUSE	Sra1	Steroid receptor RNA activator 1	NA	0.332479	0.671597	-0.14161	-0.490756
Q80VP1;Q80VP1-2;Q91W69	Q80VP1;Q91W69;D3Z4V3;D3Z550;Q80VP1-2	EPN1_MOUSE;EPN3_MOUSE	Epn1;Epn3	Epsin-1	NA	0.248069	0.699653	-0.192157	-0.44899
Q80W22	Q80W22;F7AFM3	THNS2_MOUSE	Thnsl2	Threonine synthase-like 2	NA	0.44033	0.70292	-0.0841547	-0.441844
Q80W47	Q80W47;D3YWK1	WIPI2_MOUSE	Wipi2	WD repeat domain phosphoinositide-interacting protein 2	NA	0.517334	0.453842	-0.364203	-0.85045
Q80W54	Q80W54	FACE1_MOUSE	Zmpste24	CAAX prenyl protease 1 homolog	NA	1.35452	0.329703	0.248161	1.14746
Q80WJ7	Q80WJ7;E9PUX0;F6QFT1;F6QHD1;F6ZQL0	LYRIC_MOUSE	Mtdh	Protein LYRIC	NA	0.553125	0.566062	-0.146133	-0.630194
Q80X19;Q80X19-2	Q80X19;B7ZNH7;K3W4R4;Q80X19-2	COEA1_MOUSE	Col14a1	Collagen alpha-1(XIV) chain	NA	1.47488	0.0936941	-0.988806	-1.99958
Q80X50-5	Q80X50;A0A0G2JDT1;A0A0G2JDV6;A0A0G2JG47;A0A0G2JGD0;Q80X50-2;Q80X50-3;Q80X50-4;Q80X50-5	UBP2L_MOUSE	Ubap2l	Isoform of Q80X50, Isoform 5 of Ubiquitin-associated protein 2-like	NA	0.326069	0.738188	0.0858737	0.395704
Q80X85	Q80X85	RT07_MOUSE	Mrps7	28S ribosomal protein S7, mitochondrial	NA	1.57155	0.223122	-0.326478	-1.37409
Q80X90	Q80X90	FLNB_MOUSE	Flnb	Filamin-B	NA	0.725418	0.497668	0.160381	0.735394
Q80X95	Q6NTA4;Q80X95;G3UYP1	RRAGA_MOUSE	Rraga	Ras-related GTP-binding protein A	NA	0.0264786	0.977535	-0.00823116	-0.039257
Q80XB4	Q80XB4;E9PZF4;Q80XB4-2;Q80XB4-4	NRAP_MOUSE	Nrap	Nebulin-related-anchoring protein	NA	0.884471	0.496209	0.138113	0.734961
Q80XC3;Q80XC3-2	Q80XC3;Q80XC3-2	US6NL_MOUSE	Usp6nl	USP6 N-terminal-like protein	NA	0	1	NA	0
Q80XI3;Q80XI3-2;Q80XI3-3;Q80XI3-4	Q80XI3;A2AMI2;A2AMI7;Q80XI3-2;Q80XI3-3;Q80XI3-4;Z4YKC4	IF4G3_MOUSE	Eif4g3	Eukaryotic translation initiation factor 4 gamma 3	NA	0.287927	0.695141	0.146108	0.455228
Q80XI4	Q80XI4	PI42B_MOUSE	Pip4k2b	Phosphatidylinositol 5-phosphate 4-kinase type-2 beta	NA	2.73057	0.166771	0.280835	1.56509
Q80XL6	Q80XL6;D3YTQ5	ACD11_MOUSE	Acad11	Acyl-CoA dehydrogenase family member 11	NA	0.756068	0.334998	0.528261	1.17294
Q80XN0	Q80XN0	BDH_MOUSE	Bdh1	D-beta-hydroxybutyrate dehydrogenase, mitochondrial	+	4.28118	0.028	1.0373	3.375
Q80Y19	Q80Y19	RHGBA_MOUSE	Arhgap11a	Rho GTPase-activating protein 11A	NA	0.0919565	0.869257	-0.139772	-0.213773
Q80YD1	Q80YD1;M0QWM4	SUV3_MOUSE	Supv3l1	ATP-dependent RNA helicase SUPV3L1, mitochondrial	NA	0.00728983	0.992816	0.00706355	0.0165532
Q80YV4;Q80YV4-2	Q80YV4;F7B6K4;Q80YV4-2	PANK4_MOUSE	Pank4	Pantothenate kinase 4	NA	0.10357	0.895591	0.0459631	0.171051
Q80YX1;Q80YX1-2;Q80YX1-3;Q80YX1-4;Q80YX1-5	Q80YX1;Q80YX1-2;Q80YX1-3;Q80YX1-4;Q80YX1-5	TENA_MOUSE	Tnc	Tenascin	+	3.95614	0.0111111	0.82038	3.02567
Q80ZK0	Q80ZK0;E9QJS0;G5E8U5;G5E8U8	RT10_MOUSE	Mrps10	28S ribosomal protein S10, mitochondrial	NA	0.305078	0.714264	0.110818	0.426703
Q80ZW2	Q80ZW2	THEM6_MOUSE	Them6	Protein THEM6	+	4.93066	0.0144	0.540764	2.75743
Q80ZX0	Q80ZX0	Q80ZX0_MOUSE	Sec24b	Protein Sec24b	NA	0.493195	0.534284	0.204188	0.682806
Q811D0;Q811D0-2;Q811D0-3	Q811D0;D3Z3B8;E9Q9H0;F6UDT8;H7BWY4;Q811D0-2;Q811D0-3	DLG1_MOUSE	Dlg1	Disks large homolog 1	NA	0.240543	0.816351	-0.0584526	-0.288483
Q811I0	Q811I0;H3BJP9;H3BK16;H3BLD0;H3BLL2;V9GX21	ATPF1_MOUSE	Atpaf1	ATP synthase mitochondrial F1 complex assembly factor 1	NA	0.255003	0.838194	-0.0436869	-0.252458
Q811U4	Q80U63;Q811U4;D3Z5P8;Q80U63-2	MFN1_MOUSE	Mfn1	Mitofusin-1	NA	0.0491324	0.959122	0.0148377	0.0709684
Q8BFP9	Q8BFP9	PDK1_MOUSE	Pdk1	[Pyruvate dehydrogenase (acetyl-transferring)] kinase isozyme 1, mitochondrial	NA	1.17525	0.362308	0.224746	1.0379
Q8BFR5	D3YVN7;Q8BFR5	EFTU_MOUSE	Tufm	Elongation factor Tu, mitochondrial	NA	1.43633	0.495202	-0.111231	-0.741633
Q8BFS6;Q8BFS6-4	Q8BFS6;D3Z7F7;Q8BFS6-2;Q8BFS6-4;Q8BFS6-5	CPPED_MOUSE	Cpped1	Serine/threonine-protein phosphatase CPPED1	NA	0.873313	0.403488	0.224051	0.918429
Q8BFW7;Q8BFW7-5	Q8BFW7;Q8BFW7-2;Q8BFW7-3;Q8BFW7-5	LPP_MOUSE	Lpp	Lipoma-preferred partner homolog	NA	0.135738	0.882349	0.0408954	0.187902
Q8BFZ3	Q8BFZ3	ACTBL_MOUSE	Actbl2	Beta-actin-like protein 2	NA	0.86543	0.440767	0.185409	0.8431
Q8BG05;Q8BG05-2	B2RXM2;E9Q7H5;J3QNY1;Q8BG05;A2AL12;Q8BG05-2	ROA3_MOUSE	Hnrnpa3	Heterogeneous nuclear ribonucleoprotein A3	NA	0.436527	0.747727	0.0653125	0.382488
Q8BG28;Q8BG28-2	Q8BG28;Q8BG28-2	B3GL2_MOUSE	B3galnt2	UDP-GalNAc:beta-1,3-N-acetylgalactosaminyltransferase 2	NA	1.87625	0.0956596	0.562181	1.84468
Q8BG32	Q8BG32;G3UZ33	PSD11_MOUSE	Psmd11	26S proteasome non-ATPase regulatory subunit 11	NA	0.329682	0.840609	0.0368288	0.245727
Q8BG51;Q8BG51-2;Q8BG51-3;Q8BG51-4	Q8BG51;Q8JZN7;Q8BG51-2;Q8BG51-3;Q8BG51-4	MIRO1_MOUSE	Rhot1	Mitochondrial Rho GTPase 1	NA	3.28876	0.0732121	-0.385851	-1.98727
Q8BG95	Q8BG95;A6H644	MYPT2_MOUSE	Ppp1r12b	Protein phosphatase 1 regulatory subunit 12B	NA	0.459451	0.784671	-0.051781	-0.336453
Q8BGB7	Q8BGB7;Q8BGB7-2	ENOPH_MOUSE	Enoph1	Enolase-phosphatase E1	NA	0.24176	0.759156	0.103768	0.368916
Q8BGB8	Q8BGB8;B7ZCV4;D6RJJ8	COQ4_MOUSE	Coq4	Ubiquinone biosynthesis protein COQ4 homolog, mitochondrial	NA	0.639337	0.409514	-0.33494	-0.905903
Q8BGC4	Q8BGC4	ZADH2_MOUSE	Zadh2	Zinc-binding alcohol dehydrogenase domain-containing protein 2	NA	0.222559	0.838212	0.0476	0.251562
Q8BGD9	Q8BGD9	IF4B_MOUSE	Eif4b	Eukaryotic translation initiation factor 4B	NA	1.13654	0.268676	-0.389071	-1.26879
Q8BGF0	Q8BGF0	Q8BGF0_MOUSE	AW551984	Protein AW551984	NA	0.0707558	0.922337	0.0352372	0.124198
Q8BGH2	Q8BGH2	SAM50_MOUSE	Samm50	Sorting and assembly machinery component 50 homolog	NA	0.112874	0.944341	-0.0137814	-0.0938825
Q8BGH4	Q8BGH4	REEP1_MOUSE	Reep1	Receptor expression-enhancing protein 1	NA	1.46273	0.362807	0.188928	1.0279
Q8BGI7	Q8BGI7	LRC39_MOUSE	Lrrc39	Leucine-rich repeat-containing protein 39	NA	0.307818	0.745372	0.0869937	0.387393
Q8BGK2	Q8BGK2;E9Q4C0	ARHL1_MOUSE	Adprhl1	[Protein ADP-ribosylarginine] hydrolase-like protein 1	NA	0.923428	0.452762	0.164042	0.815305
Q8BGM7;Q8BGM7-2	Q8BGM7;Q8BGM7-2	AAKG3_MOUSE	Prkag3	5'-AMP-activated protein kinase subunit gamma-3	NA	0.592944	0.577982	0.13115	0.617804
Q8BGQ7	Q8BGQ7	SYAC_MOUSE	Aars	Alanine--tRNA ligase, cytoplasmic	NA	0.397938	0.697692	0.0956338	0.452325
Q8BGR9	Q8BGR9;Q8BGR9-2	UBCP1_MOUSE	Ublcp1	Ubiquitin-like domain-containing CTD phosphatase 1	NA	1.78491	0.370037	0.162484	0.999678
Q8BGS2	Q8BGS2	BOLA2_MOUSE	Bola2	BolA-like protein 2	+	3.73673	0.0385	0.433768	2.20568
Q8BGT5	Q8BGT5	ALAT2_MOUSE	Gpt2	Alanine aminotransferase 2	+	4.15585	0.0261818	-0.508653	-2.49153
Q8BGU0	Q8BGU0	Q8BGU0_MOUSE	Cyp4f39	Protein Cyp4f39	NA	1.5443	0.222559	0.333085	1.37559
Q8BGX2	Q8BGX2	CS052_MOUSE	NA	Uncharacterized protein C19orf52 homolog	NA	1.29445	0.272787	0.319454	1.25684
Q8BH58	Q8BH58	TIPRL_MOUSE	Tiprl	TIP41-like protein	NA	1.23691	0.410774	0.162596	0.897967
Q8BH59	Q8BH59;V9GXX9	CMC1_MOUSE	Slc25a12	Calcium-binding mitochondrial carrier protein Aralar1	NA	4.29952	0.230843	-0.18649	-1.35977
Q8BH61	Q8BH61	F13A_MOUSE	F13a1	Coagulation factor XIII A chain	NA	1.81217	0.105185	0.53796	1.76486
Q8BH64	Q8BH64	EHD2_MOUSE	Ehd2	EH domain-containing protein 2	NA	0.0393427	0.969129	-0.00916831	-0.0500087
Q8BH69	Q8BH69	SPS1_MOUSE	Sephs1	Selenide, water dikinase 1	NA	0.266306	0.747455	0.100781	0.384038
Q8BH79;Q8BH79-2;Q8BH79-3;Q8BH79-4	Q8BH79;Q8BH79-2;Q8BH79-3;Q8BH79-4	ANO10_MOUSE	Ano10	Anoctamin-10	NA	0.0499537	0.969327	-0.00769774	-0.0494385
Q8BH95	Q8BH95;F6T930	ECHM_MOUSE	Echs1	Enoyl-CoA hydratase, mitochondrial	NA	3.37188	0.12906	-0.287433	-1.69711
Q8BH97	Q8BH97;D3Z3A9;D3Z7T1	RCN3_MOUSE	Rcn3	Reticulocalbin-3	NA	0.663438	0.41095	0.302626	0.895009
Q8BHA3;Q8BHA3-2	Q8BHA3;Q8BHA3-2	DTD2_MOUSE	Dtd2	Probable D-tyrosyl-tRNA(Tyr) deacylase 2	NA	0.309045	0.636686	0.232484	0.541044
Q8BHC4	Q8BHC4;B0QZX9	DCAKD_MOUSE	Dcakd	Dephospho-CoA kinase domain-containing protein	NA	0.548842	0.499647	0.215373	0.738987
Q8BHE8	Q8BHE8	CB047_MOUSE	NA	Uncharacterized protein C2orf47 homolog, mitochondrial	NA	0.631165	0.467856	0.226267	0.795891
Q8BHG1	Q8BHG1;A2A9Q2;A6PWC3;Q3V3G9	NRDC_MOUSE	Nrd1	Nardilysin	NA	0.0072707	0.995251	-0.00325986	-0.0127937
Q8BHL8	Q8BHL8	PSMF1_MOUSE	Psmf1	Proteasome inhibitor PI31 subunit	NA	0.898859	0.446054	0.174986	0.833727
Q8BHN3;Q8BHN3-2	Q8BHN3;Q8BHN3-2;Q8BHN3-3	GANAB_MOUSE	Ganab	Neutral alpha-glucosidase AB	NA	0.758877	0.482692	0.166378	0.761494
Q8BI84;Q8BI84-2	Q8BI84;Q8BI84-2	MIA3_MOUSE	Mia3	Melanoma inhibitory activity protein 3	NA	2.26799	0.137452	0.355781	1.70865
Q8BIF0	Q8BIF0;A2AP74;I7HJQ8;Q8BIF0-2	C99L2_MOUSE	Cd99l2	CD99 antigen-like protein 2	NA	0.457709	0.574159	0.176823	0.621274
Q8BIJ6	Q8BIJ6;E9PWN2;E9PWN3	SYIM_MOUSE	Iars2	Isoleucine--tRNA ligase, mitochondrial	NA	0.409716	0.754442	0.0652978	0.374521
Q8BIW1	Q8BIW1	PRUNE_MOUSE	Prune	Protein prune homolog	NA	0.369007	0.793524	0.0525549	0.318482
Q8BJD1	Q8BJD1	ITIH5_MOUSE	Itih5	Inter-alpha-trypsin inhibitor heavy chain H5	NA	1.08294	0.426249	0.167064	0.87074
Q8BJS4;Q8BJS4-2;Q8BJS4-3	Q8BJS4;Q8BJS4-2;Q8BJS4-3	SUN2_MOUSE	Sun2	SUN domain-containing protein 2	NA	2.99688	0.335091	0.160857	1.1292
Q8BJU0;Q8BJU0-2	Q8BJU0;Q8BJU0-2	SGTA_MOUSE	Sgta	Small glutamine-rich tetratricopeptide repeat-containing protein alpha	NA	0.239543	0.781274	-0.0855575	-0.34123
Q8BJW6	Q8BJW6;Q8BJW6-2	EIF2A_MOUSE	Eif2a	Eukaryotic translation initiation factor 2A	NA	0.111446	0.864981	0.0803137	0.214252
Q8BJY1	Q8BJY1	PSMD5_MOUSE	Psmd5	26S proteasome non-ATPase regulatory subunit 5	NA	0.45942	0.657305	0.107806	0.507968
Q8BJZ4	Q8BJZ4	RT35_MOUSE	Mrps35	28S ribosomal protein S35, mitochondrial	NA	0.607467	0.490457	0.202447	0.749279
Q8BK08	Q8BK08;E9Q933	TMM11_MOUSE	Tmem11	Transmembrane protein 11, mitochondrial	NA	0.694361	0.495861	0.169545	0.740515
Q8BK30	Q8BK30;Q3U422	NDUV3_MOUSE	Ndufv3	NADH dehydrogenase [ubiquinone] flavoprotein 3, mitochondrial	NA	1.8759	0.146772	-0.423181	-1.64544
Q8BK63;Q8BK63-2	Q8BK63;E9PWB2;E9Q2U6;E9Q3W1;E9Q4G7;F6YBC9;H7BXB1;Q8BK63-2	KC1A_MOUSE	Csnk1a1	Casein kinase I isoform alpha	NA	0.174704	0.84041	0.0570149	0.246294
Q8BK64	Q8BK64	AHSA1_MOUSE	Ahsa1	Activator of 90 kDa heat shock protein ATPase homolog 1	NA	0.255893	0.820169	-0.0532064	-0.281955
Q8BK72	Q8BK72	RT27_MOUSE	Mrps27	28S ribosomal protein S27, mitochondrial	NA	0.195685	0.78774	-0.105705	-0.329228
Q8BK84	Q8BK84	DUPD1_MOUSE	Dupd1	Dual specificity phosphatase DUPD1	NA	0.806699	0.567252	0.109954	0.628797
Q8BKC5	Q8BKC5;Q8BKC5-2	IPO5_MOUSE	Ipo5	Importin-5	NA	0.0977052	0.961416	0.00853888	0.0641774
Q8BKE9	Q8BKE9;B1AWG1	IFT74_MOUSE	Ift74	Intraflagellar transport protein 74 homolog	NA	0.976569	0.267594	-0.519219	-1.27385
Q8BKZ9	Q8BKZ9	ODPX_MOUSE	Pdhx	Pyruvate dehydrogenase protein X component, mitochondrial	NA	0.981016	0.609835	-0.0860448	-0.570559
Q8BL65	Q8BL65;D3Z0Y4;E9Q0W6;E9Q4K0;F6UI99;F6VVW4;F7A5C5;Q8BL65-2;Q8BL65-3;Q8BL65-4;Q8BL65-5	ABLM2_MOUSE	Ablim2	Actin-binding LIM protein 2	NA	0.366912	0.685252	0.113238	0.470401
Q8BL97;Q8BL97-2;Q8BL97-3;Q8BL97-4	Q8BL97;Q8BL97-2;Q8BL97-3;Q8BL97-4	SRSF7_MOUSE	Srsf7	Serine/arginine-rich splicing factor 7	NA	0.594067	0.501671	-0.191228	-0.728453
Q8BL99;Q8BL99-5;Q8BL99-6	Q8BL99;A0A087WQM4;H7BWZ9;Q8BL99-5;Q8BL99-6	DOP1_MOUSE	Dopey1	Protein dopey-1	NA	0	1	-2.71897	0
Q8BLF1	Q8BLF1	NCEH1_MOUSE	Nceh1	Neutral cholesterol ester hydrolase 1	NA	0.783934	0.534255	0.126973	0.674353
Q8BLY2	Q8BLY2	SYTC2_MOUSE	Tarsl2	Probable threonine--tRNA ligase 2, cytoplasmic	NA	1.15127	0.469489	0.133199	0.783078
Q8BMD5;Q8BMD5-2;Q8BMD5-3;Q8BMD5-4;Q8BMD5-6	Q8BMD5;G3UW39;Q8BMD5-2;Q8BMD5-3;Q8BMD5-4;Q8BMD5-6	CDAC1_MOUSE	Cdadc1	Cytidine and dCMP deaminase domain-containing protein 1	NA	0	1	NA	0
Q8BMD8	Q8BMD8	SCMC1_MOUSE	Slc25a24	Calcium-binding mitochondrial carrier protein SCaMC-1	NA	0.210818	0.820594	0.0623487	0.280503
Q8BMF3	Q8BMF3	MAON_MOUSE	Me3	NADP-dependent malic enzyme, mitochondrial	NA	0.5292	0.586946	-0.139156	-0.60529
Q8BMF4	Q8BMF4	ODP2_MOUSE	Dlat	Dihydrolipoyllysine-residue acetyltransferase component of pyruvate dehydrogenase complex, mitochondrial	NA	2.90831	0.33484	-0.161049	-1.12254
Q8BMJ2	Q8BMJ2	SYLC_MOUSE	Lars	Leucine--tRNA ligase, cytoplasmic	NA	0.318586	0.818941	0.0472298	0.284927
Q8BMK4	Q8BMK4	CKAP4_MOUSE	Ckap4	Cytoskeleton-associated protein 4	NA	2.23421	0.0933333	0.463788	1.84667
Q8BML9	Q8BML9;D3Z158	Q8BML9_MOUSE	Qars	Glutaminyl-tRNA synthetase	NA	0.775039	0.657659	0.0780161	0.504291
Q8BMS1	Q8BMS1	ECHA_MOUSE	Hadha	Trifunctional enzyme subunit alpha, mitochondrial	NA	1.22403	0.464285	-0.133294	-0.797519
Q8BMS4	Q8BMS4	COQ3_MOUSE	Coq3	Ubiquinone biosynthesis O-methyltransferase, mitochondrial	NA	0.327072	0.812447	0.0485665	0.292222
Q8BP40	Q8BP40	PPA6_MOUSE	Acp6	Lysophosphatidic acid phosphatase type 6	NA	0.374577	0.712213	-0.0912232	-0.431286
Q8BP47	Q8BP47	SYNC_MOUSE	Nars	Asparagine--tRNA ligase, cytoplasmic	NA	0.00320135	1	-0.000540892	-0.00342125
Q8BP48	Q8BP48;A0A0G2JFL1	MAP11_MOUSE	Metap1	Methionine aminopeptidase 1	NA	0.245105	0.818225	0.0565486	0.285991
Q8BP67	F6RSK3;Q8BP67	RL24_MOUSE	Rpl24	60S ribosomal protein L24	NA	0.366525	0.781378	-0.0591896	-0.340915
Q8BP92	Q8BP92	RCN2_MOUSE	Rcn2	Reticulocalbin-2	NA	0.0156272	0.987013	0.00572062	0.02513
Q8BPB0;Q921Y0	Q8BPB0;Q921Y0;Q3UDM0	MOB1A_MOUSE;MOB1B_MOUSE	Mob1a;Mob1b	MOB kinase activator 1B	NA	0.505373	0.718241	0.0712856	0.421965
Q8BPI2	Q8BPI2	Q8BPI2_MOUSE	Tmed2	Isoform of Q9R0Q3, Transmembrane emp24 domain-containing protein 2 (Fragment)	NA	0.928147	0.363912	0.27997	1.04149
Q8BQM4	Q8BQM4;E9PWH6	HEAT3_MOUSE	Heatr3	HEAT repeat-containing protein 3	NA	0.884483	0.332693	0.384591	1.12698
Q8BRF7;Q8BRF7-3	Q8BRF7;Q8BRF7-3	SCFD1_MOUSE	Scfd1	Sec1 family domain-containing protein 1	NA	0.459055	0.501898	0.293831	0.741168
Q8BRK8	Q5EG47;Q8BRK8	AAPK2_MOUSE	Prkaa2	5'-AMP-activated protein kinase catalytic subunit alpha-2	NA	0.692263	0.789851	0.0442241	0.33074
Q8BRK9	Q8BRK9	MA2A2_MOUSE	Man2a2	Alpha-mannosidase 2x	NA	0.00727566	0.997332	0.00173283	0.00950661
Q8BRT1	Q8BRT1;E9Q8N5;F7DCH5;Q08EB6	CLAP2_MOUSE	Clasp2	CLIP-associating protein 2	NA	1.13109	0.334449	-0.27026	-1.13047
Q8BSK8;Q8BSK8-2	Q8BSK8;Q8BSK8-2	KS6B1_MOUSE	Rps6kb1	Ribosomal protein S6 kinase beta-1	NA	1.09395	0.230541	0.52278	1.37091
Q8BSL7	Q8BSL7;A2A6T9	ARF2_MOUSE	Arf2	ADP-ribosylation factor 2	NA	0.414649	0.629514	0.142426	0.554744
Q8BSY0	Q8BSY0;A2AL85;Q8CBM2	ASPH_MOUSE	Asph	Aspartyl/asparaginyl beta-hydroxylase	NA	0.163856	0.811649	-0.105036	-0.296546
Q8BSY0-2	A2AL76;A2AL77;A2AL78;Q8BSY0-2;Q9CR06	ASPH_MOUSE	Asph	Isoform of Q8BSY0, Isoform 2 of Aspartyl/asparaginyl beta-hydroxylase	NA	1.61995	0.190097	-0.38055	-1.481
Q8BT60	P59108;Q0VE82;Q1RLL3;Q8BLR2;Q8BT60;Q8JZW4;Q9DC53;Q9Z140;Q3UYN2;Q9D6C8	CPNE3_MOUSE	Cpne3	Copine-3	NA	0.0319496	0.969413	-0.0112751	-0.0500604
Q8BTE0	Q8BTE0	SDHF4_MOUSE	Sdhaf4	Succinate dehydrogenase assembly factor 4, mitochondrial	NA	0.27825	0.734808	0.106256	0.400744
Q8BTJ4;Q8BTJ4-2	Q8BTJ4;Q8BTJ4-2	ENPP4_MOUSE	Enpp4	Bis(5'-adenosyl)-triphosphatase enpp4	NA	0.249044	0.818875	-0.0549083	-0.283562
Q8BTM8	Q8BTM8;B7FAU9;B7FAV1	FLNA_MOUSE	Flna	Filamin-A	NA	0.332041	0.696647	-0.116731	-0.45389
Q8BTR5	Q8BTR5	DUS28_MOUSE	Dusp28	Dual specificity phosphatase 28	NA	0	0.999954	0.11818	0
Q8BTS3	Q8BTS3	Q8BTS3_MOUSE	Gbp9	Guanylate-binding protein 9	NA	0.00531398	0.997323	-0.00327761	-0.0105154
Q8BTY1	Q8BTY1;A2AQY8;A2AQY9	KAT1_MOUSE	Ccbl1	Kynurenine--oxoglutarate transaminase 1	NA	0.0447794	0.963006	-0.0126815	-0.0628301
Q8BTZ4;Q8BTZ4-2	Q8BTZ4;A0A0G2JDE8;A0A0G2JDM7;A0A0G2JE03;A0A0G2JFH0;A0A0G2JG78;Q3TWF7;Q3UFC2;Q8BTZ4-2	APC5_MOUSE	Anapc5	Anaphase-promoting complex subunit 5	NA	0	1	0.0682678	0
Q8BTZ7	Q8BTZ7	GMPPB_MOUSE	Gmppb	Mannose-1-phosphate guanyltransferase beta	NA	0.107409	0.897047	-0.0417317	-0.168331
Q8BU30	Q8BU30;E9Q866	SYIC_MOUSE	Iars	Isoleucine--tRNA ligase, cytoplasmic	NA	0.0459039	0.980397	0.00451469	0.0333416
Q8BU85	Q8BU85	MSRB3_MOUSE	Msrb3	Methionine-R-sulfoxide reductase B3, mitochondrial	NA	0.551149	0.592377	-0.131223	-0.599869
Q8BUK6	Q8BUK6	HOOK3_MOUSE	Hook3	Protein Hook homolog 3	NA	0.157753	0.845398	0.0614412	0.241247
Q8BUV3	Q8BUV3;A0JNY3	GEPH_MOUSE	Gphn	Gephyrin	NA	0.509321	0.67436	0.0894478	0.48094
Q8BUZ1	Q8BUZ1	ABRA_MOUSE	Abra	Actin-binding Rho-activating protein	NA	0.856866	0.534304	0.121477	0.684616
Q8BVA4	Q8BVA4;F8VPR1	LMOD1_MOUSE	Lmod1	Leiomodin-1	NA	1.16128	0.1736	-0.753946	-1.64227
Q8BVE3	Q8BVE3;A0A0A6YWP6;A0A0A6YX18	VATH_MOUSE	Atp6v1h	V-type proton ATPase subunit H	NA	0	1	0.576643	0
Q8BVF2	Q8BVF2	PDCL3_MOUSE	Pdcl3	Phosducin-like protein 3	NA	0.153914	0.865364	-0.0474526	-0.213524
Q8BVG4	Q8BVG4;Q8BVG4-2	DPP9_MOUSE	Dpp9	Dipeptidyl peptidase 9	NA	0.0716267	0.900069	0.0845822	0.157957
Q8BVI4	Q8BVI4;A0A0G2JGJ1;D3Z099;D3Z1A1	DHPR_MOUSE	Qdpr	Dihydropteridine reductase	NA	0.846331	0.500377	-0.139192	-0.726848
Q8BVP5;Q8C4X2	Q8BVP5;Q8C4X2;Q99K78	KC1G2_MOUSE;KC1G3_MOUSE	Csnk1g2;Csnk1g3	Casein kinase I isoform gamma-2	NA	0.12413	0.897843	-0.0347948	-0.166908
Q8BVQ5	Q8BVQ5	PPME1_MOUSE	Ppme1	Protein phosphatase methylesterase 1	NA	0.070084	0.944118	-0.0186909	-0.0942457
Q8BVU5	Q8BVU5	NUDT9_MOUSE	Nudt9	ADP-ribose pyrophosphatase, mitochondrial	NA	0.168204	0.762616	0.266185	0.381764
Q8BVW0	Q8BVW0;A2AQJ8	GANC_MOUSE	Ganc	Neutral alpha-glucosidase C	NA	0.134728	0.849605	-0.0743871	-0.235744
Q8BVY0	Q8BVY0	RL1D1_MOUSE	Rsl1d1	Ribosomal L1 domain-containing protein 1	NA	1.2086	0.165718	0.755894	1.5717
Q8BW75	Q8BW75;E9PVL9;E9Q3X6	AOFB_MOUSE	Maob	Amine oxidase [flavin-containing] B	NA	0.778776	0.644196	0.0815134	0.519343
Q8BWA5	Q8BWA5;G3X9D8	KLH31_MOUSE	Klhl31	Kelch-like protein 31	NA	0.771658	0.541615	0.123291	0.660265
Q8BWB1	Q8BWB1;B2RQK7;D3YU08	SYP2L_MOUSE	Synpo2l	Synaptopodin 2-like protein	NA	0.508515	0.79284	0.0468872	0.323077
Q8BWM0	Q8BWM0	PGES2_MOUSE	Ptges2	Prostaglandin E synthase 2	NA	0.668991	0.661338	-0.0823754	-0.501017
Q8BWR2	Q8BWR2;B1AV57	PITH1_MOUSE	Pithd1	PITH domain-containing protein 1	NA	0.283831	0.694748	0.150044	0.455481
Q8BWT1	Q8BWT1	THIM_MOUSE	Acaa2	3-ketoacyl-CoA thiolase, mitochondrial	NA	0.298696	0.824854	-0.0459374	-0.274399
Q8BWY3	Q8BWY3	ERF1_MOUSE	Etf1	Eukaryotic peptide chain release factor subunit 1	NA	0.269666	0.817504	0.0530821	0.287349
Q8BWZ3;Q8BWZ3-2	Q8BWZ3;Q8BWZ3-2	NAA25_MOUSE	Naa25	N-alpha-acetyltransferase 25, NatB auxiliary subunit	NA	0.0570011	0.943821	0.0229084	0.0930107
Q8BX17	Q8BX17;A2AFQ9	GEMI5_MOUSE	Gemin5	Gem-associated protein 5	NA	0	1	0.804999	0
Q8BXA5	Q8BXA5	CLP1L_MOUSE	Clptm1l	Cleft lip and palate transmembrane protein 1-like protein	NA	0.960964	0.313931	0.379387	1.41444
Q8BXK9	Q8BXK9	CLIC5_MOUSE	Clic5	Chloride intracellular channel protein 5	NA	0.0327452	0.965592	0.0142296	0.0559484
Q8BXQ2	Q8BXQ2;B7ZC19	PIGT_MOUSE	Pigt	GPI transamidase component PIG-T	NA	1.88828	0.0636825	0.777116	2.2108
Q8BXZ1	Q8BXZ1	TMX3_MOUSE	Tmx3	Protein disulfide-isomerase TMX3	NA	0.332585	0.737287	0.0846508	0.395875
Q8BY87;Q8BY87-2	Q8BY87;Q8BY87-2	UBP47_MOUSE	Usp47	Ubiquitin carboxyl-terminal hydrolase 47	NA	0.470255	0.690461	0.0877606	0.462572
Q8BY89;Q8BY89-2	Q8BY89;Q8BY89-2	CTL2_MOUSE	Slc44a2	Choline transporter-like protein 2	NA	0.131359	0.865153	-0.0571125	-0.21219
Q8BYH7	Q8BYH7;I6L974	TBC17_MOUSE	Tbc1d17	TBC1 domain family member 17	NA	0.780936	0.501268	-0.146851	-0.725553
Q8BYL4	Q8BYL4;E9PX65;F7BWC1	SYYM_MOUSE	Yars2	Tyrosine--tRNA ligase, mitochondrial	NA	0.179284	0.822603	0.0745516	0.278049
Q8BYM8	Q8BYM8;G3X975	SYCM_MOUSE	Cars2	Probable cysteine--tRNA ligase, mitochondrial	NA	0.0327646	0.96939	-0.0117798	-0.0517359
Q8BZ52	Q8BZ52	FSD2_MOUSE	Fsd2	Fibronectin type III and SPRY domain-containing protein 2	NA	1.51492	0.348414	0.20148	1.07649
Q8BZ71	Q8BZ71	STAC3_MOUSE	Stac3	SH3 and cysteine-rich domain-containing protein 3	NA	0.14448	0.943995	-0.0125648	-0.093613
Q8BZ98;Q8BZ98-2	P39054;Q8BZ98;E9QLL2;F8WIV5;G3UZZ3;G3X9G4;P39054-2;Q3T9X3;Q3TCR7;Q8BZ98-2	DYN3_MOUSE	Dnm3	Dynamin-3	NA	1.18103	0.395263	-0.181357	-0.936225
Q8BZA9	Q8BZA9	TIGAR_MOUSE	Tigar	Fructose-2,6-bisphosphatase TIGAR	NA	0.750129	0.496784	-0.156278	-0.736284
Q8BZF8	Q8BZF8	PGM5_MOUSE	Pgm5	Phosphoglucomutase-like protein 5	NA	0.312821	0.673322	-0.152879	-0.483994
Q8BZJ7;Q8BZJ7-2;Q8BZJ7-4	Q8BZJ7;G5E8Q5;G5E8Q6;Q8BZJ7-2;Q8BZJ7-4	DCNL2_MOUSE	Dcun1d2	DCN1-like protein 2	NA	0.523334	0.691935	0.0807872	0.458863
Q8BZW8	Q8BZW8	NHLC2_MOUSE	Nhlrc2	NHL repeat-containing protein 2	NA	0.380753	0.722301	0.0834964	0.415923
Q8C013	Q8C013	TPBGL_MOUSE	Tpbgl	Trophoblast glycoprotein-like	NA	0.157649	0.840153	-0.0655156	-0.247196
Q8C0C7	Q8C0C7;E9PWY9	SYFA_MOUSE	Farsa	Phenylalanine--tRNA ligase alpha subunit	NA	0.0934233	0.924697	-0.0228176	-0.118833
Q8C0E2	Q8C0E2	VP26B_MOUSE	Vps26b	Vacuolar protein sorting-associated protein 26B	NA	0.161242	0.821925	-0.088695	-0.278481
Q8C0L0	Q8C0L0;A2ARI0	TMX4_MOUSE	Tmx4	Thioredoxin-related transmembrane protein 4	NA	1.44038	0.271718	0.28876	1.25825
Q8C0L9	Q8C0L9;B0R058;Q8C0L9-2;Q8C0L9-3	GPCP1_MOUSE	Gpcpd1	Glycerophosphocholine phosphodiesterase GPCPD1	NA	0.323779	0.679296	0.138414	0.477199
Q8C0M9	Q8C0M9	ASGL1_MOUSE	Asrgl1	Isoaspartyl peptidase/L-asparaginase	NA	0.470093	0.717449	-0.0738953	-0.420893
Q8C0T1;Q9Z2G1	Q8C0T1;Q9Z2G1;Z4YK74	FM1AA_MOUSE;FM1AB_MOUSE	Fem1aa;Fem1ab	Protein fem-1 homolog A-B	NA	1.76297	0.169104	0.381392	1.5727
Q8C0Z1	Q8C0Z1;F6SQM4	ITFG3_MOUSE	Itfg3	Protein ITFG3	NA	1.52602	0.311047	0.241265	1.18364
Q8C129	Q8C129	LCAP_MOUSE	Lnpep	Leucyl-cystinyl aminopeptidase	NA	0.644604	0.521431	-0.157845	-0.695635
Q8C166	Q8C166;A3KGK7;B7ZCP4;B7ZCP5;B7ZCP6;B7ZCP7;E9Q806	CPNE1_MOUSE	Cpne1	Copine-1	NA	0.140151	0.846991	-0.0710831	-0.237833
Q8C181;Q8C181-2;Q8C181-3;Q8C181-4;Q9JKP5	Q8C181;Q8R003;Q9JKP5;A0A0A6YVV8;A0A0A6YWB0;A0A0A6YXE3;A0A0A6YXP3;G3X9Q0;Q8C181-2;Q8C181-3;Q8C181-4;S4R267	MBNL1_MOUSE;MBNL2_MOUSE	Mbnl1;Mbnl2	Muscleblind-like protein 2	+	3.37161	0.0354667	0.484701	2.2957
Q8C1A5	Q8C1A5	THOP1_MOUSE	Thop1	Thimet oligopeptidase	NA	0.303552	0.763393	-0.0760361	-0.361872
Q8C1B7;Q8C1B7-2;Q8C1B7-3	Q8C1B7;Q8CHH9;B1AQY9;B1AQZ0;B7ZC46;Q8C1B7-2;Q8C1B7-3;Q8CHH9-2	SEP11_MOUSE	2023-09-11	Septin-11	NA	0.707894	0.496286	0.166535	0.740608
Q8C1Y8	Q8C1Y8	CCZ1_MOUSE	Ccz1	Vacuolar fusion protein CCZ1 homolog	NA	0.560089	0.441052	-0.350096	-0.877388
Q8C3X4	Q8C3X4;G3UWY0	GUF1_MOUSE	Guf1	Translation factor Guf1, mitochondrial	NA	0	1	1.1888	0
Q8C460;Q8C460-2;Q8C460-3	Q8C460;A0A0A0MQH3;Q8C460-2;Q8C460-3	ERI3_MOUSE	Eri3	ERI1 exoribonuclease 3	NA	0.306649	0.703671	0.120114	0.441226
Q8C494	Q8C494	PRR33_MOUSE	Prr33	Proline-rich protein 33	NA	0.186178	0.845017	-0.0507161	-0.240696
Q8C522	Q8C522	ENDD1_MOUSE	Endod1	Endonuclease domain-containing 1 protein	NA	0.547534	0.516065	0.197016	0.705672
Q8C5H8;Q8C5H8-2;Q8C5H8-3;Q8C5H8-4	Q8C5H8;Q8C5H8-2;Q8C5H8-3;Q8C5H8-4;Z4YK42	NAKD2_MOUSE	Nadk2	NAD kinase 2, mitochondrial	NA	0.0280394	0.963514	0.0250025	0.0603123
Q8C5Q4	Q8C5Q4;E9Q179	GRSF1_MOUSE	Grsf1	G-rich sequence factor 1	NA	1.10192	0.296438	0.347202	1.22134
Q8C5W3;Q8C5W3-2	Q8C5W3;Q8C5W3-2	TBCEL_MOUSE	Tbcel	Tubulin-specific chaperone cofactor E-like protein	NA	0.404154	0.692177	-0.0975242	-0.459484
Q8C6B0	Q8C6B0	Q8C6B0_MOUSE	Mettl7a1	MCG20149, isoform CRA_a	NA	1.47416	0.280984	0.273124	1.23879
Q8C6K9	Q8C6K9;E9Q6A6;Q8C6K9-2	CO6A6_MOUSE	Col6a6	Collagen alpha-6(VI) chain	+	3.82791	0.0384444	0.457136	2.28623
Q8C7B8	Q8C7B8	ZSWM4_MOUSE	Zswim4	Zinc finger SWIM domain-containing protein 4	NA	0.814796	0.411386	-0.228676	-0.90027
Q8C7E7	Q8C7E7	STBD1_MOUSE	Stbd1	Starch-binding domain-containing protein 1	NA	0.371015	0.806721	0.0481307	0.302165
Q8C7V8;Q8C7V8-2	Q8C7V8;Q8C7V8-2	CC134_MOUSE	Ccdc134	Coiled-coil domain-containing protein 134	NA	0.27304	0.778405	0.0763835	0.346277
Q8C7X2	Q8C7X2;Q8C7X2-2;Q8C7X2-3;Z4YJW0	EMC1_MOUSE	Emc1	ER membrane protein complex subunit 1	NA	1.27179	0.436911	0.146198	0.85173
Q8C845	Q8C845	Q8C845_MOUSE	Efhd2	Isoform of Q9D8Y0, EF-hand domain-containing protein D2	NA	0.979532	0.370667	-0.244712	-1.00023
Q8C878-2	Q8C878;Q3TL72;Q8C878-2	UBA3_MOUSE	Uba3	Isoform of Q8C878, Isoform 2 of NEDD8-activating enzyme E1 catalytic subunit	NA	0.246412	0.79269	0.0726461	0.323316
Q8C8R3;Q8C8R3-2;Q8C8R3-4	Q8C8R3;Q8C8R3-2;Q8C8R3-4;Q8C8R3-5;S4R1F9;S4R1J9;S4R245;S4R249;S4R285;S4R291;S4R2D0;S4R2F3;S4R2H6;S4R2T7	ANK2_MOUSE	Ank2	Ankyrin-2	NA	0.260042	0.758618	0.0934167	0.368254
Q8C9S8	A0A0G2JFS9;Q8C9S8	ATG4A_MOUSE	Atg4a	Cysteine protease ATG4A	NA	0.278984	0.686572	-0.172077	-0.470006
Q8CAA7	Q8CAA7	PGM2L_MOUSE	Pgm2l1	Glucose 1,6-bisphosphate synthase	NA	0.0820083	0.922772	0.031014	0.128691
Q8CAB8	Q8CAB8	GATL2_MOUSE	Gatsl2	GATS-like protein 2	NA	0.141511	0.830955	0.0977719	0.266971
Q8CAK1	Q8CAK1	CAF17_MOUSE	Iba57	Putative transferase CAF17 homolog, mitochondrial	NA	0.339429	0.681524	-0.127143	-0.474084
Q8CAQ8;Q8CAQ8-2;Q8CAQ8-5	Q8CAQ8;E9PVS5;E9Q800;E9QAY6;Q3TZK4;Q8CAQ8-2;Q8CAQ8-3;Q8CAQ8-4;Q8CAQ8-5	MIC60_MOUSE	Immt	MICOS complex subunit Mic60	NA	0.0149627	0.993424	0.00244172	0.0155664
Q8CBY0	Q8CBY0	GATC_MOUSE	Gatc	Glutamyl-tRNA(Gln) amidotransferase subunit C, mitochondrial	NA	0.885118	0.420628	-0.200537	-0.881139
Q8CBY1;Q8CBY1-3	Q8CBY1;Q8CBY1-3	SMAG1_MOUSE	Samd4a	Protein Smaug homolog 1	NA	0.433811	0.532167	-0.262303	-0.683436
Q8CBY8;Q8CBY8-2	Q8CBY8;Q8CBY8-2	DCTN4_MOUSE	Dctn4	Dynactin subunit 4	NA	2.50988	0.14809	0.320608	1.63167
Q8CC21;Q8CC21-2	Q8CC21;Q8CC21-2	TTC19_MOUSE	Ttc19	Tetratricopeptide repeat protein 19, mitochondrial	NA	0.659214	0.455108	0.227042	0.813832
Q8CC35-2	Q8CC35;E9Q3E2;Q8CC35-2;Q8CC35-3	SYNPO_MOUSE	Synpo	Isoform of Q8CC35, Isoform 2 of Synaptopodin	NA	0.323304	0.773652	-0.0673019	-0.349442
Q8CC36	Q8CC36	CDNF_MOUSE	Cdnf	Cerebral dopamine neurotrophic factor	NA	0.660675	0.500756	0.169617	0.725223
Q8CC88	Q8CC88;Q8CC88-2	VWA8_MOUSE	Vwa8	von Willebrand factor A domain-containing protein 8	NA	1.9611	0.440129	0.1219	0.847351
Q8CCJ3	Q8CCJ3	UFL1_MOUSE	Ufl1	E3 UFM1-protein ligase 1	NA	0.956885	0.325117	0.378037	1.16506
Q8CCJ9;Q8CCJ9-1;Q8CCJ9-2;Q8CCJ9-3;Q8CCJ9-4;Q8CCJ9-5	Q8CCJ9;Q8CCJ9-1;Q8CCJ9-2;Q8CCJ9-3;Q8CCJ9-4;Q8CCJ9-5	P20L1_MOUSE	Phf20l1	PHD finger protein 20-like protein 1	NA	1.37685	0.316423	-0.25572	-1.17076
Q8CCM6-2	Q8CCM6-2	TIM21_MOUSE	Timm21	Isoform of Q8CCM6, Isoform 2 of Mitochondrial import inner membrane translocase subunit Tim21	NA	0.25564	0.792009	-0.070535	-0.324012
Q8CD91	Q8CD91	SMOC2_MOUSE	Smoc2	SPARC-related modular calcium-binding protein 2	NA	0.145943	0.80893	-0.155283	-0.299409
Q8CDN6	Q8CDN6	TXNL1_MOUSE	Txnl1	Thioredoxin-like protein 1	NA	0.0664519	0.956331	0.0129145	0.0753474
Q8CEI1	Q8CEI1;E9PX89;E9Q705	BOLA3_MOUSE	Bola3	BolA-like protein 3	NA	1.57071	0.08336	0.965618	2.04329
Q8CFC2;Q8CFC2-2;Q8CFC2-3	Q8CFC2;B0R0C1;Q8CFC2-2;Q8CFC2-3	MYT1_MOUSE	Myt1	Myelin transcription factor 1	NA	0	1	NA	0
Q8CFI0;Q8CFI0-2;Q8CFI0-3	Q8CFI0;E9PXB7;G3X9H8;Q8CFI0-2;Q8CFI0-3	NED4L_MOUSE	Nedd4l	E3 ubiquitin-protein ligase NEDD4-like	NA	0.331134	0.712841	0.101141	0.42768
Q8CFI2	A0A087WP01;Q6ZWZ2;Q8CFI2	UB2R1_MOUSE	Cdc34	Ubiquitin-conjugating enzyme E2 R1	NA	0.893637	0.363719	-0.294384	-1.03349
Q8CFV9	Q8CFV9	RIFK_MOUSE	Rfk	Riboflavin kinase	NA	0.0852843	0.911643	0.0379343	0.142432
Q8CFX1	Q8CFX1;A2A7A7	G6PE_MOUSE	H6pd	GDH/6PGL endoplasmic bifunctional protein	NA	1.15012	0.346583	0.254556	1.08758
Q8CG76	Q8CG76	ARK72_MOUSE	Akr7a2	Aflatoxin B1 aldehyde reductase member 2	NA	0.0413322	0.972381	0.00778437	0.0464774
Q8CGA0	Q8CGA0	PPM1F_MOUSE	Ppm1f	Protein phosphatase 1F	NA	0.238129	0.745184	-0.123957	-0.388008
Q8CGC4	Q8CGC4;Q8BM41	LS14B_MOUSE	Lsm14b	Protein LSM14 homolog B	NA	2.03228	0.153848	0.364915	1.60065
Q8CGC7	Q8CGC7	SYEP_MOUSE	Eprs	Bifunctional glutamate/proline--tRNA ligase	NA	0.300492	0.915566	-0.0172531	-0.137811
Q8CGF5;Q8CGF5-2	Q8CGF5;Q8CGF5-2	TMM56_MOUSE	Tmem56	Transmembrane protein 56	NA	0.269012	0.723992	0.12125	0.412513
Q8CGK3	Q8CGK3	LONM_MOUSE	Lonp1	Lon protease homolog, mitochondrial	NA	2.37152	0.500471	-0.0942384	-0.727369
Q8CGM1;Q8CGM1-2;Q8CGM1-3	Q8CGM1;B1ASC0;H7BWZ2;H7BX74;H7BX92;Q8CGM1-2;Q8CGM1-3	AGRB2_MOUSE	Adgrb2	Adhesion G protein-coupled receptor B2	NA	0.254653	0.734583	-0.120895	-0.400474
Q8CGN5	Q8CGN5	PLIN1_MOUSE	Plin1	Perilipin-1	NA	1.31371	0.15475	0.65169	1.79031
Q8CGY6;Q8CGY6-2	Q8CGY6;Q8CGY6-2	UN45B_MOUSE	Unc45b	Protein unc-45 homolog B	NA	0.258601	0.899176	-0.0215971	-0.159162
Q8CHP8	Q8CHP8	PGP_MOUSE	Pgp	Phosphoglycolate phosphatase	NA	1.51232	0.375902	-0.169749	-0.978232
Q8CHS7	Q8CHS7	DRS7C_MOUSE	Dhrs7c	Dehydrogenase/reductase SDR family member 7C	NA	0.744426	0.511652	0.146372	0.711473
Q8CHT0	Q8CHT0	AL4A1_MOUSE	Aldh4a1	Delta-1-pyrroline-5-carboxylate dehydrogenase, mitochondrial	NA	3.33783	0.104673	-0.310122	-1.76783
Q8CI08;Q8CI08-2	Q8CI08;Q8CI08-2	SLAI2_MOUSE	Slain2	SLAIN motif-containing protein 2	NA	0.743652	0.448945	-0.204094	-0.824489
Q8CI12	Q8CI12;Q5F247	SMTL2_MOUSE	Smtnl2	Smoothelin-like protein 2	NA	0.186755	0.788058	0.116602	0.329527
Q8CI43	Q8CI43	MYL6B_MOUSE	Myl6b	Myosin light chain 6B	NA	0.534848	0.477923	-0.266502	-0.768541
Q8CI51	Q8CI51;A0A0G2JEJ0;A0A0G2JGZ5;D9J2Z9;D9J300;D9J301;D9J302	PDLI5_MOUSE	Pdlim5	PDZ and LIM domain protein 5	NA	0.0979669	0.890753	0.0571828	0.178252
Q8CI51-2;Q8CI51-3	Q8CI51;D9J2Z9;D9J300;D9J301;D9J302;E9Q8P5;F8WJI6;Q8CI51-2;Q8CI51-3;Q9CRA2	PDLI5_MOUSE	Pdlim5	Isoform of Q8CI51, Isoform 2 of PDZ and LIM domain protein 5	NA	1.17059	0.409298	0.16964	0.901309
Q8CI59;Q8CI59-2	Q8CI59;D3YTP0;E9QN92;Q8CI59-2	STEA3_MOUSE	Steap3	Metalloreductase STEAP3	NA	1.40585	0.221932	0.371111	1.38053
Q8CI70	Q8CI70	LRC20_MOUSE	Lrrc20	Leucine-rich repeat-containing protein 20	NA	0.143693	0.886241	-0.0372912	-0.184559
Q8CI78	Q8CI78	RMND1_MOUSE	Rmnd1	Required for meiotic nuclear division protein 1 homolog	NA	1.62505	0.234114	-0.301301	-1.37727
Q8CI94	Q8CI94	PYGB_MOUSE	Pygb	Glycogen phosphorylase, brain form	NA	0.41549	0.538238	0.269212	0.667732
Q8CIB5	Q8CIB5	FERM2_MOUSE	Fermt2	Fermitin family homolog 2	NA	0.0566293	0.944311	-0.0244099	-0.0950344
Q8CIE6	Q8CIE6;F8WHL2	COPA_MOUSE	Copa	Coatomer subunit alpha	NA	0.245639	0.840734	0.0426963	0.24587
Q8CIG8	Q8CIG8	ANM5_MOUSE	Prmt5	Protein arginine N-methyltransferase 5	NA	1.66563	0.0955248	0.66638	1.83358
Q8CIN4	Q61036;Q8CIN4;Q61036-2	PAK2_MOUSE	Pak2	Serine/threonine-protein kinase PAK 2	NA	0.393528	0.600742	0.182603	0.58208
Q8CJ53;Q8CJ53-2	Q8CJ53;Q8CJ53-2;Q8CJ53-3;Q8CJ53-4	CIP4_MOUSE	Trip10	Cdc42-interacting protein 4	NA	0.148306	0.898259	0.0284405	0.161876
Q8CJG0	Q8CJF9;Q8CJG0;A3KFX6	AGO2_MOUSE	Ago2	Protein argonaute-2	NA	2.0379	0.272611	0.223603	1.25433
Q8JZL3	Q8JZL3	THTPA_MOUSE	Thtpa	Thiamine-triphosphatase	NA	0.0144502	0.989384	-0.00454156	-0.0216837
Q8JZN5	Q8JZN5	ACAD9_MOUSE	Acad9	Acyl-CoA dehydrogenase family member 9, mitochondrial	NA	0.375659	0.824213	-0.0405876	-0.271485
Q8JZN7	H3BKJ1;Q8JZN7	MIRO2_MOUSE	Rhot2	Mitochondrial Rho GTPase 2	NA	0.53897	0.497416	0.225834	0.734086
Q8JZQ2	Q8JZQ2	AFG32_MOUSE	Afg3l2	AFG3-like protein 2	NA	0.076773	0.961434	0.00973701	0.0662137
Q8JZQ9	Q8JZQ9	EIF3B_MOUSE	Eif3b	Eukaryotic translation initiation factor 3 subunit B	NA	1.2171	0.618247	0.0781767	0.560265
Q8JZS2	Q8JZS2	Q8JZS2_MOUSE	Mlf1	Isoform of Q9QWV4, Myeloid leukemia factor 1	NA	0.0795628	0.922018	0.0309586	0.126911
Q8JZS9	Q8JZS9;E9QPQ8	RM48_MOUSE	Mrpl48	39S ribosomal protein L48, mitochondrial	NA	1.04437	0.291798	-0.390702	-1.23358
Q8JZU0	Q8JZU0	NUD13_MOUSE	Nudt13	Nucleoside diphosphate-linked moiety X motif 13	NA	0.19478	0.792503	0.0961629	0.318981
Q8K010	Q8K010;E9Q484	OPLA_MOUSE	Oplah	5-oxoprolinase	NA	0.0774858	0.952835	-0.0135676	-0.0822248
Q8K0D5	Q8K0D5	EFGM_MOUSE	Gfm1	Elongation factor G, mitochondrial	NA	0.307544	0.822594	-0.0462837	-0.278282
Q8K0E8	Q8K0E8	FIBB_MOUSE	Fgb	Fibrinogen beta chain	NA	0.932452	0.390533	-0.229481	-0.953869
Q8K0L0;Q8K0L0-2	Q8K0L0;Q8K0L0-2	ASB2_MOUSE	Asb2	Ankyrin repeat and SOCS box protein 2	NA	0.782539	0.469921	0.175931	0.790733
Q8K0Z7	Q8K0Z7	TACO1_MOUSE	Taco1	Translational activator of cytochrome c oxidase 1	NA	1.05695	0.480399	-0.133991	-0.765763
Q8K183	Q8K183;D3Z7R1	PDXK_MOUSE	Pdxk	Pyridoxal kinase	NA	0.0300249	0.968732	-0.0138834	-0.052697
Q8K199	Q8K199	COXM2_MOUSE	Cmc2	COX assembly mitochondrial protein 2 homolog	NA	0.0795492	0.899444	0.0627964	0.160509
Q8K1E6	Q8K1E6;A2AKV6;A2AKV7	ALKB3_MOUSE	Alkbh3	Alpha-ketoglutarate-dependent dioxygenase alkB homolog 3	NA	0.28875	0.691493	-0.151742	-0.464329
Q8K1M6-3	E9PUD2;Q8K1M6-3	DNM1L_MOUSE	Dnm1l	Isoform of Q8K1M6, Isoform 3 of Dynamin-1-like protein	NA	0.658088	0.819525	0.0363892	0.282509
Q8K1N1	Q8K1N1;E9PXB0;E9QAC9	PLPL8_MOUSE	Pnpla8	Calcium-independent phospholipase A2-gamma	NA	0.260079	0.736363	0.117176	0.409207
Q8K1R7	Q8K1R7	NEK9_MOUSE	Nek9	Serine/threonine-protein kinase Nek9	NA	0.283594	0.701122	-0.143544	-0.449093
Q8K1Z0	Q8K1Z0;F6SFF5	COQ9_MOUSE	Coq9	Ubiquinone biosynthesis protein COQ9, mitochondrial	NA	1.45015	0.264547	-0.297596	-1.27825
Q8K215	Q8K215	LYRM4_MOUSE	Lyrm4	LYR motif-containing protein 4	NA	0.619084	0.48005	0.209493	0.766283
Q8K268	Q8K268	ABCF3_MOUSE	Abcf3	ATP-binding cassette sub-family F member 3	NA	0.26751	0.701533	-0.155649	-0.446927
Q8K273	Q8K273	MMGT1_MOUSE	Mmgt1	Membrane magnesium transporter 1	NA	1.05464	0.34824	0.275562	1.08447
Q8K2A8	Q8K2A8	ALG3_MOUSE	Alg3	Dol-P-Man:Man(5)GlcNAc(2)-PP-Dol alpha-1,3-mannosyltransferase	NA	0.402691	0.533827	0.306826	0.675592
Q8K2B3	Q8K2B3	SDHA_MOUSE	Sdha	Succinate dehydrogenase [ubiquinone] flavoprotein subunit, mitochondrial	NA	0.580535	0.771388	-0.0508849	-0.352711
Q8K2C6	Q8K2C6	SIR5_MOUSE	Sirt5	NAD-dependent protein deacylase sirtuin-5, mitochondrial	NA	0.958309	0.516338	0.121519	0.7025
Q8K2H2	Q8K2H2;A0A0A0MQF5	OTU6B_MOUSE	Otud6b	OTU domain-containing protein 6B	NA	0.208931	0.791875	-0.0905952	-0.324531
Q8K2I3	Q8K2I3	FMO2_MOUSE	Fmo2	Dimethylaniline monooxygenase [N-oxide-forming] 2	NA	0.120502	0.847324	-0.100152	-0.238955
Q8K2K6;Q8K2K6-1;Q8K2K6-2;Q8K2K6-3	Q8K2K6;A0A087WNV1;A0A087WR52;A0A087WRL1;A0A087WSR7;Q8K2K6-1;Q8K2K6-2;Q8K2K6-3	AGFG1_MOUSE	Agfg1	Arf-GAP domain and FG repeat-containing protein 1	NA	1.12597	0.400953	0.183768	0.926898
Q8K2M0;Q8K2M0-2	Q8K2M0;Q8K2M0-2	RM38_MOUSE	Mrpl38	39S ribosomal protein L38, mitochondrial	NA	0.0154669	0.982529	-0.0104543	-0.0312029
Q8K2Q0	Q8K2Q0	COMD9_MOUSE	Commd9	COMM domain-containing protein 9	NA	0.460862	0.598687	0.153204	0.591288
Q8K2Q5	Q8K2Q5;B1AXC5;B1AXC7;B1AXC8;Q3TFT3	CHCH7_MOUSE	Chchd7	Coiled-coil-helix-coiled-coil-helix domain-containing protein 7	NA	0.750183	0.405951	-0.265464	-0.919151
Q8K310	Q8K310;A0A087WQZ1;A0A087WSP7	MATR3_MOUSE	Matr3	Matrin-3	NA	1.59418	0.310452	0.233716	1.18336
Q8K370	D3Z7X0;Q8K370;D3Z2B3	ACD10_MOUSE	Acad10	Acyl-CoA dehydrogenase family member 10	NA	0.401019	0.780023	-0.0566646	-0.342134
Q8K3A0	Q8K3A0;F6UL52	HSC20_MOUSE	Hscb	Iron-sulfur cluster co-chaperone protein HscB, mitochondrial	NA	1.09227	0.392439	0.193686	0.940915
Q8K3C3	Q8K3C3	LZIC_MOUSE	Lzic	Protein LZIC	NA	0.146011	0.882144	-0.0388683	-0.189713
Q8K3H0	Q8K3H0	DP13A_MOUSE	Appl1	DCC-interacting protein 13-alpha	NA	1.06378	0.354235	0.256159	1.05556
Q8K3J1	Q8K3J1	NDUS8_MOUSE	Ndufs8	NADH dehydrogenase [ubiquinone] iron-sulfur protein 8, mitochondrial	NA	0.0831535	0.89382	-0.0811116	-0.174789
Q8K3R3;Q8K3R3-2;Q8K3R3-3	Q8K3R3;D6RGN2;Q8K3R3-2;Q8K3R3-3;Q8K3R3-4	PLCD4_MOUSE	Plcd4	1-phosphatidylinositol 4,5-bisphosphate phosphodiesterase delta-4	NA	0.336802	0.73424	0.086388	0.401817
Q8K411;Q8K411-2;Q8K411-3	Q8K411;Q8K411-2;Q8K411-3	PREP_MOUSE	Pitrm1	Presequence protease, mitochondrial	NA	0.961247	0.553002	0.105657	0.646954
Q8K4F5	Q8K4F5;D3YYK0	ABHDB_MOUSE	Abhd11	Alpha/beta hydrolase domain-containing protein 11	NA	0.433082	0.792905	0.0485406	0.317437
Q8K4G5;Q8K4G5-2;Q8K4G5-3;Q8K4G5-4	Q8K4G5;E9Q030;E9Q9C0;E9Q9C1;E9Q9C2;E9Q9C4;E9Q9C7;E9Q9D1;E9Q9D2;E9Q9Q7;E9QK41;Q8K4G5-2;Q8K4G5-3;Q8K4G5-4	ABLM1_MOUSE	Ablim1	Actin-binding LIM protein 1	NA	0.189899	0.823234	0.0664724	0.274442
Q8K4L3	Q8K4L3;E9Q3Z5;Q8K4L2	SVIL_MOUSE	Svil	Supervillin	NA	0.0240887	0.985296	0.00448624	0.0271009
Q8K4Z3	Q8K4Z3	NNRE_MOUSE	Apoa1bp	NAD(P)H-hydrate epimerase	NA	0.673341	0.626619	-0.0954628	-0.547723
Q8N7N5;Q8N7N5-2	Q8N7N5;Q8N7N5-2	DCAF8_MOUSE	Dcaf8	DDB1- and CUL4-associated factor 8	NA	0.236188	0.818288	0.0577586	0.284568
Q8QZR5	Q8QZR5	ALAT1_MOUSE	Gpt	Alanine aminotransferase 1	NA	0.235322	0.856521	-0.0377113	-0.225226
Q8QZS1	Q8QZS1;E0CX19	HIBCH_MOUSE	Hibch	3-hydroxyisobutyryl-CoA hydrolase, mitochondrial	NA	0.376168	0.791395	-0.0527875	-0.321264
Q8QZT1	Q8QZT1	THIL_MOUSE	Acat1	Acetyl-CoA acetyltransferase, mitochondrial	NA	0.491359	0.724558	-0.0691934	-0.410938
Q8QZY1	Q8QZY1	EIF3L_MOUSE	Eif3l	Eukaryotic translation initiation factor 3 subunit L	NA	0.285929	0.838798	0.040552	0.25082
Q8R001;Q8R001-2	Q8R001;D3YYK8;E9Q6X0;Q3TG90;Q8R001-2	MARE2_MOUSE	Mapre2	Microtubule-associated protein RP/EB family member 2	NA	0.315445	0.816662	0.0485694	0.288807
Q8R010	Q8R010;Q8R3V2	AIMP2_MOUSE	Aimp2	Aminoacyl tRNA synthase complex-interacting multifunctional protein 2	NA	0.311772	0.75443	0.0795716	0.374003
Q8R016	Q8R016	BLMH_MOUSE	Blmh	Bleomycin hydrolase	NA	0.217313	0.864424	0.0367904	0.215951
Q8R035;Q8R035-2	Q8R035;A2A6T4;Q8R035-2	ICT1_MOUSE	Ict1	Peptidyl-tRNA hydrolase ICT1, mitochondrial	NA	0.398986	0.746849	0.0699822	0.385853
Q8R050;Q8R050-2	Q8R050;Q8R050-2	ERF3A_MOUSE	Gspt1	Eukaryotic peptide chain release factor GTP-binding subunit ERF3A	NA	0.508163	0.698094	0.0801528	0.452368
Q8R081	Q8R081;G5E924	HNRPL_MOUSE	Hnrnpl	Heterogeneous nuclear ribonucleoprotein L	NA	1.91802	0.329886	0.19653	1.14364
Q8R086	Q8R086	SUOX_MOUSE	Suox	Sulfite oxidase, mitochondrial	NA	0.113485	0.938084	0.0156795	0.102494
Q8R0F8	Q8R0F8	FAHD1_MOUSE	Fahd1	Acylpyruvase FAHD1, mitochondrial	NA	0.327605	0.737612	-0.0863256	-0.396884
Q8R0N6;Q8R0N6-2	Q8R0N6;A0A087WRE7;Q8R0N6-2	HOT_MOUSE	Adhfe1	Hydroxyacid-oxoacid transhydrogenase, mitochondrial	NA	0.87885	0.614358	-0.0882883	-0.564274
Q8R0P4	Q8R0P4;D3YX09;D3YZD8;D3Z1Q3;D3Z442;Q8CF11;Q8R0P4-2	AAMDC_MOUSE	Aamdc	Mth938 domain-containing protein	NA	1.25298	0.431972	-0.151342	-0.864996
Q8R0S4;Q8R0S4-1;Q8R0S4-2	Q8R0S4;J3QK20;Q8R0S4-1;Q8R0S4-2	CACB4_MOUSE	Cacnb4	Voltage-dependent L-type calcium channel subunit beta-4	NA	1.45019	0.364518	-0.191186	-1.03311
Q8R0W0	Q8R0W0	EPIPL_MOUSE	Eppk1	Epiplakin	NA	0.459016	0.640992	-0.11655	-0.526386
Q8R0Y8	Q8R0Y8	S2542_MOUSE	Slc25a42	Mitochondrial coenzyme A transporter SLC25A42	NA	0.863898	0.381519	0.259415	0.974798
Q8R104;Q8R104-2	Q8R104;D3YTK6;D3YVQ5;D3YWD6;Q8R104-2	SIR3_MOUSE	Sirt3	NAD-dependent protein deacetylase sirtuin-3	NA	0.124769	0.863666	0.0654683	0.216642
Q8R123;Q8R123-2	Q8R123;Q8R123-2	FAD1_MOUSE	Flad1	FAD synthase	NA	0.448439	0.733409	-0.0704099	-0.403051
Q8R127	Q8R127;J3QNN5	SCPDL_MOUSE	Sccpdh	Saccharopine dehydrogenase-like oxidoreductase	NA	0.202719	0.8248	-0.0597229	-0.270113
Q8R146;Q8R146-2	Q8R146;Q8R146-2	APEH_MOUSE	Apeh	Acylamino-acid-releasing enzyme	NA	0.329723	0.808979	-0.0496427	-0.296864
Q8R164	Q8R164	BPHL_MOUSE	Bphl	Valacyclovir hydrolase	NA	0.260895	0.831181	-0.0458913	-0.261805
Q8R180	Q8R180	ERO1A_MOUSE	Ero1l	ERO1-like protein alpha	NA	0.264302	0.702866	0.158795	0.448965
Q8R1A4;Q8R1A4-2	Q8R1A4;A2A9M4;A2A9M5;E9PX48;Q8R1A4-2	DOCK7_MOUSE	Dock7	Dedicator of cytokinesis protein 7	NA	0.105589	0.895534	0.0439809	0.171119
Q8R1B4	Q8R1B4	EIF3C_MOUSE	Eif3c	Eukaryotic translation initiation factor 3 subunit C	NA	1.92825	0.472097	0.10862	0.778316
Q8R1G2	Q8R1G2	CMBL_MOUSE	Cmbl	Carboxymethylenebutenolidase homolog	NA	0.38245	0.728673	0.0797631	0.407151
Q8R1I1	Q8R1I1	QCR9_MOUSE	Uqcr10	Cytochrome b-c1 complex subunit 9	NA	1.99652	0.340393	-0.179125	-1.09471
Q8R1K4	Q8R1K4;F8WHK6;Q8R1K4-2;Q8R1K4-3	AT2L2_MOUSE	Phykpl	5-phosphohydroxy-L-lysine phospho-lyase	NA	0.0739711	0.936751	0.0216214	0.10387
Q8R1Q8	Q8R1Q8	DC1L1_MOUSE	Dync1li1	Cytoplasmic dynein 1 light intermediate chain 1	NA	0.0826236	0.944046	0.016281	0.0938348
Q8R1S0	Q8R1S0;D3YW66	COQ6_MOUSE	Coq6	Ubiquinone biosynthesis monooxygenase COQ6, mitochondrial	NA	0.579869	0.735636	0.061058	0.398644
Q8R1V4	Q8R1V4;Q5SVW9	TMED4_MOUSE	Tmed4	Transmembrane emp24 domain-containing protein 4	NA	0.70786	0.455637	0.205364	0.81438
Q8R1X6;Q8R1X6-2	Q8R1X6;D3Z3F8;Q8R1X6-2	SPG20_MOUSE	Spg20	Spartin	NA	0.0651987	0.921523	-0.0454665	-0.128158
Q8R2G4	Q8R2G4;E9QNU1;F6RER8;F6W3A0;F6Z2C7;Q8R2G4-8	NAR3_MOUSE	Art3	Ecto-ADP-ribosyltransferase 3	NA	0.0315687	0.978779	-0.00648371	-0.03751
Q8R2H9	Q8R2H9;H3BLB1	PHOP1_MOUSE	Phospho1	Phosphoethanolamine/phosphocholine phosphatase	NA	0.0864177	0.934026	0.0205609	0.10875
Q8R2Q4;Q8R2Q4-2;Q8R2Q4-3	Q8R2Q4;E0CXH2;E0CY79;E9Q7N5;Q8C1C2;Q8R2Q4-2;Q8R2Q4-3	RRF2M_MOUSE	Gfm2	Ribosome-releasing factor 2, mitochondrial	NA	0.819656	0.601007	-0.094806	-0.57879
Q8R2Q8	Q8R2Q8	BST2_MOUSE	Bst2	Bone marrow stromal antigen 2	NA	0.711089	0.370899	-0.390199	-1.02035
Q8R2U4	Q8R2U4;A0A0A6YX97;A0A0A6YXY1;A2APZ3	NTM1A_MOUSE	Ntmt1	N-terminal Xaa-Pro-Lys N-methyltransferase 1	NA	0.00560294	0.995223	0.005075	0.0123322
Q8R2Y2;Q8R2Y2-2	Q8R2Y2;F7ATH5;Q8R2Y2-2	MUC18_MOUSE	Mcam	Cell surface glycoprotein MUC18	NA	1.51992	0.221459	-0.340971	-1.3852
Q8R2Y8	Q8R2Y8	PTH2_MOUSE	Ptrh2	Peptidyl-tRNA hydrolase 2, mitochondrial	NA	0.806108	0.471603	-0.165646	-0.778254
Q8R2Z5	Q8R2Z5;Q8R2Z5-2	VWA1_MOUSE	Vwa1	von Willebrand factor A domain-containing protein 1	NA	0.046022	0.961114	0.0130612	0.0646007
Q8R317;Q8R317-2	Q8R317;Q8R317-2	UBQL1_MOUSE	Ubqln1	Ubiquilin-1	NA	1.12517	0.449403	0.147804	0.82539
Q8R3E3;Q8R3E3-2	Q8R3E3;Q8R3E3-2	WIPI1_MOUSE	Wipi1	WD repeat domain phosphoinositide-interacting protein 1	NA	0.732567	0.358025	0.439786	1.13846
Q8R3F5	Q8R3F5	FABD_MOUSE	Mcat	Malonyl-CoA-acyl carrier protein transacylase, mitochondrial	NA	1.15209	0.36433	-0.224953	-1.03037
Q8R3G9	Q8R3G9	TSN8_MOUSE	Tspan8	Tetraspanin-8	NA	0.371457	0.574238	-0.264769	-0.624429
Q8R3Q2	Q8R3Q2;G3X9K4	PP6R2_MOUSE	Ppp6r2	Serine/threonine-protein phosphatase 6 regulatory subunit 2	NA	0	1	-1.57252	0
Q8R3Q6	Q8R3Q6;F8WJI3	CCD58_MOUSE	Ccdc58	Coiled-coil domain-containing protein 58	NA	2.61305	0.0519245	0.563657	2.12944
Q8R3S6	Q8R3S6;Q5PPR2;Q6P1Y9	EXOC1_MOUSE	Exoc1	Exocyst complex component 1	NA	0.0244088	0.969549	-0.0195007	-0.0538739
Q8R3U1;Q8R3U1-2	Q8R3U1;Q9CPX5;D3YYG1;D3YZK9;Q8R3U1-2;Q9CPX5-2;Q9CPX5-4	HRSL3_MOUSE	Pla2g16	HRAS-like suppressor 3	NA	0.0150874	0.983847	-0.00876215	-0.0290122
Q8R3V5;Q8R3V5-1;Q8R3V5-3	Q8R3V5;A2AWI7;A2AWI9;Q8R3V5-1;Q8R3V5-3	SHLB2_MOUSE	Sh3glb2	Endophilin-B2	NA	0.64016	0.403453	0.353985	0.92602
Q8R3Z5-2	Q8R0S4;Q8R3Z5;A2A542;A2A543;A2A545;J3QK20;Q8R0S4-1;Q8R0S4-2;Q8R3Z5-2;Q8R3Z5-3;Q8R3Z5-4	CACB1_MOUSE	Cacnb1	Isoform of Q8R3Z5, Isoform 2 of Voltage-dependent L-type calcium channel subunit beta-1	NA	1.00057	0.730988	-0.0530594	-0.405383
Q8R3Z5-3	A2A542;A2A545;Q8R3Z5-3	CACB1_MOUSE	Cacnb1	Isoform of Q8R3Z5, Isoform 3 of Voltage-dependent L-type calcium channel subunit beta-1	NA	0.0114466	0.985797	0.0131558	0.0264597
Q8R404	Q8R404	MIC13_MOUSE	Mic13	MICOS complex subunit MIC13	NA	0.213226	0.824604	-0.0589662	-0.274762
Q8R429	Q8R429	AT2A1_MOUSE	Atp2a1	Sarcoplasmic/endoplasmic reticulum calcium ATPase 1	NA	0.464315	0.737227	-0.0670319	-0.396146
Q8R480	Q8R480;Z4YLV0;Z4YM95	NUP85_MOUSE	Nup85	Nuclear pore complex protein Nup85	NA	1.11584	0.336319	-0.28425	-1.12697
Q8R4E4	Q8R4E4;E9QJU4	MYOZ3_MOUSE	Myoz3	Myozenin-3	NA	0.152235	0.89911	0.0287104	0.164367
Q8R4N0	Q8R4N0	CLYBL_MOUSE	Clybl	Citrate lyase subunit beta-like protein, mitochondrial	NA	0.581671	0.665694	-0.0874774	-0.49706
Q8R4S0	Q8R4S0	PP14C_MOUSE	Ppp1r14c	Protein phosphatase 1 regulatory subunit 14C	NA	0.70318	0.585546	-0.112593	-0.609141
Q8R4X3	Q8R4X3;V9GXJ1;B7ZCP9;B7ZCQ0;B7ZCQ1;F6TXD3;F7CZD1;V9GX68;V9GXJ2	RBM12_MOUSE	Rbm12	RNA-binding protein 12	NA	0.839066	0.510495	0.13522	0.713744
Q8R5A0	Q8R5A0	SMYD2_MOUSE	Smyd2	N-lysine methyltransferase SMYD2	NA	2.66378	0.347802	-0.15601	-1.07635
Q8R5C5	Q8R5C5;E0CYB4;E0CZD4	ACTY_MOUSE	Actr1b	Beta-centractin	NA	0.483051	0.806339	-0.0432215	-0.301659
Q8R5H1;Q8R5H1-2;Q8R5H1-5	Q8R5H1;Q8R5H1-2;Q8R5H1-3;Q8R5H1-4;Q8R5H1-5	UBP15_MOUSE	Usp15	Ubiquitin carboxyl-terminal hydrolase 15	NA	0.670031	0.587242	0.115291	0.60663
Q8R5J9	Q8R5J9	PRAF3_MOUSE	Arl6ip5	PRA1 family protein 3	NA	1.52391	0.408205	-0.148899	-0.907117
Q8VBT1	Q8VBT1	TXLNB_MOUSE	Txlnb	Beta-taxilin	NA	0.415908	0.788995	0.0530588	0.33223
Q8VBT9;Q8VBT9-2;Q8VBT9-3	Q8VBT9;F6S7C9;F7B7K7;F7D2E0;Q8VBT9-2;Q8VBT9-3	ASPC1_MOUSE	Aspscr1	Tether containing UBX domain for GLUT4	NA	0.598436	0.496725	0.195941	0.735577
Q8VBV7	Q8VBV7	CSN8_MOUSE	Cops8	COP9 signalosome complex subunit 8	NA	1.52742	0.470305	0.118407	0.784539
Q8VBW6	Q8VBW6;E0CZE0	ULA1_MOUSE	Nae1	NEDD8-activating enzyme E1 regulatory subunit	NA	0.00918656	0.992777	-0.00430632	-0.0164185
Q8VC31	Q8VC31;D3YW42;G3UXR7;G3X927	CCDC9_MOUSE	Ccdc9	Coiled-coil domain-containing protein 9	NA	0.15853	0.793554	0.161873	0.32165
Q8VCA6	Q8VCA6;F6UNW2;M0QWV0;S4R2H0	T161A_MOUSE	Tmem161a	Transmembrane protein 161A	NA	2.64196	0.0921818	0.399941	1.85229
Q8VCA8	Q8VCA8;A2A709	SCRN2_MOUSE	Scrn2	Secernin-2	NA	0.0623157	0.953433	0.0146774	0.0788317
Q8VCF0	Q8VCF0	MAVS_MOUSE	Mavs	Mitochondrial antiviral-signaling protein	NA	0.0370074	0.969138	-0.00940291	-0.0493227
Q8VCI5	Q8VCI5	PEX19_MOUSE	Pex19	Peroxisomal biogenesis factor 19	NA	0.298635	0.747751	-0.0873122	-0.382701
Q8VCM4	Q8VCM4;D3Z093;D3Z2L3;D3Z7N1	LIPT_MOUSE	Lipt1	Lipoyltransferase 1, mitochondrial	NA	0.411962	0.601985	-0.167891	-0.581845
Q8VCM7	Q8VCM7;Q3UER8	FIBG_MOUSE	Fgg	Fibrinogen gamma chain	NA	0.696613	0.500912	-0.160695	-0.724078
Q8VCM8	Q8VCM8;D3YU17	NCLN_MOUSE	Ncln	Nicalin	NA	1.10064	0.485731	0.128378	0.75617
Q8VCN6	Q8VCN6	CD99_MOUSE	Cd99	CD99 antigen	NA	2.46749	0.0951845	0.400293	1.80326
Q8VCP8	Q8VCP8	KAD6_MOUSE	Ak6	Adenylate kinase isoenzyme 6	NA	1.50923	0.179517	-0.43965	-1.51556
Q8VCR7	Q8VCR7;A0A087WPF8;A0A087WQN8;A0A087WSR2;E9QN99	ABHEB_MOUSE	Abhd14b	Alpha/beta hydrolase domain-containing protein 14B	NA	1.19207	0.211522	0.498284	1.40061
Q8VCR8	Q8VCR8	MYLK2_MOUSE	Mylk2	Myosin light chain kinase 2, skeletal/cardiac muscle	NA	2.84322	0.332248	-0.165969	-1.14022
Q8VCT3	Q8VCT3;E9PYF1	AMPB_MOUSE	Rnpep	Aminopeptidase B	NA	0.138455	0.893428	0.0345621	0.174778
Q8VCT4	Q8VCT4	CES1D_MOUSE	Ces1d	Carboxylesterase 1D	NA	1.7703	0.358905	-0.175155	-1.04377
Q8VD26;Q8VD26-2	Q8VD26;G3X9F4;Q8VD26-2;Q8VD26-3;S4R1U1	TM143_MOUSE	Tmem143	Transmembrane protein 143	NA	0.365613	0.783391	-0.0585054	-0.33835
Q8VD62	Q8VD62;E9QNR6	CK068_MOUSE	Bles03	UPF0696 protein C11orf68 homolog	NA	1.2168	0.211733	0.480392	1.406
Q8VDC1	Q8VDC1	FYCO1_MOUSE	Fyco1	FYVE and coiled-coil domain-containing protein 1	NA	0.178372	0.877392	-0.0358377	-0.197805
Q8VDD5	Q8VDD5	MYH9_MOUSE	Myh9	Myosin-9	NA	0.260552	0.824459	0.0488656	0.271091
Q8VDI7	Q8VDI7;F6UMH9;F6Z1E7	UBAC1_MOUSE	Ubac1	Ubiquitin-associated domain-containing protein 1	NA	0.295672	0.809287	-0.0529663	-0.296938
Q8VDJ3	Q8VDJ3;A0A087WP83	VIGLN_MOUSE	Hdlbp	Vigilin	NA	3.10068	0.136416	0.29196	1.66738
Q8VDK1;Q8VDK1-2	Q8VDK1;Q8VDK1-2	NIT1_MOUSE	Nit1	Nitrilase homolog 1	NA	0.154308	0.850242	-0.059015	-0.234485
Q8VDM4	Q8VDM4	PSMD2_MOUSE	Psmd2	26S proteasome non-ATPase regulatory subunit 2	NA	1.13176	0.679023	0.0639124	0.476785
Q8VDN2	Q8VDN2	AT1A1_MOUSE	Atp1a1	Sodium/potassium-transporting ATPase subunit alpha-1	NA	0.960978	0.447044	0.165001	0.829585
Q8VDP6	Q8VDP6	CDIPT_MOUSE	Cdipt	CDP-diacylglycerol--inositol 3-phosphatidyltransferase	NA	0.382415	0.636366	0.151088	0.538349
Q8VDQ1	Q8VDQ1	PTGR2_MOUSE	Ptgr2	Prostaglandin reductase 2	NA	1.18005	0.340817	-0.252426	-1.09507
Q8VDQ8;Q8VDQ8-2	Q8VDQ8;Q8VDQ8-2;Q8VDQ8-3;Q8VDQ8-4	SIR2_MOUSE	Sirt2	NAD-dependent protein deacetylase sirtuin-2	NA	0.0659446	0.959468	0.0119244	0.0716611
Q8VE22	Q8VE22;F7ARZ1;Q5SXC9	RT23_MOUSE	Mrps23	28S ribosomal protein S23, mitochondrial	NA	0.459051	0.52352	-0.247544	-0.705019
Q8VE37	Q8VE37;Q6PFB2	RCC1_MOUSE	Rcc1	Regulator of chromosome condensation	NA	0.242273	0.753886	0.110739	0.378219
Q8VE38;Q8VE38-2	Q8VE38;Q8VE38-2	OXND1_MOUSE	Oxnad1	Oxidoreductase NAD-binding domain-containing protein 1	NA	0.199377	0.789534	-0.103258	-0.330403
Q8VE88;Q8VE88-2	Q8VE88;Q8VE88-2	F1142_MOUSE	Fam114a2	Protein FAM114A2	NA	1.4413	0.371408	0.179817	0.995654
Q8VE91;Q8VE91-2;Q8VE91-3	Q8VE91;E9QPM1;Q8VE91-2;Q8VE91-3	F134B_MOUSE	Fam134b	Protein FAM134B	NA	0.80497	0.515839	-0.135218	-0.70349
Q8VE95	Q8VE95	CH082_MOUSE	NA	UPF0598 protein C8orf82 homolog	NA	0.267859	0.769725	0.0823962	0.354765
Q8VED5	Q8VED5	K2C79_MOUSE	Krt79	Keratin, type II cytoskeletal 79	NA	0	0.995931	-0.194113	0
Q8VED9	Q8VED9	LEGL_MOUSE	Lgalsl	Galectin-related protein	NA	0.233243	0.809359	0.0644204	0.298156
Q8VEE1	Q8VEE1	LMCD1_MOUSE	Lmcd1	LIM and cysteine-rich domains protein 1	NA	0.0150566	0.98958	-0.00386794	-0.0204094
Q8VEH5	Q8VEH5	EPMIP_MOUSE	Epm2aip1	EPM2A-interacting protein 1	NA	0.473331	0.583631	-0.161386	-0.611338
Q8VEH6	Q8VEH6;Q8VEH6-2	CBWD1_MOUSE	Cbwd1	COBW domain-containing protein 1	NA	0.997821	0.364794	0.252858	1.02961
Q8VEJ9	Q8VEJ9	VPS4A_MOUSE	Vps4a	Vacuolar protein sorting-associated protein 4A	NA	0.0419293	0.967434	-0.0101528	-0.0543453
Q8VEK0	Q8VEK0;D3YVV1	CC50A_MOUSE	Tmem30a	Cell cycle control protein 50A	NA	0.0465973	0.952656	0.0211216	0.0803098
Q8VEK3	G3XA10;Q8VEK3	HNRPU_MOUSE	Hnrnpu	Heterogeneous nuclear ribonucleoprotein U	NA	0.0381396	0.971738	0.00812705	0.0461488
Q8VEL0	Q8VEL0;Q8VEL0-2	MSPD1_MOUSE	Mospd1	Motile sperm domain-containing protein 1	NA	1.68881	0.332725	0.208675	1.13688
Q8VEM8	Q8VEM8;G5E902	MPCP_MOUSE	Slc25a3	Phosphate carrier protein, mitochondrial	NA	0.732565	0.652319	-0.0818253	-0.512009
Q8VHE0	Q8VHE0	SEC63_MOUSE	Sec63	Translocation protein SEC63 homolog	NA	0.285224	0.796113	-0.0601508	-0.313821
Q8VHL1	Q8VHL1	SETD7_MOUSE	Setd7	Histone-lysine N-methyltransferase SETD7	NA	0.2225	0.741172	0.148589	0.393749
Q8VHS6	Q8VHS6	ASB15_MOUSE	Asb15	Ankyrin repeat and SOCS box protein 15	NA	0.848178	0.333633	0.404721	1.13241
Q8VHW3	Q8VHW3;A0A0A0MQD3	CCG6_MOUSE	Cacng6	Voltage-dependent calcium channel gamma-6 subunit	NA	1.06483	0.333092	-0.294946	-1.11808
Q8VHX6;Q8VHX6-2	Q8VHX6;D3YW87;D3Z576;Q8VHX6-2	FLNC_MOUSE	Flnc	Filamin-C	NA	0.557655	0.640706	0.0998788	0.526833
Q8VHY0	Q8VHY0;Q8VHY0-3	CSPG4_MOUSE	Cspg4	Chondroitin sulfate proteoglycan 4	NA	0.866024	0.422902	0.200688	0.874475
Q8VI36;Q8VI36-2	Q8VI36;F8VQ28;Q8VI36-2	PAXI_MOUSE	Pxn	Paxillin	NA	0.25881	0.701591	0.174246	0.452324
Q8VI84	Q8VI84	NOC3L_MOUSE	Noc3l	Nucleolar complex protein 3 homolog	NA	0.130967	0.864031	-0.0606074	-0.217851
Q8VIB3	Q8VIB3	SIA10_MOUSE	St3gal6	Type 2 lactosamine alpha-2,3-sialyltransferase	NA	0.786456	0.406003	0.248891	0.914851
Q8VIJ6	Q8VIJ6	SFPQ_MOUSE	Sfpq	Splicing factor, proline- and glutamine-rich	NA	2.79921	0.0961176	0.361304	1.8035
Q91V16	Q91V16	LYRM5_MOUSE	Lyrm5	LYR motif-containing protein 5	NA	0.382722	0.747784	0.0712527	0.383854
Q91V41	Q91V41;A2AL34	RAB14_MOUSE	Rab14	Ras-related protein Rab-14	NA	0.214033	0.865359	0.0362951	0.213102
Q91V61;Q91V61-2	Q91V61;Q3U4F0;Q91V61-2	SFXN3_MOUSE	Sfxn3	Sideroflexin-3	NA	0.214713	0.839526	0.0474057	0.247424
Q91V64	Q91V64	ISOC1_MOUSE	Isoc1	Isochorismatase domain-containing protein 1	NA	2.07172	0.191508	-0.297513	-1.46624
Q91V79	Q91V79	FITM1_MOUSE	Fitm1	Fat storage-inducing transmembrane protein 1	NA	1.48399	0.367494	0.181044	1.0087
Q91VA6	Q91VA6;F6SQH7	PDIP2_MOUSE	Poldip2	Polymerase delta-interacting protein 2	NA	0.130017	0.898421	0.0306983	0.160042
Q91VA7	Q91VA7	Q91VA7_MOUSE	Idh3b	Isocitrate dehydrogenase [NAD] subunit, mitochondrial	NA	0.470993	0.672793	-0.0952621	-0.482892
Q91VB8	P01942;Q91VB8	Q91VB8_MOUSE	haemaglobin	Isoform of P01942, Alpha globin 1	NA	1.12977	0.335771	-0.282817	-1.1274
Q91VC3	E9PV04;Q91VC3;A2AFK7	IF4A3_MOUSE	Eif4a3	Eukaryotic initiation factor 4A-III	NA	0.246204	0.723078	-0.146528	-0.425798
Q91VD9	Q91VD9	NDUS1_MOUSE	Ndufs1	NADH-ubiquinone oxidoreductase 75 kDa subunit, mitochondrial	NA	2.52907	0.331515	-0.171858	-1.13486
Q91VH6	Q91VH6	MEMO1_MOUSE	Memo1	Protein MEMO1	NA	0.0929431	0.911553	-0.033337	-0.141818
Q91VI7	Q91VI7	RINI_MOUSE	Rnh1	Ribonuclease inhibitor	NA	0.823153	0.504219	-0.139323	-0.720139
Q91VJ2	Q91VJ2	PRDBP_MOUSE	Prkcdbp	Protein kinase C delta-binding protein	NA	0.966127	0.364654	0.270887	1.03497
Q91VJ4	Q91VJ4	STK38_MOUSE	Stk38	Serine/threonine-protein kinase 38	NA	0.594788	0.590768	0.123688	0.601455
Q91VJ5	Q91VJ5;A2AER8;A2AER9	PQBP1_MOUSE	Pqbp1	Polyglutamine-binding protein 1	NA	0.475082	0.467823	0.408415	0.845763
Q91VK1	Q91VK1	BZW2_MOUSE	Bzw2	Basic leucine zipper and W2 domain-containing protein 2	NA	0.197223	0.788188	0.108854	0.334286
Q91VM5;Q9WV02;Q9WV02-2	Q91VM5;Q9WV02;A2AFI3;A2AFI4;Q9WV02-2	RBMX_MOUSE;RMXL1_MOUSE	Rbmx;Rbmxl1	RNA binding motif protein, X-linked-like-1	NA	0.405517	0.593266	0.191098	0.606693
Q91VM9	Q91VM9;D3Z636	IPYR2_MOUSE	Ppa2	Inorganic pyrophosphatase 2, mitochondrial	NA	0.18642	0.89433	0.0278807	0.173397
Q91VR2	Q91VR2;A2AKU9;A2AKV0;A2AKV1;A2AKV2;A2AKV3;Q8C2Q8	ATPG_MOUSE	Atp5c1	ATP synthase subunit gamma, mitochondrial	NA	2.25386	0.365014	-0.15544	-1.03218
Q91VR5	Q91VR5	DDX1_MOUSE	Ddx1	ATP-dependent RNA helicase DDX1	NA	1.72964	0.531067	0.0933725	0.682783
Q91VR7	J3QN16;Q91VR7;Q9CQV6	MLP3A_MOUSE	Map1lc3a	Microtubule-associated proteins 1A/1B light chain 3A	NA	0.780111	0.637464	-0.0857638	-0.53653
Q91VT4	Q91VT4;D3Z6C4	CBR4_MOUSE	Cbr4	Carbonyl reductase family member 4	NA	0.898088	0.461225	-0.161892	-0.801776
Q91VU6;Q91VU6-2	Q91VU6;D3Z4U8;Q91VU6-2	DCA11_MOUSE	Dcaf11	DDB1- and CUL4-associated factor 11	NA	0.0458096	0.936943	-0.055164	-0.10362
Q91VW3	Q91VW3	SH3L3_MOUSE	Sh3bgrl3	SH3 domain-binding glutamic acid-rich-like protein 3	NA	0.209868	0.792542	-0.0881572	-0.323494
Q91W50	Q91W50;A0A0G2JF72;Q8JZN2	CSDE1_MOUSE	Csde1	Cold shock domain-containing protein E1	NA	0.565942	0.717407	0.0672313	0.421173
Q91W90	Q91W90;E9PXX7	TXND5_MOUSE	Txndc5	Thioredoxin domain-containing protein 5	NA	1.21736	0.28138	0.328617	1.23465
Q91WB2	Q91WB2;A0A0A6YWL5	PPAC3_MOUSE	Ppapdc3	Probable lipid phosphate phosphatase PPAPDC3	NA	0.810615	0.37633	0.291343	0.985625
Q91WC0	Q91WC0;F2Z420;F2Z438	SETD3_MOUSE	Setd3	Histone-lysine N-methyltransferase setd3	NA	0.672908	0.446641	-0.235649	-0.842582
Q91WC3;Q91WC3-2	Q91WC3;E9Q7Y2;Q5F2C5;Q5ICG5;Q8BYJ0;Q8R1X1;Q91WC3-2	ACSL6_MOUSE	Acsl6	Long-chain-fatty-acid--CoA ligase 6	NA	0.606677	0.700665	-0.0719705	-0.448241
Q91WC9	Q91WC9;F6QP10	DGLB_MOUSE	Daglb	Sn1-specific diacylglycerol lipase beta	NA	0.76106	0.365443	0.361292	1.03348
Q91WD5	Q91WD5;A0A0A6YW30;A0A0A6YXD3;D3YXT0	NDUS2_MOUSE	Ndufs2	NADH dehydrogenase [ubiquinone] iron-sulfur protein 2, mitochondrial	NA	0.369027	0.832569	-0.038397	-0.260319
Q91WJ8;Q91WJ8-2	Q91WJ8;A0A0G2JFY5;A0A0G2JG00;A0A0G2JGW9;Q3TUE1;Q3UUU2;Q91WJ8-2	FUBP1_MOUSE	Fubp1	Far upstream element-binding protein 1	NA	0.723953	0.390254	0.325085	0.967111
Q91WK1	Q91WK1	SPRY4_MOUSE	Spryd4	SPRY domain-containing protein 4	NA	0.0346416	0.975224	-0.00725317	-0.0415632
Q91WK2	Q91WK2	EIF3H_MOUSE	Eif3h	Eukaryotic translation initiation factor 3 subunit H	NA	0.501788	0.496369	0.261089	0.741454
Q91WM2	Q91WM2	CECR5_MOUSE	Cecr5	Cat eye syndrome critical region protein 5 homolog	NA	0.196796	0.83382	0.0556393	0.257829
Q91WQ3	Q91WQ3;A2A7S7	SYYC_MOUSE	Yars	Tyrosine--tRNA ligase, cytoplasmic	NA	0.127348	0.951047	0.0113174	0.084156
Q91WS0	Q91WS0	CISD1_MOUSE	Cisd1	CDGSH iron-sulfur domain-containing protein 1	NA	0.567666	0.651281	0.0941408	0.513581
Q91WU5	Q91WU5	AS3MT_MOUSE	As3mt	Arsenite methyltransferase	NA	0.0345249	0.971936	-0.00868257	-0.0458223
Q91X72	Q91X72	HEMO_MOUSE	Hpx	Hemopexin	NA	1.26052	0.250681	0.3665	1.30539
Q91XD6	Q91XD6	VPS36_MOUSE	Vps36	Vacuolar protein-sorting-associated protein 36	NA	0.343209	0.731122	-0.0861228	-0.404497
Q91XD7	Q91XD7	CREL1_MOUSE	Creld1	Cysteine-rich with EGF-like domain protein 1	NA	0.362264	0.700995	0.10255	0.448308
Q91XL9	Q91XL9;D3YZ66;D3Z7I9;Q3V156;Q91XL9-2;Q91XL9-3	OSBL1_MOUSE	Osbpl1a	Oxysterol-binding protein-related protein 1	NA	0.343312	0.61837	-0.206324	-0.556969
Q91YE3	Q91UZ4;Q91YE3	EGLN1_MOUSE	Egln1	Egl nine homolog 1	NA	0.560867	0.529587	-0.176121	-0.685624
Q91YE8;Q91YE8-2	Q91YE8;D3YVV9;E9Q1U2;Q91YE8-2	SYNP2_MOUSE	Synpo2	Synaptopodin-2	NA	0.838366	0.542398	-0.11702	-0.65942
Q91YH5	Q91YH5;E9PYT3	ATLA3_MOUSE	Atl3	Atlastin-3	NA	0.434121	0.469885	-0.539676	-0.789487
Q91YI0	Q91YI0;E0CXM2;E0CY49;E0CYV3	ARLY_MOUSE	Asl	Argininosuccinate lyase	NA	0.0411212	0.969071	0.00975353	0.0528109
Q91YJ5	Q91YJ5	IF2M_MOUSE	Mtif2	Translation initiation factor IF-2, mitochondrial	NA	0.232608	0.778224	0.0920172	0.346431
Q91YM4;Q91YM4-2	Q91YM4;Q91YM4-2	TBRG4_MOUSE	Tbrg4	Protein TBRG4	NA	0.109605	0.922167	-0.0230153	-0.127685
Q91YN9	Q91YN9	BAG2_MOUSE	Bag2	BAG family molecular chaperone regulator 2	NA	0.106412	0.888097	-0.0522475	-0.182801
Q91YP0	Q91YP0	L2HDH_MOUSE	L2hgdh	L-2-hydroxyglutarate dehydrogenase, mitochondrial	NA	0.424497	0.753534	0.0650587	0.378156
Q91YQ5	Q91YQ5	RPN1_MOUSE	Rpn1	Dolichyl-diphosphooligosaccharide--protein glycosyltransferase subunit 1	NA	1.65216	0.441929	0.127618	0.840135
Q91YR5	Q91YR5;Q91YR5-1	MET13_MOUSE	Mettl13	Methyltransferase-like protein 13	NA	0.101884	0.890463	0.0534968	0.179941
Q91YS8	Q91YS8;D3Z368	KCC1A_MOUSE	Camk1	Calcium/calmodulin-dependent protein kinase type 1	NA	0.0508658	0.953597	0.0180173	0.0789685
Q91YT0	Q91YT0;D3YUM1;D3YXX5;D3Z0K1;D3Z1U9	NDUV1_MOUSE	Ndufv1	NADH dehydrogenase [ubiquinone] flavoprotein 1, mitochondrial	NA	2.16235	0.518885	-0.0915112	-0.700208
Q91Z53	Q91Z53;B1AXQ0;D6REG4	GRHPR_MOUSE	Grhpr	Glyoxylate reductase/hydroxypyruvate reductase	NA	0.438021	0.73146	-0.0719687	-0.404864
Q91Z83	Q02566;Q91Z83	MYH7_MOUSE	Myh7	Myosin-7	NA	2.57753	0.0641935	-0.509538	-2.03498
Q91ZA3	Q91ZA3	PCCA_MOUSE	Pcca	Propionyl-CoA carboxylase alpha chain, mitochondrial	NA	0.0723221	0.960995	-0.0107028	-0.0691954
Q91ZJ5	Q91ZJ5;Q91ZJ5-2	UGPA_MOUSE	Ugp2	UTP--glucose-1-phosphate uridylyltransferase	NA	1.12486	0.488848	-0.125727	-0.751621
Q91ZP3;Q91ZP3-2	Q91ZP3;E9QKQ5;Q91ZP3-2	LPIN1_MOUSE	Lpin1	Phosphatidate phosphatase LPIN1	NA	0.134241	0.858933	0.0614164	0.220586
Q91ZR2	Q91ZR2;Q8C788	SNX18_MOUSE	Snx18	Sorting nexin-18	NA	0	0.993395	-0.108497	0
Q91ZT7	Q91ZT7;D3YU18;D3Z651	ASB10_MOUSE	Asb10	Ankyrin repeat and SOCS box protein 10	NA	0.984541	0.336718	0.331648	1.12452
Q91ZU6;Q91ZU6-3;Q91ZU6-4	Q91ZU6;A0A087WSP0;E9Q9X1;Q91ZU6-2;Q91ZU6-3;Q91ZU6-4;S4R1P5;S4R1Y6	DYST_MOUSE	Dst	Dystonin	NA	0.390739	0.671383	0.115323	0.487987
Q91ZX7	Q91ZX7	LRP1_MOUSE	Lrp1	Prolow-density lipoprotein receptor-related protein 1	NA	1.52952	0.156453	0.49753	1.59751
Q920E5	A0A0G2JEA5;Q920E5;A0A0G2JDJ5;A0A0G2JEB3	FPPS_MOUSE	Fdps	Farnesyl pyrophosphate synthase	NA	0.40941	0.747317	0.0686193	0.385117
Q920M5-4	Q920M5;B9EIZ7;Q920M5-2;Q920M5-3;Q920M5-4	CORO6_MOUSE	Coro6	Isoform of Q920M5, Isoform D of Coronin-6	NA	0.060597	0.952712	-0.0159262	-0.0812516
Q920M5;Q920M5-3	Q920M5;Q920M5-2;Q920M5-3	CORO6_MOUSE	Coro6	Coronin-6	NA	0.644372	0.56705	-0.127122	-0.62859
Q920Q6;Q920Q6-2;Q920Q6-3	Q920Q6;B1AT10;B1AT13;Q920Q6-2;Q920Q6-3	MSI2H_MOUSE	Msi2	RNA-binding protein Musashi homolog 2	NA	0.202184	0.839412	-0.0508703	-0.250032
Q921F2	Q921F2;A0A087WQA5;A0A087WR97;A0A087WRZ5;A0A087WSE4;Q6VYI4;Q6VYI5;Q8BLD4;Q8R0B4	TADBP_MOUSE	Tardbp	TAR DNA-binding protein 43	NA	0.210857	0.85224	-0.0426653	-0.232234
Q921G7	Q921G7	ETFD_MOUSE	Etfdh	Electron transfer flavoprotein-ubiquinone oxidoreductase, mitochondrial	NA	0.349375	0.855725	-0.0316316	-0.224525
Q921H8	Q8VCH0;Q921H8;H3BJZ9	THIKA_MOUSE	Acaa1a	3-ketoacyl-CoA thiolase A, peroxisomal	NA	0.131224	0.876343	0.0492222	0.200083
Q921H9	Q921H9	COA7_MOUSE	Coa7	Cytochrome c oxidase assembly factor 7	NA	0.0904526	0.887101	-0.0824073	-0.197398
Q921I1	E9Q035;Q921I1	TRFE_MOUSE	Tf	Serotransferrin	NA	0.456683	0.598266	0.151323	0.585918
Q921J2	Q921J2	RHEB_MOUSE	Rheb	GTP-binding protein Rheb	NA	0.584781	0.454481	-0.274353	-0.831787
Q921L3	Q921L3;A0A0A6YVS2	TMCO1_MOUSE	Tmco1	Transmembrane and coiled-coil domain-containing protein 1	NA	0.361503	0.686983	0.112305	0.465545
Q921M3;Q921M3-2	Q921M3;Q921M3-2	SF3B3_MOUSE	Sf3b3	Splicing factor 3B subunit 3	NA	0.23899	0.781056	0.0857464	0.341819
Q921M4;Q921M4-2	Q921M4;E9PUQ5;Q921M4-2;Z4YJU8	GOGA2_MOUSE	Golga2	Golgin subfamily A member 2	NA	0.151672	0.792694	0.184974	0.319844
Q921M7	Q921M7	FA49B_MOUSE	Fam49b	Protein FAM49B	NA	0.595752	0.620079	0.105456	0.555134
Q921R8	Q921R8;G3X937;Q921R8-2	S41A3_MOUSE	Slc41a3	Solute carrier family 41 member 3	NA	0.612871	0.645514	0.0913974	0.518352
Q921S7	Q921S7	RM37_MOUSE	Mrpl37	39S ribosomal protein L37, mitochondrial	NA	1.60913	0.224067	0.317512	1.37378
Q921T2;Q921T2-2;Q921T2-3	Q921T2;J3QQ40;Q3UE61;Q921T2-2;Q921T2-3	TOIP1_MOUSE	Tor1aip1	Torsin-1A-interacting protein 1	NA	0.463134	0.713047	0.0772653	0.429409
Q921U8;Q921U8-2;Q921U8-3;Q921U8-4	Q921U8;D3YVS1;D3Z3Q3;Q921U8-2;Q921U8-3;Q921U8-4	SMTN_MOUSE	Smtn	Smoothelin	NA	0.345684	0.657121	-0.149622	-0.510615
Q922B1	Q922B1	MACD1_MOUSE	Macrod1	O-acetyl-ADP-ribose deacetylase MACROD1	NA	0.138633	0.922515	-0.0201406	-0.128369
Q922B2	Q922B2	SYDC_MOUSE	Dars	Aspartate--tRNA ligase, cytoplasmic	NA	0.530166	0.839808	-0.0321727	-0.2475
Q922D4;Q922D4-2	Q922D4;G5E8R4;Q922D4-2;Q922D4-3;Q922D4-4	PP6R3_MOUSE	Ppp6r3	Serine/threonine-protein phosphatase 6 regulatory subunit 3	NA	0.0823909	0.922456	0.027572	0.122646
Q922D8	Q922D8	C1TC_MOUSE	Mthfd1	C-1-tetrahydrofolate synthase, cytoplasmic	NA	0.204879	0.888557	0.0284796	0.181089
Q922E4	Q922E4;A2ABY3	PCY2_MOUSE	Pcyt2	Ethanolamine-phosphate cytidylyltransferase	NA	0	0.992012	0.589983	0
Q922F4	Q922F4;Q9ERD7	TBB6_MOUSE	Tubb6	Tubulin beta-6 chain	NA	0.292775	0.684256	-0.159665	-0.47269
Q922H4	Q922H4;A0A087WPV7;D3YVK2;D3Z0T7;D3Z2L8;D3Z2T0;D3Z5Z5	GMPPA_MOUSE	Gmppa	Mannose-1-phosphate guanyltransferase alpha	NA	0.753449	0.469672	-0.175469	-0.778381
Q922J3	Q922J3;D3Z2Z1;D3Z3M7;F6RCU2;F8WIA1;Q8C0S5;Q922J3-2	CLIP1_MOUSE	Clip1	CAP-Gly domain-containing linker protein 1	NA	0.062394	0.959067	0.0122317	0.0712219
Q922Q1	Q922Q1	MARC2_MOUSE	2023-03-02	Mitochondrial amidoxime reducing component 2	NA	0.0437274	0.964109	-0.0114311	-0.0589522
Q922Q8	Q922Q8	LRC59_MOUSE	Lrrc59	Leucine-rich repeat-containing protein 59	NA	0.125679	0.87716	0.0510497	0.198343
Q922R8	Q922R8;Q3TML0	PDIA6_MOUSE	Pdia6	Protein disulfide-isomerase A6	NA	0.273312	0.778336	0.0760663	0.345635
Q922U2	P50446;Q8BGZ7;Q922U2;Q9Z331;Q3UV11	K2C5_MOUSE	Krt5	Keratin, type II cytoskeletal 5	NA	1.25256	0.157162	0.747755	1.59271
Q922Y1	Q922Y1	UBXN1_MOUSE	Ubxn1	UBX domain-containing protein 1	NA	0.0353089	0.965839	-0.0137714	-0.057647
[truncated: 737 more rows]
